# Supplementary material for: Evaluating the Arrhenius equation for developmental processes
Source: Mol Syst Biol. 2021 Aug 20;17(8):e9895. doi: 10.15252/msb.20209895 (PMC8377445; doi:10.15252/msb.20209895)
Supplement: Supplementary file 4 — Dataset EV1 [file MSB-17-e9895-s012.xlsx]

## Sheet: Legend
	Preliminary data used to determine the 11 most reproducible developmental intervals and their associated scores in Fly. Individual sheets contain the temperature of the experiment (the row headed with 'temp', and sheet name) as well as score abbreviations and names (rows 1-2 respectively). Absolute time, time since T0 (accumulated), and time since last score (per-stage) are recorded at each score…
	Each embryo’s data is associated with a movie located here (http://cellimagelibrary.org/groups/53322). Movies are labeled in the following format: Drosophila_experimentalTemperatureC_embryoID. The experimentalTemperatureC correlates to a sheet name. The ‘embryoID’ then correlates to the letters in column ‘A' under 'Embryo Name’. Each movie is given a CIL# which is recorded under each associated e…

## Sheet: 9.4
NA = Not Scorable	Abbreviation:	Z	A	B	C	D	E	F	1	2	G	H	I	J	3	4	K	5	6	7
Embryo Name \/	Score Name:	13th Cleavage	Last Cleavage	Beginning of Cellularization	End of Cell Elongation	Beginning of Pole Cell Migration	Horizontal Posterior Midgut	Closure of the Posterior Midgut	Beginning of Posterior Mid Gut Opening	Head Invagination	Beginning of Germband Retraction	End of Germband Retraction	Yolk Retraction	Yolk Segregation	Gut Movement	Head Movement	First Breath	First Breath Ends	Gut Contents Migration	Hatching
E	T-Stamp	249.017	418.017	569.033	NA	973.867	1119.87	1211.87	NA	NA	3438.95	4631.98	6492.05	NA	NA	NA	NA	NA	NA	NA
CIL: 54394	Accumulated	-169	0	151.016	#VALUE!	555.85	701.85	793.85	#VALUE!	#VALUE!	3020.93	4213.97	6074.03	#VALUE!	#VALUE!	#VALUE!	#VALUE!	#VALUE!	#VALUE!	#VALUE!
	Per Stage	-169	0	151.016	#VALUE!	#VALUE!	146	92	#VALUE!	#VALUE!	#VALUE!	1193.03	1860.07	#VALUE!	#VALUE!	#VALUE!	#VALUE!	#VALUE!	#VALUE!	#VALUE!
F	T-Stamp	139.017	311.017	450.017	717.033	810.033	911.033	1005.03	1463.07	1601.07	3420.13	4486.17	NA	NA	NA	Na	NA	NA	NA	NA
CIL: 53356	Accumulated	-172	0	139	406.016	499.016	600.016	694.016	1152.05	1290.05	3109.12	4175.15	#VALUE!	#VALUE!	#VALUE!	#VALUE!	#VALUE!	#VALUE!	#VALUE!	#VALUE!
	Per Stage	-172	0	139	267.016	93	101	94	458.034	138	1819.07	1066.03	#VALUE!	#VALUE!	#VALUE!	#VALUE!	#VALUE!	#VALUE!	#VALUE!	#VALUE!
G	T-Stamp	555.017	721.017	840.033	1129.03	1218.03	1374.05	1519.05	1617.05	NA	4092.15	5924.22	NA	NA	NA	NA	NA	NA	NA	NA
CIL: 54395	Accumulated	-166	0	119.016	408.016	497.016	653.033	798.033	896.033	#VALUE!	3371.13	5203.2	#VALUE!	#VALUE!	#VALUE!	#VALUE!	#VALUE!	#VALUE!	#VALUE!	#VALUE!
	Per Stage	-166	0	119.016	289	89	156.017	145	98	#VALUE!	#VALUE!	1832.07	#VALUE!	#VALUE!	#VALUE!	#VALUE!	#VALUE!	#VALUE!	#VALUE!	#VALUE!
J	T-Stamp	627.017	822.033	921.03	1230.05	1336.05	1470.05	1553.05	1868.07	2092.07	3819.13	5160.18	NA	NA	NA	NA	NA	NA	NA	NA
CIL: 54396	Accumulated	-195.016	0	98.997	408.017	514.017	648.017	731.017	1046.03	1270.03	2997.1	4338.15	#VALUE!	#VALUE!	#VALUE!	#VALUE!	#VALUE!	#VALUE!	#VALUE!	#VALUE!
	Per Stage	-195.016	0	98.997	309.02	106	134	83	315.017	224	1727.06	1341.05	#VALUE!	#VALUE!	#VALUE!	#VALUE!	#VALUE!	#VALUE!	#VALUE!	#VALUE!
	K	C
Temp	282.55	9.4

## Sheet: 14.3
NA = Not Scorable	Abbreviation:	Z	A	B	C	D	E	F	1	2	G	H	I	J	3	4	K	5	6	7
Embryo Name \/	Score Name:	13th Cleavage	Last Cleavage	Beginning of Cellularization	End of Cell Elongation	Beginning of Pole Cell Migration	Horizontal Posterior Midgut	Closure of the Posterior Midgut	Beginning of Posterior Mid Gut Opening	Head Invagination	Beginning of Germband Retraction	End of Germband Retraction	Yolk Retraction	Yolk Segregation	Gut Movement	Head Movement	First Breath	First Breath Ends	Gut Contents Migration	Hatching
A	T-Stamp	70	139	176	284	305	321	372	444	667.017	1143.03	1471.05	2206.07	NA	NA	NA	NA	NA	NA	NA
CIL: 54400	Accumulated	-69	0	37	145	166	182	233	305	528.017	1004.03	1332.05	2067.07	#VALUE!	#VALUE!	#VALUE!	#VALUE!	#VALUE!	#VALUE!	#VALUE!
	Per Stage	-69	0	37	108	21	16	51	72	223.017	476.016	328.017	735.017	#VALUE!	#VALUE!	#VALUE!	#VALUE!	#VALUE!	#VALUE!	#VALUE!
D	T-Stamp	NA	-43092	-43064	-42936	-42914	-42897	-42853	-42760	-42543	-42075	-41808.9	-41246.9	-41032.9	-40801.9	-40678.9	-39840.9	-39836.9	NA	NA
CIL: 54401	Accumulated	#VALUE!	0	28	156	178	195	239.017	332.017	549.017	1017.03	1283.05	1845.07	2059.07	2290.08	2413.08	3251.12	3255.12	#VALUE!	#VALUE!
	Per Stage	#VALUE!	0	28	128	22	17	44.0167	93.0003	217	468.016	266.017	562.017	214	231.016	123	1192.05	43096	#VALUE!	#VALUE!
F	T-Stamp	65	121	164	281	311.017	329.017	371.017	462.017	654.017	1161.03	1405.05	1969.07	2243.08	2408.08	2509.08	3365.12	3381.12	3877.13	4084.13
CIL: 54397	Accumulated	-56	0	43	160	190.017	208.017	250.017	341.017	533.017	1040.03	1284.05	1848.07	2122.08	2287.08	2388.08	3244.12	3260.12	3756.13	3963.13
	Per Stage	-56	0	43	117	30.017	18	42	91	192	507.013	244.02	564.017	274.016	165	101	1122.03	-105	496.016	207
G	T-Stamp	115	182	218	330.017	365.017	390.017	435.017	502.017	624.017	1210.05	1417.05	1980.07	2334.08	2523.08	2583.08	3483.12	3499.12	NA	NA
CIL: 54398	Accumulated	-67	0	36	148.017	183.017	208.017	253.017	320.017	442.017	1028.05	1235.05	1798.07	2152.08	2341.08	2401.08	3301.12	3317.12	#VALUE!	#VALUE!
	Per Stage	-67	0	36	112.017	35	25	45	67	122	586.033	207	563.017	354.016	189	60	1149.03	-166	#VALUE!	#VALUE!
H	T-Stamp	67	124	164	284	316	NA	NA	NA	NA	1130.18	1378.97	2034.98	2262	2388	2552	3374.03	3382.03	NA	NA
CIL: 54399	Accumulated	-57	0	40	160	192	#VALUE!	#VALUE!	#VALUE!	#VALUE!	1006.18	1254.97	1910.98	2138	2264	2428	3250.03	3258.03	#VALUE!	#VALUE!
	Per Stage	-57	0	40	120	32	#VALUE!	#VALUE!	#VALUE!	#VALUE!	#VALUE!	248.784	656.016	227.017	126	164	1112.03	-116	#VALUE!	#VALUE!
	K	C
Temp	287.45	14.3

## Sheet: 18.6
NA = Not Scorable	Abbreviation:	Z	A	B	C	D	E	F	1	2	G	H	I	J	3	4	K	5	6	7
Embryo Name \/	Score Name:	13th Cleavage	Last Cleavage	Beginning of Cellularization	End of Cell Elongation	Beginning of Pole Cell Migration	Horizontal Posterior Midgut	Closure of the Posterior Midgut	Beginning of Posterior Mid Gut Opening	Head Invagination	Beginning of Germband Retraction	End of Germband Retraction	Yolk Retraction	Yolk Segregation	Gut Movement	Head Movement	First Breath	First Breath Ends	Gut Contents Migration	Hatching
G	T-Stamp	16	49	69	132	143	153	175	231	260	574.017	732.01	994.03	1182.03	1239.05	1298.05	1750.07	1763.07	1972.07	2052.07
CIL: 54412	Accumulated	-33	0	20	83	94	104	126	182	211	525.017	683.01	945.03	1133.03	1190.05	1249.05	1701.07	1714.07	1923.07	2003.07
	Per Stage	-33	0	20	63	11	10	22	56	29	314.017	157.993	262.02	188	57.02	59	568.037	-36	209	80
H	T-Stamp	51	85	109	171	181	192	216	265	306.017	604.017	771.033	1027.03	1213.05	1269.05	1362.05	1789.07	1800.07	1976.07	2095.07
CIL: 54413	Accumulated	-34	0	24	86	96	107	131	180	221.017	519.017	686.033	942.033	1128.05	1184.05	1277.05	1704.07	1715.07	1891.07	2010.07
	Per Stage	-34	0	24	62	10	11	24	49	41.017	298	167.016	256	186.017	56	93	576.017	-74	176	119
J	T-Stamp	62	93	115.017	178.017	192.017	205.017	228.017	272.016	306.017	613.033	766.033	1053.05	1242.05	1303.05	1389.05	1850.07	1859.07	2145.08	2192.08
CIL: 54414	Accumulated	-31	0	22.017	85.017	99.017	112.017	135.017	179.016	213.017	520.033	673.033	960.05	1149.05	1210.05	1296.05	1757.07	1766.07	2052.08	2099.08
	Per Stage	-31	0	22.017	63	14	13	23	43.999	34.001	307.016	153	287.017	189	61	86	608.017	-84	286.016	47
K	T-Stamp	40	69	93	155	169	182	199	249	281	588	NA	NA	NA	NA	NA	1761.7	1771.7	2181.7	2571.72
CIL: 54415	Accumulated	-29	0	24	86	100	113	130	180	212	519	#VALUE!	#VALUE!	#VALUE!	#VALUE!	#VALUE!	1692.7	1702.7	2112.7	2502.72
	Per Stage	-29	0	24	62	14	13	17	50	32	307	#VALUE!	#VALUE!	#VALUE!	#VALUE!	#VALUE!	#VALUE!	-59	410	390.017
N	T-Stamp	59	90	115	179.017	193.017	207.017	226.017	282.017	302.017	620.017	808.033	1069.03	1226.05	1295.05	1372.05	NA	NA	2378.08	2522.08
CIL: 54416	Accumulated	-31	0	25	89.017	103.017	117.017	136.017	192.017	212.017	530.017	718.033	979.03	1136.05	1205.05	1282.05	#VALUE!	#VALUE!	2288.08	2432.08
	Per Stage	-31	0	25	64.017	14	14	19	56	20	318	188.016	260.997	157.02	69	77	#VALUE!	#VALUE!	#VALUE!	144
	K	C
Temp	291.75	18.6

## Sheet: 22.8
NA = Not Scorable	Abbreviation:	Z	A	B	C	D	E	F	1	2	G	H	I	J	3	4	K	5	6	7
Embryo Name \/	Score Name:	13th Cleavage	Last Cleavage	Beginning of Cellularization	End of Cell Elongation	Beginning of Pole Cell Migration	Horizontal Posterior Midgut	Closure of the Posterior Midgut	Beginning of Posterior Mid Gut Opening	Head Invagination	Beginning of Germband Retraction	End of Germband Retraction	Yolk Retraction	Yolk Segregation	Gut Movement	Head Movement	First Breath	First Breath Ends	Gut Contents Migration	Hatching
A	T-Stamp	22.333	43	57.67	99.33	108.33	116.67	127.683	172.683	200.683	400.03	487.717	677.4	792.417	826.083	874.083	1192.12	1196.45	1385.13	1426.48
CIL: 53333	Accumulated	-20.667	0	14.67	56.33	65.33	73.67	84.683	129.683	157.683	357.03	444.717	634.4	749.417	783.083	831.083	1149.12	1153.45	1342.13	1383.48
	Per Stage	-20.667	0	14.67	41.66	9	8.34	11.013	45	28	199.347	87.687	189.683	115.017	33.666	48	399.7	-38.667	188.683	41.35
B	T-Stamp	23.333	43.667	63.33	99.67	107	115.67	129	168.35	197.68	387.03	485.717	656.4	787.75	816.417	869.417	1181.12	1186.45	1325.15	1390.48
CIL: 53332	Accumulated	-20.334	0	19.663	56.003	63.333	72.003	85.333	124.683	154.013	343.363	442.05	612.733	744.083	772.75	825.75	1137.45	1142.78	1281.48	1346.81
	Per Stage	-20.334	0	19.663	36.34	7.33	8.67	13.33	39.35	29.33	189.35	98.687	170.683	131.35	28.667	53	393.367	-38.334	138.7	65.33
D	T-Stamp	4.9833	25	42.667	81.667	90	99.667	112.33	156.667	176.683	364.367	461.7	632.717	759.73	794.73	840.75	1155.45	1160.78	1325.47	1402.13
CIL: 53331	Accumulated	-20.0167	0	17.667	56.667	65	74.667	87.33	131.667	151.683	339.367	436.7	607.717	734.73	769.73	815.75	1130.45	1135.78	1300.47	1377.13
	Per Stage	-20.0167	0	17.667	39	8.333	9.667	12.663	44.337	20.016	187.684	97.333	171.017	127.013	35	46.02	395.72	-19.667	164.684	76.666
E	T-Stamp	15.6833	36.683	54.683	91.017	99.35	108.017	119.35	168.367	198.7	385.05	476.067	673.75	775.433	802.767	861.1	1154.8	1159.47	1356.82	1389.48
CIL: 53330	Accumulated	-20.9997	0	18	54.334	62.667	71.334	82.667	131.684	162.017	348.367	439.384	637.067	738.75	766.084	824.417	1118.12	1122.78	1320.13	1352.8
	Per Stage	-20.9997	0	18	36.334	8.333	8.667	11.333	49.017	30.333	186.35	91.017	197.683	101.683	27.334	58.333	379.367	-32.016	197.35	32.666
F	T-Stamp	13	33.33	50	90.017	98.017	107.35	120.683	159.35	189.35	386.033	489.05	664.067	775.75	811.75	867.1	1170.78	1176.78	1309.47	1389.48
CIL: 53329	Accumulated	-20.33	0	16.67	56.687	64.687	74.02	87.353	126.02	156.02	352.703	455.72	630.737	742.42	778.42	833.77	1137.45	1143.45	1276.14	1356.15
	Per Stage	-20.33	0	16.67	40.017	8	9.333	13.333	38.667	30	196.683	103.017	175.017	111.683	36	55.35	395.033	-27.33	132.684	80.016
	K	C
Temp	295.95	22.8

## Sheet: 27
NA = Not Scorable	Abbreviation:	Z	A	B	C	D	E	F	1	2	G	H	I	J	3	4	K	5	6	7
Embryo Name \/	Score Name:	13th Cleavage	Last Cleavage	Beginning of Cellularization	End of Cell Elongation	Beginning of Pole Cell Migration	Horizontal Posterior Midgut	Closure of the Posterior Midgut	Beginning of Posterior Mid Gut Opening	Head Invagination	Beginning of Germband Retraction	End of Germband Retraction	Yolk Retraction	Yolk Segregation	Gut Movement	Head Movement	First Breath	First Breath Ends	Gut Contents Migration	Hatching
D	T-Stamp	NA	10	20	46	51.683	59.016	66.35	106.35	131.35	274.367	359.03	493.383	563.73	604.067	638.067	876.767	880.1	1053.45	1066.78
CIL: 53318	Accumulated	#VALUE!	0	10	36	41.683	49.016	56.35	96.35	121.35	264.367	349.03	483.383	553.73	594.067	628.067	866.767	870.1	1043.45	1056.78
	Per Stage	#VALUE!	0	10	26	5.683	7.333	7.334	40	25	143.017	84.663	134.353	70.347	40.337	34	313.037	-6.667	173.35	13.333
E	T-Stamp	NA	9.67	21.33	51.017	59.017	66.017	74.017	112.35	138.683	287.7	383.717	496.067	620.067	632.067	697.083	941.767	945.767	1257.13	1279.13
CIL: 53317	Accumulated	#VALUE!	0	11.66	41.347	49.347	56.347	64.347	102.68	129.013	278.03	374.047	486.397	610.397	622.397	687.413	932.097	936.097	1247.46	1269.46
	Per Stage	#VALUE!	0	11.66	29.687	8	7	8	38.333	26.333	149.017	96.017	112.35	124	12	65.016	321.7	-5.67	311.366	22
F	T-Stamp	7.33	23.35	35.35	62.35	69.683	77.683	84.35	126.35	146.35	302.367	386.383	500.067	614.4	637.75	696.083	956.45	961.45	1311.48	NA
CIL: 53316	Accumulated	-16.02	0	12	39	46.333	54.333	61	103	123	279.017	363.033	476.717	591.05	614.4	672.733	933.1	938.1	1288.13	#VALUE!
	Per Stage	-16.02	0	12	27	7.333	8	6.667	42	20	156.017	84.016	113.684	114.333	23.35	58.333	342.05	-18.35	350.033	#VALUE!
R	T-Stamp	2.667	18.667	32.35	57.35	63.35	72.017	79.683	107.683	125.017	283.367	367.717	519.733	613.733	636.4	675.417	917.767	926.1	1092.45	1116.78
CIL: 53310	Accumulated	-16	0	13.683	38.683	44.683	53.35	61.016	89.016	106.35	264.7	349.05	501.066	595.066	617.733	656.75	899.1	907.433	1073.78	1098.12
	Per Stage	-16	0	13.683	25	6	8.667	7.666	28	17.334	158.35	84.35	152.016	94	22.667	39.017	304.034	-10.334	166.35	24.333
	K	C
Temp	300.15	27

## Sheet: 33.4
NA = Not Scorable	Abbreviation:	Z	A	B	C	D	E	F	1	2	G	H	I	J	3	4	K	5	6	7
Embryo Name \/	Score Name:	13th Cleavage	Last Cleavage	Beginning of Cellularization	End of Cell Elongation	Beginning of Pole Cell Migration	Horizontal Posterior Midgut	Closure of the Posterior Midgut	Beginning of Posterior Mid Gut Opening	Head Invagination	Beginning of Germband Retraction	End of Germband Retraction	Yolk Retraction	Yolk Segregation	Gut Movement	Head Movement	First Breath	First Breath Ends	Gut Contents Migration	Hatching
A	T-Stamp	NA	12	19	59.683	64.017	75.683	86.683	NA	NA	335.383	NA	NA	NA	NA	NA	NA	NA	NA	NA
CIL: 53304	Accumulated	#VALUE!	0	7	47.683	52.017	63.683	74.683	#VALUE!	#VALUE!	323.383	#VALUE!	#VALUE!	#VALUE!	#VALUE!	#VALUE!	#VALUE!	#VALUE!	#VALUE!	#VALUE!
	Per Stage	#VALUE!	0	7	40.683	4.334	11.666	11	#VALUE!	#VALUE!	#VALUE!	#VALUE!	#VALUE!	#VALUE!	#VALUE!	#VALUE!	#VALUE!	#VALUE!	#VALUE!	#VALUE!
B	T-Stamp	NA	8.67	17	56.33	60.33	81.683	NA	NA	NA	NA	NA	NA	NA	NA	NA	NA	NA	NA	NA
CIL: 54408	Accumulated	#VALUE!	0	8.33	47.66	51.66	73.013	#VALUE!	#VALUE!	#VALUE!	#VALUE!	#VALUE!	#VALUE!	#VALUE!	#VALUE!	#VALUE!	#VALUE!	#VALUE!	#VALUE!	#VALUE!
	Per Stage	#VALUE!	0	8.33	39.33	4	21.353	#VALUE!	#VALUE!	#VALUE!	#VALUE!	#VALUE!	#VALUE!	#VALUE!	#VALUE!	#VALUE!	#VALUE!	#VALUE!	#VALUE!	#VALUE!
D	T-Stamp	NA	13.333	19.33	57.017	64.017	75.017	89.6833	NA	213.7	335.367	NA	NA	NA	NA	NA	NA	NA	NA	NA
CIL: 54409	Accumulated	#VALUE!	0	5.997	43.684	50.684	61.684	76.3503	#VALUE!	200.367	322.034	#VALUE!	#VALUE!	#VALUE!	#VALUE!	#VALUE!	#VALUE!	#VALUE!	#VALUE!	#VALUE!
	Per Stage	#VALUE!	0	5.997	37.687	7	11	14.6663	#VALUE!	#VALUE!	121.667	#VALUE!	#VALUE!	#VALUE!	#VALUE!	#VALUE!	#VALUE!	#VALUE!	#VALUE!	#VALUE!
	K	C
Temp	306.55	33.4
