# Supplementary material for: Evaluating the Arrhenius equation for developmental processes
Source: Mol Syst Biol. 2021 Aug 20;17(8):e9895. doi: 10.15252/msb.20209895 (PMC8377445; doi:10.15252/msb.20209895)
Supplement: Supplementary file 5 — Dataset EV2 [file MSB-17-e9895-s008.xlsx]

## Sheet: Legend
	Preliminary data used to determine the 11 most reproducible developmental intervals and their associated scores in Frog. Individual sheets contain the temperature of the experiment (the row headed with 'temp', and sheet name) as well as score abbreviations and names (rows 1-2 respectively). Absolute time, time since T0 (accumulated), and time since last score (per-stage) are recorded at each scor…
	Each embryo’s data is associated with a movie located here (http://cellimagelibrary.org/groups/54564). Movies are labeled in the following format: Xenopus_experimentalTemperatureC_batchNumber. The experimentalTemperatureC correlates to a sheet name. The ‘batchNumber’ correlates to the run, where if multiple experiments were conducted at the same temperature then sheets are named as ‘temperatureRN…

## Sheet: 10.3
NA = Not Scorable	Abbreviation:	A	B	C	D	E	F	G	H	I	J	K	L	1	2	3	4
Embryo Name \/	Score Name:	3rd Cleavage	4th Cleavage	5th Cleavage	6th Cleavage	7th Cleavage	8th Cleavage	9th Cleavage	10th Cleavage	Early Gastrulation	Late Gastrulation	Early Neurulation	Late Neurualation	Post Neurulation	De-Sphericalization	Contraction of Hatching Gland	First Anterior Twitch
Embryo A	T-Stamp	100.533	199.533	302.517	416.517	507.517	607.517	708.517	792.517	1559.5	NA	NA	NA	NA	NA	NA	NA
	Accumulated	0	99	201.984	315.984	406.984	506.984	607.984	691.984	1458.97	#VALUE!	#VALUE!	#VALUE!	#VALUE!	#VALUE!	#VALUE!	#VALUE!
	Per stage	0	99	102.984	114	90.9997	100	101	84	766.983	#VALUE!	#VALUE!	#VALUE!	#VALUE!	#VALUE!	#VALUE!	#VALUE!
Embryo B	T-Stamp	109.517	211.517	321.533	430.533	529.533	623.517	713.517	823.517	1519.5	NA	NA	NA	NA	NA	NA	NA
	Accumulated	0	102	212.016	321.016	420.016	514	604	714	1409.98	#VALUE!	#VALUE!	#VALUE!	#VALUE!	#VALUE!	#VALUE!	#VALUE!
	Per stage	0	102	110.016	109	99	93.984	90	110	695.983	#VALUE!	#VALUE!	#VALUE!	#VALUE!	#VALUE!	#VALUE!	#VALUE!
Embryo C	T-Stamp	117.533	224.533	337.533	437.533	541.517	644.517	740.517	827.517	1439.5	3616.47	NA	NA	NA	NA	NA	NA
	Accumulated	0	107	220	320	423.984	526.984	622.984	709.984	1439.5	3498.93	#VALUE!	#VALUE!	#VALUE!	#VALUE!	#VALUE!	#VALUE!
	Per stage	0	107	113	100	103.984	103	96	87	729.516	2059.43	#VALUE!	#VALUE!	#VALUE!	#VALUE!	#VALUE!	#VALUE!
	K	C
Temp	283.45	10.3
CIL:	54564

## Sheet: 12.2
NA = Not Scorable	Abbreviation:	A	B	C	D	E	F	G	H	I	J	K	L	1	2	3	4
Embryo Name \/	Score Name:	3rd Cleavage	4th Cleavage	5th Cleavage	6th Cleavage	7th Cleavage	8th Cleavage	9th Cleavage	10th Cleavage	Early Gastrulation	Late Gastrulation	Early Neurulation	Late Neurualation	Post Neurulation	De-Sphericalization	Contraction of Hatching Gland	First Anterior Twitch
Embryo A	T-Stamp	57.35	120.367	185.367	256.35	314.35	374.367	432.35	489.35	1213.33	2178.32	3119.3	3409.28	4151.28	3305.28	4289.28	4685.27
	Accumulated	0	63.017	128.017	199	257	317.017	375	432	1155.98	2120.97	3061.95	3351.93	4093.93	3247.93	4231.93	4627.92
	Per stage	0	63.017	65	70.983	58	60.017	57.983	57	723.983	964.984	940.983	289.983	742	-846.002	984.002	395.984
Embryo B	T-Stamp	63.35	125.367	186.367	250.367	316.35	375.367	438.35	498.367	1109.35	2369.32	3239.3	3464.28	NA	NA	NA	5100.25
	Accumulated	0	62.017	123.017	187.017	253	312.017	375	435.017	1046	2305.97	3175.95	3400.93	#VALUE!	#VALUE!	#VALUE!	5036.9
	Per stage	0	62.017	61	64	65.983	59.017	62.983	60.017	610.983	1259.97	869.983	224.983	#VALUE!	#VALUE!	#VALUE!	#VALUE!
Embryo C	T-Stamp	71.367	134.367	195.367	260.35	325.367	389.35	450.35	513.35	1185.35	2294.3	3232.3	3655.28	NA	3435.3	NA	NA
	Accumulated	0	63	124	188.983	254	317.983	378.983	441.983	1113.98	2222.93	3160.93	3583.92	#VALUE!	3363.93	#VALUE!	#VALUE!
	Per stage	0	63	61	64.983	65.017	63.983	61	63	672	1108.95	938	422.983	#VALUE!	#VALUE!	#VALUE!	#VALUE!
Embryo D	T-Stamp	49.367	112.35	168.35	231.367	295.367	356.35	418.367	480.35	1152.35	2255.32	NA	NA	NA	NA	NA	NA
	Accumulated	0	62.983	118.983	182	246	306.983	369	430.983	1102.98	2205.95	#VALUE!	#VALUE!	#VALUE!	#VALUE!	#VALUE!	#VALUE!
	Per stage	0	62.983	56	63.017	64	60.983	62.017	61.983	672	1102.97	#VALUE!	#VALUE!	#VALUE!	#VALUE!	#VALUE!	#VALUE!
	K	C
Temp	285.35	12.2
CIL:	54565

## Sheet: 13.2
NA = Not Scorable	Abbreviation:	A	B	C	D	E	F	G	H	I	J	K	L	1	2	3	4
Embryo Name \/	Score Name:	3rd Cleavage	4th Cleavage	5th Cleavage	6th Cleavage	7th Cleavage	8th Cleavage	9th Cleavage	10th Cleavage	Early Gastrulation	Late Gastrulation	Early Neurulation	Late Neurualation	Post Neurulation	De-Sphericalization	Contraction of Hatching Gland	First Anterior Twitch
Embryo A	T-Stamp	68.933	121.933	181.433	238.433	292.433	344.95	412.45	NA	914.95	1990.57	NA	NA	NA	3269.08	3682.58	3742.58
	Accumulated	0	53	112.5	169.5	223.5	276.017	343.517	#VALUE!	846.017	1921.63	#VALUE!	#VALUE!	#VALUE!	3200.15	3613.65	3673.65
	Per stage	0	53	59.5	57	54	52.517	67.5	#VALUE!	#VALUE!	1075.62	#VALUE!	#VALUE!	#VALUE!	#VALUE!	413.5	60
Embryo B	T-Stamp	82.933	137.433	199.433	253.933	311.433	365.45	425.45	NA	1076.45	1990.57	2535.08	2701.58	NA	3270.08	3390.08	3666.58
	Accumulated	0	54.5	116.5	171	228.5	282.517	342.517	#VALUE!	993.517	1907.63	2452.15	2618.65	#VALUE!	3187.15	3307.15	3583.65
	Per stage	0	54.5	62	54.5	57.5	54.017	60	#VALUE!	#VALUE!	914.117	544.516	166.5	#VALUE!	#VALUE!	120	276.5
Embryo C	T-Stamp	62.933	121.933	178.433	235.933	291.933	348.95	402.95	NA	1019.95	1890.07	2565.08	2753.08	NA	2753.08	3476.08	3681.58
	Accumulated	0	59	115.5	173	229	286.017	340.017	#VALUE!	957.017	1827.13	2502.15	2690.15	#VALUE!	2690.15	3413.15	3618.65
	Per stage	0	59	56.5	57.5	56	57.017	54	#VALUE!	#VALUE!	870.117	675.016	188	#VALUE!	#VALUE!	723	205.5
	K	C
Temp	286.35	13.2
CIL:	54567

## Sheet: 13.6
NA = Not Scorable	Abbreviation:	A	B	C	D	E	F	G	H	I	J	K	L	1	2	3	4
Embryo Name \/	Score Name:	3rd Cleavage	4th Cleavage	5th Cleavage	6th Cleavage	7th Cleavage	8th Cleavage	9th Cleavage	10th Cleavage	Early Gastrulation	Late Gastrulation	Early Neurulation	Late Neurualation	Post Neurulation	De-Sphericalization	Contraction of Hatching Gland	First Anterior Twitch
Embryo A	T-Stamp	49.917	101.417	149.417	194.417	247.417	298.417	350.917	402.417	919.917	1612.48	2476.5	2640.57	2848.23	3030.73	3389.23	3652.23
	Accumulated	0	51.5	99.5	144.5	197.5	248.5	301	352.5	870	1562.57	2426.58	2590.65	2798.32	2980.82	3339.32	3602.32
	Per stage	0	51.5	48	45	53	51	52.5	51.5	517.5	692.566	864.017	164.067	207.666	182.5	358.5	263
Embryo B	T-Stamp	54.417	104.417	153.417	205.917	255.917	309.917	360.917	411.917	1033.42	1603.48	2397.5	2563.5	2767.57	3010.23	3111.23	3697.23
	Accumulated	0	50	99	151.5	201.5	255.5	306.5	357.5	979	1549.07	2343.08	2509.08	2713.15	2955.82	3056.82	3642.82
	Per stage	0	50	49	52.5	50	54	51	51	621.5	570.066	794.017	166	204.067	242.666	101	586
	K	C
Temp	286.75	13.6
CIL:	54568

## Sheet: 14.6
NA = Not Scorable	Abbreviation:	A	B	C	D	E	F	G	H	I	J	K	L	1	2	3	4
Embryo Name \/	Score Name:	3rd Cleavage	4th Cleavage	5th Cleavage	6th Cleavage	7th Cleavage	8th Cleavage	9th Cleavage	10th Cleavage	Early Gastrulation	Late Gastrulation	Early Neurulation	Late Neurualation	Post Neurulation	De-Sphericalization	Contraction of Hatching Gland	First Anterior Twitch
Embryo A	T-Stamp	71.383	126.133	180.9	230.583	280.283	327.933	380.667	428.33	940.417	1502.25	2247.58	NA	2655.15	2756.68	2941.6	3801.5
	Accumulated	0	54.75	109.517	159.2	208.9	256.55	309.284	356.947	869.034	1430.87	2176.2	#VALUE!	2583.77	2685.3	2870.22	3730.12
	Per stage	0	54.75	54.767	49.683	49.7	47.65	52.734	47.663	512.087	561.833	745.333	#VALUE!	#VALUE!	101.533	184.917	859.9
Embryo B	T-Stamp	73.417	124.117	172.783	226.533	277.233	324.9	375.6	426.3	898.85	1484	2236.42	2333.77	2685.62	2788.17	2868.6	3769.05
	Accumulated	0	50.7	99.366	153.116	203.816	251.483	302.183	352.883	825.433	1410.58	2163	2260.35	2612.2	2714.75	2795.18	3695.63
	Per stage	0	50.7	48.666	53.75	50.7	47.667	50.7	50.7	472.55	585.15	752.417	97.35	351.85	102.55	80.433	1435.28
Embryo C	T-Stamp	72.4	126.133	173.8	229.567	273.183	324.9	368.5	424.267	879.583	1502.25	2247.58	NA	2590.25	2862.5	3014.62	3715.3
	Accumulated	0	53.733	101.4	157.167	200.783	252.5	296.1	351.867	807.183	1429.85	2175.18	#VALUE!	2517.85	2790.1	2942.22	3642.9
	Per stage	0	53.733	47.667	55.767	43.616	51.717	43.6	55.767	455.316	622.667	745.333	#VALUE!	#VALUE!	272.25	152.117	700.683
Embryo D	T-Stamp	73.417	122.083	172.783	222.483	273.183	322.867	371.55	427.317	921.15	1499.2	2247.58	NA	2590.25	2795.27	2990.28	3226.55
	Accumulated	0	48.666	99.366	149.066	199.766	249.45	298.133	353.9	847.733	1425.78	2174.17	#VALUE!	2516.83	2721.85	2916.87	3153.13
	Per stage	0	48.666	50.7	49.7	50.7	49.684	48.683	55.767	493.833	578.05	748.383	#VALUE!	#VALUE!	205.017	195.016	236.267
Embryo E	T-Stamp	78.483	132.217	181.917	231.6	281.283	333.017	383.717	432.383	875.517	1543.83	2281.05	NA	2692.72	2823.7	2959.85	3609.85
	Accumulated	0	53.734	103.434	153.117	202.8	254.534	305.234	353.9	797.034	1465.35	2202.57	#VALUE!	2614.23	2745.22	2881.37	3531.37
	Per stage	0	53.734	49.7	49.683	49.683	51.734	50.7	48.666	443.134	668.316	737.217	#VALUE!	#VALUE!	130.983	136.15	650
	K	C
Temp	287.75	14.6
CIL:	54569

## Sheet: 14.7
NA = Not Scorable	Abbreviation:	A	B	C	D	E	F	G	H	I	J	K	L	1	2	3	4
Embryo Name \/	Score Name:	3rd Cleavage	4th Cleavage	5th Cleavage	6th Cleavage	7th Cleavage	8th Cleavage	9th Cleavage	10th Cleavage	Early Gastrulation	Late Gastrulation	Early Neurulation	Late Neurualation	Post Neurulation	De-Sphericalization	Contraction of Hatching Gland	First Anterior Twitch
Embryo A	T-Stamp	29.417	84.667	139.433	192.167	245.917	296.633	352.483	405.8	959.083	1751.62	2341.68	2504.15	2611.77	2800.68	2955.03	3409.02
	Accumulated	0	55.25	110.016	162.75	216.5	267.216	323.066	376.383	929.666	1722.2	2312.27	2474.73	2582.35	2771.27	2925.62	3379.6
	Per stage	0	55.25	54.766	52.734	53.75	50.716	55.85	53.317	553.283	792.534	590.066	162.467	107.617	188.916	154.35	453.984
Embryo B	T-Stamp	97.35	156.167	210.933	261.633	317.45	368.233	422.033	472.283	1016.48	1660.22	2330.52	2438.13	2624.45	2841.82	2906.82	3421.2
	Accumulated	0	58.817	113.583	164.283	220.1	270.883	324.683	374.933	919.133	1562.87	2233.17	2340.78	2527.1	2744.47	2809.47	3323.85
	Per stage	0	58.817	54.766	50.7	55.817	50.783	53.8	50.25	544.2	643.734	670.3	107.616	186.317	217.367	65	514.383
Embryo C	T-Stamp	79.1	132.85	188.1	242.367	299.183	353.5	405.283	460.617	1012.42	1736.4	2462.5	2570.15	2726.53	2871.27	3122.6	3524.25
	Accumulated	0	53.75	109	163.267	220.083	274.4	326.183	381.517	933.317	1657.3	2383.4	2491.05	2647.43	2792.17	3043.5	3445.15
	Per stage	0	53.75	55.25	54.267	56.816	54.317	51.7833	55.3337	551.8	723.983	726.1	107.65	156.383	144.734	251.333	401.65
Embryo D	T-Stamp	85.683	140.95	195.2	249.467	301.717	354.517	411.383	464.167	1035.25	1822.73	2462.5	2576.23	2748.9	2893.58	3110.43	3531.37
	Accumulated	0	55.267	109.517	163.784	216.034	268.834	325.7	378.484	949.567	1737.05	2376.82	2490.55	2663.22	2807.9	3024.75	3445.68
	Per stage	0	55.267	54.25	54.267	52.25	52.8	56.866	52.784	571.083	787.483	639.767	113.733	172.667	144.683	216.85	420.934
Embryo E	T-Stamp	153.633	207.383	263.15	315.433	374.317	427.1	485.483	536.217	1004.78	1751.62	2452.33	2584.35	2744.82	2929.13	3113.98	3426.27
	Accumulated	0	53.75	109.517	161.8	220.684	273.467	331.85	382.584	851.15	1597.98	2298.7	2430.72	2591.18	2775.5	2960.35	3272.63
	Per stage	0	53.75	55.767	52.283	58.884	52.783	58.383	50.734	468.566	746.834	700.713	132.02	160.467	184.316	184.85	312.284
	K	C
Temp	287.85	14.7
CIL:	54570

## Sheet: 15.2
NA = Not Scorable	Abbreviation:	A	B	C	D	E	F	G	H	I	J	K	L	1	2	3	4
Embryo Name \/	Score Name:	3rd Cleavage	4th Cleavage	5th Cleavage	6th Cleavage	7th Cleavage	8th Cleavage	9th Cleavage	10th Cleavage	Early Gastrulation	Late Gastrulation	Early Neurulation	Late Neurualation	Post Neurulation	De-Sphericalization	Contraction of Hatching Gland	First Anterior Twitch
Embryo A	T-Stamp	77.817	132.567	182.25	233.967	282.633	333.85	377.95	432.717	NA	NA	NA	NA	NA	NA	NA	NA
	Accumulated	0	54.75	104.433	156.15	204.816	256.033	300.133	354.9	#VALUE!	#VALUE!	#VALUE!	#VALUE!	#VALUE!	#VALUE!	#VALUE!	#VALUE!
	Per stage	0	54.75	49.683	51.717	48.666	51.217	44.1	54.767	#VALUE!	#VALUE!	#VALUE!	#VALUE!	#VALUE!	#VALUE!	#VALUE!	#VALUE!
Embryo B	T-Stamp	67.667	123.433	175.667	226.367	277.067	325.233	375.417	423.083	NA	NA	NA	NA	NA	NA	NA	NA
	Accumulated	0	55.766	108	158.7	209.4	257.566	307.75	355.416	#VALUE!	#VALUE!	#VALUE!	#VALUE!	#VALUE!	#VALUE!	#VALUE!	#VALUE!
	Per stage	0	55.766	52.234	50.7	50.7	48.166	50.184	47.666	#VALUE!	#VALUE!	#VALUE!	#VALUE!	#VALUE!	#VALUE!	#VALUE!	#VALUE!
Embryo C	T-Stamp	71.717	123.433	177.683	231.433	279.083	333.85	385.05	437.783	NA	NA	NA	NA	NA	NA	NA	NA
	Accumulated	0	51.716	105.966	159.716	207.366	262.133	313.333	366.066	#VALUE!	#VALUE!	#VALUE!	#VALUE!	#VALUE!	#VALUE!	#VALUE!	#VALUE!
	Per stage	0	51.716	54.25	53.75	47.65	54.767	51.2	52.733	#VALUE!	#VALUE!	#VALUE!	#VALUE!	#VALUE!	#VALUE!	#VALUE!	#VALUE!
Embryo D	T-Stamp	77.3	131.05	178.2	230.417	281.117	331.317	378.967	431.183	NA	NA	NA	NA	NA	NA	NA	NA
	Accumulated	0	53.75	100.9	153.117	203.817	254.017	301.667	353.883	#VALUE!	#VALUE!	#VALUE!	#VALUE!	#VALUE!	#VALUE!	#VALUE!	#VALUE!
	Per stage	0	53.75	47.15	52.217	50.7	50.2	47.65	52.216	#VALUE!	#VALUE!	#VALUE!	#VALUE!	#VALUE!	#VALUE!	#VALUE!	#VALUE!
Embryo E	T-Stamp	76.283	133.583	181.233	237.067	284.167	338.917	385.567	436.267	NA	NA	NA	NA	NA	NA	NA	NA
	Accumulated	0	57.3	104.95	160.784	207.884	262.634	309.284	359.984	#VALUE!	#VALUE!	#VALUE!	#VALUE!	#VALUE!	#VALUE!	#VALUE!	#VALUE!
	Per stage	0	57.3	47.65	55.834	47.1	54.75	46.65	50.7	#VALUE!	#VALUE!	#VALUE!	#VALUE!	#VALUE!	#VALUE!	#VALUE!	#VALUE!
	K	C
Temp	288.35	15.2
CIL:	54572

## Sheet: 15.4
NA = Not Scorable	Abbreviation:	A	B	C	D	E	F	G	H	I	J	K	L	1	2	3	4
Embryo Name \/	Score Name:	3rd Cleavage	4th Cleavage	5th Cleavage	6th Cleavage	7th Cleavage	8th Cleavage	9th Cleavage	10th Cleavage	Early Gastrulation	Late Gastrulation	Early Neurulation	Late Neurualation	Post Neurulation	De-Sphericalization	Contraction of Hatching Gland	First Anterior Twitch
Embryo A	T-Stamp	28.383	77.05	120.667	168.317	211.917	257.05	301.667	NA	NA	NA	NA	NA	NA	NA	NA	NA
	Accumulated	0	48.667	92.284	139.934	183.534	228.667	273.284	#VALUE!	#VALUE!	#VALUE!	#VALUE!	#VALUE!	#VALUE!	#VALUE!	#VALUE!	#VALUE!
	Per stage	0	48.667	43.617	47.65	43.6	45.133	44.617	#VALUE!	#VALUE!	#VALUE!	#VALUE!	#VALUE!	#VALUE!	#VALUE!	#VALUE!	#VALUE!
Embryo B	T-Stamp	28.383	78.067	119.65	164.767	209.9	257.05	304.7	NA	NA	NA	NA	NA	NA	NA	NA	NA
	Accumulated	0	49.684	91.267	136.384	181.517	228.667	276.317	#VALUE!	#VALUE!	#VALUE!	#VALUE!	#VALUE!	#VALUE!	#VALUE!	#VALUE!	#VALUE!
	Per stage	0	49.684	41.583	45.117	45.133	47.15	47.65	#VALUE!	#VALUE!	#VALUE!	#VALUE!	#VALUE!	#VALUE!	#VALUE!	#VALUE!	#VALUE!
Embryo C	T-Stamp	46.133	91.25	137.383	179.983	225.1	266.683	311.8	NA	NA	NA	NA	NA	NA	NA	NA	NA
	Accumulated	0	45.117	91.25	133.85	178.967	220.55	265.667	#VALUE!	#VALUE!	#VALUE!	#VALUE!	#VALUE!	#VALUE!	#VALUE!	#VALUE!	#VALUE!
	Per stage	0	45.117	46.133	42.6	45.117	41.583	45.117	#VALUE!	#VALUE!	#VALUE!	#VALUE!	#VALUE!	#VALUE!	#VALUE!	#VALUE!	#VALUE!
Embryo D	T-Stamp	43.6	90.75	137.9	180.483	226.117	273.783	315.35	NA	NA	NA	NA	NA	NA	NA	NA	NA
	Accumulated	0	47.15	94.3	136.883	182.517	230.183	271.75	#VALUE!	#VALUE!	#VALUE!	#VALUE!	#VALUE!	#VALUE!	#VALUE!	#VALUE!	#VALUE!
	Per stage	0	47.15	47.15	42.583	45.634	47.666	41.567	#VALUE!	#VALUE!	#VALUE!	#VALUE!	#VALUE!	#VALUE!	#VALUE!	#VALUE!	#VALUE!
Embryo E	T-Stamp	49.683	93.283	137.9	186.567	230.683	272.767	317.883	NA	NA	NA	NA	NA	NA	NA	NA	NA
	Accumulated	0	43.6	88.217	136.884	181	223.084	268.2	#VALUE!	#VALUE!	#VALUE!	#VALUE!	#VALUE!	#VALUE!	#VALUE!	#VALUE!	#VALUE!
	Per stage	0	43.6	44.617	48.667	44.116	42.084	45.116	#VALUE!	#VALUE!	#VALUE!	#VALUE!	#VALUE!	#VALUE!	#VALUE!	#VALUE!	#VALUE!
Embryo F	T-Stamp	39.033	85.167	130.8	178.967	224.6	270.733	313.317	NA	NA	NA	NA	NA	NA	NA	NA	NA
	Accumulated	0	46.134	91.767	139.934	185.567	231.7	274.284	#VALUE!	#VALUE!	#VALUE!	#VALUE!	#VALUE!	#VALUE!	#VALUE!	#VALUE!	#VALUE!
	Per stage	0	46.134	45.633	48.167	45.633	46.133	42.584	#VALUE!	#VALUE!	#VALUE!	#VALUE!	#VALUE!	#VALUE!	#VALUE!	#VALUE!	#VALUE!
	K	C
Temp	288.55	15.4
CIL:	54573

## Sheet: 18.7
NA = Not Scorable	Abbreviation:	A	B	C	D	E	F	G	H	I	J	K	L	1	2	3	4
Embryo Name \/	Score Name:	3rd Cleavage	4th Cleavage	5th Cleavage	6th Cleavage	7th Cleavage	8th Cleavage	9th Cleavage	10th Cleavage	Early Gastrulation	Late Gastrulation	Early Neurulation	Late Neurualation	Post Neurulation	De-Sphericalization	Contraction of Hatching Gland	First Anterior Twitch
Embryo A	T-Stamp	43.25	78.233	109.667	142.117	175.567	210.05	244.533	275.967	592.333	1097.3	1356.88	1425.33	1550.57	1656.53	1777.7	1998.75
	Accumulated	0	34.983	66.417	98.867	132.317	166.8	201.283	232.717	549.083	1054.05	1313.63	1382.08	1507.32	1613.28	1734.45	1955.5
	Per stage	0	34.983	31.434	32.45	33.45	34.483	34.483	31.434	316.366	504.967	259.583	68.447	125.237	105.966	121.167	221.05
Embryo B	T-Stamp	42.733	76.2	109.667	143.133	175.067	208.017	240.467	274.95	560.9	1092.23	1387.32	1457.28	1636.75	1696.07	1863.38	2044.38
	Accumulated	0	33.467	66.934	100.4	132.334	165.284	197.734	232.217	518.167	1049.5	1344.58	1414.55	1594.02	1653.33	1820.65	2001.65
	Per stage	0	33.467	33.467	33.466	31.934	32.95	32.45	34.483	285.95	531.333	295.084	69.966	179.467	59.317	167.316	181
Embryo C	T-Stamp	34.633	67.583	100.03	134	165.933	198.383	230.33	262.783	577.117	1059.28	1356.88	1422.3	1550.57	1592.65	1848.82	2047.93
	Accumulated	0	32.95	65.397	99.367	131.3	163.75	195.697	228.15	542.484	1024.65	1322.25	1387.67	1515.93	1558.02	1814.18	2013.3
	Per stage	0	32.95	32.447	33.97	31.933	32.45	31.947	32.453	314.334	482.166	297.6	65.417	128.267	42.083	256.167	199.116
Embryo D	T-Stamp	40.717	74.683	105.617	138.567	169.483	201.433	232.867	264.3	578.133	1109.47	1337.63	1407.58	1520.15	1631.18	1770.1	2045.9
	Accumulated	0	33.966	64.9	97.85	128.766	160.716	192.15	223.583	537.416	1068.75	1296.92	1366.87	1479.43	1590.47	1729.38	2005.18
	Per stage	0	33.966	30.934	32.95	30.916	31.95	31.434	31.433	313.833	531.334	228.166	69.95	112.567	111.033	138.917	275.8
Embryo E	T-Stamp	44.267	75.7	107.633	141.6	173.033	206.5	238.95	272.417	570.533	1097.3	1368.05	1440.03	1563.23	1841.58	1865.42	2020.55
	Accumulated	0	31.433	63.366	97.333	128.766	162.233	194.683	228.15	526.266	1053.03	1323.78	1395.77	1518.97	1797.32	1821.15	1976.28
	Per stage	0	31.433	31.933	33.967	31.433	33.467	32.45	33.467	298.116	526.767	270.75	71.983	123.2	278.35	23.834	155.133
	K	C
Temp	291.85	18.7
CIL:	54576

[truncated: 7 more sheets: 20.9, 23.5, 23.6, 25.1, 25.7, 26.3, 28.9]
