# Supplementary material for: Evaluating the Arrhenius equation for developmental processes
Source: Mol Syst Biol. 2021 Aug 20;17(8):e9895. doi: 10.15252/msb.20209895 (PMC8377445; doi:10.15252/msb.20209895)
Supplement: Supplementary file 6 — Dataset EV3 [file MSB-17-e9895-s002.xlsx]

## Sheet: Legend
	Drosophila melanogaster developmental time data used for analyzing the Arrhenius equation in Fly. Individual sheets contain the temperature of the experiment (the row headed with 'temp', and sheet name) as well as score abbreviations and names (rows 1-2 respectively). Absolute time, time since T0 (accumulated), and time since last score (per-stage) are recorded at each score for each embryo repli…
	Each embryo’s data is associated with a movie located here (http://cellimagelibrary.org/groups/53322). Movies are labeled in the following format: Drosophila_experimentalTemperatureC_embryoID. The experimentalTemperatureC correlates to a sheet name. The ‘embryoID’ then correlates to the letters in column ‘A' under 'Embryo Name’. Each movie is given a CIL# which is recorded under each associated e…

## Sheet: 9.4
NA = Not Scorable	Abbreviation:	Z	A	B	C	D	E	F	G	H	I	J	K
Embryo Name \/	Score Name:	13th Cleavage	Last Cleavage	Beginning of Cellularization	End of Cell Elongation	Beginning of Pole Cell Migration	Horizontal Posterior Midgut	Closure of the Posterior Midgut	Beginning of Germband Retraction	End of Germband Retraction	Yolk Retraction	Yolk Segregation	First Breath
A	T-Stamp	287	489.017	625.017	858.017	982.033	1055.03	1156.03	3736.12	4715.17	NA	NA	NA
CIL: 53360	Accumulated	-202.017	0	136	369	493.016	566.016	667.016	3247.1	4226.15	#VALUE!	#VALUE!	#VALUE!
	Per stage	-202.017	0	136	233	124.016	73	101	2580.08	979.05	#VALUE!	#VALUE!	#VALUE!
B	T-Stamp	NA	120	269.017	445.017	616.033	674.033	794.033	3600.13	NA	NA	NA	NA
CIL: 53359	Accumulated	#VALUE!	0	149.017	325.017	496.033	554.033	674.033	3480.13	#VALUE!	#VALUE!	#VALUE!	#VALUE!
	Per stage	#VALUE!	0	149.017	176	171.017	57.9997	120	2806.1	#VALUE!	#VALUE!	#VALUE!	#VALUE!
C	T-Stamp	NA	56	217.017	461.017	569.033	655.033	736.033	3116.12	4005.15	6035	NA	NA
CIL: 53358	Accumulated	#VALUE!	0	161.017	405.017	513.033	599.033	680.033	3060.12	3949.15	5979	#VALUE!	#VALUE!
	Per stage	#VALUE!	0	161.017	244	108.016	86.0003	80.9997	2380.08	889.033	2029.85	#VALUE!	#VALUE!
D	T-Stamp	280.017	467.017	653.033	872.033	987.033	1080.03	1190.05	NA	NA	NA	NA	NA
CIL: 53357	Accumulated	-187	0	186.016	405.016	520.017	613.017	723.033	#VALUE!	#VALUE!	#VALUE!	#VALUE!	#VALUE!
	Per stage	-187	0	186.016	219	115	93	110.017	#VALUE!	#VALUE!	#VALUE!	#VALUE!	#VALUE!
E	T-Stamp	249.017	418.017	569.033	NA	973.867	1119.87	1211.87	3438.95	4631.98	6492.05	NA	NA
CIL: 54394	Accumulated	-169	0	151.016	#VALUE!	555.85	701.85	793.85	3020.93	4213.97	6074.03	#VALUE!	#VALUE!
	Per stage	-169	0	151.016	#VALUE!	#VALUE!	146	92	2227.08	1193.03	1860.07	#VALUE!	#VALUE!
F	T-Stamp	139.017	311.017	450.017	717.033	810.033	911.033	1005.03	3420.13	4486.17	NA	NA	NA
CIL: 53356	Accumulated	-172	0	139	406.016	499.016	600.016	694.016	3109.12	4175.15	#VALUE!	#VALUE!	#VALUE!
	Per stage	-172	0	139	267.016	93	101	94	2415.1	1066.03	#VALUE!	#VALUE!	#VALUE!
G	T-Stamp	555.017	721.017	840.033	1129.03	1218.03	1374.05	1519.05	4092.15	5924.22	NA	NA	NA
CIL: 54395	Accumulated	-166	0	119.016	408.016	497.016	653.033	798.033	3371.13	5203.2	#VALUE!	#VALUE!	#VALUE!
	Per stage	-166	0	119.016	289	89	156.017	145	2573.1	1832.07	#VALUE!	#VALUE!	#VALUE!
J	T-Stamp	627.017	822.033	921.03	1230.05	1336.05	1470.05	1553.05	3819.13	5160.18	NA	NA	NA
CIL: 54396	Accumulated	-195.016	0	98.997	408.017	514.017	648.017	731.017	2997.1	4338.15	#VALUE!	#VALUE!	#VALUE!
	Per stage	-195.016	0	98.997	309.02	106	134	83	2266.08	1341.05	#VALUE!	#VALUE!	#VALUE!
	K	C
Temp	282.55	9.4

## Sheet: 14.3
NA = Not Scorable	Abbreviation:	Z	A	B	C	D	E	F	G	H	I	J	K
Embryo Name \/	Score Name:	13th Cleavage	Last Cleavage	Beginning of Cellularization	End of Cell Elongation	Beginning of Pole Cell Migration	Horizontal Posterior Midgut	Closure of the Posterior Midgut	Beginning of Germband Retraction	End of Germband Retraction	Yolk Retraction	Yolk Segregation	First Breath
A	T-Stamp	70	139	176	284	305	321	372	1143.03	1471.05	2206.07	NA	NA
CIL: 54400	Accumulated	-69	0	37	145	166	182	233	1004.03	1332.05	2067.07	#VALUE!	#VALUE!
	Per stage	-69	0	37	108	21	16	51	771.033	328.017	735.017	#VALUE!	#VALUE!
C	T-Stamp	60	118.017	157.017	273.017	293.017	319.017	359.017	1105.05	1365.05	1921.07	2193.08	NA
CIL: 53355	Accumulated	-58.0167	0	39	155	175	201	241	987.033	1247.03	1803.05	2075.07	#VALUE!
	Per stage	-58.0167	0	39	116	20	26	40	746.033	260	556.017	272.017	#VALUE!
D	T-Stamp	NA	-43092	-43064	-42936	-42914	-42897	-42853	-42075	-41808.9	-41246.9	-41032.9	-39840.9
CIL: 54401	Accumulated	#VALUE!	0	28	156	178	195	239.017	1017.03	1283.05	1845.07	2059.07	3251.12
	Per stage	#VALUE!	0	28	128	22	17	44.0167	778.016	266.017	562.017	214	1192.05
E	T-Stamp	28	89	139	240	261	287	320.017	NA	NA	1817	2157	NA
CIL: 53354	Accumulated	-61	0	50	151	172	198	231.017	#VALUE!	#VALUE!	1728	2068	#VALUE!
	Per stage	-61	0	50	101	21	26	33.0167	#VALUE!	#VALUE!	#VALUE!	340	#VALUE!
F	T-Stamp	65	121	164	281	311.017	329.017	371.017	1161.03	1405.05	1969.07	2243.08	3365.12
CIL: 54397	Accumulated	-56	0	43	160	190.017	208.017	250.017	1040.03	1284.05	1848.07	2122.08	3244.12
	Per stage	-56	0	43	117	30.017	18	42	790.013	244.02	564.017	274.016	1122.03
G	T-Stamp	115	182	218	330.017	365.017	390.017	435.017	1210.05	1417.05	1980.07	2334.08	3483.12
CIL: 54398	Accumulated	-67	0	36	148.017	183.017	208.017	253.017	1028.05	1235.05	1798.07	2152.08	3301.12
	Per stage	-67	0	36	112.017	35	25	45	775.033	207	563.017	354.016	1149.03
H	T-Stamp	67	124	164	284	316	NA	NA	1130.18	1378.97	2034.98	2262	3374.03
CIL: 54399	Accumulated	-57	0	40	160	192	#VALUE!	#VALUE!	1006.18	1254.97	1910.98	2138	3250.03
	Per stage	-57	0	40	120	32	#VALUE!	#VALUE!	#VALUE!	248.784	656.016	227.017	1112.03
	K	C
Temp	287.45	14.3

## Sheet: 16.1
NA = Not Scorable	Abbreviation:	Z	A	B	C	D	E	F	G	H	I	J	K
Embryo Name \/	Score Name:	13th Cleavage	Last Cleavage	Beginning of Cellularization	End of Cell Elongation	Beginning of Pole Cell Migration	Horizontal Posterior Midgut	Closure of the Posterior Midgut	Beginning of Germband Retraction	End of Germband Retraction	Yolk Retraction	Yolk Segregation	First Breath
A	T-Stamp	150	201	239	325	351	370	397	996	1252	1713	2014	2924
CIL: 54403	Accumulated	-51	0	38	124	150	169	196	795	1051	1512	1813	2723
	Per stage	-51	0	38	86	26	19	27	599	256	461	301	910
C	T-Stamp	201	258.367	305.367	385.367	401.7	420.033	450.033	1061.03	1357.03	1752.37	2078.03	NA
CIL: 53353	Accumulated	-57.367	0	47	127	143.333	161.666	191.666	802.666	1098.67	1494	1819.67	#VALUE!
	Per stage	-57.367	0	47	80	16.333	18.333	30	611	296	395.334	325.666	#VALUE!
F	T-Stamp	NA	34	67.333	170.33	193.333	212	233.667	850	1076	1472.03	1798.7	2721.7
CIL: 54402	Accumulated	#VALUE!	0	33.333	136.33	159.333	178	199.667	816	1042	1438.03	1764.7	2687.7
	Per stage	#VALUE!	0	33.333	102.997	23.003	18.667	21.667	616.333	226	396.033	326.667	923
K	T-Stamp	143	193.333	223.333	324.667	348.333	364.667	396.333	994	1259.33	1639	1960.67	2903
CIL: 53352	Accumulated	-50.333	0	30	131.334	155	171.334	203	800.667	1066	1445.67	1767.33	2709.67
	Per stage	-50.333	0	30	101.334	23.666	16.334	31.666	597.667	265.333	379.667	321.667	942.333
N	T-Stamp	181.333	237	278.667	359.333	382	398	422.667	1066	1310.67	1781.33	NA	NA
CIL: 53351	Accumulated	-55.667	0	41.667	122.333	145	161	185.667	829	1073.67	1544.33	#VALUE!	#VALUE!
	Per stage	-55.667	0	41.667	80.666	22.667	16	24.667	643.333	244.667	470.666	#VALUE!	#VALUE!
P	T-Stamp	187	244.333	277	366.667	391.333	408.333	430	1080.33	1327.67	1804.67	NA	NA
CIL: 53350	Accumulated	-57.333	0	32.667	122.334	147	164	185.667	836	1083.33	1560.33	#VALUE!	#VALUE!
	Per stage	-57.333	0	32.667	89.667	24.666	17	21.667	650.333	247.334	477	#VALUE!	#VALUE!
	K	C
Temp	289.25	16.1

## Sheet: 17.2
NA = Not Scorable	Abbreviation:	Z	A	B	C	D	E	F	G	H	I	J	K
Embryo Name \/	Score Name:	13th Cleavage	Last Cleavage	Beginning of Cellularization	End of Cell Elongation	Beginning of Pole Cell Migration	Horizontal Posterior Midgut	Closure of the Posterior Midgut	Beginning of Germband Retraction	End of Germband Retraction	Yolk Retraction	Yolk Segregation	First Breath
B	T-Stamp	111	150	186	263	281	297	321	832	1031	1401	1629	NA
CIL: 54410	Accumulated	-39	0	36	113	131	147	171	682	881	1251	1479	#VALUE!
	Per stage	-39	0	36	77	18	16	24	511	199	370	228	#VALUE!
D	T-Stamp	120	169.333	207	280.33	294.667	306	331.333	894.667	1082	1445.67	1653.33	NA
CIL: 54411	Accumulated	-49.333	0	37.667	110.997	125.334	136.667	162	725.334	912.667	1276.33	1484	#VALUE!
	Per stage	-49.333	0	37.667	73.33	14.337	11.333	25.333	563.334	187.333	363.667	207.666	#VALUE!
E	T-Stamp	71.33	113.667	149	227	250.333	265	296.333	820	1060.33	1437	1676.67	2541.7
CIL: 54404	Accumulated	-42.337	0	35.333	113.333	136.666	151.333	182.666	706.333	946.663	1323.33	1563	2428.03
	Per stage	-42.337	0	35.333	78	23.333	14.667	31.333	523.667	240.33	376.67	239.667	865.033
G	T-Stamp	133.667	183	215.333	297.333	311.667	329	358	894	1140.67	1527.37	1827.03	NA
CIL: 53349	Accumulated	-49.333	0	32.333	114.333	128.667	146	175	711	957.667	1344.37	1644.03	#VALUE!
	Per stage	-49.333	0	32.333	82	14.334	17.333	29	536	246.667	386.7	299.666	#VALUE!
L	T-Stamp	156.667	197.667	235	322.667	347.333	363	388.333	928.033	1154.7	1521	1807.37	2636.03
CIL: 54405	Accumulated	-41	0	37.333	125	149.666	165.333	190.666	730.366	957.033	1323.33	1609.7	2438.37
	Per stage	-41	0	37.333	87.667	24.666	15.667	25.333	539.7	226.667	366.3	286.367	828.666
Q	T-Stamp	90.333	134.667	170.667	247.667	263.667	284	309.333	853.667	1048.67	1415	1706.33	2528
CIL: 53347	Accumulated	-44.334	0	36	113	129	149.333	174.666	719	914	1280.33	1571.67	2393.33
	Per stage	-44.334	0	36	77	16	20.333	25.333	544.334	195	366.333	291.333	821.667
O	T-Stamp	155.333	198	231.667	313	335.667	350.333	374.333	940.333	1136.67	1512.33	1785.67	NA
CIL: 53348	Accumulated	-42.667	0	33.667	115	137.667	152.333	176.333	742.333	938.667	1314.33	1587.67	#VALUE!
	Per stage	-42.667	0	33.667	81.333	22.667	14.666	24	566	196.334	375.666	273.334	#VALUE!
	K	C
Temp	290.35	17.2

## Sheet: 18.6
NA = Not Scorable	Abbreviation:	Z	A	B	C	D	E	F	G	H	I	J	K
Embryo Name \/	Score Name:	13th Cleavage	Last Cleavage	Beginning of Cellularization	End of Cell Elongation	Beginning of Pole Cell Migration	Horizontal Posterior Midgut	Closure of the Posterior Midgut	Beginning of Germband Retraction	End of Germband Retraction	Yolk Retraction	Yolk Segregation	First Breath
A	T-Stamp	22	52	70	132	150.017	163.017	181.017	587.017	757.033	1025.03	1251.05	1877.07
CIL: 53346	Accumulated	-30	0	18	80	98.0167	111.017	129.017	535.017	705.033	973.033	1199.05	1825.07
	Per stage	-30	0	18	62	18.0167	13	18	406	170.017	268	226.017	626.017
B	T-Stamp	52	85	108.017	167.017	178.017	191.017	209.017	613.033	754.033	1036.05	1207.05	1744.07
CIL: 53345	Accumulated	-33	0	23.0167	82.0167	93.0167	106.017	124.017	528.033	669.033	951.05	1122.05	1659.07
	Per stage	-33	0	23.0167	59	11	13	18	404.016	141	282.017	171	537.017
C	T-Stamp	36	67	88	151	165	177	197	614.017	767.017	1064.03	1209.03	1784.07
CIL: 53344	Accumulated	-31	0	21	84	98	110	130	547.017	700.017	997.033	1142.03	1717.07
	Per stage	-31	0	21	63	14	12	20	417.017	153	297.017	145	575.034
D	T-Stamp	44	81	107	159	177	190	210	637.017	793.017	1085.03	1305.03	NA
CIL: 53343	Accumulated	-37	0	26	78	96	109	129	556.017	712.017	1004.03	1224.03	#VALUE!
	Per stage	-37	0	26	52	18	13	20	427.017	156	292.016	220	#VALUE!
E	T-Stamp	NA	25	55	112	126	141	161.017	596.017	756.033	976.033	1164.05	1783.07
CIL: 53342	Accumulated	#VALUE!	0	30	87	101	116	136.017	571.017	731.033	951.033	1139.05	1758.07
	Per stage	#VALUE!	0	30	57	14	15	20.0167	435	160.016	220	188.017	619.017
G	T-Stamp	16	49	69	132	143	153	175	574.017	732.01	994.03	1182.03	1750.07
CIL: 54412	Accumulated	-33	0	20	83	94	104	126	525.017	683.01	945.03	1133.03	1701.07
	Per stage	-33	0	20	63	11	10	22	399.017	157.993	262.02	188	568.037
H	T-Stamp	51	85	109	171	181	192	216	604.017	771.033	1027.03	1213.05	1789.07
CIL: 54413	Accumulated	-34	0	24	86	96	107	131	519.017	686.033	942.033	1128.05	1704.07
	Per stage	-34	0	24	62	10	11	24	388.017	167.016	256	186.017	576.017
J	T-Stamp	62	93	115.017	178.017	192.017	205.017	228.017	613.033	766.033	1053.05	1242.05	1850.07
CIL: 54414	Accumulated	-31	0	22.017	85.017	99.017	112.017	135.017	520.033	673.033	960.05	1149.05	1757.07
	Per stage	-31	0	22.017	63	14	13	23	385.016	153	287.017	189	608.017
K	T-Stamp	40	69	93	155	169	182	199	588	NA	NA	NA	1761.7
CIL: 54415	Accumulated	-29	0	24	86	100	113	130	519	#VALUE!	#VALUE!	#VALUE!	1692.7
	Per stage	-29	0	24	62	14	13	17	389	#VALUE!	#VALUE!	#VALUE!	#VALUE!
L	T-Stamp	13	43	66	131	144	159	178	NA	NA	NA	NA	NA
CIL: 53341	Accumulated	-30	0	23	88	101	116	135	#VALUE!	#VALUE!	#VALUE!	#VALUE!	#VALUE!
	Per stage	-30	0	23	65	13	15	19	#VALUE!	#VALUE!	#VALUE!	#VALUE!	#VALUE!
M	T-Stamp	64	94	119	183	199	214	233	649.017	818.017	1097.03	1287.03	NA
CIL: 53340	Accumulated	-30	0	25	89	105	120	139	555.017	724.017	1003.03	1193.03	#VALUE!
	Per stage	-30	0	25	64	16	15	19	416.017	169	279.016	190	#VALUE!
N	T-Stamp	59	90	115	179.017	193.017	207.017	226.017	620.017	808.033	1069.03	1226.05	NA
CIL: 54416	Accumulated	-31	0	25	89.017	103.017	117.017	136.017	530.017	718.033	979.03	1136.05	#VALUE!
	Per stage	-31	0	25	64.017	14	14	19	394	188.016	260.997	157.02	#VALUE!
O	T-Stamp	43.0167	75.0167	103.017	160.017	179.017	195.017	216.017	607.033	767.033	1029.05	1242.05	1864.07
CIL: 53339	Accumulated	-32	0	28	85	104	120	141	532.017	692.017	954.033	1167.03	1789.05
	Per stage	-32	0	28	57	19	16	21	391.017	160	262.017	213	622.017
	K	C
Temp	291.75	18.6

## Sheet: 20.5
NA = Not Scorable	Abbreviation:	Z	A	B	C	D	E	F	G	H	I	J	K
Embryo Name \/	Score Name:	13th Cleavage	Last Cleavage	Beginning of Cellularization	End of Cell Elongation	Beginning of Pole Cell Migration	Horizontal Posterior Midgut	Closure of the Posterior Midgut	Beginning of Germband Retraction	End of Germband Retraction	Yolk Retraction	Yolk Segregation	First Breath
A	T-Stamp	81.733	109.43	133.1	183.8	191.467	204.467	221.833	553.7	679.467	934.633	1082.4	1606.73
CIL: 53338	Accumulated	-27.697	0	23.67	74.37	82.037	95.037	112.403	444.27	570.037	825.203	972.97	1497.3
	Per stage	-27.697	0	23.67	50.7	7.667	13	17.366	331.867	125.767	255.166	147.767	524.333
E	T-Stamp	109.067	138.73	163.767	209.133	222.133	233.8	251.167	601.4	753.467	1007.3	1146.07	1691.77
CIL: 54417	Accumulated	-29.663	0	25.037	70.403	83.403	95.07	112.437	462.67	614.737	868.57	1007.34	1553.04
	Per stage	-29.663	0	25.037	45.366	13	11.667	17.367	350.233	152.067	253.833	138.766	545.701
G	T-Stamp	134.1	165.133	190.133	235.5	249.5	258.833	273.533	627.433	764.833	1019	1164.43	NA
CIL: 53337	Accumulated	-31.033	0	25	70.367	84.367	93.7	108.4	462.3	599.7	853.867	999.3	#VALUE!
	Per stage	-31.033	0	25	45.367	14	9.333	14.7	353.9	137.4	254.167	145.433	#VALUE!
L	T-Stamp	90.733	121.067	144.1	192.467	202.8	213.467	231.833	584.067	717.8	948.633	1112.4	1617.73
CIL: 53336	Accumulated	-30.334	0	23.033	71.4	81.733	92.4	110.766	463	596.733	827.566	991.333	1496.67
	Per stage	-30.334	0	23.033	48.367	10.333	10.667	18.366	352.234	133.733	230.833	163.767	505.333
	K	C
Temp	293.65	20.5

## Sheet: 21.1
NA = Not Scorable	Abbreviation:	Z	A	B	C	D	E	F	G	H	I	J	K
Embryo Name \/	Score Name:	13th Cleavage	Last Cleavage	Beginning of Cellularization	End of Cell Elongation	Beginning of Pole Cell Migration	Horizontal Posterior Midgut	Closure of the Posterior Midgut	Beginning of Germband Retraction	End of Germband Retraction	Yolk Retraction	Yolk Segregation	First Breath
B	T-Stamp	37	62	85.667	132	142.667	152.333	169	470.033	628.4	871.067	996.433	NA
CIL: 53335	Accumulated	-25	0	23.667	70	80.667	90.333	107	408.033	566.4	809.067	934.433	#VALUE!
	Per stage	-25	0	23.667	46.333	10.667	9.666	16.667	301.033	158.367	242.667	125.366	#VALUE!
F	T-Stamp	89.333	115.333	137	182.367	191.7	203.033	219.033	528.4	679.4	898.767	1036.43	1532.17
CIL: 54418	Accumulated	-26	0	21.667	67.034	76.367	87.7	103.7	413.067	564.067	783.434	921.1	1416.83
	Per stage	-26	0	21.667	45.367	9.333	11.333	16	309.367	151	219.367	137.666	495.734
J	T-Stamp	77.033	100.367	128.033	168.7	181.033	191.033	208.367	491.733	641.733	885.433	1020.47	1493.83
CIL: 54419	Accumulated	-23.334	0	27.666	68.333	80.666	90.666	108	391.366	541.366	785.066	920.1	1393.47
	Per stage	-23.334	0	27.666	40.667	12.333	10	17.334	283.366	150	243.7	135.034	473.366
K	T-Stamp	99	127	150.667	193.667	202.667	214.033	231.7	529.4	665.067	914.1	1053.43	1505.17
CIL: 53334	Accumulated	-28	0	23.667	66.667	75.667	87.033	104.7	402.4	538.067	787.1	926.433	1378.17
	Per stage	-28	0	23.667	43	9	11.366	17.667	297.7	135.667	249.033	139.333	451.734
	K	C
Temp	294.25	21.1

## Sheet: 22.8
NA = Not Scorable	Abbreviation:	Z	A	B	C	D	E	F	G	H	I	J	K
Embryo Name \/	Score Name:	13th Cleavage	Last Cleavage	Beginning of Cellularization	End of Cell Elongation	Beginning of Pole Cell Migration	Horizontal Posterior Midgut	Closure of the Posterior Midgut	Beginning of Germband Retraction	End of Germband Retraction	Yolk Retraction	Yolk Segregation	First Breath
A	T-Stamp	22.333	43	57.67	99.33	108.33	116.67	127.683	400.03	487.717	677.4	792.417	1192.12
CIL: 53333	Accumulated	-20.667	0	14.67	56.33	65.33	73.67	84.683	357.03	444.717	634.4	749.417	1149.12
	Per stage	-20.667	0	14.67	41.66	9	8.34	11.013	272.347	87.687	189.683	115.017	399.7
B	T-Stamp	23.333	43.667	63.33	99.67	107	115.67	129	387.03	485.717	656.4	787.75	1181.12
CIL: 53332	Accumulated	-20.334	0	19.663	56.003	63.333	72.003	85.333	343.363	442.05	612.733	744.083	1137.45
	Per stage	-20.334	0	19.663	36.34	7.33	8.67	13.33	258.03	98.687	170.683	131.35	393.367
D	T-Stamp	4.9833	25	42.667	81.667	90	99.667	112.33	364.367	461.7	632.717	759.73	1155.45
CIL: 53331	Accumulated	-20.0167	0	17.667	56.667	65	74.667	87.33	339.367	436.7	607.717	734.73	1130.45
	Per stage	-20.0167	0	17.667	39	8.333	9.667	12.663	252.037	97.333	171.017	127.013	395.72
E	T-Stamp	15.6833	36.683	54.683	91.017	99.35	108.017	119.35	385.05	476.067	673.75	775.433	1154.8
CIL: 53330	Accumulated	-20.9997	0	18	54.334	62.667	71.334	82.667	348.367	439.384	637.067	738.75	1118.12
	Per stage	-20.9997	0	18	36.334	8.333	8.667	11.333	265.7	91.017	197.683	101.683	379.367
F	T-Stamp	13	33.33	50	90.017	98.017	107.35	120.683	386.033	489.05	664.067	775.75	1170.78
CIL: 53329	Accumulated	-20.33	0	16.67	56.687	64.687	74.02	87.353	352.703	455.72	630.737	742.42	1137.45
	Per stage	-20.33	0	16.67	40.017	8	9.333	13.333	265.35	103.017	175.017	111.683	395.033
G	T-Stamp	10.9833	30.667	46.333	83.333	95.667	105.333	115.333	387.7	481.7	663.067	781.067	1172.78
CIL: 53328	Accumulated	-19.6837	0	15.666	52.666	65	74.666	84.666	357.033	451.033	632.4	750.4	1142.12
	Per stage	-19.6837	0	15.666	37	12.334	9.666	10	272.367	94	181.367	118	391.716
O	T-Stamp	23	42.35	58.683	95.6833	107.017	116.017	129.35	404.383	501.4	699.083	796.417	1166.13
CIL: 53327	Accumulated	-19.35	0	16.333	53.3333	64.6667	73.6667	87	362.033	459.05	656.733	754.067	1123.78
	Per stage	-19.35	0	16.333	37.0003	11.3334	9	13.3333	275.033	97.017	197.683	97.3334	369.716
P	T-Stamp	NA	14.667	30.333	71	79.667	88.667	100.33	380.367	477.05	660.4	778.417	NA
CIL: 53326	Accumulated	#VALUE!	0	15.666	56.333	65	74	85.663	365.7	462.383	645.733	763.75	#VALUE!
	Per stage	#VALUE!	0	15.666	40.667	8.667	9	11.663	280.037	96.6833	183.35	118.017	#VALUE!
	K	C
Temp	295.95	22.8

## Sheet: 24.3
NA = Not Scorable	Abbreviation:	Z	A	B	C	D	E	F	G	H	I	J	K
Embryo Name \/	Score Name:	13th Cleavage	Last Cleavage	Beginning of Cellularization	End of Cell Elongation	Beginning of Pole Cell Migration	Horizontal Posterior Midgut	Closure of the Posterior Midgut	Beginning of Germband Retraction	End of Germband Retraction	Yolk Retraction	Yolk Segregation	First Breath
A	T-Stamp	58.5	78.033	89.533	126.533	135.567	145.067	155.567	442.2	575.267	790.367	NA	NA
CIL: 53325	Accumulated	-19.533	0	11.5	48.5	57.534	67.034	77.534	364.167	497.234	712.334	#VALUE!	#VALUE!
	Per stage	-19.533	0	11.5	37	9.034	9.5	10.5	286.633	133.067	215.1	#VALUE!	#VALUE!
D	T-Stamp	71.033	92.4	105.067	142.1	149.1	159.433	171.767	423.267	523	703.467	800.533	1165.43
CIL: 53324	Accumulated	-21.367	0	12.667	49.7	56.7	67.033	79.367	330.867	430.6	611.067	708.133	1073.03
	Per stage	-21.367	0	12.667	37.033	7	10.333	12.334	251.5	99.733	180.467	97.066	364.9
H	T-Stamp	18.033	36.7	50.367	85.733	92.4	102.067	115.733	342.233	449.3	626.1	718.8	1088.73
CIL: 53323	Accumulated	-18.667	0	13.667	49.033	55.7	65.367	79.033	305.533	412.6	589.4	682.1	1052.03
	Per stage	-18.667	0	13.667	35.366	6.667	9.667	13.666	226.5	107.067	176.8	92.7	369.933
K	T-Stamp	82.067	100.733	111.4	157.1	162.1	171.433	186.133	433.6	555.367	749.5	855.9	1240.47
CIL: 54420	Accumulated	-18.666	0	10.667	56.367	61.367	70.7	85.4	332.867	454.634	648.767	755.167	1139.73
	Per stage	-18.666	0	10.667	45.7	5	9.333	14.7	247.467	121.767	194.133	106.4	384.567
M	T-Stamp	61.4	82.4	95.4	129.433	135.767	144.433	156.1	385.933	500.667	673.1	765.833	1132.1
CIL: 54421	Accumulated	-21	0	13	47.033	53.367	62.033	73.7	303.533	418.267	590.7	683.433	1049.7
	Per stage	-21	0	13	34.033	6.334	8.666	11.667	229.833	114.734	172.433	92.733	366.267
	K	C
Temp	297.45	24.3

[truncated: 4 more sheets: 24.9, 27, 30.1, 33.4]
