# Supplementary material for: Evaluating the Arrhenius equation for developmental processes
Source: Mol Syst Biol. 2021 Aug 20;17(8):e9895. doi: 10.15252/msb.20209895 (PMC8377445; doi:10.15252/msb.20209895)
Supplement: Supplementary file 7 — Dataset EV4 [file MSB-17-e9895-s009.xlsx]

## Sheet: Legend
	Xenopus laevis developmental time data used for analyzing the Arrhenius equation in Frog. Individual sheets contain the temperature of the experiment (the row headed with 'temp', and sheet name) as well as score abbreviations and names (rows 1-2 respectively). Absolute time, time since T0 (accumulated), and time since last score (per-stage) are recorded at each score for each embryo replicate col…
	Each embryo’s data is associated with a movie located here (http://cellimagelibrary.org/groups/54564). Movies are labeled in the following format: Xenopus_experimentalTemperatureC_batchNumber. The experimentalTemperatureC correlates to a sheet name. The ‘batchNumber’ correlates to the run, where if multiple experiments were conducted at the same temperature then sheets are named as ‘temperatureRN…

## Sheet: 10.3
NA = Not Scorable	Abbreviation:	A	B	C	D	E	F	G	H	I	J	K	L
Embryo Name \/	Score Name:	3rd Cleavage	4th Cleavage	5th Cleavage	6th Cleavage	7th Cleavage	8th Cleavage	9th Cleavage	10th Cleavage	Early Gastrulation	Late Gastrulation	Early Neurulation	Late Neurualation
Embryo A	T-Stamp	100.533	199.533	302.517	416.517	507.517	607.517	708.517	792.517	1559.5	NA	NA	NA
	Accumulated	0	99	201.984	315.984	406.984	506.984	607.984	691.984	1458.97	#VALUE!	#VALUE!	#VALUE!
	Per stage	0	99	102.984	114	90.9997	100	101	84	766.983	#VALUE!	#VALUE!	#VALUE!
Embryo B	T-Stamp	109.517	211.517	321.533	430.533	529.533	623.517	713.517	823.517	1519.5	NA	NA	NA
	Accumulated	0	102	212.016	321.016	420.016	514	604	714	1409.98	#VALUE!	#VALUE!	#VALUE!
	Per stage	0	102	110.016	109	99	93.984	90	110	695.983	#VALUE!	#VALUE!	#VALUE!
Embryo C	T-Stamp	117.533	224.533	337.533	437.533	541.517	644.517	740.517	827.517	1439.5	3616.47	NA	NA
	Accumulated	0	107	220	320	423.984	526.984	622.984	709.984	1439.5	3498.93	#VALUE!	#VALUE!
	Per stage	0	107	113	100	103.984	103	96	87	729.516	2059.43	#VALUE!	#VALUE!
Embryo D	T-Stamp	91.533	190.533	291.533	393.517	490.533	591.517	693.517	777.5	1491.5	NA	NA	NA
	Accumulated	0	99	200	301.984	399	499.984	601.984	685.967	1491.5	#VALUE!	#VALUE!	#VALUE!
	Per stage	0	99	101	101.984	97.016	100.984	102	83.983	805.533	#VALUE!	#VALUE!	#VALUE!
	K	C
Temp	283.45	10.3
CIL:	54564

## Sheet: 12.2
NA = Not Scorable	Abbreviation:	A	B	C	D	E	F	G	H	I	J	K	L
Embryo Name \/	Score Name:	3rd Cleavage	4th Cleavage	5th Cleavage	6th Cleavage	7th Cleavage	8th Cleavage	9th Cleavage	10th Cleavage	Early Gastrulation	Late Gastrulation	Early Neurulation	Late Neurualation
Embryo A	T-Stamp	57.35	120.367	185.367	256.35	314.35	374.367	432.35	489.35	1213.33	2178.32	3119.3	3409.28
	Accumulated	0	63.017	128.017	199	257	317.017	375	432	1155.98	2120.97	3061.95	3351.93
	Per stage	0	63.017	65	70.983	58	60.017	57.983	57	723.983	964.984	940.983	289.983
Embryo B	T-Stamp	63.35	125.367	186.367	250.367	316.35	375.367	438.35	498.367	1109.35	2369.32	3239.3	3464.28
	Accumulated	0	62.017	123.017	187.017	253	312.017	375	435.017	1046	2305.97	3175.95	3400.93
	Per stage	0	62.017	61	64	65.983	59.017	62.983	60.017	610.983	1259.97	869.983	224.983
Embryo C	T-Stamp	71.367	134.367	195.367	260.35	325.367	389.35	450.35	513.35	1185.35	2294.3	3232.3	3655.28
	Accumulated	0	63	124	188.983	254	317.983	378.983	441.983	1113.98	2222.93	3160.93	3583.92
	Per stage	0	63	61	64.983	65.017	63.983	61	63	672	1108.95	938	422.983
Embryo D	T-Stamp	49.367	112.35	168.35	231.367	295.367	356.35	418.367	480.35	1152.35	2255.32	NA	NA
	Accumulated	0	62.983	118.983	182	246	306.983	369	430.983	1102.98	2205.95	#VALUE!	#VALUE!
	Per stage	0	62.983	56	63.017	64	60.983	62.017	61.983	672	1102.97	#VALUE!	#VALUE!
	K	C
Temp	285.35	12.2
CIL:	54565

## Sheet: 12.6
NA = Not Scorable	Abbreviation:	A	B	C	D	E	F	G	H	I	J	K	L
Embryo Name \/	Score Name:	3rd Cleavage	4th Cleavage	5th Cleavage	6th Cleavage	7th Cleavage	8th Cleavage	9th Cleavage	10th Cleavage	Early Gastrulation	Late Gastrulation	Early Neurulation	Late Neurualation
Embryo A	T-Stamp	61	130.033	195.533	264.533	330.033	394.533	460.033	523.033	1252.53	2292.97	3219	3429
	Accumulated	0	69.033	134.533	203.533	269.033	333.533	399.033	462.033	1191.53	2231.97	3158	3368
	Per stage	0	69.033	65.5	69	65.5	64.5	65.5	63	729.5	1040.43	926.033	210
Embryo B	T-Stamp	77.033	148.533	218.533	285.033	351.533	414.033	480.033	547.533	1185.03	2183.97	3184.5	3372
	Accumulated	0	71.5	141.5	208	274.5	337	403	470.5	1108	2106.93	3107.47	3294.97
	Per stage	0	71.5	70	66.5	66.5	62.5	66	67.5	637.5	998.934	1000.53	187.5
Embryo C	T-Stamp	66	139.033	207.033	273.033	339.033	410.533	473.533	540.533	1140.03	2138.97	3159	3369.5
	Accumulated	0	73.033	141.033	207.033	273.033	344.533	407.533	474.533	1074.03	2072.97	3093	3303.5
	Per stage	0	73.033	68	66	66	71.5	63	67	599.5	998.934	1020.03	210.5
Embryo D	T-Stamp	69	137.033	206.533	278.033	344.033	408.533	474.033	538.033	1230.03	2043.47	3167.5	3361
	Accumulated	0	68.033	137.533	209.033	275.033	339.533	405.033	469.033	1161.03	1974.47	3098.5	3292
	Per stage	0	68.033	69.5	71.5	66	64.5	65.5	64	692	813.434	1124.03	193.5
Embryo E	T-Stamp	65.5	132.533	200.533	270.033	339.033	403.033	470.533	535.033	1275.03	2178.97	3171.5	3363.5
	Accumulated	0	67.033	135.033	204.533	273.533	337.533	405.033	469.533	1209.53	2113.47	3106	3298
	Per stage	0	67.033	68	69.5	69	64	67.5	64.5	740	903.934	992.533	192
Embryo F	T-Stamp	72.033	145.533	214.533	284.533	353.033	418.033	485.533	554.533	1245.03	2250.97	3324.5	3526
	Accumulated	0	73.5	142.5	212.5	281	346	413.5	482.5	1173	2178.93	3252.47	3453.97
	Per stage	0	73.5	69	70	68.5	65	67.5	69	690.5	1005.93	1073.53	201.5
Embryo G	T-Stamp	77.033	145.033	213.533	285.033	347.033	412.033	473.533	541.033	1248.53	2179.47	3369	3489
	Accumulated	0	68	136.5	208	270	335	396.5	464	1171.5	2102.43	3291.97	3411.97
	Per stage	0	68	68.5	71.5	62	65	61.5	67.5	707.5	930.934	1189.53	120
Embryo H	T-Stamp	72.033	138.533	211.533	282.033	346.533	420.033	484.533	557.533	1305.03	2292.47	3444	3613
	Accumulated	0	66.5	139.5	210	274.5	348	412.5	485.5	1233	2220.43	3371.97	3540.97
	Per stage	0	66.5	73	70.5	64.5	73.5	64.5	73	747.5	987.434	1151.53	169
	K	C
Temp	285.75	12.6
CIL:	54566

## Sheet: 13.2
NA = Not Scorable	Abbreviation:	A	B	C	D	E	F	G	H	I	J	K	L
Embryo Name \/	Score Name:	3rd Cleavage	4th Cleavage	5th Cleavage	6th Cleavage	7th Cleavage	8th Cleavage	9th Cleavage	10th Cleavage	Early Gastrulation	Late Gastrulation	Early Neurulation	Late Neurualation
Embryo A	T-Stamp	68.933	121.933	181.433	238.433	292.433	344.95	412.45	NA	914.95	1990.57	NA	NA
	Accumulated	0	53	112.5	169.5	223.5	276.017	343.517	#VALUE!	846.017	1921.63	#VALUE!	#VALUE!
	Per stage	0	53	59.5	57	54	52.517	67.5	#VALUE!	#VALUE!	1075.62	#VALUE!	#VALUE!
Embryo B	T-Stamp	82.933	137.433	199.433	253.933	311.433	365.45	425.45	NA	1076.45	1990.57	2535.08	2701.58
	Accumulated	0	54.5	116.5	171	228.5	282.517	342.517	#VALUE!	993.517	1907.63	2452.15	2618.65
	Per stage	0	54.5	62	54.5	57.5	54.017	60	#VALUE!	#VALUE!	914.117	544.516	166.5
Embryo C	T-Stamp	62.933	121.933	178.433	235.933	291.933	348.95	402.95	NA	1019.95	1890.07	2565.08	2753.08
	Accumulated	0	59	115.5	173	229	286.017	340.017	#VALUE!	957.017	1827.13	2502.15	2690.15
	Per stage	0	59	56.5	57.5	56	57.017	54	#VALUE!	#VALUE!	870.117	675.016	188
Embryo D	T-Stamp	86.433	146.933	201.933	253.933	311.933	374.95	434.45	NA	NA	NA	NA	NA
	Accumulated	0	60.5	115.5	167.5	225.5	288.517	348.017	#VALUE!	#VALUE!	#VALUE!	#VALUE!	#VALUE!
	Per stage	0	60.5	55	52	58	63.017	59.5	#VALUE!	#VALUE!	#VALUE!	#VALUE!	#VALUE!
Embryo E	T-Stamp	76.933	137.433	192.433	254.933	302.933	NA	NA	NA	NA	NA	NA	NA
	Accumulated	0	60.5	115.5	178	226	#VALUE!	#VALUE!	#VALUE!	#VALUE!	#VALUE!	#VALUE!	#VALUE!
	Per stage	0	60.5	55	62.5	48	#VALUE!	#VALUE!	#VALUE!	#VALUE!	#VALUE!	#VALUE!	#VALUE!
	K	C
Temp	286.35	13.2
CIL:	54567

## Sheet: 13.6
NA = Not Scorable	Abbreviation:	A	B	C	D	E	F	G	H	I	J	K	L
Embryo Name \/	Score Name:	3rd Cleavage	4th Cleavage	5th Cleavage	6th Cleavage	7th Cleavage	8th Cleavage	9th Cleavage	10th Cleavage	Early Gastrulation	Late Gastrulation	Early Neurulation	Late Neurualation
Embryo A	T-Stamp	49.917	101.417	149.417	194.417	247.417	298.417	350.917	402.417	919.917	1612.48	2476.5	2640.57
	Accumulated	0	51.5	99.5	144.5	197.5	248.5	301	352.5	870	1562.57	2426.58	2590.65
	Per stage	0	51.5	48	45	53	51	52.5	51.5	517.5	692.566	864.017	164.067
Embryo B	T-Stamp	54.417	104.417	153.417	205.917	255.917	309.917	360.917	411.917	1033.42	1603.48	2397.5	2563.5
	Accumulated	0	50	99	151.5	201.5	255.5	306.5	357.5	979	1549.07	2343.08	2509.08
	Per stage	0	50	49	52.5	50	54	51	51	621.5	570.066	794.017	166
	K	C
Temp	286.75	13.6
CIL:	54568

## Sheet: 14.6
NA = Not Scorable	Abbreviation:	A	B	C	D	E	F	G	H	I	J	K	L
Embryo Name \/	Score Name:	3rd Cleavage	4th Cleavage	5th Cleavage	6th Cleavage	7th Cleavage	8th Cleavage	9th Cleavage	10th Cleavage	Early Gastrulation	Late Gastrulation	Early Neurulation	Late Neurualation
Embryo A	T-Stamp	71.383	126.133	180.9	230.583	280.283	327.933	380.667	428.33	940.417	1502.25	2247.58	NA
	Accumulated	0	54.75	109.517	159.2	208.9	256.55	309.284	356.947	869.034	1430.87	2176.2	#VALUE!
	Per stage	0	54.75	54.767	49.683	49.7	47.65	52.734	47.663	512.087	561.833	745.333	#VALUE!
Embryo B	T-Stamp	73.417	124.117	172.783	226.533	277.233	324.9	375.6	426.3	898.85	1484	2236.42	2333.77
	Accumulated	0	50.7	99.366	153.116	203.816	251.483	302.183	352.883	825.433	1410.58	2163	2260.35
	Per stage	0	50.7	48.666	53.75	50.7	47.667	50.7	50.7	472.55	585.15	752.417	97.35
Embryo C	T-Stamp	72.4	126.133	173.8	229.567	273.183	324.9	368.5	424.267	879.583	1502.25	2247.58	NA
	Accumulated	0	53.733	101.4	157.167	200.783	252.5	296.1	351.867	807.183	1429.85	2175.18	#VALUE!
	Per stage	0	53.733	47.667	55.767	43.616	51.717	43.6	55.767	455.316	622.667	745.333	#VALUE!
Embryo D	T-Stamp	73.417	122.083	172.783	222.483	273.183	322.867	371.55	427.317	921.15	1499.2	2247.58	NA
	Accumulated	0	48.666	99.366	149.066	199.766	249.45	298.133	353.9	847.733	1425.78	2174.17	#VALUE!
	Per stage	0	48.666	50.7	49.7	50.7	49.684	48.683	55.767	493.833	578.05	748.383	#VALUE!
Embryo E	T-Stamp	78.483	132.217	181.917	231.6	281.283	333.017	383.717	432.383	875.517	1543.83	2281.05	NA
	Accumulated	0	53.734	103.434	153.117	202.8	254.534	305.234	353.9	797.034	1465.35	2202.57	#VALUE!
	Per stage	0	53.734	49.7	49.683	49.683	51.734	50.7	48.666	443.134	668.316	737.217	#VALUE!
Embryo F	T-Stamp	75.433	130.2	179.883	229.567	278.25	328.95	379.65	427.317	921.15	1560.05	NA	NA
	Accumulated	0	54.767	104.45	154.134	202.817	253.517	304.217	351.884	845.717	1484.62	#VALUE!	#VALUE!
	Per stage	0	54.767	49.683	49.684	48.683	50.7	50.7	47.667	493.833	638.9	#VALUE!	#VALUE!
Embryo G	T-Stamp	68.33	120.05	169.75	216.4	265.067	314.75	363.433	412.1	887.683	1517.47	2301.22	NA
	Accumulated	0	51.72	101.42	148.07	196.737	246.42	295.103	343.77	819.353	1449.14	2232.89	#VALUE!
	Per stage	0	51.72	49.7	46.65	48.667	49.683	48.683	48.667	475.583	629.784	783.75	#VALUE!
Embryo H	T-Stamp	78.833	131.217	182.933	236.667	283.317	335.033	386.75	439.483	833.95	1563.1	2305.38	NA
	Accumulated	0	52.384	104.1	157.834	204.484	256.2	307.917	360.65	755.117	1484.27	2226.55	#VALUE!
	Per stage	0	52.384	51.716	53.734	46.65	51.716	51.717	52.733	394.467	729.15	742.283	#VALUE!
	K	C
Temp	287.75	14.6
CIL:	54569

## Sheet: 14.7
NA = Not Scorable	Abbreviation:	A	B	C	D	E	F	G	H	I	J	K	L
Embryo Name \/	Score Name:	3rd Cleavage	4th Cleavage	5th Cleavage	6th Cleavage	7th Cleavage	8th Cleavage	9th Cleavage	10th Cleavage	Early Gastrulation	Late Gastrulation	Early Neurulation	Late Neurualation
Embryo A	T-Stamp	29.417	84.667	139.433	192.167	245.917	296.633	352.483	405.8	959.083	1751.62	2341.68	2504.15
	Accumulated	0	55.25	110.016	162.75	216.5	267.216	323.066	376.383	929.666	1722.2	2312.27	2474.73
	Per stage	0	55.25	54.766	52.734	53.75	50.716	55.85	53.317	553.283	792.534	590.066	162.467
Embryo B	T-Stamp	97.35	156.167	210.933	261.633	317.45	368.233	422.033	472.283	1016.48	1660.22	2330.52	2438.13
	Accumulated	0	58.817	113.583	164.283	220.1	270.883	324.683	374.933	919.133	1562.87	2233.17	2340.78
	Per stage	0	58.817	54.766	50.7	55.817	50.783	53.8	50.25	544.2	643.734	670.3	107.616
Embryo C	T-Stamp	79.1	132.85	188.1	242.367	299.183	353.5	405.283	460.617	1012.42	1736.4	2462.5	2570.15
	Accumulated	0	53.75	109	163.267	220.083	274.4	326.183	381.517	933.317	1657.3	2383.4	2491.05
	Per stage	0	53.75	55.25	54.267	56.816	54.317	51.7833	55.3337	551.8	723.983	726.1	107.65
Embryo D	T-Stamp	85.683	140.95	195.2	249.467	301.717	354.517	411.383	464.167	1035.25	1822.73	2462.5	2576.23
	Accumulated	0	55.267	109.517	163.784	216.034	268.834	325.7	378.484	949.567	1737.05	2376.82	2490.55
	Per stage	0	55.267	54.25	54.267	52.25	52.8	56.866	52.784	571.083	787.483	639.767	113.733
Embryo E	T-Stamp	153.633	207.383	263.15	315.433	374.317	427.1	485.483	536.217	1004.78	1751.62	2452.33	2584.35
	Accumulated	0	53.75	109.517	161.8	220.684	273.467	331.85	382.584	851.15	1597.98	2298.7	2430.72
	Per stage	0	53.75	55.767	52.283	58.884	52.783	58.383	50.734	468.566	746.834	700.713	132.02
Embryo F	T-Stamp	84.667	135.883	191.65	244.4	297.65	350.967	404.267	459.083	1004.78	1873.5	2421.88	2513.78
	Accumulated	0	51.216	106.983	159.733	212.983	266.3	319.6	374.416	920.116	1788.83	2337.22	2429.12
	Per stage	0	51.216	55.767	52.75	53.25	53.317	53.3	54.816	545.7	868.717	548.383	91.9
Embryo G	T-Stamp	89.75	147.033	198.25	255.55	311.367	361.133	415.433	469.75	1020.03	1782.1	2437.12	2550.35
	Accumulated	0	57.283	108.5	165.8	221.617	271.383	325.683	380	930.283	1692.35	2347.37	2460.6
	Per stage	0	57.283	51.217	57.3	55.817	49.766	54.3	54.317	550.283	762.067	655.017	113.233
Embryo H	T-Stamp	86.2	145.517	199.767	253.017	304.783	360.617	415.96	469.75	1016.48	1812.85	2467.58	2595.02
	Accumulated	0	59.317	113.567	166.817	218.583	274.417	329.76	383.55	930.283	1726.65	2381.38	2508.82
	Per stage	0	59.317	54.25	53.25	51.766	55.834	55.343	53.79	546.733	796.37	654.73	127.434
	K	C
Temp	287.85	14.7
CIL:	54570

## Sheet: 15.2
NA = Not Scorable	Abbreviation:	A	B	C	D	E	F	G	H	I	J	K	L
Embryo Name \/	Score Name:	3rd Cleavage	4th Cleavage	5th Cleavage	6th Cleavage	7th Cleavage	8th Cleavage	9th Cleavage	10th Cleavage	Early Gastrulation	Late Gastrulation	Early Neurulation	Late Neurualation
Embryo A	T-Stamp	77.817	132.567	182.25	233.967	282.633	333.85	377.95	432.717	NA	NA	NA	NA
	Accumulated	0	54.75	104.433	156.15	204.816	256.033	300.133	354.9	#VALUE!	#VALUE!	#VALUE!	#VALUE!
	Per stage	0	54.75	49.683	51.717	48.666	51.217	44.1	54.767	#VALUE!	#VALUE!	#VALUE!	#VALUE!
Embryo B	T-Stamp	67.667	123.433	175.667	226.367	277.067	325.233	375.417	423.083	NA	NA	NA	NA
	Accumulated	0	55.766	108	158.7	209.4	257.566	307.75	355.416	#VALUE!	#VALUE!	#VALUE!	#VALUE!
	Per stage	0	55.766	52.234	50.7	50.7	48.166	50.184	47.666	#VALUE!	#VALUE!	#VALUE!	#VALUE!
Embryo C	T-Stamp	71.717	123.433	177.683	231.433	279.083	333.85	385.05	437.783	NA	NA	NA	NA
	Accumulated	0	51.716	105.966	159.716	207.366	262.133	313.333	366.066	#VALUE!	#VALUE!	#VALUE!	#VALUE!
	Per stage	0	51.716	54.25	53.75	47.65	54.767	51.2	52.733	#VALUE!	#VALUE!	#VALUE!	#VALUE!
Embryo D	T-Stamp	77.3	131.05	178.2	230.417	281.117	331.317	378.967	431.183	NA	NA	NA	NA
	Accumulated	0	53.75	100.9	153.117	203.817	254.017	301.667	353.883	#VALUE!	#VALUE!	#VALUE!	#VALUE!
	Per stage	0	53.75	47.15	52.217	50.7	50.2	47.65	52.216	#VALUE!	#VALUE!	#VALUE!	#VALUE!
Embryo E	T-Stamp	76.283	133.583	181.233	237.067	284.167	338.917	385.567	436.267	NA	NA	NA	NA
	Accumulated	0	57.3	104.95	160.784	207.884	262.634	309.284	359.984	#VALUE!	#VALUE!	#VALUE!	#VALUE!
	Per stage	0	57.3	47.65	55.834	47.1	54.75	46.65	50.7	#VALUE!	#VALUE!	#VALUE!	#VALUE!
Embryo F	T-Stamp	75.7833	131.05	182.25	234.483	281.117	333.85	383.033	NA	NA	NA	NA	NA
	Accumulated	0	55.2667	106.467	158.7	205.333	258.067	307.25	#VALUE!	#VALUE!	#VALUE!	#VALUE!	#VALUE!
	Per stage	0	55.2667	51.2	52.233	46.6337	52.7333	49.183	#VALUE!	#VALUE!	#VALUE!	#VALUE!	#VALUE!
Embryo G	T-Stamp	68.683	123.433	176.167	230.933	282.133	333.85	391.133	440.317	NA	NA	NA	NA
	Accumulated	0	54.75	107.484	162.25	213.45	265.167	322.45	371.634	#VALUE!	#VALUE!	#VALUE!	#VALUE!
	Per stage	0	54.75	52.734	54.766	51.2	51.717	57.283	49.184	#VALUE!	#VALUE!	#VALUE!	#VALUE!
Embryo H	T-Stamp	86.433	142.2	195.95	250.7	301.9	355.65	409.383	465.167	NA	NA	NA	NA
	Accumulated	0	55.767	109.517	164.267	215.467	269.217	322.95	378.734	#VALUE!	#VALUE!	#VALUE!	#VALUE!
	Per stage	0	55.767	53.75	54.75	51.2	53.75	53.733	55.784	#VALUE!	#VALUE!	#VALUE!	#VALUE!
	K	C
Temp	288.35	15.2
CIL:	54572

## Sheet: 15.2R2
NA = Not Scorable	Abbreviation:	A	B	C	D	E	F	G	H	I	J	K	L
Embryo Name \/	Score Name:	3rd Cleavage	4th Cleavage	5th Cleavage	6th Cleavage	7th Cleavage	8th Cleavage	9th Cleavage	10th Cleavage	Early Gastrulation	Late Gastrulation	Early Neurulation	Late Neurualation
Embryo A	T-Stamp	50.5	93.5	139	186	233.5	280	332.5	388	945	1620	2230.53	2413.53
	Accumulated	0	43	88.5	135.5	183	229.5	282	337.5	894.5	1569.5	2180.03	2363.03
	Per stage	0	43	45.5	47	47.5	46.5	52.5	55.5	557	675	610.533	183
Embryo B	T-Stamp	50	92	135	181.5	226.5	278	325.5	377	966	1620	2183.03	2375.03
	Accumulated	0	42	85	131.5	176.5	228	275.5	327	916	1570	2133.03	2325.03
	Per stage	0	42	43	46.5	45	51.5	47.5	51.5	589	654	563.033	192
Embryo C	T-Stamp	51	97.5	140.5	185.5	231	281.5	332	379.5	889	1605	2112.03	2308.03
	Accumulated	0	46.5	89.5	134.5	180	230.5	281	328.5	838	1554	2061.03	2257.03
	Per stage	0	46.5	43	45	45.5	50.5	50.5	47.5	509.5	716	507.033	196
Embryo D	T-Stamp	45	88.5	133	179	227	277.5	329.5	376.5	910	1610	2250.03	2422.03
	Accumulated	0	43.5	88	134	182	232.5	284.5	331.5	865	1565	2205.03	2377.03
	Per stage	0	43.5	44.5	46	48	50.5	52	47	533.5	700	640.033	172
Embryo E	T-Stamp	56	100	144.5	190	238	288	342.5	392.5	848	1800.03	NA	NA
	Accumulated	0	44	88.5	134	182	232	286.5	336.5	792	1744.03	#VALUE!	#VALUE!
	Per stage	0	44	44.5	45.5	48	50	54.5	50	455.5	952.033	#VALUE!	#VALUE!
Embryo F	T-Stamp	40	83.5	124.5	169.5	214	262	315	363	907	1620	2150.53	2310.03
	Accumulated	0	43.5	84.5	129.5	174	222	275	323	867	1580	2110.53	2270.03
	Per stage	0	43.5	41	45	44.5	48	53	48	544	713	530.533	159.5
Embryo G	T-Stamp	66.5	109	153.5	199	246.5	295	344.5	397.5	918.5	1731.03	NA	NA
	Accumulated	0	42.5	87	132.5	180	228.5	278	331	852	1664.53	#VALUE!	#VALUE!
	Per stage	0	42.5	44.5	45.5	47.5	48.5	49.5	53	521	812.533	#VALUE!	#VALUE!
Embryo H	T-Stamp	45.5	85.5	126.5	171.5	217	267.5	316	364	906.5	1560	NA	NA
	Accumulated	0	40	81	126	171.5	222	270.5	318.5	861	1514.5	#VALUE!	#VALUE!
	Per stage	0	40	41	45	45.5	50.5	48.5	48	542.5	653.5	#VALUE!	#VALUE!
Embryo I	T-Stamp	51.5	93	134	180	228	274	324	370.5	877.5	1665.03	2180.03	2295.03
	Accumulated	0	41.5	82.5	128.5	176.5	222.5	272.5	319	826	1613.53	2128.53	2243.53
	Per stage	0	41.5	41	46	48	46	50	46.5	507	787.533	515	115
	K	C
Temp	288.35	15.2
CIL:	54571

[truncated: 16 more sheets: 15.4, 16.4R1, 16.4R2, 18.7, 20.9, 22.2, 23.5, 23.6, 24.6, 25.1, 25.7, 26.3, 28.5, 28.9, 30.5, 33.1]
