# Supplementary material for: Evaluating the Arrhenius equation for developmental processes
Source: Mol Syst Biol. 2021 Aug 20;17(8):e9895. doi: 10.15252/msb.20209895 (PMC8377445; doi:10.15252/msb.20209895)
Supplement: Supplementary file 8 — Dataset EV5 [file MSB-17-e9895-s004.xlsx]

## Sheet: Legend
	Kuntz and Eisen Drosophila melanogaster developmental timing data from their 2014 paper: "Drosophila Embryogenesis Scales Uniformly across Temperature in Developmentally Diverse Species". Individual sheets contain the temperature of the experiment (the row headed with 'temp' and sheet name) as well as score abbreviations and names (rows 1-2 respectively). Absolute times (in min.) are recorded at …
	Data was sourced from Mike Eisen's lab. Movies are not publicly available.

## Sheet: 17.5
NA = Not Scored	Abbreviations:	pba	mry	pci	ai	a	cr	hsm	tf
Embryo ID: date_pos	Score Names:	Pole Bud Appears	Membrane Reaches Yolk	Pole Cell Invagination	Amnioproctodeal Invagination	Amnioserosa	Clypeolabrum Retracts	Heart-Shaped Midgut	Trachea Fill
01-27-12_Pos1A	Absolute Time (Min)	NA	150	183	225	870	1038	1278	2169
01-27-12_Pos1B	Absolute Time (Min)	24	201	225	252	864	1104	1251	2094
01-27-12_Pos21B	Absolute Time (Min)	NA	93	132	174	834	1077	1326	2265
01-27-12_Pos22	Absolute Time (Min)	NA	120	156	189	852	1035	1233	2163
01-27-12_Pos23A	Absolute Time (Min)	33	231	267	318	972	1305	1428	2334
01-27-12_Pos23B	Absolute Time (Min)	6	186	231	261	921	1191	1305	2214
01-27-12_Pos3A	Absolute Time (Min)	NA	156	186	216	876	1182	1407	2178
01-27-12_Pos3B	Absolute Time (Min)	57	261	291	321	957	1320	1320	2250
01-27-12_Pos4A	Absolute Time (Min)	42	246	264	306	957	1344	2301	2280
02-02-12_Pos1A	Absolute Time (Min)	27	222	255	270	927	1131	1353	2160
02-02-12_Pos1B	Absolute Time (Min)	60	246	282	312	957	1290	1398	2295
02-02-12_Pos1C	Absolute Time (Min)	45	249	270	306	921	1278	1371	2247
02-02-12_Pos20A	Absolute Time (Min)	36	231	258	291	912	1242	1347	2187
02-02-12_Pos20B	Absolute Time (Min)	12	201	234	258	936	1116	1317	2199
02-02-12_Pos21A	Absolute Time (Min)	24	222	246	273	927	1299	1359	2256
02-02-12_Pos21B	Absolute Time (Min)	45	237	273	309	945	1305	1362	2241
02-02-12_Pos21C	Absolute Time (Min)	39	243	273	300	945	1137	1398	2259
02-02-12_Pos22A	Absolute Time (Min)	6	201	237	267	894	1227	1410	2214
02-02-12_Pos22B	Absolute Time (Min)	51	246	276	312	957	1299	1398	2292
02-02-12_Pos2A	Absolute Time (Min)	69	270	318	348	996	1356	1482	2394
02-02-12_Pos2B	Absolute Time (Min)	45	237	270	300	945	1014	1455	2280
02-02-12_Pos3A	Absolute Time (Min)	NA	183	219	249	873	1146	1269	2130
02-02-12_Pos3B	Absolute Time (Min)	30	243	267	297	951	1236	1374	2241
02-02-12_Pos4A	Absolute Time (Min)	NA	144	174	204	798	1125	1149	2082
02-02-12_Pos4B	Absolute Time (Min)	33	219	249	285	924	1269	1677	2247
	K	C
Temp	290.65	17.5

## Sheet: 20
NA = Not Scored	Abbreviations:	pba	mry	pci	ai	a	cr	hsm	tf
Embryo ID: date_pos	Score Names:	Pole Bud Appears	Membrane Reaches Yolk	Pole Cell Invagination	Amnioproctodeal Invagination	Amnioserosa	Clypeolabrum Retracts	Heart-Shaped Midgut	Trachea Fill
02-14-12_Pos3	Absolute Time (Min)	33	202	225	252	804	994	1077	1761
08-16-11_Pos3	Absolute Time (Min)	NA	123	NA	NA	668		1071	1752
08-16-11_Pos4	Absolute Time (Min)	-1	125	NA	173	657	921	1055	1733
08-16-11_Pos5	Absolute Time (Min)	NA	143	NA	NA	NA	NA	1117	1995
08-16-11_Pos6	Absolute Time (Min)	35	203	NA	NA	807	1754	1310	1914
08-16-11_Pos9	Absolute Time (Min)	18	178	208	NA	751	1019	1123	1870
09-07-12_Pos1	Absolute Time (Min)	64	214	234	256	714	914	1044	1656
09-07-12_Pos14	Absolute Time (Min)	64	216	238	256	758	1026	1044	1790
09-07-12_Pos18	Absolute Time (Min)	NA	50	80	98	592	848	894	1622
09-07-12_Pos19	Absolute Time (Min)	NA	116	146	170	646	882	960	1628
09-07-12_Pos23	Absolute Time (Min)	64	224	248	272	778	930	1114	1796
09-07-12_Pos26	Absolute Time (Min)	58	226	244	282	758	NA	1046	1802
09-07-12_Pos27	Absolute Time (Min)	48	216	NA	260	806	NA	1120	1870
09-07-12_Pos29	Absolute Time (Min)	24	192	212	238	760	NA	1024	1788
12-16-11_Pos14A	Absolute Time (Min)	NA	118	156	186	688	892	998	1730
12-16-11_Pos14B	Absolute Time (Min)	NA	126	158	184	694	976	998	1744
12-16-11_Pos15A	Absolute Time (Min)	NA	138	170	194	714	932	1056	1772
12-16-11_Pos15B	Absolute Time (Min)	NA	128	158	180	696	916	1016	1762
12-16-11_Pos15C	Absolute Time (Min)	NA	54	124	142	650	864	1014	1688
12-16-11_Pos2A	Absolute Time (Min)	NA	28	66	94	586	816	922	1590
12-16-11_Pos2B	Absolute Time (Min)	NA	142	176	192	762	1136	1114	1840
12-16-11_Pos2C	Absolute Time (Min)	NA	56	88	120	676	886	918	1710
	K	C
Temp	293.15	20

## Sheet: 22.5
NA = Not Scored	Abbreviations:	pba	mry	pci	ai	a	cr	hsm	tf
Embryo ID: date_pos	Score Names:	Pole Bud Appears	Membrane Reaches Yolk	Pole Cell Invagination	Amnioproctodeal Invagination	Amnioserosa	Clypeolabrum Retracts	Heart-Shaped Midgut	Trachea Fill
09-15-11_Pos4A	Absolute Time (Min)	23	140	163	183	568	738	827	1385
09-15-11_Pos9	Absolute Time (Min)	13	127	151	182	540	703	810	1371
10-07-11_Pos10A	Absolute Time (Min)	15	142	157	NA	NA	746	NA	1369
10-07-11_Pos11A	Absolute Time (Min)	NA	53	76	94	492	704	763	1331
10-07-11_Pos11B	Absolute Time (Min)	55	176	199	210	NA	856	910	1487
10-07-11_Pos11C	Absolute Time (Min)	NA	51	73	97	493	671	738	1293
10-07-11_Pos6A	Absolute Time (Min)	39	159	223	204	680	787	790	1389
10-07-11_Pos6C	Absolute Time (Min)	43	163	187	NA	612	824	NA	1451
10-07-11_Pos9B	Absolute Time (Min)	8	130	154	179	581	823	NA	1408
	K	C
Temp	295.65	22.5

## Sheet: 25
NA = Not Scored	Abbreviations:	pba	mry	pci	ai	a	cr	hsm	tf
Embryo ID: date_pos	Score Names:	Pole Bud Appears	Membrane Reaches Yolk	Pole Cell Invagination	Amnioproctodeal Invagination	Amnioserosa	Clypeolabrum Retracts	Heart-Shaped Midgut	Trachea Fill
01-21-12_Pos1	Absolute Time (Min)	43	135	159	179	507	642	752	1189
01-21-12_Pos3A	Absolute Time (Min)	NA	77	95	110	453	593	667	1110
01-21-12_Pos3B	Absolute Time (Min)	25	130	144	173	511	691	740	1215
01-21-12_Pos4	Absolute Time (Min)	NA	92	106	124	466	655	696	1165
07-22-11_Pos21	Absolute Time (Min)	NA	7	18	NA	NA	NA	NA	973
07-22-11_Pos24A	Absolute Time (Min)	NA	71	84	NA	NA	NA	NA	1089
07-22-11_Pos24B	Absolute Time (Min)	NA	25	37	NA	NA	NA	576	1000
07-22-11_Pos26	Absolute Time (Min)	NA	32	47	NA	376	NA	581	997
07-22-11_Pos36	Absolute Time (Min)	NA	61	73	NA	407	513	620	1016
08-15-11_Pos10	Absolute Time (Min)	14	112	NA	NA	NA	NA	870	1189
08-15-11_Pos11	Absolute Time (Min)	13	110	NA	NA	NA	NA	NA	1153
08-15-11_Pos12	Absolute Time (Min)	10	108	129	147	NA	655	754	1161
08-15-11_Pos13	Absolute Time (Min)	NA	69	95	121	500	NA	893	1208
08-15-11_Pos14	Absolute Time (Min)	22	120	NA	NA	523	671	720	1200
08-15-11_Pos16	Absolute Time (Min)	18	118	138	166	494	628	732	1177
08-15-11_Pos18	Absolute Time (Min)	5	87	NA	NA	NA	570	NA	1099
08-15-11_Pos2	Absolute Time (Min)	0	80	98	110	475	621	708	1159
08-15-11_Pos20	Absolute Time (Min)	8	107	122	138	470	631	688	1146
08-15-11_Pos26	Absolute Time (Min)	25	131	146	NA	525	669	748	1231
08-15-11_Pos29	Absolute Time (Min)	27	129	140	154	NA	642	685	1131
08-15-11_Pos3	Absolute Time (Min)	17	120	144	165	490	697	865	1210
08-15-11_Pos30	Absolute Time (Min)	39	135	155	164	NA	670	719	1209
08-15-11_Pos31	Absolute Time (Min)	22	126	145	NA	507	677	757	1234
08-15-11_Pos4	Absolute Time (Min)	-1	79	93	NA	431	634	641	1100
10-20-11_Pos13A	Absolute Time (Min)	NA	80	106	NA	478	NA	720	1143
10-20-11_Pos13C	Absolute Time (Min)	1	99	117	NA	471	NA	683	1141
10-20-11_Pos14A	Absolute Time (Min)	26	143	161	181	529	NA	762	1270
10-20-11_Pos14B	Absolute Time (Min)	-1	80	98	124	434	NA	633	1097
10-20-11_Pos14C	Absolute Time (Min)	NA	69	87	107	458	NA	642	1121
10-20-11_Pos1B	Absolute Time (Min)	NA	78	97	119	453	644	673	1149
10-20-11_Pos1C	Absolute Time (Min)	5	107	122	143	466	619	1042	1140
10-20-11_Pos2A	Absolute Time (Min)	NA	73	94	108	444	593	672	1108
10-20-11_Pos2B	Absolute Time (Min)	NA	77	99	121	476	626	694	1166
10-20-11_Pos2C	Absolute Time (Min)	NA	43	59	79	448	610	665	1111
	K	C
Temp	298.15	25

## Sheet: 27.5
NA = Not Scored	Abbreviations:	pba	mry	pci	ai	a	cr	hsm	tf
Embryo ID: date_pos	Score Names:	Pole Bud Appears	Membrane Reaches Yolk	Pole Cell Invagination	Amnioproctodeal Invagination	Amnioserosa	Clypeolabrum Retracts	Heart-Shaped Midgut	Trachea Fill
10-18-11_Pos10	Absolute Time (Min)	NA	50	66	78	371	512	567	951
10-18-11_Pos11	Absolute Time (Min)	NA	42	59	77	349	497	528	905
10-18-11_Pos12A	Absolute Time (Min)	NA	51	66	85	378	505	572	977
10-18-11_Pos12B	Absolute Time (Min)	20	100	116	131	416	578	647	1014
10-18-11_Pos13A	Absolute Time (Min)	4	89	106	127	448	583	727	1056
10-18-11_Pos13B	Absolute Time (Min)	16	101	117	142	487	679	886	1212
10-18-11_Pos15A	Absolute Time (Min)	NA	36	51	65	359	510	555	953
10-18-11_Pos15B	Absolute Time (Min)	NA	26	42	59	366	530	574	959
10-18-11_Pos1A	Absolute Time (Min)	NA	89	NA	125	NA	591	747	1299
10-18-11_Pos1B	Absolute Time (Min)	3	96	112	130	477	605	799	1160
10-18-11_Pos1C	Absolute Time (Min)	14	96	117	131	448	624	644	1130
10-18-11_Pos2A	Absolute Time (Min)	NA	46	62	81	381	520	606	967
10-18-11_Pos2B	Absolute Time (Min)	NA	53	70	91	400	543	600	1012
10-18-11_Pos3A	Absolute Time (Min)	NA	51	57	75	350	488	534	912
10-18-11_Pos4	Absolute Time (Min)	41	117	141	165	441	696	732	1160
11-15-11_Pos1A	Absolute Time (Min)	NA	7	24	52	317	476	529	901
11-15-11_Pos2A	Absolute Time (Min)	NA	64	81	105	417	565	593	1032
11-15-11_Pos3	Absolute Time (Min)	NA	18	38	51	323	494	549	964
	K	C
Temp	300.65	27.5

## Sheet: 30
NA = Not Scored	Abbreviations:	pba	mry	pci	ai	a	cr	hsm	tf
Embryo ID: date_pos	Score Names:	Pole Bud Appears	Membrane Reaches Yolk	Pole Cell Invagination	Amnioproctodeal Invagination	Amnioserosa	Clypeolabrum Retracts	Heart-Shaped Midgut	Trachea Fill
02-10-12_Pos16	Absolute Time (Min)	NA	65	81	103	407	527	596	991
02-10-12_Pos19A	Absolute Time (Min)	NA	55	69	89	446	519	647	1066
02-10-12_Pos19B	Absolute Time (Min)	2	92	105	123	476	626	695	1140
02-10-12_Pos3	Absolute Time (Min)	17	102	115	143	457	580	632	1022
08-23-11_Pos10	Absolute Time (Min)	NA	38	53	NA	352	274	503	900
08-23-11_Pos12	Absolute Time (Min)	-1	78	95	109	388	527	592	971
08-23-11_Pos14	Absolute Time (Min)	-1	66	80	NA	373	NA	573	918
08-23-11_Pos15	Absolute Time (Min)	NA	62	83	100	NA	NA	NA	1058
08-23-11_Pos18	Absolute Time (Min)	NA	75	90	112	393	548	774	974
10-11-11_Pos13A	Absolute Time (Min)		25	NA	NA	NA	523	NA	942
10-11-11_Pos13B	Absolute Time (Min)	14	79	101	NA	NA	NA	665	1106
10-11-11_Pos14	Absolute Time (Min)	NA	32	69	NA	NA	546	618	1070
	K	C
Temp	303.15	30

## Sheet: 32.5
NA = Not Scored	Abbreviations:	pba	mry	pci	ai	a	cr	hsm	tf
Embryo ID: date_pos	Score Names:	Pole Bud Appears	Membrane Reaches Yolk	Pole Cell Invagination	Amnioproctodeal Invagination	Amnioserosa	Clypeolabrum Retracts	Heart-Shaped Midgut	Trachea Fill
01-24-12_Pos1B	Absolute Time (Min)	9	72	88	104	456	557	658	1113
01-24-12_Pos1C	Absolute Time (Min)	NA	64	79	97	433	602	645	1115
01-24-12_Pos2	Absolute Time (Min)	3	76	95	114	446	582	634	1078
01-31-12_Pos17A	Absolute Time (Min)	NA	64	75	103	469	577	752	1184
09-20-12_Pos4	Absolute Time (Min)	26	96	112	128	436	550	584	1044
09-27-11_Pos1	Absolute Time (Min)	NA	15	40	63	374	502	634	983
09-27-11_Pos4B	Absolute Time (Min)	19	103	122	136	NA	558	691	1116
09-27-11_Pos7B	Absolute Time (Min)	6	81	100	110	NA	598	692	1114
	K	C
Temp	305.65	32.5
