# Supplementary material for: Evaluating the Arrhenius equation for developmental processes
Source: Mol Syst Biol. 2021 Aug 20;17(8):e9895. doi: 10.15252/msb.20209895 (PMC8377445; doi:10.15252/msb.20209895)
Supplement: Supplementary file 9 — Dataset EV6 [file MSB-17-e9895-s007.xlsx]

## Sheet: Key
	Source data used for all analysis in GAPDH assays. Individual sheets are labeled with the temperature at which data was collected. Reported are the absorption (column 2) over time (column 1).
	Sheets are labeled as follows
	TemperatureC_datapoints_replicateName

## Sheet: 50c_datapoints_LS.csv
Sample 1
Time (min)	Abs
0.000833333	0.00913896
0.0025	0.0084582
0.00416667	0.00853124
0.00583333	0.00865668
0.0075	0.00853044
0.00916667	0.00793251
0.0108333	0.0111019
0.0125	0.0092467
0.0141667	0.00914905
0.0158333	0.009939
0.0175	0.0108269
0.0191667	0.00714186
0.0208333	0.00860725
0.0225	0.00931263
0.0241667	0.00907694
0.0258333	0.00790146
0.0275	0.00726954
0.0291667	0.00825553
0.0308333	0.00812366
0.0325	0.00895809
0.0341667	0.00778896
0.0358333	0.00866481
0.0375	0.00831046
0.0391667	0.00807432
0.0408333	0.00920553
0.0425	0.00825643
0.0441667	0.00841232
0.0458333	0.0090037
0.0475	0.00846292
0.0491667	0.00935552
0.0508333	0.00815067
0.0525	0.00970745
0.0541667	0.00874341
0.0558333	0.00923237
0.0575	0.00985764
0.0591667	0.00958022
0.0608333	0.00923215
0.0625	0.00971785
0.0641667	0.00897019
0.0658333	0.00964869
0.0675	0.00869827
0.0691667	0.00837086
0.0708333	0.00966234
0.0725	0.00986628
0.0741667	0.0089726
0.0758333	0.0101927
0.0775	0.00852701
0.0791667	0.00956783
0.0808333	0.0102887
0.0825	0.00960975
0.0841667	0.0102061
0.0858333	0.0108511
0.0875	0.0110316
0.0891667	0.00911395
0.0908333	0.00744025
0.0925	0.00978128
0.0941667	0.00854848
0.0958333	0.00820522
0.0975	0.00957358
0.0991667	0.00889969
0.100833	0.00775225
0.1025	0.00951764
0.104167	0.00817602
0.105833	0.00887126
0.1075	0.00753603
0.109167	0.00909468
0.110833	0.00897764
0.1125	0.00984732
0.114167	0.0106674
0.115833	0.0097251
0.1175	0.00987944
0.119167	0.0098574
0.120833	0.00747575
0.1225	0.0102972
0.124167	0.00868591
0.125833	0.00789998
0.1275	0.0102923
0.129167	0.00942586
0.130833	0.0093752
0.1325	0.00833666
0.134167	0.00976786
0.135833	0.00958744
0.1375	0.0098787
0.139167	0.00655312
0.140833	0.00991236
0.1425	0.00929779
0.144167	0.0092948
0.145833	0.00948282
0.1475	0.00900553
0.149167	0.00835967
0.150833	0.00864163
0.1525	0.0102664
0.154167	0.0109654
0.155833	0.0109511
0.1575	0.010735
0.159167	0.00960316
0.160833	0.0106399
0.1625	0.00897603
0.164167	0.0104042
0.165833	0.0100712
0.1675	0.0083273
0.169167	0.00927965
0.170833	0.00879175
0.1725	0.0103254
0.174167	0.00990338
0.175833	0.0112542
0.1775	0.00960915
0.179167	0.00827772
0.180833	0.00861039
0.1825	0.00935312
0.184167	0.00941239
0.185833	0.0100337
0.1875	0.00991487
0.189167	0.00945737
0.190833	0.0109198
0.1925	0.0092994
0.194167	0.0086698
0.195833	0.00765658
0.1975	0.00901853
0.199167	0.00875329
0.200833	0.00872143
0.2025	0.00997354
0.204167	0.0087269
0.205833	0.00996805
0.2075	0.0100977
0.209167	0.00936158
0.210833	0.00967322
0.2125	0.00848583
0.214167	0.00817422
0.215833	0.00727804
0.2175	0.00964167
0.219167	0.00855436
0.220833	0.00991633
0.2225	0.0098193
0.224167	0.00838467
0.225833	0.0098403
0.2275	0.00878974
0.229167	0.00865805
0.230833	0.00829228
0.2325	0.00843394
0.234167	0.00875418
0.235833	0.00926764
0.2375	0.00963799
0.239167	0.00909095
0.240833	0.00897347
0.2425	0.00861269
0.244167	0.0105126
0.245833	0.00804945
0.2475	0.00803423
0.249167	0.00884981
0.250833	0.00931641
0.2525	0.00945615
0.254167	0.00931836
0.255833	0.00845922
0.2575	0.00916576
0.259167	0.0088059
0.260833	0.0100477
0.2625	0.0101476
0.264167	0.00916359
0.265833	0.0104789
0.2675	0.00911456
0.269167	0.00913655
0.270833	0.00928882
0.2725	0.0084588
0.274167	0.00884397
0.275833	0.00951933
0.2775	0.0085301
0.279167	0.00912352
0.280833	0.0086889
0.2825	0.00754836
0.284167	0.0100257
0.285833	0.00966645
0.2875	0.0107465
0.289167	0.00946755
0.290833	0.00831914
0.2925	0.0101991
0.294167	0.0101783
0.295833	0.0075407
0.2975	0.0082264
0.299167	0.0109516
0.300833	0.00936833
0.3025	0.0100227
0.304167	0.00969593
0.305833	0.00839232
0.3075	0.00842301
0.309167	0.00986977
0.310833	0.010431
0.3125	0.00818538
0.314167	0.00894334
0.315833	0.00971843
0.3175	0.00906505
0.319167	0.00971624
0.320833	0.0084852
0.3225	0.0105585
0.324167	0.00927118
0.325833	0.00926209
0.3275	0.00876702
0.329167	0.00929776
0.330833	0.00899168
0.3325	0.00832331
0.334167	0.00897347
0.335833	0.00818288
0.3375	0.00880815
0.339167	0.00915847
0.340833	0.00858539
0.3425	0.00753906
0.344167	0.00769984
0.345833	0.00923184
0.3475	0.00930845
0.349167	0.0110694
0.350833	0.00828447
0.3525	0.00884009
0.354167	0.00859394
0.355833	0.00801538
0.3575	0.00790647
0.359167	0.00936793
0.360833	0.00873432
0.3625	0.00911101
0.364167	0.00835798
0.365833	0.0100299
0.3675	0.0098345
0.369167	0.00822812
0.370833	0.00908823
0.3725	0.00876451
0.374167	0.00880873
0.375833	0.00928314
0.3775	0.0090849
0.379167	0.00919194
0.380833	0.00783198
0.3825	0.00918081
0.384167	0.00853068
0.385833	0.00862798
0.3875	0.0102963
0.389167	0.00955638
0.390833	0.0097573
0.3925	0.0088887
0.394167	0.00997936
0.395833	0.0106233
0.3975	0.00942959
0.399167	0.00949311
0.400833	0.00796035
0.4025	0.00761037
0.404167	0.0101257
0.405833	0.0110344
0.4075	0.00948441
0.409167	0.0112038
0.410833	0.00912069
0.4125	0.0101866
0.414167	0.00921285
0.415833	0.00860896
0.4175	0.00701891
0.419167	0.00900383
0.420833	0.0090467
0.4225	0.0101373
0.424167	0.00895225
0.425833	0.00956945
0.4275	0.0102873
0.429167	0.00968638
0.430833	0.00962727
0.4325	0.0105092
0.434167	0.00943253
0.435833	0.00918668
0.4375	0.00897204
0.439167	0.00931344
0.440833	0.0108642
0.4425	0.0106568
0.444167	0.0100722
0.445833	0.00856403
0.4475	0.00962447
0.449167	0.0102104
0.450833	0.00783762
0.4525	0.00983477
0.454167	0.0103086
0.455833	0.00908873
0.4575	0.0101935
0.459167	0.00824624
0.460833	0.00948935
0.4625	0.0106117
0.464167	0.00941459
0.465833	0.0103116
0.4675	0.00749081
0.469167	0.00918126
0.470833	0.0092742
0.4725	0.0101448
0.474167	0.00924765
0.475833	0.00933606
0.4775	0.0109446
0.479167	0.00818195
0.480833	0.0100428
0.4825	0.0110855
0.484167	0.00844027
0.485833	0.0097762
0.4875	0.0101855
0.489167	0.0104642
0.490833	0.0106741
0.4925	0.010199
0.494167	0.0110326
0.495833	0.00937563
0.4975	0.0115773
0.499167	0.0108036
0.500833	0.00990483
0.5025	0.0103382
0.504167	0.00932059
0.505833	0.0101791
0.5075	0.0102874
0.509167	0.0104399
0.510833	0.00943422
0.5125	0.0106851
0.514167	0.00959636
0.515833	0.0094079
0.5175	0.00926315
0.519167	0.0094729
0.520833	0.00991492
0.5225	0.0104654
0.524167	0.00969779
0.525833	0.00836809
0.5275	0.00954793
0.529167	0.00978573
0.530833	0.00809684
0.5325	0.00987329
0.534167	0.0104947
0.535833	0.0101837
0.5375	0.0110717
0.539167	0.0103792
0.540833	0.00966544
0.5425	0.0086603
0.544167	0.00819432
0.545833	0.0092586
0.5475	0.00991228
0.549167	0.00906676
0.550833	0.0107309
0.5525	0.0102569
0.554167	0.00860968
0.555833	0.0082124
0.5575	0.00837173
0.559167	0.00967113
0.560833	0.00930778
0.5625	0.0118176
0.564167	0.0105387
0.565833	0.00931107
0.5675	0.0109191
0.569167	0.0111519
0.570833	0.0109519
0.5725	0.0098354
0.574167	0.00840908
0.575833	0.00977953
0.5775	0.0105881
0.579167	0.0110567
0.580833	0.00979351
0.5825	0.0105565
0.584167	0.00953965
0.585833	0.00909235
0.5875	0.00978647
0.589167	0.00965774
0.590833	0.00940517
0.5925	0.00995621
0.594167	0.00897749
0.595833	0.0104
0.5975	0.00999218
0.599167	0.0104882
0.600833	0.00999862
0.6025	0.0104731
0.604167	0.0105008
0.605833	0.0104575
0.6075	0.010383
0.609167	0.0109199
0.610833	0.0100923
0.6125	0.00943951
0.614167	0.00929171
0.615833	0.0106328
0.6175	0.00972111
0.619167	0.0116181
0.620833	0.00885113
0.6225	0.0106644
0.624167	0.0107543
0.625833	0.0099265
0.6275	0.0111001
0.629167	0.0116385
0.630833	0.00987925
0.6325	0.00958998
0.634167	0.0102209
0.635833	0.010099
0.6375	0.0109877
0.639167	0.0101272
0.640833	0.00778475
0.6425	0.010642
0.644167	0.0116245
0.645833	0.0116949
0.6475	0.0115704
0.649167	0.0102709
0.650833	0.0106169
0.6525	0.0105515
0.654167	0.0114639
0.655833	0.00946517
0.6575	0.0109006
0.659167	0.0115999
0.660833	0.0106107
0.6625	0.0109349
0.664167	0.012023
0.665833	0.010592
0.6675	0.0107273
0.669167	0.0104527
0.670833	0.0113679
0.6725	0.00917248
0.674167	0.00885258
0.675833	0.0104298
0.6775	0.00978006
0.679167	0.00985936
0.680833	0.00981385
0.6825	0.0101796
0.684167	0.0101913
0.685833	0.00999534
0.6875	0.0105379
0.689167	0.0106807
0.690833	0.0107824
0.6925	0.0112937
0.694167	0.0115716
0.695833	0.0117988
0.6975	0.0119527
0.699167	0.0100102
0.700833	0.0103074
0.7025	0.0126514
0.704167	0.0117982
0.705833	0.0105928
0.7075	0.00954291
0.709167	0.0102804
0.710833	0.0104937
0.7125	0.0100028
0.714167	0.00937703
0.715833	0.00988325
0.7175	0.0112093
0.719167	0.0108673
0.720833	0.00922049
0.7225	0.0119099
0.724167	0.00872246
0.725833	0.0103011
0.7275	0.0120432
0.729167	0.0116107
0.730833	0.0105304
0.7325	0.0112399
0.734167	0.0102949
0.735833	0.0111896
0.7375	0.0114899
0.739167	0.0114305
0.740833	0.0117778
0.7425	0.0105051
0.744167	0.0103186
0.745833	0.0124614
0.7475	0.0120016
0.749167	0.0120016
0.750833	0.0113463
0.7525	0.0114041
0.754167	0.0106777
0.755833	0.0108734
0.7575	0.0117185
0.759167	0.0111834
0.760833	0.0104157
0.7625	0.0118136
0.764167	0.0125664
0.765833	0.0113519
0.7675	0.0109546
0.769167	0.0115246
0.770833	0.00961118
0.7725	0.012185
0.774167	0.0121335
0.775833	0.00988675
0.7775	0.0115441
0.779167	0.010272
0.780833	0.0113964
0.7825	0.0108462
0.784167	0.0112632
0.785833	0.0114357
0.7875	0.0120582
0.789167	0.0129912
0.790833	0.0117546
0.7925	0.0121278
0.794167	0.0120402
0.795833	0.0120328
0.7975	0.0113378
0.799167	0.0115316
0.800833	0.0104796
0.8025	0.011706
0.804167	0.0112305
0.805833	0.0118881
0.8075	0.011936
0.809167	0.0108391
0.810833	0.0122397
0.8125	0.0131506
0.814167	0.0121906
0.815833	0.0120467
0.8175	0.0123536
0.819167	0.0114455
0.820833	0.0119859
0.8225	0.0129856
0.824167	0.012073
0.825833	0.0122195
0.8275	0.0119092
0.829167	0.0123374
0.830833	0.0124866
0.8325	0.0112137
0.834167	0.011416
0.835833	0.0112624
0.8375	0.0116077
0.839167	0.0115474
0.840833	0.0111791
0.8425	0.012199
0.844167	0.0126629
0.845833	0.0110708
0.8475	0.0111549
0.849167	0.0121464
0.850833	0.0110951
0.8525	0.0113443
0.854167	0.0103703
0.855833	0.0112143
0.8575	0.0107278
0.859167	0.0111833
0.860833	0.0114923
0.8625	0.0101955
0.864167	0.0117733
0.865833	0.0138678
0.8675	0.0128543
0.869167	0.0108498
0.870833	0.010999
0.8725	0.0116047
0.874167	0.0118839
0.875833	0.00998834
0.8775	0.0120102
0.879167	0.0119882
0.880833	0.012134
0.8825	0.0119344
0.884167	0.0114591
0.885833	0.011957
0.8875	0.0125157
0.889167	0.0111367
0.890833	0.0111304
0.8925	0.0129612
0.894167	0.0113478
0.895833	0.0108753
0.8975	0.0131971
0.899167	0.0122003
0.900833	0.0126879
0.9025	0.0117938
0.904167	0.0118151
0.905833	0.0118076
0.9075	0.0111192
0.909167	0.010785
0.910833	0.0115643
0.9125	0.0103099
0.914167	0.0121906
0.915833	0.010917
0.9175	0.0124259
0.919167	0.0120195
0.920833	0.0127953
0.9225	0.0113262
0.924167	0.0105232
0.925833	0.0106326
0.9275	0.0113678
0.929167	0.0124145
0.930833	0.0121094
0.9325	0.0107956
0.934167	0.0127251
0.935833	0.0126519
0.9375	0.0111727
0.939167	0.0136007
0.940833	0.0111478
0.9425	0.0109907
0.944167	0.0131522
0.945833	0.0119189
0.9475	0.0113941
0.949167	0.0114214
0.950833	0.010548
0.9525	0.0125456
0.954167	0.0124682
0.955833	0.0120969
0.9575	0.0127709
0.959167	0.0140872
0.960833	0.0120608
0.9625	0.0129154
0.964167	0.0117762
0.965833	0.012192
0.9675	0.0138791
0.969167	0.0145491
0.970833	0.0165746
0.9725	0.0127039
0.974167	0.0135937
0.975833	0.0113748
0.9775	0.0118853
0.979167	0.0129216
0.980833	0.0115811
0.9825	0.0118762
0.984167	0.0112833
0.985833	0.0119947
0.9875	0.0120367
0.989167	0.0109797
0.990833	0.0110067
0.9925	0.0108295
0.994167	0.0123094
0.995833	0.0118999
0.9975	0.0129844
0.999167	0.0114261
1.00083	0.0127991
1.0025	0.0112731
1.00417	0.0122597
1.00583	0.0128574
1.0075	0.0124636
1.00917	0.0118897
1.01083	0.0129273
1.0125	0.0137124
1.01417	0.0120031
1.01583	0.0121122
1.0175	0.0134904
1.01917	0.0131556
1.02083	0.0133867
1.0225	0.0127518
1.02417	0.013165
1.02583	0.0115407
1.0275	0.014275
1.02917	0.0125986
1.03083	0.0115161
1.0325	0.0117102
1.03417	0.0119785
1.03583	0.0123549
1.0375	0.0121607
1.03917	0.0125265
1.04083	0.0128286
1.0425	0.0128255
1.04417	0.0126367
1.04583	0.0117121
1.0475	0.0116598
1.04917	0.0123649
1.05083	0.0128576
1.0525	0.0130127
1.05417	0.0137049
1.05583	0.013361
1.0575	0.0134191
1.05917	0.0117476
1.06083	0.0126071
1.0625	0.0120522
1.06417	0.0122451
1.06583	0.0131011
1.0675	0.0130027
1.06917	0.0130355
1.07083	0.0137528
1.0725	0.0140979
1.07417	0.0132603
1.07583	0.0145229
1.0775	0.0128749
1.07917	0.0130212
1.08083	0.0121318
1.0825	0.0128521
1.08417	0.0125346
1.08583	0.0115942
1.0875	0.0134653
1.08917	0.0134279
1.09083	0.0130034
1.0925	0.0141704
1.09417	0.0141633
1.09583	0.0136593
1.0975	0.0138984
1.09917	0.0121949
1.10083	0.0127744
1.1025	0.0134601
1.10417	0.0132632
1.10583	0.0125165
1.1075	0.0119371
1.10917	0.0134928
1.11083	0.0142679
1.1125	0.0123907
1.11417	0.012053
1.11583	0.0129487
1.1175	0.0133345
1.11917	0.0153623
1.12083	0.0131134
1.1225	0.0129314
1.12417	0.0121328
1.12583	0.0134378
1.1275	0.0140365
1.12917	0.0124668
1.13083	0.0121651
1.1325	0.0137149
1.13417	0.0155026
1.13583	0.0131664
1.1375	0.0142574
1.13917	0.0130367
1.14083	0.0130665
1.1425	0.0131711
1.14417	0.0131389
1.14583	0.012961
1.1475	0.0134256
1.14917	0.0138237
1.15083	0.0134734
1.1525	0.0144085
1.15417	0.0132219
1.15583	0.0138499
1.1575	0.0123825
1.15917	0.0124865
1.16083	0.0136951
1.1625	0.0120954
1.16417	0.0125034
1.16583	0.0125397
1.1675	0.0133393
1.16917	0.0138247
1.17083	0.0115233
1.1725	0.0120448
1.17417	0.0139664
1.17583	0.0136874
1.1775	0.0119877
1.17917	0.0123011
1.18083	0.0144919
1.1825	0.0149201
1.18417	0.014065
1.18583	0.0128879
1.1875	0.0141318
1.18917	0.0140886
1.19083	0.0139215
1.1925	0.0136432
1.19417	0.01344
1.19583	0.0126165
1.1975	0.0134652
1.19917	0.0129708
1.20083	0.0121833
1.2025	0.0142685
1.20417	0.0150566
1.20583	0.0132934
1.2075	0.012888
1.20917	0.0142726
1.21083	0.0133842
1.2125	0.0125132
1.21417	0.0128067
1.21583	0.0140959
1.2175	0.0129865
1.21917	0.0126944
1.22083	0.014064
1.2225	0.0141026
1.22417	0.0132665
1.22583	0.0145367
1.2275	0.0127471
1.22917	0.0128991
1.23083	0.0135083
1.2325	0.0149557
1.23417	0.0133874
1.23583	0.0133786
1.2375	0.0135362
1.23917	0.0146228
1.24083	0.0144202
1.2425	0.0145598
1.24417	0.0141326
1.24583	0.0132744
1.2475	0.0131817
1.24917	0.0137804
1.25083	0.0134649
1.2525	0.0126124
1.25417	0.0144898
1.25583	0.0132394
1.2575	0.013107
1.25917	0.0134761
1.26083	0.013068
1.2625	0.0142708
1.26417	0.01369
1.26583	0.0125522
1.2675	0.014015
1.26917	0.0125538
1.27083	0.0142141
1.2725	0.0150653
1.27417	0.0155361
1.27583	0.0144233
1.2775	0.0136157
1.27917	0.0138459
1.28083	0.0139884
1.2825	0.015063
1.28417	0.0156946
1.28583	0.0142373
1.2875	0.0136575
1.28917	0.0133283
1.29083	0.0125883
1.2925	0.0141516
1.29417	0.0154792
1.29583	0.0139984
1.2975	0.0144504
1.29917	0.0139652
1.30083	0.0130321
1.3025	0.0137387
1.30417	0.0139238
1.30583	0.0138595
1.3075	0.0139643
1.30917	0.0157728
1.31083	0.0142643
1.3125	0.0157367
1.31417	0.0128364
1.31583	0.0140671
1.3175	0.0136393
1.31917	0.0122437
1.32083	0.0145803
1.3225	0.0145884
1.32417	0.0133848
1.32583	0.0154882
1.3275	0.0140831
1.32917	0.0160375
1.33083	0.0145721
1.3325	0.0155506
1.33417	0.014285
1.33583	0.0140334
1.3375	0.0148588
1.33917	0.014523
1.34083	0.013539
1.3425	0.0147989
1.34417	0.0138824
1.34583	0.0150569
1.3475	0.0125579
1.34917	0.0131247
1.35083	0.0151072
1.3525	0.0140199
1.35417	0.0131126
1.35583	0.0145901
1.3575	0.0138688
1.35917	0.0143654
1.36083	0.0131277
1.3625	0.0138466
1.36417	0.0143435
1.36583	0.014504
1.3675	0.0143356
1.36917	0.0136732
1.37083	0.0154295
1.3725	0.0142015
1.37417	0.0141441
1.37583	0.0152598
1.3775	0.0139367
1.37917	0.0155747
1.38083	0.0151975
1.3825	0.0139354
1.38417	0.0153086
1.38583	0.0148947
1.3875	0.0142243
1.38917	0.0157154
1.39083	0.014096
1.3925	0.0136488
1.39417	0.0141278
1.39583	0.0143002
1.3975	0.0140216
1.39917	0.0136501
1.40083	0.0137271
1.4025	0.0140043
1.40417	0.0138005
1.40583	0.0134785
1.4075	0.0138748
1.40917	0.0149028
1.41083	0.0137169
1.4125	0.0143984
1.41417	0.0140905
1.41583	0.0148115
1.4175	0.0146325
1.41917	0.0139644
1.42083	0.013823
1.4225	0.0140314
1.42417	0.0143878
1.42583	0.0146991
1.4275	0.0135644
1.42917	0.0147099
1.43083	0.0119138
1.4325	0.013821
1.43417	0.0144851
1.43583	0.0136184
1.4375	0.0135779
1.43917	0.013217
1.44083	0.0148518
1.4425	0.0140368
1.44417	0.0146257
1.44583	0.0139807
1.4475	0.01352
1.44917	0.014576
1.45083	0.0115117
1.4525	0.0148153
1.45417	0.0149941
1.45583	0.0139055
1.4575	0.0153505
1.45917	0.0164373
1.46083	0.014875
1.4625	0.0133642
1.46417	0.0154356
1.46583	0.0149206
1.4675	0.0143529
1.46917	0.0155435
1.47083	0.0150613
1.4725	0.0134845
1.47417	0.0155015
1.47583	0.0150347
1.4775	0.016193
1.47917	0.0126707
1.48083	0.0155979
1.4825	0.0146972
1.48417	0.0130692
1.48583	0.0145408
1.4875	0.0140066
1.48917	0.0139305
1.49083	0.015375
1.4925	0.0146008
1.49417	0.0144485
1.49583	0.0153071
1.4975	0.0140389
1.49917	0.0150557
1.50083	0.0154692
1.5025	0.0149653
1.50417	0.0139043
1.50583	0.015555
1.5075	0.0151394
1.50917	0.0142809
1.51083	0.01492
1.5125	0.0152269
1.51417	0.015145
1.51583	0.0155812
1.5175	0.0146665
1.51917	0.0154612
1.52083	0.0141249
1.5225	0.0133768
1.52417	0.0138505
1.52583	0.0146226
1.5275	0.0148532
1.52917	0.014386
1.53083	0.014526
1.5325	0.0137499
1.53417	0.0154998
1.53583	0.0158019
1.5375	0.0150688
1.53917	0.0144538
1.54083	0.0151644
1.5425	0.012667
1.54417	0.0134858
1.54583	0.0153505
1.5475	0.0156016
1.54917	0.0144629
1.55083	0.0131956
1.5525	0.013105
1.55417	0.0147632
1.55583	0.0150419
1.5575	0.0137654
1.55917	0.0142761
1.56083	0.0141762
1.5625	0.0160726
1.56417	0.0147785
1.56583	0.0153139
1.5675	0.0154437
1.56917	0.0143304
1.57083	0.0163057
1.5725	0.01443
1.57417	0.0155943
1.57583	0.0159671
1.5775	0.0142268
1.57917	0.0138592
1.58083	0.0154465
1.5825	0.0154833
1.58417	0.0155167
1.58583	0.0161763
1.5875	0.0142637
1.58917	0.0148025
1.59083	0.0147022
1.5925	0.0153639
1.59417	0.0141772
1.59583	0.0134886
1.5975	0.0145841
1.59917	0.0154385
1.60083	0.0145677
1.6025	0.0141541
1.60417	0.0155336
1.60583	0.0153481
1.6075	0.0139075
1.60917	0.0144502
1.61083	0.0156412
1.6125	0.0137734
1.61417	0.0167123
1.61583	0.0157666
1.6175	0.0132609
1.61917	0.0154928
1.62083	0.0150571
1.6225	0.0146396
1.62417	0.013932
1.62583	0.0158472
1.6275	0.0146383
1.62917	0.0138895
1.63083	0.0136953
1.6325	0.0162454
1.63417	0.0148758
1.63583	0.0166764
1.6375	0.0141844
1.63917	0.0145513
1.64083	0.0161903
1.6425	0.0146008
1.64417	0.0160623
1.64583	0.0148945
1.6475	0.0135922
1.64917	0.0151979
1.65083	0.0151543
1.6525	0.0159042
1.65417	0.0149732
1.65583	0.0139131
1.6575	0.0144802
1.65917	0.0143588
1.66083	0.01415
1.6625	0.0145787
1.66417	0.0151076
1.66583	0.0148404
1.6675	0.0151446
1.66917	0.0148018
1.67083	0.0152247
1.6725	0.0148489
1.67417	0.0138535
1.67583	0.0152214
1.6775	0.0148035
1.67917	0.0146908
1.68083	0.0147962
1.6825	0.0147319
1.68417	0.0168454
1.68583	0.0131618
1.6875	0.014984
1.68917	0.0152934
1.69083	0.0150678
1.6925	0.0140814
1.69417	0.0154342
1.69583	0.0151231
1.6975	0.0163333
1.69917	0.0146816
1.70083	0.0145602
1.7025	0.0149214
1.70417	0.0147372
1.70583	0.0141638
1.7075	0.0155131
1.70917	0.0142808
1.71083	0.0151183
1.7125	0.0151111
1.71417	0.0151831
1.71583	0.0154182
1.7175	0.0148924
1.71917	0.0157289
1.72083	0.0149221
1.7225	0.0166244
1.72417	0.0147077
1.72583	0.0143791
1.7275	0.0146622
1.72917	0.0156246
1.73083	0.0171762
1.7325	0.0154728
1.73417	0.0164304
1.73583	0.0147245
1.7375	0.015807
1.73917	0.0150892
1.74083	0.0140034
1.7425	0.0154065
1.74417	0.0142503
1.74583	0.0146632
1.7475	0.0140777
1.74917	0.0152058
1.75083	0.0160697
1.7525	0.014871
1.75417	0.016589
1.75583	0.0176655
1.7575	0.0158271
1.75917	0.0149104
1.76083	0.0153927
1.7625	0.0164283
1.76417	0.0154237
1.76583	0.0146635
1.7675	0.0160381
1.76917	0.0150145
1.77083	0.0143224
1.7725	0.0153022
1.77417	0.016982
1.77583	0.014868
1.7775	0.014701
1.77917	0.0155266
1.78083	0.0155757
1.7825	0.0166871
1.78417	0.0141753
1.78583	0.0163841
1.7875	0.0134268
1.78917	0.0146899
1.79083	0.0167011
1.7925	0.0147549
1.79417	0.0160122
1.79583	0.0158568
1.7975	0.0152775
1.79917	0.0147543
1.80083	0.0158605
1.8025	0.0161008
1.80417	0.0152326
1.80583	0.0151253
1.8075	0.0148755
1.80917	0.0144117
1.81083	0.0167656
1.8125	0.0160936
1.81417	0.0158706
1.81583	0.0158642
1.8175	0.0154346
1.81917	0.0155143
1.82083	0.0149207
1.8225	0.0163983
1.82417	0.0155069
1.82583	0.0147188
1.8275	0.0147922
1.82917	0.0134283
1.83083	0.0151994
1.8325	0.0152022
1.83417	0.0148845
1.83583	0.0148006
1.8375	0.0155911
1.83917	0.0148217
1.84083	0.0153527
1.8425	0.0154363
1.84417	0.0156555
1.84583	0.0158906
1.8475	0.0164614
1.84917	0.0163899
1.85083	0.0146485
1.8525	0.0150092
1.85417	0.0144304
1.85583	0.0144574
1.8575	0.0147857
1.85917	0.0146251
1.86083	0.0140956
1.8625	0.0152123
1.86417	0.015489
1.86583	0.0150759
1.8675	0.0173694
1.86917	0.0153569
1.87083	0.0151849
1.8725	0.0143358
1.87417	0.0150017
1.87583	0.0160769
1.8775	0.0135839
1.87917	0.0142817
1.88083	0.0139179
1.8825	0.0155614
1.88417	0.0168588
1.88583	0.0159671
1.8875	0.0159969
1.88917	0.0152512
1.89083	0.014757
1.8925	0.0155859
1.89417	0.0165091
1.89583	0.01766
1.8975	0.0157853
1.89917	0.0146793
1.90083	0.0155763
1.9025	0.0150059
1.90417	0.0161224
1.90583	0.0159342
1.9075	0.015176
1.90917	0.0154053
1.91083	0.0147789
1.9125	0.0154615
1.91417	0.0145251
1.91583	0.0149083
1.9175	0.0151405
1.91917	0.0151713
1.92083	0.0146885
1.9225	0.0149894
1.92417	0.0150237
1.92583	0.0148706
1.9275	0.0148554
1.92917	0.0150277
1.93083	0.0157671
1.9325	0.0161155
1.93417	0.0164216
1.93583	0.0152236
1.9375	0.0149734
1.93917	0.0150338
1.94083	0.0157178
1.9425	0.0154084
1.94417	0.0153648
1.94583	0.0165197
1.9475	0.0155325
1.94917	0.0157757
1.95083	0.0145114
1.9525	0.0139926
1.95417	0.0153762
1.95583	0.0169011
1.9575	0.015292
1.95917	0.0162288
1.96083	0.015421
1.9625	0.0150867
1.96417	0.0146415
1.96583	0.0167269
1.9675	0.0149445
1.96917	0.0153662
1.97083	0.0146727
1.9725	0.0157737
1.97417	0.015481
1.97583	0.0155151
1.9775	0.0150271
1.97917	0.0147673
1.98083	0.0158991
1.9825	0.0153529
1.98417	0.0159757
1.98583	0.0157243
1.9875	0.0161842
1.98917	0.0147739
1.99083	0.0148494
1.9925	0.015282
1.99417	0.0154721
1.99583	0.0164033
1.9975	0.015885
1.99917	0.0166819
2.00083	0.0143857
2.0025	0.0158086
2.00417	0.0148431
2.00583	0.0161841
2.0075	0.0159375
2.00917	0.0158478
2.01083	0.0160667
2.0125	0.0172717
2.01417	0.0137583
2.01583	0.0152343
2.0175	0.0148107
2.01917	0.0167611
2.02083	0.014825
2.0225	0.0150629
2.02417	0.0138232
2.02583	0.0134956
2.0275	0.0150321
2.02917	0.0158519
2.03083	0.0154527
2.0325	0.0152801
2.03417	0.0159097
2.03583	0.0140563
2.0375	0.0144248
2.03917	0.0169809
2.04083	0.0144585
2.0425	0.0159177
2.04417	0.0160749
2.04583	0.0167966
2.0475	0.0157597
2.04917	0.0144505
2.05083	0.0147227
2.0525	0.016257
2.05417	0.0160524
2.05583	0.015482
2.0575	0.01604
2.05917	0.0151819
2.06083	0.0163226
2.0625	0.0157895
2.06417	0.0166949
2.06583	0.0157129
2.0675	0.0159182
2.06917	0.01549
2.07083	0.0137826
2.0725	0.0159621
2.07417	0.0147448
2.07583	0.0151397
2.0775	0.0159614
2.07917	0.0150168
2.08083	0.0149995
2.0825	0.0142038
2.08417	0.0156942
2.08583	0.0155922
2.0875	0.0152001
2.08917	0.0156737
2.09083	0.0159652
2.0925	0.0167091
2.09417	0.015365
2.09583	0.0155901
2.0975	0.0164768
2.09917	0.0161469
2.10083	0.0147531
2.1025	0.0153757
2.10417	0.0147446
2.10583	0.0139568
2.1075	0.0155659
2.10917	0.015757
2.11083	0.0160753
2.1125	0.013789
2.11417	0.0160101
2.11583	0.015628
2.1175	0.0147766
2.11917	0.0156905
2.12083	0.0155885
2.1225	0.0142023
2.12417	0.0151723
2.12583	0.0166799
2.1275	0.0150157
2.12917	0.0152925
2.13083	0.0167818
2.1325	0.0156197
2.13417	0.0155592
2.13583	0.0152189
2.1375	0.0159855
2.13917	0.0170209
2.14083	0.0169445
2.1425	0.0157841
2.14417	0.0148294
2.14583	0.0156605
2.1475	0.016052
2.14917	0.0158117
2.15083	0.015891
2.1525	0.015473
2.15417	0.0149836
2.15583	0.0173096
2.1575	0.0156572
2.15917	0.0158976
2.16083	0.0165631
2.1625	0.015999
2.16417	0.0168769
2.16583	0.0163259
2.1675	0.0144479
2.16917	0.0161244
2.17083	0.0169715
2.1725	0.0154571
2.17417	0.0161287
2.17583	0.0149879
2.1775	0.0156448
2.17917	0.0162242
2.18083	0.0159431
2.1825	0.0166998
2.18417	0.0154151
2.18583	0.0164501
2.1875	0.0153614
2.18917	0.0144402
2.19083	0.0150785
2.1925	0.0151736
2.19417	0.0159262
2.19583	0.0150131
2.1975	0.0157438
2.19917	0.0177026
2.20083	0.0168552
2.2025	0.0162224
2.20417	0.017713
2.20583	0.0157625
2.2075	0.0165385
2.20917	0.0152583
2.21083	0.0154458
2.2125	0.0147766
2.21417	0.0158553
2.21583	0.0166878
2.2175	0.0141639
2.21917	0.0142598
2.22083	0.0152756
2.2225	0.0155278
2.22417	0.0161644
2.22583	0.0156942
2.2275	0.0155253
2.22917	0.0158077
2.23083	0.0168444
2.2325	0.0148284
2.23417	0.0165938
2.23583	0.0164781
2.2375	0.0143468
2.23917	0.0144007
2.24083	0.0151175
2.2425	0.0151594
2.24417	0.0164311
2.24583	0.0163117
2.2475	0.0153268
2.24917	0.0140669
2.25083	0.0149658
2.2525	0.0163214
2.25417	0.0149013
2.25583	0.0157552
2.2575	0.0162077
2.25917	0.0167327
2.26083	0.0158552
2.2625	0.0153274
2.26417	0.0146308
2.26583	0.0168551
2.2675	0.0168594
2.26917	0.0154547
2.27083	0.0169978
2.2725	0.0164588
2.27417	0.0145271
2.27583	0.0176373
2.2775	0.0159058
2.27917	0.0142953
2.28083	0.015522
2.2825	0.0148479
2.28417	0.0149699
2.28583	0.0165316
2.2875	0.0157059
2.28917	0.0156934
2.29083	0.0165736
2.2925	0.0162778
2.29417	0.0165263
2.29583	0.016437
2.2975	0.0156457
2.29917	0.0147712
2.30083	0.0167979
2.3025	0.0147653
2.30417	0.0159143
2.30583	0.0142134
2.3075	0.0150954
2.30917	0.0157175
2.31083	0.0171321
2.3125	0.0148419
2.31417	0.0155184
2.31583	0.014119
2.3175	0.0151962
2.31917	0.0165458
2.32083	0.0157345
2.3225	0.0158661
2.32417	0.0155527
2.32583	0.0161708
2.3275	0.0167806
2.32917	0.0147766
2.33083	0.0180466
2.3325	0.0163444
2.33417	0.016057
2.33583	0.01489
2.3375	0.015304
2.33917	0.0158217
2.34083	0.0160769
2.3425	0.0150343
2.34417	0.0151731
2.34583	0.0159103
2.3475	0.015463
2.34917	0.0162992
2.35083	0.0164059
2.3525	0.0154522
2.35417	0.016118
2.35583	0.0164144
2.3575	0.0164259
2.35917	0.0152967
2.36083	0.0158512
2.3625	0.0147217
2.36417	0.0161543
2.36583	0.0158038
2.3675	0.015075
2.36917	0.016589
2.37083	0.0148137
2.3725	0.0164953
2.37417	0.0156493
2.37583	0.0172733
2.3775	0.0163508
2.37917	0.0167997
2.38083	0.0170103
2.3825	0.0155291
2.38417	0.0154447
2.38583	0.0150042
2.3875	0.0166237
2.38917	0.0164429
2.39083	0.0147898
2.3925	0.015735
2.39417	0.0151853
2.39583	0.0152283
2.3975	0.0152765
2.39917	0.0156419
2.40083	0.0153551
2.4025	0.0174325
2.40417	0.0152086
2.40583	0.015921
2.4075	0.014463
2.40917	0.0169058
2.41083	0.0145038
2.4125	0.0164632
2.41417	0.015597
2.41583	0.0162195
2.4175	0.0151903
2.41917	0.0151323
2.42083	0.0156818
2.4225	0.0170192
2.42417	0.0166824
2.42583	0.0155019
2.4275	0.0173492
2.42917	0.0158713
2.43083	0.0154067
2.4325	0.014121
2.43417	0.0163066
2.43583	0.0138682
2.4375	0.0167855
2.43917	0.0145967
2.44083	0.0157737
2.4425	0.0151722
2.44417	0.015445
2.44583	0.0157922
2.4475	0.0152316
2.44917	0.0147634
2.45083	0.0159321
2.4525	0.015187
2.45417	0.0156485
2.45583	0.0175769
2.4575	0.0164144
2.45917	0.0171356
2.46083	0.016578
2.4625	0.0162502
2.46417	0.0159516
2.46583	0.0178124
2.4675	0.0159214
2.46917	0.0149129
2.47083	0.0165116
2.4725	0.0157631
2.47417	0.0168701
2.47583	0.0147312
2.4775	0.0154875
2.47917	0.0160954
2.48083	0.0155979
2.4825	0.0144244
2.48417	0.0160542
2.48583	0.0162856
2.4875	0.0172865
2.48917	0.0163011
2.49083	0.016625
2.4925	0.0136787
2.49417	0.0149867
2.49583	0.0159985
2.4975	0.0148951
2.49917	0.0155343
2.50083	0.0166281
2.5025	0.0166601
2.50417	0.0172713
2.50583	0.0160584
2.5075	0.0151234
2.50917	0.016269
2.51083	0.0149789
2.5125	0.0156836
2.51417	0.0146736
2.51583	0.0153487
2.5175	0.016028
2.51917	0.0168039
2.52083	0.0164951
2.5225	0.0165584
2.52417	0.0161858
2.52583	0.0161203
2.5275	0.0148751
2.52917	0.016517
2.53083	0.0148667
2.5325	0.0143471
2.53417	0.0167419
2.53583	0.015737
2.5375	0.0159535
2.53917	0.015594
2.54083	0.0158625
2.5425	0.015752
2.54417	0.0145216
2.54583	0.0151595
2.5475	0.0151741
2.54917	0.0149608
2.55083	0.0149927
2.5525	0.0165878
2.55417	0.0154056
2.55583	0.0166139
2.5575	0.0150078
2.55917	0.0163427
2.56083	0.0159137
2.5625	0.0159626
2.56417	0.016602
2.56583	0.0166803
2.5675	0.0148759
2.56917	0.0145447
2.57083	0.0145911
2.5725	0.0150565
2.57417	0.0158664
2.57583	0.0161852
2.5775	0.015845
2.57917	0.0162409
2.58083	0.014195
2.5825	0.0155431
2.58417	0.0166718
2.58583	0.0160387
2.5875	0.0174947
2.58917	0.0167559
2.59083	0.0153836
2.5925	0.0172147
2.59417	0.0147569
2.59583	0.0146373
2.5975	0.0158326
2.59917	0.0145599
2.60083	0.0142959
2.6025	0.0161403
2.60417	0.0151361
2.60583	0.0168353
2.6075	0.0148665
2.60917	0.0158362
2.61083	0.0166948
2.6125	0.0153159
2.61417	0.0170231
2.61583	0.015546
2.6175	0.015721
2.61917	0.0158368
2.62083	0.0155191
2.6225	0.0149447
2.62417	0.014478
2.62583	0.0152798
2.6275	0.0162953
2.62917	0.0163146
2.63083	0.0163248
2.6325	0.014742
2.63417	0.0156913
2.63583	0.016073
2.6375	0.0150007
2.63917	0.0153547
2.64083	0.0170122
2.6425	0.0149054
2.64417	0.0150711
2.64583	0.0163585
2.6475	0.0155171
2.64917	0.0145067
2.65083	0.0167474
2.6525	0.0145911
2.65417	0.0165725
2.65583	0.0157652
2.6575	0.0154473
2.65917	0.0161899
2.66083	0.0150161
2.6625	0.0176592
2.66417	0.0149312
2.66583	0.0161271
2.6675	0.0156321
2.66917	0.014918
2.67083	0.0155839
2.6725	0.0159398
2.67417	0.0168435
2.67583	0.0149061
2.6775	0.0165512
2.67917	0.0159862
2.68083	0.0160084
2.6825	0.01492
2.68417	0.0145224
2.68583	0.0157966
2.6875	0.015171
2.68917	0.0159088
2.69083	0.0151102
2.6925	0.0160262
2.69417	0.0163215
2.69583	0.0142378
2.6975	0.014139
2.69917	0.0144164
2.70083	0.0149952
2.7025	0.016088
2.70417	0.0147166
2.70583	0.0159225
2.7075	0.0143143
2.70917	0.0162662
2.71083	0.0145985
2.7125	0.0156542
2.71417	0.0154952
2.71583	0.016963
2.7175	0.0144142
2.71917	0.0164353
2.72083	0.0166368
2.7225	0.0144625
2.72417	0.0172637
2.72583	0.0159218
2.7275	0.0166628
2.72917	0.0152924
2.73083	0.013547
2.7325	0.0157873
2.73417	0.0163527
2.73583	0.014201
2.7375	0.0142194
2.73917	0.0162888
2.74083	0.0179483
2.7425	0.016287
2.74417	0.0162225
2.74583	0.0153101
2.7475	0.0165462
2.74917	0.0156824
2.75083	0.0165738
2.7525	0.0165663
2.75417	0.0171107
2.75583	0.0165876
2.7575	0.0155609
2.75917	0.0173296
2.76083	0.0153156
2.7625	0.0160502
2.76417	0.0146
2.76583	0.0160332
2.7675	0.0152641
2.76917	0.0158671
2.77083	0.0168003
2.7725	0.0151585
2.77417	0.0162959
2.77583	0.0151849
2.7775	0.0144983
2.77917	0.0170067
2.78083	0.0164084
2.7825	0.0158402
2.78417	0.0181189
2.78583	0.0154824
2.7875	0.0163876
2.78917	0.0170573
2.79083	0.0168632
2.7925	0.0155389
2.79417	0.0157054
2.79583	0.0158778
2.7975	0.0158631
2.79917	0.016777
2.80083	0.0162959
2.8025	0.0153106
2.80417	0.0149227
2.80583	0.0142231
2.8075	0.0155908
2.80917	0.0154322
2.81083	0.015346
2.8125	0.0140657
2.81417	0.0156511
2.81583	0.0163261
2.8175	0.015532
2.81917	0.0165023
2.82083	0.0151398
2.8225	0.0157805
2.82417	0.0157067
2.82583	0.0154548
2.8275	0.0155155
2.82917	0.0164181
2.83083	0.0153198
2.8325	0.0156093
2.83417	0.0152553
2.83583	0.0163855
2.8375	0.0159178
2.83917	0.0172887
2.84083	0.0164705
2.8425	0.0168904
2.84417	0.0166007
2.84583	0.0157032
2.8475	0.0163835
2.84917	0.0135878
2.85083	0.0153998
2.8525	0.0148123
2.85417	0.0159534
2.85583	0.0150425
2.8575	0.0164911
2.85917	0.0157823
2.86083	0.0143936
2.8625	0.0155681
2.86417	0.0149221
2.86583	0.0140799
2.8675	0.015277
2.86917	0.015728
2.87083	0.0153735
2.8725	0.0143179
2.87417	0.0155669
2.87583	0.0144804
2.8775	0.013847
2.87917	0.0166422
2.88083	0.0148839
2.8825	0.0146754
2.88417	0.0171298
2.88583	0.0167218
2.8875	0.0153887
2.88917	0.0161252
2.89083	0.014845
2.8925	0.0157438
2.89417	0.016217
2.89583	0.0148678
2.8975	0.0155826
2.89917	0.0148994
2.90083	0.0154329
2.9025	0.0145562
2.90417	0.0147126
2.90583	0.0151176
2.9075	0.0154116
2.90917	0.0163881
2.91083	0.0139895
2.9125	0.0135568
2.91417	0.0161717
2.91583	0.0161029
2.9175	0.0149279
2.91917	0.0149289
2.92083	0.0157174
2.9225	0.0150429
2.92417	0.0147525
2.92583	0.0151817
2.9275	0.01689
2.92917	0.013831
2.93083	0.0137131
2.9325	0.0157557
2.93417	0.0155252
2.93583	0.0165697
2.9375	0.0153976
2.93917	0.0153502
2.94083	0.0146102
2.9425	0.0151363
2.94417	0.0164505
2.94583	0.0149017
2.9475	0.0149634
2.94917	0.0152999
2.95083	0.0152349
2.9525	0.0173474
2.95417	0.0158584
2.95583	0.0155683
2.9575	0.0165822
2.95917	0.0149919
2.96083	0.0152514
2.9625	0.0149575
2.96417	0.0159053
2.96583	0.0168598
2.9675	0.0158128
2.96917	0.0174772
2.97083	0.0147456
2.9725	0.0176751
2.97417	0.017221
2.97583	0.015295
2.9775	0.0146646
2.97917	0.0142433
2.98083	0.0155153
2.9825	0.0148402
2.98417	0.0156199
2.98583	0.0145353
2.9875	0.0146067
2.98917	0.0136771
2.99083	0.0148845
2.9925	0.014339
2.99417	0.0166225
2.99583	0.0152136
2.9975	0.0144767
2.99917	0.0154572
3.00083	0.0174603
3.0025	0.0144759
3.00417	0.0155505
3.00583	0.0147935
3.0075	0.0162495
3.00917	0.0150914
3.01083	0.0149836
3.0125	0.0163291
3.01417	0.0168817
3.01583	0.014966
3.0175	0.015679
3.01917	0.0152357
3.02083	0.0154937
3.0225	0.01474
3.02417	0.0165387
3.02583	0.0158887
3.0275	0.0137364
3.02917	0.015812
3.03083	0.0148989
3.0325	0.0145724
3.03417	0.0155254
3.03583	0.0148195
3.0375	0.0167416
3.03917	0.0155438
3.04083	0.0160514
3.0425	0.0147415
3.04417	0.0165237
3.04583	0.01588
3.0475	0.0145733
3.04917	0.0162031
3.05083	0.0156338
3.0525	0.0155728
3.05417	0.0157297
3.05583	0.0161137
3.0575	0.0154038
3.05917	0.0133079
3.06083	0.0160396
3.0625	0.0154324
3.06417	0.0170727
3.06583	0.0143139
3.0675	0.01506
3.06917	0.0167313
3.07083	0.0154967
3.0725	0.015162
3.07417	0.0139416
3.07583	0.0152498
3.0775	0.015565
3.07917	0.0152751
3.08083	0.0153677
3.0825	0.0152355
3.08417	0.0151792
3.08583	0.0154226
3.0875	0.0146115
3.08917	0.0141425
3.09083	0.0149002
3.0925	0.0160553
3.09417	0.0156827
3.09583	0.0155075
3.0975	0.0154242
3.09917	0.0155547
3.10083	0.0152463
3.1025	0.0152715
3.10417	0.0142443
3.10583	0.0154984
3.1075	0.0153552
3.10917	0.0158818
3.11083	0.0149228
3.1125	0.0147551
3.11417	0.0166906
3.11583	0.0151111
3.1175	0.0142124
3.11917	0.0148405
3.12083	0.0158627
3.1225	0.0148085
3.12417	0.0154324
3.12583	0.0151201
3.1275	0.0144874
3.12917	0.0143415
3.13083	0.0155736
3.1325	0.0160988
3.13417	0.0158023
3.13583	0.015633
3.1375	0.0166489
3.13917	0.0150311
3.14083	0.0145843
3.1425	0.0151331
3.14417	0.0147048
3.14583	0.0158468
3.1475	0.015724
3.14917	0.0158553
3.15083	0.0133732
3.1525	0.0158367
3.15417	0.0167233
3.15583	0.0154465
3.1575	0.015878
3.15917	0.0156721
3.16083	0.0142306
3.1625	0.0155161
3.16417	0.0141832
3.16583	0.0143996
3.1675	0.0157849
3.16917	0.0142081
3.17083	0.0152072
3.1725	0.0148198
3.17417	0.0144164
3.17583	0.0145191
3.1775	0.0163333
3.17917	0.0166022
3.18083	0.0154218
3.1825	0.0148734
3.18417	0.0170732
3.18583	0.0148252
3.1875	0.0151175
3.18917	0.0160151
3.19083	0.014945
3.1925	0.0162149
3.19417	0.0134877
3.19583	0.0158419
3.1975	0.0166045
3.19917	0.0159077
3.20083	0.0137251
3.2025	0.0170881
3.20417	0.0145259
3.20583	0.0153285
3.2075	0.0157258
3.20917	0.0157018
3.21083	0.015698
3.2125	0.0151735
3.21417	0.0160461
3.21583	0.0158862
3.2175	0.015444
3.21917	0.014456
3.22083	0.0162607
3.2225	0.0159721
3.22417	0.0156729
3.22583	0.0159736
3.2275	0.0164947
3.22917	0.0154476
3.23083	0.0159346
3.2325	0.0147019
3.23417	0.0155929
3.23583	0.0154656
3.2375	0.0158038
3.23917	0.0157091
3.24083	0.0156414
3.2425	0.0164786
3.24417	0.0159757
3.24583	0.0158342
3.2475	0.01627
3.24917	0.0152824
3.25083	0.0149749
3.2525	0.0144542
3.25417	0.0170093
3.25583	0.0158885
3.2575	0.0157779
3.25917	0.0142878
3.26083	0.0161671
3.2625	0.0156963
3.26417	0.0146281
3.26583	0.0164321
3.2675	0.0158515
3.26917	0.0141545
3.27083	0.0154796
3.2725	0.015803
3.27417	0.015176
3.27583	0.0170763
3.2775	0.0151604
3.27917	0.0153868
3.28083	0.0168319
3.2825	0.0158678
3.28417	0.0149111
3.28583	0.0147411
3.2875	0.0168067
3.28917	0.0157774
3.29083	0.0152119
3.2925	0.0144699
3.29417	0.0164033
3.29583	0.0158565
3.2975	0.0152274
3.29917	0.0158621
3.30083	0.0139083
3.3025	0.0161147
3.30417	0.0155196
3.30583	0.0157709
3.3075	0.0158223
3.30917	0.0161503
3.31083	0.0160685
3.3125	0.0149798
3.31417	0.0145465
3.31583	0.0147382
3.3175	0.0139984
3.31917	0.0159188
3.32083	0.0160081
3.3225	0.0174438
3.32417	0.0157944
3.32583	0.0147186
3.3275	0.0155424
3.32917	0.0139564
[truncated: 10,011 more rows]

## Sheet: 45c_datapoints_LS.csv
Sample 1
Time (min)	Abs
0.000833333	0.0531853
0.0025	0.0527859
0.00416667	0.0531877
0.00583333	0.0525474
0.0075	0.0510988
0.00916667	0.0506987
0.0108333	0.0512445
0.0125	0.0516734
0.0141667	0.050316
0.0158333	0.052435
0.0175	0.0533512
0.0191667	0.051903
0.0208333	0.0528396
0.0225	0.0535949
0.0241667	0.050364
0.0258333	0.0506605
0.0275	0.051174
0.0291667	0.051729
0.0308333	0.0507612
0.0325	0.050459
0.0341667	0.0490754
0.0358333	0.0507615
0.0375	0.051416
0.0391667	0.0522912
0.0408333	0.0494617
0.0425	0.0496216
0.0441667	0.0495076
0.0458333	0.0506525
0.0475	0.0495737
0.0491667	0.0512532
0.0508333	0.0528729
0.0525	0.0534385
0.0541667	0.0515837
0.0558333	0.0495781
0.0575	0.050342
0.0591667	0.0505087
0.0608333	0.0505403
0.0625	0.0485712
0.0641667	0.0508103
0.0658333	0.0506278
0.0675	0.0497639
0.0691667	0.0501885
0.0708333	0.0506391
0.0725	0.0513547
0.0741667	0.0510991
0.0758333	0.0523413
0.0775	0.0516346
0.0791667	0.0500784
0.0808333	0.0503558
0.0825	0.0506598
0.0841667	0.0510626
0.0858333	0.050708
0.0875	0.0487431
0.0891667	0.0494703
0.0908333	0.0519285
0.0925	0.0521834
0.0941667	0.0503829
0.0958333	0.0497084
0.0975	0.0526638
0.0991667	0.0506766
0.100833	0.0508669
0.1025	0.0504153
0.104167	0.0499199
0.105833	0.049959
0.1075	0.0506409
0.109167	0.0515731
0.110833	0.0503846
0.1125	0.0518395
0.114167	0.0498382
0.115833	0.0518543
0.1175	0.0519968
0.119167	0.0513833
0.120833	0.0516099
0.1225	0.0498567
0.124167	0.0507316
0.125833	0.051151
0.1275	0.0504531
0.129167	0.0527221
0.130833	0.0512501
0.1325	0.0512157
0.134167	0.0504713
0.135833	0.0513247
0.1375	0.0518164
0.139167	0.050751
0.140833	0.0512692
0.1425	0.050462
0.144167	0.0521433
0.145833	0.0513907
0.1475	0.0531617
0.149167	0.0520334
0.150833	0.050764
0.1525	0.0515801
0.154167	0.050951
0.155833	0.0507792
0.1575	0.0508119
0.159167	0.0504991
0.160833	0.05062
0.1625	0.0518843
0.164167	0.0509249
0.165833	0.0513427
0.1675	0.0504635
0.169167	0.0524437
0.170833	0.0530144
0.1725	0.052061
0.174167	0.0497563
0.175833	0.0498206
0.1775	0.051545
0.179167	0.0506118
0.180833	0.051924
0.1825	0.0521844
0.184167	0.0512501
0.185833	0.049779
0.1875	0.0502675
0.189167	0.0496017
0.190833	0.0490951
0.1925	0.0506984
0.194167	0.0508508
0.195833	0.049258
0.1975	0.0523687
0.199167	0.0511704
0.200833	0.0505132
0.2025	0.0505869
0.204167	0.0500613
0.205833	0.0504694
0.2075	0.0512958
0.209167	0.0520669
0.210833	0.0511173
0.2125	0.0506737
0.214167	0.0509943
0.215833	0.051298
0.2175	0.052514
0.219167	0.0509051
0.220833	0.0513754
0.2225	0.0508439
0.224167	0.0532443
0.225833	0.0500118
0.2275	0.0519866
0.229167	0.0511592
0.230833	0.0500787
0.2325	0.052266
0.234167	0.0517101
0.235833	0.0503759
0.2375	0.0501968
0.239167	0.0518267
0.240833	0.0519667
0.2425	0.0501529
0.244167	0.0512507
0.245833	0.0511753
0.2475	0.050249
0.249167	0.0509802
0.250833	0.0516679
0.2525	0.0510833
0.254167	0.0504807
0.255833	0.0529348
0.2575	0.0526794
0.259167	0.052114
0.260833	0.0506489
0.2625	0.0536992
0.264167	0.0522412
0.265833	0.0507119
0.2675	0.051088
0.269167	0.0514883
0.270833	0.050859
0.2725	0.051749
0.274167	0.0516857
0.275833	0.0509046
0.2775	0.0503607
0.279167	0.0524681
0.280833	0.05343
0.2825	0.0512746
0.284167	0.0521964
0.285833	0.0502753
0.2875	0.0516762
0.289167	0.0516927
0.290833	0.0507972
0.2925	0.0514931
0.294167	0.0522574
0.295833	0.0527261
0.2975	0.0519466
0.299167	0.0523926
0.300833	0.0511193
0.3025	0.0517494
0.304167	0.0523013
0.305833	0.0518678
0.3075	0.0516215
0.309167	0.0527972
0.310833	0.0504068
0.3125	0.0517502
0.314167	0.0505744
0.315833	0.0544572
0.3175	0.0511625
0.319167	0.0526258
0.320833	0.0503143
0.3225	0.052322
0.324167	0.0519577
0.325833	0.0522478
0.3275	0.0516008
0.329167	0.052927
0.330833	0.0520486
0.3325	0.0524086
0.334167	0.0497546
0.335833	0.0518325
0.3375	0.0539306
0.339167	0.0522479
0.340833	0.0509416
0.3425	0.0513157
0.344167	0.0503301
0.345833	0.0527641
0.3475	0.0523591
0.349167	0.0500775
0.350833	0.0530367
0.3525	0.0505806
0.354167	0.0522206
0.355833	0.0526659
0.3575	0.0548861
0.359167	0.0527182
0.360833	0.0531807
0.3625	0.0516065
0.364167	0.0528974
0.365833	0.0525034
0.3675	0.0528989
0.369167	0.0529438
0.370833	0.0527154
0.3725	0.0526886
0.374167	0.0531486
0.375833	0.0528453
0.3775	0.0511149
0.379167	0.0521061
0.380833	0.0527642
0.3825	0.0522498
0.384167	0.0520285
0.385833	0.0544796
0.3875	0.0526029
0.389167	0.0531292
0.390833	0.0526265
0.3925	0.0505695
0.394167	0.0505491
0.395833	0.052779
0.3975	0.0497001
0.399167	0.0532833
0.400833	0.0520496
0.4025	0.0520278
0.404167	0.0522686
0.405833	0.0523813
0.4075	0.053265
0.409167	0.0547676
0.410833	0.0526978
0.4125	0.0521894
0.414167	0.0514518
0.415833	0.0516645
0.4175	0.0532455
0.419167	0.0522347
0.420833	0.053361
0.4225	0.0524099
0.424167	0.0511395
0.425833	0.0512887
0.4275	0.0512432
0.429167	0.0524347
0.430833	0.0525654
0.4325	0.0517932
0.434167	0.051902
0.435833	0.0523918
0.4375	0.0525214
0.439167	0.051896
0.440833	0.0528273
0.4425	0.0525263
0.444167	0.0532881
0.445833	0.0531895
0.4475	0.0537243
0.449167	0.0518828
0.450833	0.0521977
0.4525	0.0520022
0.454167	0.0529519
0.455833	0.0522773
0.4575	0.0512249
0.459167	0.052785
0.460833	0.0521863
0.4625	0.0533737
0.464167	0.0522695
0.465833	0.0528298
0.4675	0.0523575
0.469167	0.0531102
0.470833	0.0527201
0.4725	0.0543824
0.474167	0.0532017
0.475833	0.053397
0.4775	0.0518277
0.479167	0.0537598
0.480833	0.0526138
0.4825	0.0513648
0.484167	0.0529482
0.485833	0.0524423
0.4875	0.0520915
0.489167	0.0526521
0.490833	0.0534909
0.4925	0.0532346
0.494167	0.052894
0.495833	0.0523937
0.4975	0.0525915
0.499167	0.0527859
0.500833	0.0525344
0.5025	0.0532556
0.504167	0.0533576
0.505833	0.0534557
0.5075	0.0541004
0.509167	0.0541746
0.510833	0.0530654
0.5125	0.0531198
0.514167	0.0516015
0.515833	0.0528474
0.5175	0.0521177
0.519167	0.0533696
0.520833	0.0522252
0.5225	0.0543514
0.524167	0.0538213
0.525833	0.0521372
0.5275	0.0526332
0.529167	0.053858
0.530833	0.0542491
0.5325	0.0533451
0.534167	0.0535011
0.535833	0.0530978
0.5375	0.0540351
0.539167	0.0534799
0.540833	0.0525539
0.5425	0.0548792
0.544167	0.0540784
0.545833	0.053863
0.5475	0.0532046
0.549167	0.0519292
0.550833	0.0537915
0.5525	0.0533554
0.554167	0.0547962
0.555833	0.0544511
0.5575	0.0539154
0.559167	0.0553014
0.560833	0.0523299
0.5625	0.053015
0.564167	0.0539835
0.565833	0.053177
0.5675	0.0546271
0.569167	0.0550536
0.570833	0.0537977
0.5725	0.0548336
0.574167	0.0563279
0.575833	0.0539364
0.5775	0.0532303
0.579167	0.0530629
0.580833	0.0535985
0.5825	0.0537433
0.584167	0.0531286
0.585833	0.0547952
0.5875	0.0532452
0.589167	0.053768
0.590833	0.0534705
0.5925	0.0539116
0.594167	0.0549148
0.595833	0.0539439
0.5975	0.052827
0.599167	0.0525829
0.600833	0.0524006
0.6025	0.0524102
0.604167	0.0553386
0.605833	0.0533222
0.6075	0.052341
0.609167	0.0542842
0.610833	0.0536603
0.6125	0.0543647
0.614167	0.0526863
0.615833	0.0533085
0.6175	0.0548002
0.619167	0.0518536
0.620833	0.0538513
0.6225	0.0535421
0.624167	0.052458
0.625833	0.0525918
0.6275	0.0549204
0.629167	0.0515431
0.630833	0.0549185
0.6325	0.0544059
0.634167	0.0547872
0.635833	0.0543041
0.6375	0.0539919
0.639167	0.055473
0.640833	0.0549032
0.6425	0.0543454
0.644167	0.0546388
0.645833	0.0551425
0.6475	0.0550648
0.649167	0.0540207
0.650833	0.0551334
0.6525	0.0530057
0.654167	0.0533123
0.655833	0.0548881
0.6575	0.0546306
0.659167	0.055159
0.660833	0.0543269
0.6625	0.0549291
0.664167	0.0551476
0.665833	0.055382
0.6675	0.0535117
0.669167	0.0548384
0.670833	0.0548845
0.6725	0.05386
0.674167	0.053561
0.675833	0.0542311
0.6775	0.0546628
0.679167	0.0561881
0.680833	0.0537876
0.6825	0.0556504
0.684167	0.0539627
0.685833	0.0552265
0.6875	0.0540542
0.689167	0.0552198
0.690833	0.0561399
0.6925	0.0539219
0.694167	0.055149
0.695833	0.0542301
0.6975	0.0541922
0.699167	0.0540182
0.700833	0.0537663
0.7025	0.0545037
0.704167	0.0539823
0.705833	0.0551266
0.7075	0.0546313
0.709167	0.0541376
0.710833	0.05432
0.7125	0.0554396
0.714167	0.0538476
0.715833	0.0545283
0.7175	0.0527811
0.719167	0.055655
0.720833	0.055103
0.7225	0.0541891
0.724167	0.0535908
0.725833	0.0546924
0.7275	0.0552691
0.729167	0.0553945
0.730833	0.0564501
0.7325	0.0552649
0.734167	0.053314
0.735833	0.0547106
0.7375	0.0561161
0.739167	0.0549746
0.740833	0.0554945
0.7425	0.0544603
0.744167	0.0543494
0.745833	0.0532585
0.7475	0.0545807
0.749167	0.0545759
0.750833	0.0538284
0.7525	0.0541753
0.754167	0.0543373
0.755833	0.0540678
0.7575	0.0540208
0.759167	0.0527778
0.760833	0.0545471
0.7625	0.0541574
0.764167	0.0547597
0.765833	0.0539748
0.7675	0.0558444
0.769167	0.0549223
0.770833	0.0528225
0.7725	0.0539749
0.774167	0.0542285
0.775833	0.0547591
0.7775	0.0561705
0.779167	0.0556897
0.780833	0.0554738
0.7825	0.0554807
0.784167	0.0551983
0.785833	0.0558337
0.7875	0.0548964
0.789167	0.054518
0.790833	0.0548221
0.7925	0.0555315
0.794167	0.0535152
0.795833	0.054419
0.7975	0.0546094
0.799167	0.0554586
0.800833	0.0546681
0.8025	0.0553358
0.804167	0.0545224
0.805833	0.0543341
0.8075	0.0540789
0.809167	0.0544963
0.810833	0.0547084
0.8125	0.054668
0.814167	0.054949
0.815833	0.0568986
0.8175	0.0543872
0.819167	0.0534003
0.820833	0.0564131
0.8225	0.0554007
0.824167	0.0552788
0.825833	0.0562811
0.8275	0.0547533
0.829167	0.0556077
0.830833	0.0561231
0.8325	0.0566667
0.834167	0.0539196
0.835833	0.0554246
0.8375	0.0550896
0.839167	0.0559783
0.840833	0.054787
0.8425	0.0551496
0.844167	0.0550495
0.845833	0.0549123
0.8475	0.0571878
0.849167	0.0538195
0.850833	0.0543243
0.8525	0.0552197
0.854167	0.0557825
0.855833	0.0567516
0.8575	0.0553941
0.859167	0.0550444
0.860833	0.0557896
0.8625	0.055619
0.864167	0.0562868
0.865833	0.0554478
0.8675	0.0561654
0.869167	0.0561111
0.870833	0.0534541
0.8725	0.0557154
0.874167	0.0574594
0.875833	0.0548929
0.8775	0.0571802
0.879167	0.0553747
0.880833	0.0572887
0.8825	0.0570963
0.884167	0.0561322
0.885833	0.0550034
0.8875	0.0546418
0.889167	0.055603
0.890833	0.0571914
0.8925	0.0564017
0.894167	0.0566933
0.895833	0.0558108
0.8975	0.0570569
0.899167	0.0560111
0.900833	0.0555031
0.9025	0.0565605
0.904167	0.0554555
0.905833	0.0541962
0.9075	0.0561339
0.909167	0.0566971
0.910833	0.0567826
0.9125	0.0553253
0.914167	0.0537339
0.915833	0.0557127
0.9175	0.055368
0.919167	0.05545
0.920833	0.0544078
0.9225	0.055369
0.924167	0.057688
0.925833	0.0559613
0.9275	0.0558418
0.929167	0.0549868
0.930833	0.0564123
0.9325	0.0576013
0.934167	0.0555062
0.935833	0.0554886
0.9375	0.0545467
0.939167	0.0560961
0.940833	0.055587
0.9425	0.0573868
0.944167	0.0543075
0.945833	0.0549061
0.9475	0.0560104
0.949167	0.0550611
0.950833	0.0549922
0.9525	0.0551764
0.954167	0.0568807
0.955833	0.0552651
0.9575	0.05361
0.959167	0.0548305
0.960833	0.0574551
0.9625	0.0559297
0.964167	0.0563299
0.965833	0.0579555
0.9675	0.0546919
0.969167	0.0561072
0.970833	0.0565968
0.9725	0.056805
0.974167	0.0566526
0.975833	0.0568545
0.9775	0.0579277
0.979167	0.0563179
0.980833	0.054778
0.9825	0.0560784
0.984167	0.056274
0.985833	0.0550244
0.9875	0.0562768
0.989167	0.0566201
0.990833	0.0556634
0.9925	0.0566814
0.994167	0.05571
0.995833	0.05666
0.9975	0.05689
0.999167	0.0557284
1.00083	0.0556546
1.0025	0.0561646
1.00417	0.0570827
1.00583	0.0576267
1.0075	0.0562968
1.00917	0.0572066
1.01083	0.0559699
1.0125	0.0580037
1.01417	0.0571055
1.01583	0.0572413
1.0175	0.0558193
1.01917	0.056522
1.02083	0.0570485
1.0225	0.0555917
1.02417	0.0568081
1.02583	0.0571507
1.0275	0.0568391
1.02917	0.0568734
1.03083	0.0568283
1.0325	0.0569743
1.03417	0.0565033
1.03583	0.0555247
1.0375	0.0587711
1.03917	0.0555904
1.04083	0.0566684
1.0425	0.0560495
1.04417	0.0569622
1.04583	0.0568263
1.0475	0.0560039
1.04917	0.0573762
1.05083	0.056721
1.0525	0.0571743
1.05417	0.0579198
1.05583	0.0567762
1.0575	0.0570448
1.05917	0.0550742
1.06083	0.0578281
1.0625	0.056035
1.06417	0.0573885
1.06583	0.0564041
1.0675	0.0562483
1.06917	0.0565182
1.07083	0.0564173
1.0725	0.0562533
1.07417	0.0563886
1.07583	0.0574831
1.0775	0.0566525
1.07917	0.0569718
1.08083	0.0569485
1.0825	0.0577057
1.08417	0.0575882
1.08583	0.0572278
1.0875	0.0566895
1.08917	0.0575641
1.09083	0.0584335
1.0925	0.0591214
1.09417	0.0575836
1.09583	0.0574493
1.0975	0.0560892
1.09917	0.057636
1.10083	0.0583997
1.1025	0.0580724
1.10417	0.0574274
1.10583	0.0569594
1.1075	0.0571239
1.10917	0.0574813
1.11083	0.0580368
1.1125	0.0566687
1.11417	0.0591506
1.11583	0.0576057
1.1175	0.0567381
1.11917	0.0575122
1.12083	0.0577838
1.1225	0.0583648
1.12417	0.0573614
1.12583	0.0577518
1.1275	0.0586368
1.12917	0.0567636
1.13083	0.0562533
1.1325	0.0572957
1.13417	0.0597484
1.13583	0.0576955
1.1375	0.0579504
1.13917	0.0564149
1.14083	0.0572458
1.1425	0.0567367
1.14417	0.057675
1.14583	0.0589701
1.1475	0.0576136
1.14917	0.0590584
1.15083	0.0576671
1.1525	0.0575562
1.15417	0.0592771
1.15583	0.0572772
1.1575	0.056115
1.15917	0.0566547
1.16083	0.0583005
1.1625	0.056925
1.16417	0.05774
1.16583	0.0575322
1.1675	0.0570198
1.16917	0.0584927
1.17083	0.0563448
1.1725	0.057798
1.17417	0.0570915
1.17583	0.0579645
1.1775	0.0591452
1.17917	0.0591349
1.18083	0.0583401
1.1825	0.0568766
1.18417	0.0575702
1.18583	0.0581764
1.1875	0.0581141
1.18917	0.0576408
1.19083	0.0568269
1.1925	0.0577025
1.19417	0.0586915
1.19583	0.0571097
1.1975	0.0590675
1.19917	0.0573668
1.20083	0.0579529
1.2025	0.0578144
1.20417	0.058852
1.20583	0.0578645
1.2075	0.0576486
1.20917	0.057531
1.21083	0.0571812
1.2125	0.0584021
1.21417	0.0595186
1.21583	0.0572436
1.2175	0.0585527
1.21917	0.0581817
1.22083	0.0581299
1.2225	0.0592541
1.22417	0.0608356
1.22583	0.0568815
1.2275	0.0573501
1.22917	0.0596392
1.23083	0.0591848
1.2325	0.0576425
1.23417	0.0573701
1.23583	0.05675
1.2375	0.0573099
1.23917	0.0589504
1.24083	0.0581676
1.2425	0.0586811
1.24417	0.0575407
1.24583	0.0591087
1.2475	0.0589144
1.24917	0.0583381
1.25083	0.0595377
1.2525	0.0592911
1.25417	0.0584238
1.25583	0.0592606
1.2575	0.0587752
1.25917	0.0594304
1.26083	0.0565659
1.2625	0.0585896
1.26417	0.0578247
1.26583	0.058298
1.2675	0.0578623
1.26917	0.059024
1.27083	0.0583636
1.2725	0.0593577
1.27417	0.0591686
1.27583	0.0584789
1.2775	0.0598949
1.27917	0.0592022
1.28083	0.0598377
1.2825	0.0595937
1.28417	0.0583863
1.28583	0.0590455
1.2875	0.0583239
1.28917	0.0586902
1.29083	0.0588179
1.2925	0.0601308
1.29417	0.058628
1.29583	0.0595589
1.2975	0.0583057
1.29917	0.0582287
1.30083	0.0588678
1.3025	0.058573
1.30417	0.0602863
1.30583	0.0594315
1.3075	0.0603516
1.30917	0.0583334
1.31083	0.0601656
1.3125	0.058669
1.31417	0.0587962
1.31583	0.0601182
1.3175	0.0591704
1.31917	0.0592211
1.32083	0.0596202
1.3225	0.0579106
1.32417	0.0599072
1.32583	0.0577637
1.3275	0.0590517
1.32917	0.0584858
1.33083	0.0593876
1.3325	0.0594277
1.33417	0.0581276
1.33583	0.0579218
1.3375	0.060238
1.33917	0.0594175
1.34083	0.0594125
1.3425	0.0587655
1.34417	0.0588719
1.34583	0.0598292
1.3475	0.0593615
1.34917	0.0580877
1.35083	0.0587898
1.3525	0.05863
1.35417	0.0580126
1.35583	0.0588694
1.3575	0.0606291
1.35917	0.0597454
1.36083	0.0617357
1.3625	0.0577596
1.36417	0.0598686
1.36583	0.0598194
1.3675	0.058298
1.36917	0.0592978
1.37083	0.0588347
1.3725	0.0585327
1.37417	0.0598883
1.37583	0.05953
1.3775	0.0583801
1.37917	0.0587883
1.38083	0.0585796
1.3825	0.060183
1.38417	0.0601239
1.38583	0.0611514
1.3875	0.0588295
1.38917	0.0609195
1.39083	0.0585136
1.3925	0.058614
1.39417	0.058827
1.39583	0.0598276
1.3975	0.0617907
1.39917	0.0589666
1.40083	0.060211
1.4025	0.0603101
1.40417	0.0604907
1.40583	0.0594916
1.4075	0.0607414
1.40917	0.0593106
1.41083	0.0610781
1.4125	0.0574294
1.41417	0.0607262
1.41583	0.0596941
1.4175	0.0603507
1.41917	0.0607233
1.42083	0.059692
1.4225	0.0585089
1.42417	0.0598168
1.42583	0.0602815
1.4275	0.059279
1.42917	0.0595022
1.43083	0.0601825
1.4325	0.0597794
1.43417	0.0599618
1.43583	0.0591748
1.4375	0.0617626
1.43917	0.0595719
1.44083	0.059663
1.4425	0.058533
1.44417	0.0603585
1.44583	0.0600385
1.4475	0.0580997
1.44917	0.0591037
1.45083	0.0596981
1.4525	0.0604181
1.45417	0.0584598
1.45583	0.0613782
1.4575	0.0613732
1.45917	0.0592155
1.46083	0.0607911
1.4625	0.0594664
1.46417	0.0592484
1.46583	0.0602337
1.4675	0.0592459
1.46917	0.060745
1.47083	0.0594534
1.4725	0.0608622
1.47417	0.060341
1.47583	0.0596111
1.4775	0.058638
1.47917	0.0603378
1.48083	0.0603799
1.4825	0.0593246
1.48417	0.0598119
1.48583	0.0601049
1.4875	0.0589319
1.48917	0.0606175
1.49083	0.0592293
1.4925	0.059542
1.49417	0.0603355
1.49583	0.0603167
1.4975	0.0600237
1.49917	0.0594868
1.50083	0.0593602
1.5025	0.0599638
1.50417	0.0607507
1.50583	0.0591789
1.5075	0.0596938
1.50917	0.0608463
1.51083	0.0592394
1.5125	0.0602532
1.51417	0.059849
1.51583	0.0604494
1.5175	0.0608802
1.51917	0.0600642
1.52083	0.0614465
1.5225	0.0599002
1.52417	0.0593362
1.52583	0.0621797
1.5275	0.0603018
1.52917	0.0606533
1.53083	0.0607552
1.5325	0.060102
1.53417	0.0591893
1.53583	0.0605423
1.5375	0.0596311
1.53917	0.0600303
1.54083	0.0602452
1.5425	0.0605475
1.54417	0.0600552
1.54583	0.0612111
1.5475	0.0591462
1.54917	0.0612268
1.55083	0.0612716
1.5525	0.0603836
1.55417	0.0600762
1.55583	0.0595337
1.5575	0.0615304
1.55917	0.0601824
1.56083	0.0610933
1.5625	0.0605431
1.56417	0.061957
1.56583	0.0597984
1.5675	0.0615412
1.56917	0.0617629
1.57083	0.0593828
1.5725	0.0598556
1.57417	0.0611528
1.57583	0.0607725
1.5775	0.0603682
1.57917	0.06095
1.58083	0.0611151
1.5825	0.0595141
1.58417	0.059722
1.58583	0.060386
1.5875	0.0601498
1.58917	0.0609528
1.59083	0.0609887
1.5925	0.0589376
1.59417	0.0607665
1.59583	0.0590237
1.5975	0.0581287
1.59917	0.0613335
1.60083	0.060552
1.6025	0.0613679
1.60417	0.0600729
1.60583	0.0598432
1.6075	0.0609006
1.60917	0.0614415
1.61083	0.060984
1.6125	0.0604433
1.61417	0.0614624
1.61583	0.0598315
1.6175	0.0607543
1.61917	0.0609619
1.62083	0.0608221
1.6225	0.0591126
1.62417	0.0606546
1.62583	0.061593
1.6275	0.0603991
1.62917	0.0612745
1.63083	0.0613691
1.6325	0.060593
1.63417	0.0613193
1.63583	0.0625027
1.6375	0.0613422
1.63917	0.0603162
1.64083	0.0602451
1.6425	0.0609681
1.64417	0.0610045
1.64583	0.0592752
1.6475	0.0600501
1.64917	0.059454
1.65083	0.0600189
1.6525	0.0616031
1.65417	0.0621659
1.65583	0.0615028
1.6575	0.0618714
1.65917	0.0612762
1.66083	0.0606725
1.6625	0.0607422
1.66417	0.0605489
1.66583	0.0604428
1.6675	0.0607897
1.66917	0.0613931
1.67083	0.0605863
1.6725	0.0603169
1.67417	0.060147
1.67583	0.0623539
1.6775	0.0612425
1.67917	0.0608132
1.68083	0.0608305
1.6825	0.0615947
1.68417	0.0609232
1.68583	0.0614616
1.6875	0.0605221
1.68917	0.0612033
1.69083	0.0612317
1.6925	0.0605556
1.69417	0.0607869
1.69583	0.0612666
1.6975	0.0622442
1.69917	0.0616139
1.70083	0.0609763
1.7025	0.0603755
1.70417	0.0617124
1.70583	0.0601546
1.7075	0.0607091
1.70917	0.0607583
1.71083	0.0606464
1.7125	0.0605273
1.71417	0.059753
1.71583	0.0601314
1.7175	0.0593105
1.71917	0.0606086
1.72083	0.0610721
1.7225	0.0606969
1.72417	0.061923
1.72583	0.0607652
1.7275	0.0618336
1.72917	0.062359
1.73083	0.0608872
1.7325	0.0602483
1.73417	0.06125
1.73583	0.061496
1.7375	0.0611605
1.73917	0.0606042
1.74083	0.0615853
1.7425	0.0611319
1.74417	0.0610122
1.74583	0.0605264
1.7475	0.0610281
1.74917	0.0618659
1.75083	0.0624739
1.7525	0.0609316
1.75417	0.0600272
1.75583	0.0618814
1.7575	0.0606819
1.75917	0.0615388
1.76083	0.0618537
1.7625	0.0594886
1.76417	0.061605
1.76583	0.0624758
1.7675	0.0626588
1.76917	0.0616043
1.77083	0.0625156
1.7725	0.0622302
1.77417	0.0625729
1.77583	0.0620209
1.7775	0.0614749
1.77917	0.0613309
1.78083	0.061168
1.7825	0.0624845
1.78417	0.0619338
1.78583	0.0618156
1.7875	0.0612521
1.78917	0.061124
1.79083	0.0605551
1.7925	0.0621441
1.79417	0.0614165
1.79583	0.0621644
1.7975	0.0616917
1.79917	0.061442
1.80083	0.0622042
1.8025	0.0614472
1.80417	0.06127
1.80583	0.0604165
1.8075	0.0616295
1.80917	0.0615965
1.81083	0.0610041
1.8125	0.0616605
1.81417	0.0610175
1.81583	0.0614777
1.8175	0.0624389
1.81917	0.0613705
1.82083	0.0604959
1.8225	0.061183
1.82417	0.0616335
1.82583	0.0617539
1.8275	0.060486
1.82917	0.0625835
1.83083	0.060749
1.8325	0.0607674
1.83417	0.0621436
1.83583	0.061663
1.8375	0.0612845
1.83917	0.0617396
1.84083	0.0622653
1.8425	0.0615555
1.84417	0.0625321
1.84583	0.0634509
1.8475	0.0619263
1.84917	0.0621158
1.85083	0.0624097
1.8525	0.0612086
1.85417	0.0611167
1.85583	0.0608327
1.8575	0.0630669
1.85917	0.0629048
1.86083	0.0619131
1.8625	0.0623235
1.86417	0.0603426
1.86583	0.0613305
1.8675	0.0610827
1.86917	0.0615288
1.87083	0.0612773
1.8725	0.0621295
1.87417	0.061533
1.87583	0.0615873
1.8775	0.0606354
1.87917	0.0613763
1.88083	0.0630456
1.8825	0.0607457
1.88417	0.0608619
1.88583	0.0622211
1.8875	0.0613685
1.88917	0.0611298
1.89083	0.0615441
1.8925	0.0612942
1.89417	0.0617198
1.89583	0.061437
1.8975	0.0618415
1.89917	0.0620864
1.90083	0.0617189
1.9025	0.0613847
1.90417	0.0614704
1.90583	0.0622402
1.9075	0.0601626
1.90917	0.0618194
1.91083	0.0621415
1.9125	0.0623338
1.91417	0.0622634
1.91583	0.0634164
1.9175	0.0623686
1.91917	0.059972
1.92083	0.0608041
1.9225	0.062686
1.92417	0.06283
1.92583	0.0628376
1.9275	0.0608801
1.92917	0.0618338
1.93083	0.0612328
1.9325	0.0620305
1.93417	0.0617139
1.93583	0.0612316
1.9375	0.0605886
1.93917	0.0622569
1.94083	0.0628687
1.9425	0.0605728
1.94417	0.0624562
1.94583	0.0632107
1.9475	0.0629231
1.94917	0.0618117
1.95083	0.0616889
1.9525	0.0633533
1.95417	0.0617415
1.95583	0.0613673
1.9575	0.0627718
1.95917	0.0622585
1.96083	0.0635253
1.9625	0.0631954
1.96417	0.0617848
1.96583	0.0621491
1.9675	0.0628381
1.96917	0.062178
1.97083	0.0619137
1.9725	0.062782
1.97417	0.0606094
1.97583	0.0616878
1.9775	0.0622849
1.97917	0.0622964
1.98083	0.0619018
1.9825	0.0639054
1.98417	0.0617176
1.98583	0.064207
1.9875	0.0633324
1.98917	0.0623479
1.99083	0.0633725
1.9925	0.061613
1.99417	0.0623813
1.99583	0.0623681
1.9975	0.062726
1.99917	0.0629257
2.00083	0.0610675
2.0025	0.0631882
2.00417	0.0612648
2.00583	0.0623178
2.0075	0.0614232
2.00917	0.0632321
2.01083	0.0617588
2.0125	0.0634288
2.01417	0.0626068
2.01583	0.0627691
2.0175	0.0618157
2.01917	0.0617444
2.02083	0.0621918
2.0225	0.0623426
2.02417	0.061384
2.02583	0.0620123
2.0275	0.0619149
2.02917	0.0609883
2.03083	0.0620804
2.0325	0.0621025
2.03417	0.0618029
2.03583	0.0618409
2.0375	0.0618532
2.03917	0.0617209
2.04083	0.0616628
2.0425	0.0628308
2.04417	0.0629966
2.04583	0.0629683
2.0475	0.0633559
2.04917	0.0637127
2.05083	0.0619054
2.0525	0.0637284
2.05417	0.061598
2.05583	0.0614017
2.0575	0.0618325
2.05917	0.0615316
2.06083	0.0612587
2.0625	0.0635092
2.06417	0.0627626
2.06583	0.0611944
2.0675	0.0620558
2.06917	0.0618102
2.07083	0.0628164
2.0725	0.0619873
2.07417	0.0620533
2.07583	0.0637269
2.0775	0.0625636
2.07917	0.0616424
2.08083	0.0635135
2.0825	0.062766
2.08417	0.0630267
2.08583	0.0634489
2.0875	0.0635301
2.08917	0.061966
2.09083	0.0619079
2.0925	0.0629477
2.09417	0.0614881
2.09583	0.0628363
2.0975	0.062649
2.09917	0.0632254
2.10083	0.0626592
2.1025	0.0621891
2.10417	0.063051
2.10583	0.0614756
2.1075	0.0620878
2.10917	0.0629141
2.11083	0.063568
2.1125	0.0637326
2.11417	0.0635783
2.11583	0.0625194
2.1175	0.0630205
2.11917	0.0632476
2.12083	0.0623954
2.1225	0.062922
2.12417	0.0638194
2.12583	0.0632217
2.1275	0.0627715
2.12917	0.0626805
2.13083	0.0632114
2.1325	0.0625885
2.13417	0.0637121
2.13583	0.062927
2.1375	0.0633839
2.13917	0.0631189
2.14083	0.0635486
2.1425	0.0634953
2.14417	0.0617859
2.14583	0.0633194
2.1475	0.0623072
2.14917	0.0635922
2.15083	0.0634128
2.1525	0.0613165
2.15417	0.0635801
2.15583	0.0646228
2.1575	0.0630947
2.15917	0.0640309
2.16083	0.0635147
2.1625	0.0626719
2.16417	0.0635551
2.16583	0.0625729
2.1675	0.0629234
2.16917	0.0636893
2.17083	0.0631799
2.1725	0.0626712
2.17417	0.0633493
2.17583	0.063678
2.1775	0.0619942
2.17917	0.0638243
2.18083	0.0628777
2.1825	0.0628831
2.18417	0.0637755
2.18583	0.0619446
2.1875	0.0631079
2.18917	0.0630584
2.19083	0.0624761
2.1925	0.0631314
2.19417	0.0632365
2.19583	0.0633132
2.1975	0.0646593
2.19917	0.0638164
2.20083	0.0631188
2.2025	0.0624597
2.20417	0.0601065
2.20583	0.0625506
2.2075	0.0635121
2.20917	0.0636026
2.21083	0.0629562
2.2125	0.0616809
2.21417	0.0623337
2.21583	0.062061
2.2175	0.062708
2.21917	0.0637801
2.22083	0.0625939
2.2225	0.0622474
2.22417	0.0626603
2.22583	0.0624696
2.2275	0.0637075
2.22917	0.0631211
2.23083	0.0632334
2.2325	0.062485
2.23417	0.0617949
2.23583	0.0632128
2.2375	0.0638904
2.23917	0.063515
2.24083	0.0639473
2.2425	0.0632379
2.24417	0.0622159
2.24583	0.063591
2.2475	0.0638143
2.24917	0.0635692
2.25083	0.0633253
2.2525	0.0614619
2.25417	0.060719
2.25583	0.0632944
2.2575	0.0617456
2.25917	0.0630135
2.26083	0.0633436
2.2625	0.0646825
2.26417	0.0622715
2.26583	0.0628012
2.2675	0.0634769
2.26917	0.0636189
2.27083	0.0633003
2.2725	0.061923
2.27417	0.0628899
2.27583	0.0630918
2.2775	0.0635665
2.27917	0.0619614
2.28083	0.0635241
2.2825	0.0634034
2.28417	0.0627036
2.28583	0.0636329
2.2875	0.0642871
2.28917	0.0631929
2.29083	0.0644176
2.2925	0.0640969
2.29417	0.0622839
2.29583	0.062851
2.2975	0.0637408
2.29917	0.0639391
2.30083	0.0618285
2.3025	0.0634031
2.30417	0.0641811
2.30583	0.0635394
2.3075	0.0639982
2.30917	0.0636317
2.31083	0.063328
2.3125	0.0631326
2.31417	0.0626961
2.31583	0.0636556
2.3175	0.0634546
2.31917	0.0646053
2.32083	0.0628018
2.3225	0.0630762
2.32417	0.0626116
2.32583	0.0632871
2.3275	0.0640616
2.32917	0.0629604
2.33083	0.0623154
2.3325	0.0647608
2.33417	0.0629311
2.33583	0.0644162
2.3375	0.0645315
2.33917	0.0635278
2.34083	0.0625799
2.3425	0.0642872
2.34417	0.063835
2.34583	0.0635443
2.3475	0.0626192
2.34917	0.0626679
2.35083	0.0637637
2.3525	0.0621903
2.35417	0.0623671
2.35583	0.0636723
2.3575	0.0631584
2.35917	0.0652214
2.36083	0.0638744
2.3625	0.0635383
2.36417	0.0630951
2.36583	0.06351
2.3675	0.0624519
2.36917	0.0639634
2.37083	0.0634499
2.3725	0.0622417
2.37417	0.0620774
2.37583	0.0644224
2.3775	0.0623601
2.37917	0.0635034
2.38083	0.063383
2.3825	0.0636821
2.38417	0.0618663
2.38583	0.0629639
2.3875	0.0629915
2.38917	0.0639732
2.39083	0.0627891
2.3925	0.0641775
2.39417	0.0629529
2.39583	0.0636704
2.3975	0.0633767
2.39917	0.0631233
2.40083	0.0641705
2.4025	0.0635477
2.40417	0.063908
2.40583	0.0619277
2.4075	0.063872
2.40917	0.0639436
2.41083	0.0647454
2.4125	0.0636791
2.41417	0.0636597
2.41583	0.0631565
2.4175	0.0638167
2.41917	0.0627276
2.42083	0.0626628
2.4225	0.0635411
2.42417	0.0632364
2.42583	0.062256
2.4275	0.0626805
2.42917	0.0636832
2.43083	0.0638274
2.4325	0.0656795
2.43417	0.063018
2.43583	0.0615011
2.4375	0.0649358
2.43917	0.062732
2.44083	0.0627949
2.4425	0.0637006
2.44417	0.0632685
2.44583	0.0634814
2.4475	0.0640193
2.44917	0.0653004
2.45083	0.0632384
2.4525	0.0640903
2.45417	0.0639286
2.45583	0.0634232
2.4575	0.0637541
2.45917	0.0630422
2.46083	0.0634528
2.4625	0.062261
2.46417	0.06371
2.46583	0.0643503
2.4675	0.064148
2.46917	0.0640385
2.47083	0.0640403
2.4725	0.0635019
2.47417	0.0632912
2.47583	0.0643334
2.4775	0.0646038
2.47917	0.0630432
2.48083	0.0638722
2.4825	0.0639568
2.48417	0.0639868
2.48583	0.0637894
2.4875	0.0634772
2.48917	0.0627859
2.49083	0.0638302
2.4925	0.0653926
2.49417	0.0633842
2.49583	0.0638686
2.4975	0.0634895
2.49917	0.0631891
2.50083	0.0640201
2.5025	0.0636648
2.50417	0.0630021
2.50583	0.062516
2.5075	0.0633457
2.50917	0.0646108
2.51083	0.0631436
2.5125	0.065082
2.51417	0.0655046
2.51583	0.0630296
2.5175	0.0626551
2.51917	0.0625903
2.52083	0.0625696
2.5225	0.0636913
2.52417	0.0641867
2.52583	0.0638182
2.5275	0.0640082
2.52917	0.0636774
2.53083	0.0626732
2.5325	0.0632615
2.53417	0.0640571
2.53583	0.0626844
2.5375	0.0624065
2.53917	0.0630135
2.54083	0.0641913
2.5425	0.0631868
2.54417	0.0637667
2.54583	0.0633795
2.5475	0.0647481
2.54917	0.0627352
2.55083	0.0630542
2.5525	0.063146
2.55417	0.0639424
2.55583	0.0639278
2.5575	0.0632867
2.55917	0.0624259
2.56083	0.0651417
2.5625	0.0643182
2.56417	0.0633516
2.56583	0.0634154
2.5675	0.0637607
2.56917	0.0635752
2.57083	0.0643609
2.5725	0.0636974
2.57417	0.0633238
2.57583	0.0643068
2.5775	0.062835
2.57917	0.0642931
2.58083	0.0635021
2.5825	0.0627654
2.58417	0.0629119
2.58583	0.0632241
2.5875	0.0619862
2.58917	0.0627351
2.59083	0.0645911
2.5925	0.0631874
2.59417	0.0635752
2.59583	0.0641761
2.5975	0.0638282
2.59917	0.0635958
2.60083	0.0626627
2.6025	0.0628487
2.60417	0.0639054
2.60583	0.0620321
2.6075	0.063364
2.60917	0.0630024
2.61083	0.0635091
2.6125	0.0634807
2.61417	0.0638598
2.61583	0.0627764
2.6175	0.0641805
2.61917	0.0643628
2.62083	0.0649411
2.6225	0.0646253
2.62417	0.0622087
2.62583	0.0627702
2.6275	0.063472
2.62917	0.065926
2.63083	0.0645396
2.6325	0.0645939
2.63417	0.0648981
2.63583	0.0638346
2.6375	0.0629577
2.63917	0.0616713
2.64083	0.0651126
2.6425	0.0637562
2.64417	0.0641478
2.64583	0.0629097
2.6475	0.0630392
2.64917	0.0649227
2.65083	0.0632655
2.6525	0.0644575
2.65417	0.0645318
2.65583	0.0635395
2.6575	0.0640134
2.65917	0.0625971
2.66083	0.0635268
2.6625	0.0627315
2.66417	0.0641483
2.66583	0.0628822
2.6675	0.0622169
2.66917	0.0635849
2.67083	0.0616813
2.6725	0.064009
2.67417	0.0644684
2.67583	0.0636606
2.6775	0.0623629
2.67917	0.0655447
2.68083	0.0643287
2.6825	0.0629616
2.68417	0.0635027
2.68583	0.0641212
2.6875	0.0635863
2.68917	0.0644465
2.69083	0.0637237
2.6925	0.0634977
2.69417	0.0631963
2.69583	0.0632947
2.6975	0.0643404
2.69917	0.0661999
2.70083	0.0638401
2.7025	0.0639567
2.70417	0.0638688
2.70583	0.0643934
2.7075	0.0648259
2.70917	0.0626602
2.71083	0.0643027
2.7125	0.0624838
2.71417	0.0653431
2.71583	0.0642057
2.7175	0.0642312
2.71917	0.0644006
2.72083	0.0641565
2.7225	0.063364
2.72417	0.0649799
2.72583	0.0635123
2.7275	0.062951
2.72917	0.0653841
2.73083	0.0641938
2.7325	0.0629154
2.73417	0.0639624
2.73583	0.0649282
2.7375	0.0637959
2.73917	0.0628537
2.74083	0.0650904
2.7425	0.070608
2.74417	0.0639187
2.74583	0.0631126
2.7475	0.0632054
2.74917	0.0637149
2.75083	0.0654512
2.7525	0.0645032
2.75417	0.0625492
2.75583	0.0633228
2.7575	0.0646245
2.75917	0.0652471
2.76083	0.0642936
2.7625	0.0639137
2.76417	0.0637311
2.76583	0.0620658
2.7675	0.0653171
2.76917	0.0640577
2.77083	0.0638216
2.7725	0.0638391
2.77417	0.0640353
2.77583	0.0633996
2.7775	0.0644908
2.77917	0.0644738
2.78083	0.0621091
2.7825	0.0647619
2.78417	0.0640504
2.78583	0.0651304
2.7875	0.0642545
2.78917	0.0646104
2.79083	0.0619755
2.7925	0.0633054
2.79417	0.0639804
2.79583	0.0635157
2.7975	0.0657136
2.79917	0.0632994
2.80083	0.0643539
2.8025	0.0637808
2.80417	0.0649744
2.80583	0.063363
2.8075	0.0650304
2.80917	0.0647153
2.81083	0.065179
2.8125	0.0638625
2.81417	0.0644571
2.81583	0.0640132
2.8175	0.0655446
2.81917	0.062999
2.82083	0.0646613
2.8225	0.0631318
2.82417	0.0659917
2.82583	0.0644277
2.8275	0.0636403
2.82917	0.0639784
2.83083	0.0632098
2.8325	0.0636056
2.83417	0.0631837
2.83583	0.0639245
2.8375	0.0648362
2.83917	0.0634942
2.84083	0.0635104
2.8425	0.0640786
2.84417	0.0634235
2.84583	0.0645648
2.8475	0.0633057
2.84917	0.064286
2.85083	0.0630903
2.8525	0.0627346
2.85417	0.0647896
2.85583	0.0636993
2.8575	0.0645004
2.85917	0.0652299
2.86083	0.0645661
2.8625	0.0647738
2.86417	0.0648493
2.86583	0.0636746
2.8675	0.0640057
2.86917	0.0639754
2.87083	0.0634822
2.8725	0.0635215
2.87417	0.0631604
2.87583	0.0640841
2.8775	0.0647372
2.87917	0.0633245
2.88083	0.0641923
2.8825	0.0641183
2.88417	0.0644481
2.88583	0.065388
2.8875	0.0634253
2.88917	0.0648901
2.89083	0.0637666
2.8925	0.0648516
2.89417	0.0639712
2.89583	0.0636174
2.8975	0.0642423
2.89917	0.0659734
2.90083	0.0635498
2.9025	0.0646988
2.90417	0.0642271
2.90583	0.0642144
2.9075	0.0637767
2.90917	0.0638352
2.91083	0.0630564
2.9125	0.0640881
2.91417	0.0643411
2.91583	0.0641409
2.9175	0.0632213
2.91917	0.064018
2.92083	0.0621246
2.9225	0.0624479
2.92417	0.0649556
2.92583	0.0633698
2.9275	0.0645784
2.92917	0.0638254
2.93083	0.065567
2.9325	0.0627979
2.93417	0.0648242
2.93583	0.0637548
2.9375	0.0643116
2.93917	0.0627964
2.94083	0.0652236
2.9425	0.0649843
2.94417	0.063659
2.94583	0.0642618
2.9475	0.063746
2.94917	0.064593
2.95083	0.0646214
2.9525	0.0642368
2.95417	0.0641222
2.95583	0.0629531
2.9575	0.0648811
2.95917	0.0647001
2.96083	0.0647876
2.9625	0.0640492
2.96417	0.0638277
2.96583	0.0633938
2.9675	0.0647783
2.96917	0.0645653
2.97083	0.0656546
2.9725	0.0643979
2.97417	0.0644572
2.97583	0.0636863
2.9775	0.0639132
2.97917	0.0643186
2.98083	0.0644406
2.9825	0.0629835
2.98417	0.0655955
2.98583	0.064726
2.9875	0.0660509
2.98917	0.0632744
2.99083	0.0644919
2.9925	0.0642102
2.99417	0.0629572
2.99583	0.0647459
2.9975	0.0657468
2.99917	0.0640462
3.00083	0.0634555
3.0025	0.0644994
3.00417	0.0649111
3.00583	0.0659369
3.0075	0.0637763
3.00917	0.0642784
3.01083	0.0636577
3.0125	0.0641875
3.01417	0.0652288
3.01583	0.0648107
3.0175	0.0634327
3.01917	0.0637118
3.02083	0.0648835
3.0225	0.0652204
3.02417	0.0654587
3.02583	0.0642569
3.0275	0.0641376
3.02917	0.0654554
3.03083	0.0641818
3.0325	0.0635019
3.03417	0.0649599
3.03583	0.0650901
3.0375	0.0651696
3.03917	0.0632002
3.04083	0.0637411
3.0425	0.0634087
3.04417	0.0641968
3.04583	0.064801
3.0475	0.0646456
3.04917	0.0631965
3.05083	0.0646143
3.0525	0.0640452
3.05417	0.0652885
3.05583	0.0641858
3.0575	0.0628588
3.05917	0.0649601
3.06083	0.0629784
3.0625	0.0644928
3.06417	0.0635632
3.06583	0.0655946
3.0675	0.0643937
3.06917	0.0641025
3.07083	0.0648685
3.0725	0.0654076
3.07417	0.0632174
3.07583	0.0644601
3.0775	0.064967
3.07917	0.0638876
3.08083	0.0657976
3.0825	0.0641552
3.08417	0.0639787
3.08583	0.0648657
3.0875	0.0642479
3.08917	0.0640899
3.09083	0.0635505
3.0925	0.0639915
3.09417	0.0639578
3.09583	0.0642905
3.0975	0.0653314
3.09917	0.0643365
3.10083	0.0644702
3.1025	0.0640255
3.10417	0.0650987
3.10583	0.0633075
3.1075	0.0645799
3.10917	0.0639019
3.11083	0.064582
3.1125	0.0651213
3.11417	0.0643868
3.11583	0.0636256
3.1175	0.0642241
3.11917	0.0645229
3.12083	0.0644409
3.1225	0.0650349
3.12417	0.0646646
3.12583	0.0653067
3.1275	0.0647743
3.12917	0.0633727
3.13083	0.0646205
3.1325	0.0649202
3.13417	0.0650464
3.13583	0.0652865
3.1375	0.0643009
3.13917	0.0661804
3.14083	0.0637928
3.1425	0.0656585
3.14417	0.0643319
3.14583	0.0651558
3.1475	0.0652379
3.14917	0.0643147
3.15083	0.064802
3.1525	0.0653674
3.15417	0.0625441
3.15583	0.0647148
3.1575	0.0636626
3.15917	0.0640772
3.16083	0.0648316
3.1625	0.0654249
3.16417	0.0644887
3.16583	0.0636824
3.1675	0.0645964
3.16917	0.0634803
3.17083	0.0641411
3.1725	0.0631732
3.17417	0.0645073
3.17583	0.0651414
3.1775	0.0641062
3.17917	0.0642217
3.18083	0.0655613
3.1825	0.0637538
3.18417	0.0649317
3.18583	0.0641475
3.1875	0.0648459
3.18917	0.063326
3.19083	0.0644431
3.1925	0.0643327
3.19417	0.0641102
3.19583	0.0650885
3.1975	0.0652122
3.19917	0.0644702
3.20083	0.0642675
3.2025	0.0644208
3.20417	0.0647819
3.20583	0.0637162
3.2075	0.0638121
3.20917	0.065085
3.21083	0.0642814
3.2125	0.0640568
3.21417	0.0646352
3.21583	0.0644108
3.2175	0.0635771
3.21917	0.0658098
3.22083	0.0642809
3.2225	0.0651405
3.22417	0.0631843
3.22583	0.064462
3.2275	0.062996
3.22917	0.0638681
3.23083	0.0650364
3.2325	0.0648791
3.23417	0.0638667
3.23583	0.0660177
3.2375	0.0643807
3.23917	0.0651979
3.24083	0.0661315
3.2425	0.0640173
3.24417	0.0654575
3.24583	0.0636639
3.2475	0.0624037
3.24917	0.0643712
3.25083	0.064121
3.2525	0.0638505
3.25417	0.0658339
3.25583	0.0628849
3.2575	0.065433
3.25917	0.0646018
3.26083	0.0644373
3.2625	0.0648886
3.26417	0.06548
3.26583	0.0633823
3.2675	0.064335
3.26917	0.0640684
3.27083	0.0645382
3.2725	0.0655569
3.27417	0.0646379
3.27583	0.0639788
3.2775	0.0633863
3.27917	0.0645886
3.28083	0.0653566
3.2825	0.06437
3.28417	0.0643839
3.28583	0.0650363
3.2875	0.0639742
3.28917	0.063845
3.29083	0.0634578
3.2925	0.0640353
3.29417	0.0635255
3.29583	0.0640544
3.2975	0.0652096
3.29917	0.0643919
3.30083	0.065098
3.3025	0.0633109
3.30417	0.0636545
3.30583	0.0656018
3.3075	0.0630875
3.30917	0.0634568
3.31083	0.0648016
3.3125	0.0638117
3.31417	0.0668017
3.31583	0.0653509
3.3175	0.0657178
3.31917	0.0646219
3.32083	0.0657808
3.3225	0.0640619
3.32417	0.0645024
3.32583	0.0638108
3.3275	0.0647001
3.32917	0.0643009
[truncated: 10,006 more rows]

## Sheet: 40c_datapoints_LS.csv
Sample 1
Time (min)	Abs
0.000833333	0.0529352
0.0025	0.0543024
0.00416667	0.0541333
0.00583333	0.0521195
0.0075	0.0525607
0.00916667	0.0537954
0.0108333	0.0530028
0.0125	0.0532415
0.0141667	0.0531113
0.0158333	0.0522124
0.0175	0.0537798
0.0191667	0.0524396
0.0208333	0.0513622
0.0225	0.0530862
0.0241667	0.0530951
0.0258333	0.0534035
0.0275	0.0540735
0.0291667	0.0543171
0.0308333	0.0521101
0.0325	0.0531647
0.0341667	0.051288
0.0358333	0.0547886
0.0375	0.05355
0.0391667	0.0525679
0.0408333	0.0521872
0.0425	0.0528876
0.0441667	0.0527633
0.0458333	0.0518208
0.0475	0.0529305
0.0491667	0.0539137
0.0508333	0.0516687
0.0525	0.0523586
0.0541667	0.0536451
0.0558333	0.0526789
0.0575	0.0521517
0.0591667	0.0518209
0.0608333	0.051906
0.0625	0.0514702
0.0641667	0.0503316
0.0658333	0.0517699
0.0675	0.0525004
0.0691667	0.0531564
0.0708333	0.0546544
0.0725	0.0539461
0.0741667	0.0544469
0.0758333	0.0550632
0.0775	0.0532557
0.0791667	0.0538314
0.0808333	0.0521305
0.0825	0.0533609
0.0841667	0.0533333
0.0858333	0.0546826
0.0875	0.0534688
0.0891667	0.0529262
0.0908333	0.053973
0.0925	0.0534772
0.0941667	0.0538178
0.0958333	0.0541556
0.0975	0.0538994
0.0991667	0.0529162
0.100833	0.054107
0.1025	0.0540383
0.104167	0.0533906
0.105833	0.054016
0.1075	0.0549252
0.109167	0.0539393
0.110833	0.051604
0.1125	0.0536177
0.114167	0.0528286
0.115833	0.0523729
0.1175	0.0533142
0.119167	0.0525774
0.120833	0.0531409
0.1225	0.0525556
0.124167	0.052159
0.125833	0.0534738
0.1275	0.05489
0.129167	0.0542067
0.130833	0.0524887
0.1325	0.0552981
0.134167	0.0539076
0.135833	0.0559031
0.1375	0.0537455
0.139167	0.0537166
0.140833	0.0514955
0.1425	0.0532918
0.144167	0.05351
0.145833	0.0552249
0.1475	0.0551536
0.149167	0.0539713
0.150833	0.0539684
0.1525	0.053029
0.154167	0.0533626
0.155833	0.0540867
0.1575	0.0532961
0.159167	0.0524356
0.160833	0.0538417
0.1625	0.0543798
0.164167	0.0524148
0.165833	0.0539617
0.1675	0.0543786
0.169167	0.0547965
0.170833	0.053228
0.1725	0.0526931
0.174167	0.0531806
0.175833	0.053646
0.1775	0.0531811
0.179167	0.0549967
0.180833	0.0550742
0.1825	0.0550861
0.184167	0.054287
0.185833	0.0524383
0.1875	0.0518083
0.189167	0.0531165
0.190833	0.0534745
0.1925	0.0515738
0.194167	0.0534381
0.195833	0.0528826
0.1975	0.0544722
0.199167	0.0529405
0.200833	0.0547732
0.2025	0.0547663
0.204167	0.0533154
0.205833	0.0524093
0.2075	0.0532246
0.209167	0.0542129
0.210833	0.0531904
0.2125	0.0523583
0.214167	0.0538509
0.215833	0.0517372
0.2175	0.0527357
0.219167	0.0523483
0.220833	0.0519219
0.2225	0.0520852
0.224167	0.0530448
0.225833	0.0514825
0.2275	0.0514625
0.229167	0.0551806
0.230833	0.0531334
0.2325	0.0542846
0.234167	0.0533507
0.235833	0.0542298
0.2375	0.0533236
0.239167	0.0545077
0.240833	0.0541755
0.2425	0.0536363
0.244167	0.0539623
0.245833	0.052642
0.2475	0.0508625
0.249167	0.0534235
0.250833	0.0529247
0.2525	0.0531654
0.254167	0.0541772
0.255833	0.0525962
0.2575	0.0534982
0.259167	0.0523762
0.260833	0.0526788
0.2625	0.0525303
0.264167	0.0529876
0.265833	0.053685
0.2675	0.0533017
0.269167	0.0522343
0.270833	0.0534824
0.2725	0.0543525
0.274167	0.0543465
0.275833	0.0533244
0.2775	0.0531032
0.279167	0.0527091
0.280833	0.0548952
0.2825	0.0540277
0.284167	0.0527338
0.285833	0.0511293
0.2875	0.0526124
0.289167	0.0521533
0.290833	0.0515745
0.2925	0.0525132
0.294167	0.0522553
0.295833	0.0532276
0.2975	0.0528553
0.299167	0.0544506
0.300833	0.0537502
0.3025	0.0541884
0.304167	0.0530764
0.305833	0.0521504
0.3075	0.0517889
0.309167	0.0519385
0.310833	0.0528363
0.3125	0.0538049
0.314167	0.0532909
0.315833	0.0514975
0.3175	0.0520528
0.319167	0.0520146
0.320833	0.051628
0.3225	0.0529664
0.324167	0.0517655
0.325833	0.0520708
0.3275	0.0526902
0.329167	0.0539273
0.330833	0.0530287
0.3325	0.0527993
0.334167	0.052047
0.335833	0.0530983
0.3375	0.0531582
0.339167	0.0539847
0.340833	0.0537715
0.3425	0.0529064
0.344167	0.053811
0.345833	0.054282
0.3475	0.0524699
0.349167	0.054506
0.350833	0.0537982
0.3525	0.0533991
0.354167	0.0535711
0.355833	0.0529327
0.3575	0.0535168
0.359167	0.0537749
0.360833	0.0541251
0.3625	0.0548348
0.364167	0.0523003
0.365833	0.0531339
0.3675	0.0543336
0.369167	0.0533904
0.370833	0.0527338
0.3725	0.0547904
0.374167	0.054915
0.375833	0.0527336
0.3775	0.0547967
0.379167	0.0549205
0.380833	0.0528134
0.3825	0.0531748
0.384167	0.0526133
0.385833	0.0525402
0.3875	0.0542531
0.389167	0.0528302
0.390833	0.0530987
0.3925	0.0527185
0.394167	0.0542938
0.395833	0.0544042
0.3975	0.0519316
0.399167	0.0544869
0.400833	0.0539211
0.4025	0.0544322
0.404167	0.0535953
0.405833	0.0540005
0.4075	0.0529894
0.409167	0.0538236
0.410833	0.0544396
0.4125	0.0536724
0.414167	0.0542244
0.415833	0.054224
0.4175	0.0532822
0.419167	0.0531543
0.420833	0.0533863
0.4225	0.0546816
0.424167	0.0537829
0.425833	0.0542839
0.4275	0.053944
0.429167	0.0532675
0.430833	0.0520462
0.4325	0.0545876
0.434167	0.0533086
0.435833	0.053117
0.4375	0.0532961
0.439167	0.0525605
0.440833	0.0522963
0.4425	0.0534538
0.444167	0.0539799
0.445833	0.0530676
0.4475	0.0534435
0.449167	0.0533237
0.450833	0.0544903
0.4525	0.0520552
0.454167	0.0524411
0.455833	0.0537128
0.4575	0.0537845
0.459167	0.0533214
0.460833	0.0544861
0.4625	0.0542103
0.464167	0.0537778
0.465833	0.0521526
0.4675	0.0527572
0.469167	0.0532176
0.470833	0.0541056
0.4725	0.0523533
0.474167	0.0529985
0.475833	0.0545682
0.4775	0.0523498
0.479167	0.0537615
0.480833	0.0522965
0.4825	0.0537702
0.484167	0.0531156
0.485833	0.0541497
0.4875	0.0520909
0.489167	0.0536028
0.490833	0.0526694
0.4925	0.0532322
0.494167	0.0537095
0.495833	0.053232
0.4975	0.0524236
0.499167	0.0512507
0.500833	0.0532811
0.5025	0.0533029
0.504167	0.052856
0.505833	0.0524507
0.5075	0.0530788
0.509167	0.051481
0.510833	0.0541632
0.5125	0.0535429
0.514167	0.0530757
0.515833	0.0520254
0.5175	0.0543667
0.519167	0.0533208
0.520833	0.0518777
0.5225	0.0538013
0.524167	0.0531282
0.525833	0.0527462
0.5275	0.0527972
0.529167	0.0539138
0.530833	0.0533804
0.5325	0.0524682
0.534167	0.0521985
0.535833	0.0527649
0.5375	0.0529138
0.539167	0.0519296
0.540833	0.053606
0.5425	0.0529481
0.544167	0.0532623
0.545833	0.0532438
0.5475	0.0532905
0.549167	0.0544159
0.550833	0.0527363
0.5525	0.0537944
0.554167	0.0537138
0.555833	0.0540906
0.5575	0.0521478
0.559167	0.0536188
0.560833	0.0533706
0.5625	0.0524357
0.564167	0.0536826
0.565833	0.0531973
0.5675	0.0546082
0.569167	0.0543417
0.570833	0.0545915
0.5725	0.0539404
0.574167	0.0528301
0.575833	0.0521888
0.5775	0.0542324
0.579167	0.0537756
0.580833	0.0542681
0.5825	0.0535316
0.584167	0.0531723
0.585833	0.0534567
0.5875	0.05444
0.589167	0.0533528
0.590833	0.0537187
0.5925	0.0536051
0.594167	0.0530991
0.595833	0.0537008
0.5975	0.0533068
0.599167	0.0524228
0.600833	0.0535045
0.6025	0.0535528
0.604167	0.0540367
0.605833	0.0537139
0.6075	0.0532939
0.609167	0.0524046
0.610833	0.0530376
0.6125	0.0518231
0.614167	0.0517113
0.615833	0.0529001
0.6175	0.0526249
0.619167	0.0522624
0.620833	0.0514826
0.6225	0.051114
0.624167	0.0525228
0.625833	0.0514576
0.6275	0.0528037
0.629167	0.0533801
0.630833	0.0536551
0.6325	0.0539788
0.634167	0.0525058
0.635833	0.0528598
0.6375	0.0512876
0.639167	0.0522644
0.640833	0.0530405
0.6425	0.0527834
0.644167	0.0513275
0.645833	0.0522412
0.6475	0.053875
0.649167	0.0521011
0.650833	0.0519266
0.6525	0.0518058
0.654167	0.0526272
0.655833	0.0522958
0.6575	0.0530546
0.659167	0.0529107
0.660833	0.0533971
0.6625	0.0532771
0.664167	0.0509301
0.665833	0.0544518
0.6675	0.0543367
0.669167	0.0536868
0.670833	0.0526881
0.6725	0.0523375
0.674167	0.0516077
0.675833	0.0511684
0.6775	0.0534748
0.679167	0.0527937
0.680833	0.0527524
0.6825	0.051892
0.684167	0.0519361
0.685833	0.0525308
0.6875	0.0529291
0.689167	0.0522109
0.690833	0.0502713
0.6925	0.0537686
0.694167	0.0513392
0.695833	0.0510968
0.6975	0.0517811
0.699167	0.0523069
0.700833	0.0532094
0.7025	0.0519111
0.704167	0.0528585
0.705833	0.0509109
0.7075	0.0519646
0.709167	0.052182
0.710833	0.0528313
0.7125	0.0525527
0.714167	0.0536426
0.715833	0.0504306
0.7175	0.051712
0.719167	0.0514261
0.720833	0.0527046
0.7225	0.0525401
0.724167	0.0524308
0.725833	0.0517152
0.7275	0.0536307
0.729167	0.0518017
0.730833	0.0515563
0.7325	0.0529503
0.734167	0.0526599
0.735833	0.0518282
0.7375	0.0538638
0.739167	0.0523018
0.740833	0.0507198
0.7425	0.051245
0.744167	0.0518197
0.745833	0.0529811
0.7475	0.0517991
0.749167	0.0511416
0.750833	0.0524692
0.7525	0.051277
0.754167	0.0521319
0.755833	0.0532242
0.7575	0.0527492
0.759167	0.0543634
0.760833	0.0514845
0.7625	0.052334
0.764167	0.0534309
0.765833	0.0526061
0.7675	0.0514014
0.769167	0.0510968
0.770833	0.0511786
0.7725	0.0521238
0.774167	0.0524387
0.775833	0.0518419
0.7775	0.0530044
0.779167	0.0539296
0.780833	0.0538688
0.7825	0.053646
0.784167	0.0527167
0.785833	0.0520478
0.7875	0.0528172
0.789167	0.0529051
0.790833	0.0515663
0.7925	0.0513549
0.794167	0.0513879
0.795833	0.052202
0.7975	0.0523623
0.799167	0.0531522
0.800833	0.0522098
0.8025	0.0513963
0.804167	0.0513537
0.805833	0.0528524
0.8075	0.0519162
0.809167	0.0525736
0.810833	0.0510608
0.8125	0.0529331
0.814167	0.0517724
0.815833	0.051597
0.8175	0.0518328
0.819167	0.051194
0.820833	0.0516211
0.8225	0.0514119
0.824167	0.0515128
0.825833	0.0531586
0.8275	0.0509696
0.829167	0.0515676
0.830833	0.0517597
0.8325	0.0512965
0.834167	0.0501072
0.835833	0.0515092
0.8375	0.0511386
0.839167	0.0523815
0.840833	0.0515834
0.8425	0.0505616
0.844167	0.0527256
0.845833	0.0515706
0.8475	0.0509164
0.849167	0.0513068
0.850833	0.0524583
0.8525	0.0532558
0.854167	0.0533185
0.855833	0.0520887
0.8575	0.0516138
0.859167	0.0532554
0.860833	0.0522524
0.8625	0.0524438
0.864167	0.0525846
0.865833	0.0535425
0.8675	0.0527394
0.869167	0.0526248
0.870833	0.0517497
0.8725	0.0533426
0.874167	0.0535684
0.875833	0.0517304
0.8775	0.0541223
0.879167	0.0526836
0.880833	0.0528017
0.8825	0.0535578
0.884167	0.0532804
0.885833	0.0532894
0.8875	0.0536618
0.889167	0.0528803
0.890833	0.0526898
0.8925	0.0526611
0.894167	0.0522008
0.895833	0.0518753
0.8975	0.0530242
0.899167	0.0525454
0.900833	0.0524857
0.9025	0.0532597
0.904167	0.0529231
0.905833	0.0535033
0.9075	0.0521977
0.909167	0.0543348
0.910833	0.0532741
0.9125	0.0527607
0.914167	0.0545634
0.915833	0.0508486
0.9175	0.0523283
0.919167	0.0521847
0.920833	0.0520175
0.9225	0.053275
0.924167	0.0530369
0.925833	0.0516899
0.9275	0.0530304
0.929167	0.0529545
0.930833	0.0533632
0.9325	0.0522497
0.934167	0.0523237
0.935833	0.0532917
0.9375	0.0522406
0.939167	0.0510768
0.940833	0.0531207
0.9425	0.0518601
0.944167	0.0529538
0.945833	0.0530392
0.9475	0.0522032
0.949167	0.0521926
0.950833	0.0519222
0.9525	0.0517223
0.954167	0.0520601
0.955833	0.051516
0.9575	0.0517531
0.959167	0.0534275
0.960833	0.0501341
0.9625	0.0534073
0.964167	0.0534253
0.965833	0.0527619
0.9675	0.0524321
0.969167	0.0537117
0.970833	0.0526741
0.9725	0.052786
0.974167	0.0516328
0.975833	0.0531024
0.9775	0.052966
0.979167	0.0518692
0.980833	0.0517991
0.9825	0.0533725
0.984167	0.0534709
0.985833	0.0523556
0.9875	0.0535816
0.989167	0.0517811
0.990833	0.0528413
0.9925	0.0531624
0.994167	0.0529714
0.995833	0.0531674
0.9975	0.0526165
0.999167	0.0534863
1.00083	0.052456
1.0025	0.0533623
1.00417	0.0532452
1.00583	0.0510825
1.0075	0.0528246
1.00917	0.0534418
1.01083	0.0515248
1.0125	0.0532392
1.01417	0.0533999
1.01583	0.052458
1.0175	0.0521321
1.01917	0.0536286
1.02083	0.0523242
1.0225	0.0534269
1.02417	0.0521158
1.02583	0.0526537
1.0275	0.0518017
1.02917	0.0537005
1.03083	0.0525501
1.0325	0.0522033
1.03417	0.0518343
1.03583	0.051327
1.0375	0.0524952
1.03917	0.0533216
1.04083	0.0516046
1.0425	0.0529533
1.04417	0.0531261
1.04583	0.0528712
1.0475	0.0542577
1.04917	0.0519188
1.05083	0.052721
1.0525	0.0527932
1.05417	0.0527962
1.05583	0.0515571
1.0575	0.0529144
1.05917	0.0530068
1.06083	0.0531857
1.0625	0.0526141
1.06417	0.0534391
1.06583	0.052944
1.0675	0.0527748
1.06917	0.0522156
1.07083	0.0524705
1.0725	0.0537623
1.07417	0.0526201
1.07583	0.0530875
1.0775	0.0534293
1.07917	0.0531519
1.08083	0.0527126
1.0825	0.0529502
1.08417	0.052979
1.08583	0.0529001
1.0875	0.052243
1.08917	0.0525874
1.09083	0.0534117
1.0925	0.052251
1.09417	0.0526328
1.09583	0.0530688
1.0975	0.0524346
1.09917	0.0515764
1.10083	0.0523138
1.1025	0.0526347
1.10417	0.0534187
1.10583	0.0525342
1.1075	0.052131
1.10917	0.0525453
1.11083	0.052401
1.1125	0.0532394
1.11417	0.0519913
1.11583	0.0537144
1.1175	0.052218
1.11917	0.0529624
1.12083	0.0527539
1.1225	0.0524878
1.12417	0.052166
1.12583	0.0531163
1.1275	0.0531723
1.12917	0.0530202
1.13083	0.0532963
1.1325	0.0527276
1.13417	0.0534705
1.13583	0.0534977
1.1375	0.0524665
1.13917	0.0532954
1.14083	0.0555616
1.1425	0.0525042
1.14417	0.0529953
1.14583	0.0544111
1.1475	0.0527534
1.14917	0.0530669
1.15083	0.0523082
1.1525	0.0521594
1.15417	0.0537218
1.15583	0.0535488
1.1575	0.0522246
1.15917	0.0524904
1.16083	0.0531527
1.1625	0.0524965
1.16417	0.0525375
1.16583	0.052763
1.1675	0.0529679
1.16917	0.0530116
1.17083	0.0534069
1.1725	0.0517308
1.17417	0.0527302
1.17583	0.05055
1.1775	0.0525943
1.17917	0.0537287
1.18083	0.0535948
1.1825	0.0532961
1.18417	0.0518166
1.18583	0.0539114
1.1875	0.0524406
1.18917	0.0527164
1.19083	0.0535877
1.1925	0.0533992
1.19417	0.0519779
1.19583	0.0529307
1.1975	0.0534834
1.19917	0.0525931
1.20083	0.0531916
1.2025	0.0526513
1.20417	0.051857
1.20583	0.052185
1.2075	0.0529061
1.20917	0.0546017
1.21083	0.052847
1.2125	0.0527459
1.21417	0.0516974
1.21583	0.0541353
1.2175	0.0530447
1.21917	0.0532999
1.22083	0.0516294
1.2225	0.0522376
1.22417	0.0534446
1.22583	0.0535196
1.2275	0.0543724
1.22917	0.0525993
1.23083	0.053195
1.2325	0.0535908
1.23417	0.0527489
1.23583	0.0523683
1.2375	0.0527835
1.23917	0.0535943
1.24083	0.0532403
1.2425	0.0527598
1.24417	0.0531807
1.24583	0.0524578
1.2475	0.0533579
1.24917	0.053162
1.25083	0.0525284
1.2525	0.0538955
1.25417	0.0515689
1.25583	0.0520992
1.2575	0.0544498
1.25917	0.0531397
1.26083	0.0536075
1.2625	0.0527641
1.26417	0.0532153
1.26583	0.0531981
1.2675	0.051803
1.26917	0.0537261
1.27083	0.0547547
1.2725	0.0533039
1.27417	0.0532325
1.27583	0.0538448
1.2775	0.0519527
1.27917	0.0535246
1.28083	0.0526549
1.2825	0.0539053
1.28417	0.0536152
1.28583	0.054963
1.2875	0.0524587
1.28917	0.0524477
1.29083	0.0542244
1.2925	0.0531152
1.29417	0.0528042
1.29583	0.0540589
1.2975	0.0538918
1.29917	0.0527617
1.30083	0.0530883
1.3025	0.0536983
1.30417	0.0524164
1.30583	0.0529541
1.3075	0.0531549
1.30917	0.0530264
1.31083	0.0543046
1.3125	0.0534559
1.31417	0.0535401
1.31583	0.0531673
1.3175	0.0545355
1.31917	0.0534837
1.32083	0.0549066
1.3225	0.0543
1.32417	0.0526075
1.32583	0.0525625
1.3275	0.0536943
1.32917	0.0529128
1.33083	0.0521746
1.3325	0.0527723
1.33417	0.0522187
1.33583	0.0543598
1.3375	0.0535427
1.33917	0.0538403
1.34083	0.0535723
1.3425	0.0548483
1.34417	0.0548408
1.34583	0.0543846
1.3475	0.0550106
1.34917	0.0541197
1.35083	0.0523877
1.3525	0.0538128
1.35417	0.0534656
1.35583	0.0515718
1.3575	0.0536208
1.35917	0.0519965
1.36083	0.052618
1.3625	0.0537178
1.36417	0.0539883
1.36583	0.0535752
1.3675	0.0541477
1.36917	0.053213
1.37083	0.0534627
1.3725	0.0536218
1.37417	0.0536155
1.37583	0.0536854
1.3775	0.0523474
1.37917	0.0541057
1.38083	0.0543864
1.3825	0.0525172
1.38417	0.0532859
1.38583	0.0535822
1.3875	0.0521534
1.38917	0.0530583
1.39083	0.0529729
1.3925	0.054068
1.39417	0.0513533
1.39583	0.0545301
1.3975	0.0536209
1.39917	0.0544967
1.40083	0.0535463
1.4025	0.054484
1.40417	0.0526794
1.40583	0.0537782
1.4075	0.0538601
1.40917	0.0537413
1.41083	0.05353
1.4125	0.052106
1.41417	0.0547181
1.41583	0.0527225
1.4175	0.0523482
1.41917	0.0538451
1.42083	0.0525981
1.4225	0.0536778
1.42417	0.0530026
1.42583	0.0543618
1.4275	0.0529669
1.42917	0.0525682
1.43083	0.0548235
1.4325	0.0530428
1.43417	0.0524351
1.43583	0.0538332
1.4375	0.0530378
1.43917	0.0540146
1.44083	0.0532086
1.4425	0.0541946
1.44417	0.0537102
1.44583	0.0530068
1.4475	0.0522027
1.44917	0.0531754
1.45083	0.0535325
1.4525	0.0531724
1.45417	0.0531022
1.45583	0.0531664
1.4575	0.0532395
1.45917	0.0532669
1.46083	0.0523524
1.4625	0.0527742
1.46417	0.0535569
1.46583	0.0542644
1.4675	0.052222
1.46917	0.053689
1.47083	0.053422
1.4725	0.0523409
1.47417	0.0536514
1.47583	0.0537681
1.4775	0.0530907
1.47917	0.0524967
1.48083	0.054484
1.4825	0.0535823
1.48417	0.0540339
1.48583	0.0531664
1.4875	0.055026
1.48917	0.052537
1.49083	0.053627
1.4925	0.053233
1.49417	0.0524266
1.49583	0.0518981
1.4975	0.0541187
1.49917	0.052355
1.50083	0.0538051
1.5025	0.0527573
1.50417	0.0547863
1.50583	0.0539417
1.5075	0.0532404
1.50917	0.0525744
1.51083	0.0532205
1.5125	0.0526422
1.51417	0.0541613
1.51583	0.0540907
1.5175	0.0545639
1.51917	0.0547054
1.52083	0.0541989
1.5225	0.0534102
1.52417	0.0533456
1.52583	0.0516377
1.5275	0.051506
1.52917	0.0537847
1.53083	0.05396
1.5325	0.0538371
1.53417	0.0528702
1.53583	0.053478
1.5375	0.0531688
1.53917	0.0540311
1.54083	0.0528827
1.5425	0.0523095
1.54417	0.0525736
1.54583	0.0525123
1.5475	0.0537095
1.54917	0.0497921
1.55083	0.053889
1.5525	0.0536752
1.55417	0.0540783
1.55583	0.052945
1.5575	0.0532255
1.55917	0.0533538
1.56083	0.0529955
1.5625	0.0535751
1.56417	0.0532439
1.56583	0.0527832
1.5675	0.0528117
1.56917	0.0524239
1.57083	0.0539593
1.5725	0.0529037
1.57417	0.0533427
1.57583	0.053675
1.5775	0.0516498
1.57917	0.052712
1.58083	0.0522712
1.5825	0.052847
1.58417	0.0523153
1.58583	0.0538208
1.5875	0.0537869
1.58917	0.0551926
1.59083	0.054522
1.5925	0.0529377
1.59417	0.0533103
1.59583	0.0532924
1.5975	0.0519619
1.59917	0.0537164
1.60083	0.0528072
1.6025	0.0541119
1.60417	0.0531642
1.60583	0.0526464
1.6075	0.0533787
1.60917	0.0540269
1.61083	0.0528152
1.6125	0.052791
1.61417	0.0533336
1.61583	0.053683
1.6175	0.0531922
1.61917	0.0538674
1.62083	0.0546403
1.6225	0.0533322
1.62417	0.0532183
1.62583	0.0535419
1.6275	0.0532711
1.62917	0.0538843
1.63083	0.0530589
1.6325	0.0541244
1.63417	0.0535033
1.63583	0.0526139
1.6375	0.0525804
1.63917	0.0538032
1.64083	0.0528617
1.6425	0.054298
1.64417	0.0559534
1.64583	0.0529131
1.6475	0.0534433
1.64917	0.0525358
1.65083	0.0537056
1.6525	0.0533905
1.65417	0.0523204
1.65583	0.0521623
1.6575	0.0524173
1.65917	0.0537815
1.66083	0.0542919
1.6625	0.0532707
1.66417	0.0537425
1.66583	0.0530659
1.6675	0.0544149
1.66917	0.0541083
1.67083	0.0545365
1.6725	0.0537798
1.67417	0.0525023
1.67583	0.0542934
1.6775	0.0554313
1.67917	0.0539817
1.68083	0.0563818
1.6825	0.0542798
1.68417	0.0543259
1.68583	0.053867
1.6875	0.0540896
1.68917	0.0534121
1.69083	0.0541352
1.6925	0.0534431
1.69417	0.0535278
1.69583	0.054342
1.6975	0.0540205
1.69917	0.0543354
1.70083	0.0545813
1.7025	0.0519028
1.70417	0.0525921
1.70583	0.0549696
1.7075	0.053765
1.70917	0.0532703
1.71083	0.0527628
1.7125	0.0526598
1.71417	0.05455
1.71583	0.0531701
1.7175	0.0531784
1.71917	0.0553568
1.72083	0.0536937
1.7225	0.0551489
1.72417	0.0533273
1.72583	0.0545583
1.7275	0.0539489
1.72917	0.052755
1.73083	0.0522865
1.7325	0.0550827
1.73417	0.0541325
1.73583	0.0533988
1.7375	0.0556131
1.73917	0.0540616
1.74083	0.0546763
1.7425	0.0537137
1.74417	0.0533875
1.74583	0.0540308
1.7475	0.0547395
1.74917	0.0534531
1.75083	0.054903
1.7525	0.0541655
1.75417	0.0540291
1.75583	0.0541681
1.7575	0.0538664
1.75917	0.0539788
1.76083	0.0532676
1.7625	0.0537826
1.76417	0.0523469
1.76583	0.0548308
1.7675	0.0550071
1.76917	0.0538154
1.77083	0.0538701
1.7725	0.0525685
1.77417	0.0534034
1.77583	0.0539905
1.7775	0.0530502
1.77917	0.0534226
1.78083	0.0541359
1.7825	0.0534066
1.78417	0.0527898
1.78583	0.0552236
1.7875	0.0532572
1.78917	0.0536685
1.79083	0.05281
1.7925	0.0531642
1.79417	0.0521066
1.79583	0.0524271
1.7975	0.0550979
1.79917	0.0538398
1.80083	0.0545283
1.8025	0.0531254
1.80417	0.0555986
1.80583	0.0538499
1.8075	0.0541646
1.80917	0.0541434
1.81083	0.0530012
1.8125	0.0543064
1.81417	0.0541424
1.81583	0.0542109
1.8175	0.0534554
1.81917	0.0542214
1.82083	0.053368
1.8225	0.0544045
1.82417	0.0532808
1.82583	0.0543241
1.8275	0.0529146
1.82917	0.0540039
1.83083	0.052936
1.8325	0.0549548
1.83417	0.0547756
1.83583	0.0538991
1.8375	0.0531883
1.83917	0.0537534
1.84083	0.0536034
1.8425	0.0537749
1.84417	0.0543423
1.84583	0.0539138
1.8475	0.054232
1.84917	0.0539393
1.85083	0.0511957
1.8525	0.0563004
1.85417	0.0543278
1.85583	0.0526188
1.8575	0.0529024
1.85917	0.0543099
1.86083	0.0536222
1.8625	0.0537661
1.86417	0.0534243
1.86583	0.0533732
1.8675	0.0529598
1.86917	0.0537381
1.87083	0.0535012
1.8725	0.0534294
1.87417	0.0529813
1.87583	0.0519839
1.8775	0.0551342
1.87917	0.0545321
1.88083	0.0527758
1.8825	0.0545421
1.88417	0.0540664
1.88583	0.0556165
1.8875	0.0543176
1.88917	0.0543033
1.89083	0.0538728
1.8925	0.053997
1.89417	0.054771
1.89583	0.0537715
1.8975	0.0539533
1.89917	0.0537638
1.90083	0.0543885
1.9025	0.0527283
1.90417	0.0537388
1.90583	0.0543593
1.9075	0.0529116
1.90917	0.0545675
1.91083	0.0528289
1.9125	0.0529748
1.91417	0.0546344
1.91583	0.0539949
1.9175	0.0543113
1.91917	0.0542883
1.92083	0.0529214
1.9225	0.0531575
1.92417	0.0555884
1.92583	0.0533321
1.9275	0.0553756
1.92917	0.0547327
1.93083	0.0536362
1.9325	0.0533217
1.93417	0.0534493
1.93583	0.0531119
1.9375	0.0538658
1.93917	0.054013
1.94083	0.0530065
1.9425	0.0524816
1.94417	0.0540977
1.94583	0.0544674
1.9475	0.0551373
1.94917	0.0548087
1.95083	0.0535901
1.9525	0.0538796
1.95417	0.0528392
1.95583	0.0535851
1.9575	0.054163
1.95917	0.0534652
1.96083	0.0540868
1.9625	0.0541479
1.96417	0.0545443
1.96583	0.0530723
1.9675	0.0540062
1.96917	0.0532776
1.97083	0.0551038
1.9725	0.0550225
1.97417	0.0538538
1.97583	0.0528998
1.9775	0.0540866
1.97917	0.0540557
1.98083	0.0558207
1.9825	0.0548327
1.98417	0.052404
1.98583	0.0550111
1.9875	0.0532533
1.98917	0.054628
1.99083	0.0542377
1.9925	0.0551322
1.99417	0.0555771
1.99583	0.0549895
1.9975	0.0547945
1.99917	0.0525041
2.00083	0.0538353
2.0025	0.053582
2.00417	0.0550321
2.00583	0.0544032
2.0075	0.0545534
2.00917	0.054793
2.01083	0.0549954
2.0125	0.0526209
2.01417	0.0532266
2.01583	0.0531514
2.0175	0.0540967
2.01917	0.0547943
2.02083	0.0533917
2.0225	0.0542025
2.02417	0.0535573
2.02583	0.0540668
2.0275	0.0537594
2.02917	0.0532241
2.03083	0.0536912
2.0325	0.0554991
2.03417	0.054349
2.03583	0.052954
2.0375	0.0537056
2.03917	0.0530205
2.04083	0.0542576
2.0425	0.0559863
2.04417	0.0527966
2.04583	0.0550871
2.0475	0.0536462
2.04917	0.0543999
2.05083	0.0547427
2.0525	0.0527145
2.05417	0.0524389
2.05583	0.0531459
2.0575	0.0540034
2.05917	0.052967
2.06083	0.054412
2.0625	0.0537364
2.06417	0.0532035
2.06583	0.0523964
2.0675	0.0542476
2.06917	0.0536573
2.07083	0.0547478
2.0725	0.0532418
2.07417	0.0529071
2.07583	0.0537731
2.0775	0.056132
2.07917	0.0540864
2.08083	0.0549833
2.0825	0.0556832
2.08417	0.0556836
2.08583	0.0539291
2.0875	0.0539753
2.08917	0.0545931
2.09083	0.0537277
2.0925	0.0539758
2.09417	0.0534003
2.09583	0.0530783
2.0975	0.054256
2.09917	0.0529276
2.10083	0.0545376
2.1025	0.0530113
2.10417	0.0539574
2.10583	0.0553884
2.1075	0.0550073
2.10917	0.0537042
2.11083	0.0552411
2.1125	0.0535826
2.11417	0.0537475
2.11583	0.0539974
2.1175	0.054238
2.11917	0.0567708
2.12083	0.0535153
2.1225	0.0530857
2.12417	0.0537942
2.12583	0.0529184
2.1275	0.0551067
2.12917	0.0547999
2.13083	0.054796
2.1325	0.0544793
2.13417	0.054106
2.13583	0.0541051
2.1375	0.054482
2.13917	0.0541347
2.14083	0.0543365
2.1425	0.0552912
2.14417	0.0542982
2.14583	0.0553059
2.1475	0.0529778
2.14917	0.0555278
2.15083	0.0538491
2.1525	0.0545027
2.15417	0.0529288
2.15583	0.0547825
2.1575	0.0549465
2.15917	0.0543644
2.16083	0.0543966
2.1625	0.0521288
2.16417	0.0533095
2.16583	0.0539924
2.1675	0.0534539
2.16917	0.0551881
2.17083	0.0547212
2.1725	0.053707
2.17417	0.0541079
2.17583	0.0547785
2.1775	0.0541969
2.17917	0.054373
2.18083	0.0544028
2.1825	0.0551728
2.18417	0.0554658
2.18583	0.0542182
2.1875	0.0531196
2.18917	0.0535684
2.19083	0.0547991
2.1925	0.0537738
2.19417	0.0539993
2.19583	0.0547985
2.1975	0.0554167
2.19917	0.0541465
2.20083	0.0542812
2.2025	0.0537569
2.20417	0.0539251
2.20583	0.0537616
2.2075	0.053131
2.20917	0.0540259
2.21083	0.0543283
2.2125	0.0545912
2.21417	0.0541332
2.21583	0.0548474
2.2175	0.0556786
2.21917	0.0544303
2.22083	0.0537762
2.2225	0.053032
2.22417	0.0535206
2.22583	0.0539453
2.2275	0.0538811
2.22917	0.0545183
2.23083	0.0536684
2.2325	0.0543617
2.23417	0.0540262
2.23583	0.0554495
2.2375	0.0545364
2.23917	0.0541734
2.24083	0.0548569
2.2425	0.0550061
2.24417	0.0547143
2.24583	0.0545083
2.2475	0.0531177
2.24917	0.0539532
2.25083	0.0540812
2.2525	0.0546299
2.25417	0.0557236
2.25583	0.0547949
2.2575	0.0548743
2.25917	0.0548843
2.26083	0.0542186
2.2625	0.0558711
2.26417	0.0536091
2.26583	0.0550704
2.2675	0.0539328
2.26917	0.0552433
2.27083	0.0546935
2.2725	0.0550317
2.27417	0.0543183
2.27583	0.0546402
2.2775	0.0543964
2.27917	0.0545708
2.28083	0.0550165
2.2825	0.0541119
2.28417	0.0537101
2.28583	0.0546506
2.2875	0.0545812
2.28917	0.0549022
2.29083	0.0540849
2.2925	0.0535484
2.29417	0.0539345
2.29583	0.0552214
2.2975	0.0539708
2.29917	0.0627542
2.30083	0.0640174
2.3025	0.0548695
2.30417	0.0558917
2.30583	0.0539766
2.3075	0.0550082
2.30917	0.0555297
2.31083	0.0545232
2.3125	0.0546446
2.31417	0.0548132
2.31583	0.0549219
2.3175	0.0557128
2.31917	0.0559856
2.32083	0.0545498
2.3225	0.053254
2.32417	0.0551127
2.32583	0.0542355
2.3275	0.0547195
2.32917	0.0546998
2.33083	0.0532743
2.3325	0.0538066
2.33417	0.0542889
2.33583	0.0546048
2.3375	0.0555098
2.33917	0.0533208
2.34083	0.0558016
2.3425	0.0542035
2.34417	0.0535303
2.34583	0.0542384
2.3475	0.0553281
2.34917	0.0531847
2.35083	0.0525113
2.3525	0.0548365
2.35417	0.0535566
2.35583	0.0525552
2.3575	0.0535653
2.35917	0.05586
2.36083	0.0554149
2.3625	0.0540865
2.36417	0.0552549
2.36583	0.0545117
2.3675	0.0538832
2.36917	0.0547629
2.37083	0.0542159
2.3725	0.05544
2.37417	0.054683
2.37583	0.0525659
2.3775	0.053318
2.37917	0.054481
2.38083	0.0545374
2.3825	0.0546478
2.38417	0.0551665
2.38583	0.0550721
2.3875	0.0535918
2.38917	0.0554278
2.39083	0.0530002
2.3925	0.0549728
2.39417	0.0548394
2.39583	0.054987
2.3975	0.0538869
2.39917	0.0544565
2.40083	0.0547443
2.4025	0.0548955
2.40417	0.0533575
2.40583	0.0537778
2.4075	0.0529058
2.40917	0.054098
2.41083	0.0547288
2.4125	0.0534661
2.41417	0.0538099
2.41583	0.0539547
2.4175	0.0552779
2.41917	0.0549095
2.42083	0.0551412
2.4225	0.0526087
2.42417	0.0543614
2.42583	0.0533313
2.4275	0.0540123
2.42917	0.0541297
2.43083	0.0557487
2.4325	0.0537134
2.43417	0.0528072
2.43583	0.0546576
2.4375	0.0535706
2.43917	0.0541989
2.44083	0.0542827
2.4425	0.0551018
2.44417	0.0555218
2.44583	0.0545453
2.4475	0.0541444
2.44917	0.0550181
2.45083	0.0545708
2.4525	0.0553333
2.45417	0.0548202
2.45583	0.0549619
2.4575	0.0545254
2.45917	0.0538113
2.46083	0.054042
2.4625	0.0543454
2.46417	0.0537816
2.46583	0.0541567
2.4675	0.0547971
2.46917	0.0538272
2.47083	0.0551751
2.4725	0.0529726
2.47417	0.0540286
2.47583	0.0542443
2.4775	0.0539937
2.47917	0.0530231
2.48083	0.0553028
2.4825	0.0532551
2.48417	0.055122
2.48583	0.0549712
2.4875	0.0562754
2.48917	0.0544257
2.49083	0.0547804
2.4925	0.0540247
2.49417	0.055292
2.49583	0.05438
2.4975	0.0542594
2.49917	0.0547513
2.50083	0.0543404
2.5025	0.0543711
2.50417	0.0546391
2.50583	0.0545804
2.5075	0.0548756
2.50917	0.0550842
2.51083	0.0544327
2.5125	0.054006
2.51417	0.0548423
2.51583	0.054516
2.5175	0.0546402
2.51917	0.0541136
2.52083	0.0555861
2.5225	0.0554267
2.52417	0.0543475
2.52583	0.054176
2.5275	0.053179
2.52917	0.0549217
2.53083	0.0548571
2.5325	0.0551649
2.53417	0.0543489
2.53583	0.0544123
2.5375	0.055157
2.53917	0.0535499
2.54083	0.0539482
2.5425	0.0541917
2.54417	0.054528
2.54583	0.0553353
2.5475	0.0538598
2.54917	0.0560193
2.55083	0.0542552
2.5525	0.0532358
2.55417	0.0533914
2.55583	0.0559268
2.5575	0.0553322
2.55917	0.0547084
2.56083	0.0552741
2.5625	0.0551331
2.56417	0.0544423
2.56583	0.0546421
2.5675	0.054862
2.56917	0.0556542
2.57083	0.0556019
2.5725	0.0543459
2.57417	0.0548142
2.57583	0.0542971
2.5775	0.0553224
2.57917	0.0534592
2.58083	0.0548923
2.5825	0.0556643
2.58417	0.0546363
2.58583	0.0550294
2.5875	0.0539744
2.58917	0.0552381
2.59083	0.0552996
2.5925	0.0542053
2.59417	0.0554472
2.59583	0.0555627
2.5975	0.052774
2.59917	0.0552156
2.60083	0.0554818
2.6025	0.0564827
2.60417	0.0554329
2.60583	0.0552503
2.6075	0.0536205
2.60917	0.0545028
2.61083	0.0553836
2.6125	0.0554426
2.61417	0.053572
2.61583	0.0547243
2.6175	0.0543249
2.61917	0.0542666
2.62083	0.0536151
2.6225	0.0545745
2.62417	0.0548569
2.62583	0.0534905
2.6275	0.0545372
2.62917	0.0551146
2.63083	0.0544298
2.6325	0.0546008
2.63417	0.0557073
2.63583	0.0552884
2.6375	0.055047
2.63917	0.0543976
2.64083	0.0542977
2.6425	0.0548078
2.64417	0.0554672
2.64583	0.0551219
2.6475	0.055743
2.64917	0.0551649
2.65083	0.0531969
2.6525	0.0541569
2.65417	0.0547102
2.65583	0.0550127
2.6575	0.0540076
2.65917	0.0559424
2.66083	0.0555359
2.6625	0.0537917
2.66417	0.0548533
2.66583	0.0530471
2.6675	0.0544047
2.66917	0.053377
2.67083	0.0553097
2.6725	0.056154
2.67417	0.0524655
2.67583	0.0546584
2.6775	0.0547606
2.67917	0.0545755
2.68083	0.054429
2.6825	0.0555642
2.68417	0.0550781
2.68583	0.0550044
2.6875	0.0549392
2.68917	0.0551248
2.69083	0.0545075
2.6925	0.0535343
2.69417	0.0542577
2.69583	0.0552311
2.6975	0.0548305
2.69917	0.0542918
2.70083	0.0554207
2.7025	0.0547173
2.70417	0.054189
2.70583	0.0538307
2.7075	0.0538672
2.70917	0.0537
2.71083	0.0529201
2.7125	0.0547006
2.71417	0.0536885
2.71583	0.0549747
2.7175	0.0545944
2.71917	0.0545472
2.72083	0.053894
2.7225	0.0543452
2.72417	0.0543002
2.72583	0.053857
2.7275	0.0549836
2.72917	0.0538935
2.73083	0.0551607
2.7325	0.0546196
2.73417	0.0534721
2.73583	0.0538495
2.7375	0.0527914
2.73917	0.054633
2.74083	0.0555743
2.7425	0.0538548
2.74417	0.0547641
2.74583	0.0548263
2.7475	0.054059
2.74917	0.0543717
2.75083	0.0541788
2.7525	0.0537607
2.75417	0.0542368
2.75583	0.0536686
2.7575	0.0549633
2.75917	0.0536009
2.76083	0.0527028
2.7625	0.0538388
2.76417	0.0562017
2.76583	0.0550079
2.7675	0.0529017
2.76917	0.0541807
2.77083	0.0540183
2.7725	0.0529166
2.77417	0.0539701
2.77583	0.0551265
2.7775	0.0540659
2.77917	0.0549581
2.78083	0.0556433
2.7825	0.0555092
2.78417	0.0545443
2.78583	0.055266
2.7875	0.0555491
2.78917	0.054166
2.79083	0.0540567
2.7925	0.0559035
2.79417	0.0548549
2.79583	0.053578
2.7975	0.0550239
2.79917	0.0547284
2.80083	0.0539276
2.8025	0.0539994
2.80417	0.0542741
2.80583	0.0536879
2.8075	0.0554937
2.80917	0.0541905
2.81083	0.0547822
2.8125	0.054456
2.81417	0.0544789
2.81583	0.0540537
2.8175	0.0536508
2.81917	0.0536428
2.82083	0.0538647
2.8225	0.053976
2.82417	0.0551649
2.82583	0.0542135
2.8275	0.053965
2.82917	0.0543871
2.83083	0.0532653
2.8325	0.0547742
2.83417	0.0533994
2.83583	0.0541306
2.8375	0.0551989
2.83917	0.054571
2.84083	0.0541292
2.8425	0.0553357
2.84417	0.0546219
2.84583	0.0543236
2.8475	0.0537578
2.84917	0.0561007
2.85083	0.0536119
2.8525	0.0554331
2.85417	0.0540905
2.85583	0.0538441
2.8575	0.0555391
2.85917	0.0546414
2.86083	0.0543976
2.8625	0.0539598
2.86417	0.0541287
2.86583	0.0553352
2.8675	0.0540348
2.86917	0.0554573
2.87083	0.0551813
2.8725	0.0546852
2.87417	0.0550607
2.87583	0.0554934
2.8775	0.054897
2.87917	0.053073
2.88083	0.054612
2.8825	0.0552203
2.88417	0.0537298
2.88583	0.0548648
2.8875	0.0554844
2.88917	0.0542477
2.89083	0.0541878
2.8925	0.0545758
2.89417	0.0554394
2.89583	0.053792
2.8975	0.0540545
2.89917	0.0537735
2.90083	0.0539483
2.9025	0.0537727
2.90417	0.0553559
2.90583	0.0538121
2.9075	0.0535699
2.90917	0.0555291
2.91083	0.0536558
2.9125	0.053454
2.91417	0.0553727
2.91583	0.0526785
2.9175	0.0549252
2.91917	0.0549055
2.92083	0.0549483
2.9225	0.0552033
2.92417	0.0552227
2.92583	0.055125
2.9275	0.0540375
2.92917	0.0546932
2.93083	0.0552078
2.9325	0.0539608
2.93417	0.053978
2.93583	0.0536726
2.9375	0.0554116
2.93917	0.0540591
2.94083	0.0522695
2.9425	0.0546453
2.94417	0.0553954
2.94583	0.0547343
2.9475	0.0541473
2.94917	0.055156
2.95083	0.0559214
2.9525	0.0543983
2.95417	0.0538518
2.95583	0.0547005
2.9575	0.0543925
2.95917	0.054722
2.96083	0.052339
2.9625	0.0555413
2.96417	0.0547378
2.96583	0.0554005
2.9675	0.0536051
2.96917	0.053375
2.97083	0.0541969
2.9725	0.0548109
2.97417	0.0535978
2.97583	0.055193
2.9775	0.0553471
2.97917	0.0552153
2.98083	0.0541798
2.9825	0.0544862
2.98417	0.054224
2.98583	0.0558675
2.9875	0.0557134
2.98917	0.0540118
2.99083	0.0546255
2.9925	0.0547593
2.99417	0.0548636
2.99583	0.0539863
2.9975	0.055545
2.99917	0.0561884
3.00083	0.0561189
3.0025	0.05492
3.00417	0.0549314
3.00583	0.0546
3.0075	0.0540107
3.00917	0.0541798
3.01083	0.054972
3.0125	0.0551215
3.01417	0.0539908
3.01583	0.0526593
3.0175	0.0549971
3.01917	0.0530209
3.02083	0.0541545
3.0225	0.0538206
3.02417	0.0546422
3.02583	0.0552576
3.0275	0.0540106
3.02917	0.0532656
3.03083	0.0538817
3.0325	0.0545125
3.03417	0.0543371
3.03583	0.0526178
3.0375	0.0548473
3.03917	0.0551431
3.04083	0.0547812
3.0425	0.0554804
3.04417	0.0550756
3.04583	0.0541907
3.0475	0.0542498
3.04917	0.0532862
3.05083	0.0543383
3.0525	0.0544641
3.05417	0.0538272
3.05583	0.0545359
3.0575	0.0539465
3.05917	0.053411
3.06083	0.0557037
3.0625	0.0544364
3.06417	0.0553737
3.06583	0.0546236
3.0675	0.0553622
3.06917	0.0544988
3.07083	0.0541816
3.0725	0.0544437
3.07417	0.0535901
3.07583	0.0549021
3.0775	0.054106
3.07917	0.0553486
3.08083	0.0554619
3.0825	0.0538853
3.08417	0.0540017
3.08583	0.0549222
3.0875	0.0539928
3.08917	0.0538934
3.09083	0.0547006
3.0925	0.0533517
3.09417	0.0547471
3.09583	0.0540291
3.0975	0.0541823
3.09917	0.0543361
3.10083	0.0554681
3.1025	0.0551027
3.10417	0.0552525
3.10583	0.0548001
3.1075	0.0545633
3.10917	0.053209
3.11083	0.0545174
3.1125	0.0558612
3.11417	0.0553729
3.11583	0.0547434
3.1175	0.0552882
3.11917	0.0541617
3.12083	0.0537725
3.1225	0.0551787
3.12417	0.0536275
3.12583	0.0535885
3.1275	0.0540551
3.12917	0.0540641
3.13083	0.0543156
3.1325	0.0534998
3.13417	0.0555959
3.13583	0.0554255
3.1375	0.0547348
3.13917	0.053999
3.14083	0.0549323
3.1425	0.0530877
3.14417	0.0557126
3.14583	0.0535338
3.1475	0.0549329
3.14917	0.0554678
3.15083	0.0540585
3.1525	0.0536604
3.15417	0.0536735
3.15583	0.0557845
3.1575	0.0535712
3.15917	0.0549646
3.16083	0.0546351
3.1625	0.0534338
3.16417	0.0533729
3.16583	0.0547325
3.1675	0.0538195
3.16917	0.0540343
3.17083	0.0540321
3.1725	0.0553413
3.17417	0.0543626
3.17583	0.0544783
3.1775	0.0532619
3.17917	0.0531811
3.18083	0.0550852
3.1825	0.0539639
3.18417	0.0545996
3.18583	0.0547944
3.1875	0.0559431
3.18917	0.0550974
3.19083	0.053823
3.1925	0.056033
3.19417	0.0544263
3.19583	0.0543624
3.1975	0.0546866
3.19917	0.0538793
3.20083	0.0549514
3.2025	0.0554205
3.20417	0.0550255
3.20583	0.0539978
3.2075	0.0537937
3.20917	0.0557478
3.21083	0.053741
3.2125	0.0537848
3.21417	0.0555368
3.21583	0.0544033
3.2175	0.0555413
3.21917	0.0548028
3.22083	0.055639
3.2225	0.0561498
3.22417	0.0525643
3.22583	0.0547912
3.2275	0.0561277
3.22917	0.054988
3.23083	0.054122
3.2325	0.0555755
3.23417	0.0547249
3.23583	0.0540653
3.2375	0.0546634
3.23917	0.0540677
3.24083	0.0519626
3.2425	0.0552078
3.24417	0.0554319
3.24583	0.0541681
3.2475	0.0537108
3.24917	0.0544562
3.25083	0.054558
3.2525	0.0550788
3.25417	0.0535445
3.25583	0.0520616
3.2575	0.053966
3.25917	0.0546744
3.26083	0.0540385
3.2625	0.0547649
3.26417	0.0540814
3.26583	0.0540255
3.2675	0.0548073
3.26917	0.0540888
3.27083	0.0555323
3.2725	0.0534884
3.27417	0.0550473
3.27583	0.0536906
3.2775	0.054302
3.27917	0.0539614
3.28083	0.0559199
3.2825	0.0541996
3.28417	0.053618
3.28583	0.0549107
3.2875	0.055808
3.28917	0.0550627
3.29083	0.0563891
3.2925	0.0569562
3.29417	0.0544625
3.29583	0.0546785
3.2975	0.0524239
3.29917	0.054584
3.30083	0.0540149
3.3025	0.0542344
3.30417	0.0532049
3.30583	0.054761
3.3075	0.0542298
3.30917	0.0554048
3.31083	0.0538819
3.3125	0.0543641
3.31417	0.0538397
3.31583	0.0530713
3.3175	0.0545792
3.31917	0.0534493
3.32083	0.0547224
3.3225	0.0541565
3.32417	0.0548532
3.32583	0.0554689
3.3275	0.052897
3.32917	0.0544455
[truncated: 10,008 more rows]

## Sheet: 35c_datapoints_LS.csv
Sample 1
Time (min)	Abs
0.000833333	0.059567
0.0025	0.0598975
0.00416667	0.0585081
0.00583333	0.0594106
0.0075	0.0577953
0.00916667	0.0577718
0.0108333	0.0583223
0.0125	0.0582178
0.0141667	0.0586669
0.0158333	0.0586847
0.0175	0.0595203
0.0191667	0.0586831
0.0208333	0.0588267
0.0225	0.057931
0.0241667	0.0577884
0.0258333	0.0582361
0.0275	0.0584308
0.0291667	0.058453
0.0308333	0.0587147
0.0325	0.0615426
0.0341667	0.0600683
0.0358333	0.0603733
0.0375	0.0601903
0.0391667	0.0580105
0.0408333	0.0579624
0.0425	0.0598081
0.0441667	0.056981
0.0458333	0.0589306
0.0475	0.0578535
0.0491667	0.0579451
0.0508333	0.0579922
0.0525	0.0577977
0.0541667	0.0596626
0.0558333	0.0605455
0.0575	0.0587289
0.0591667	0.0601704
0.0608333	0.0592925
0.0625	0.0578518
0.0641667	0.0592591
0.0658333	0.0577863
0.0675	0.0587361
0.0691667	0.0600548
0.0708333	0.059076
0.0725	0.0588023
0.0741667	0.0582269
0.0758333	0.0583001
0.0775	0.0585879
0.0791667	0.0588045
0.0808333	0.0592939
0.0825	0.0597614
0.0841667	0.0593281
0.0858333	0.0586453
0.0875	0.058294
0.0891667	0.0598219
0.0908333	0.0588257
0.0925	0.0582452
0.0941667	0.0578907
0.0958333	0.0579116
0.0975	0.0575865
0.0991667	0.0590824
0.100833	0.0578559
0.1025	0.0585715
0.104167	0.0596525
0.105833	0.0587987
0.1075	0.0591817
0.109167	0.0601105
0.110833	0.0586058
0.1125	0.0577076
0.114167	0.0587455
0.115833	0.0580189
0.1175	0.0570765
0.119167	0.0576118
0.120833	0.0577959
0.1225	0.0578052
0.124167	0.0577919
0.125833	0.0585402
0.1275	0.0574629
0.129167	0.0596038
0.130833	0.0591272
0.1325	0.0584818
0.134167	0.0587556
0.135833	0.059832
0.1375	0.0593745
0.139167	0.059258
0.140833	0.0576213
0.1425	0.0579182
0.144167	0.0587649
0.145833	0.0594624
0.1475	0.0588117
0.149167	0.0613664
0.150833	0.0583843
0.1525	0.0595447
0.154167	0.0607992
0.155833	0.0587265
0.1575	0.0580816
0.159167	0.057949
0.160833	0.0574147
0.1625	0.0584262
0.164167	0.0591939
0.165833	0.0607181
0.1675	0.0589213
0.169167	0.0587939
0.170833	0.0574316
0.1725	0.0582957
0.174167	0.0581925
0.175833	0.0571189
0.1775	0.055936
0.179167	0.0583891
0.180833	0.0595188
0.1825	0.058557
0.184167	0.0591423
0.185833	0.057125
0.1875	0.0587341
0.189167	0.0566865
0.190833	0.0580237
0.1925	0.0585271
0.194167	0.0579507
0.195833	0.0592217
0.1975	0.0589622
0.199167	0.0600614
0.200833	0.0569823
0.2025	0.0572519
0.204167	0.0578089
0.205833	0.0578914
0.2075	0.0569315
0.209167	0.0586831
0.210833	0.0567505
0.2125	0.0579339
0.214167	0.0579411
0.215833	0.0577143
0.2175	0.0573536
0.219167	0.0585824
0.220833	0.0597039
0.2225	0.0584352
0.224167	0.0586013
0.225833	0.0573577
0.2275	0.058041
0.229167	0.0574022
0.230833	0.0589841
0.2325	0.0566713
0.234167	0.0565684
0.235833	0.0585748
0.2375	0.059138
0.239167	0.0591982
0.240833	0.0576996
0.2425	0.0577478
0.244167	0.0595976
0.245833	0.0563369
0.2475	0.0569731
0.249167	0.0574997
0.250833	0.0583196
0.2525	0.0581518
0.254167	0.0567788
0.255833	0.0595018
0.2575	0.0567078
0.259167	0.058976
0.260833	0.05853
0.2625	0.0574589
0.264167	0.0583758
0.265833	0.0581735
0.2675	0.0582863
0.269167	0.0580348
0.270833	0.0581592
0.2725	0.0584072
0.274167	0.05881
0.275833	0.0595431
0.2775	0.0597668
0.279167	0.0569931
0.280833	0.057051
0.2825	0.0582558
0.284167	0.0609144
0.285833	0.0593597
0.2875	0.0596099
0.289167	0.0597022
0.290833	0.0594511
0.2925	0.0591833
0.294167	0.0590912
0.295833	0.0589913
0.2975	0.0581252
0.299167	0.0580802
0.300833	0.0582015
0.3025	0.058214
0.304167	0.056941
0.305833	0.0577891
0.3075	0.057623
0.309167	0.057852
0.310833	0.0572775
0.3125	0.0577159
0.314167	0.0574874
0.315833	0.0577322
0.3175	0.0573966
0.319167	0.0576906
0.320833	0.0578195
0.3225	0.0565333
0.324167	0.0561506
0.325833	0.0580069
0.3275	0.0579463
0.329167	0.05995
0.330833	0.0582194
0.3325	0.057545
0.334167	0.0571085
0.335833	0.0581904
0.3375	0.0569645
0.339167	0.0566498
0.340833	0.0575435
0.3425	0.0578945
0.344167	0.0570034
0.345833	0.0585176
0.3475	0.0563583
0.349167	0.0574663
0.350833	0.05713
0.3525	0.0570457
0.354167	0.0566618
0.355833	0.0571821
0.3575	0.0586368
0.359167	0.0575416
0.360833	0.057522
0.3625	0.0569715
0.364167	0.0568979
0.365833	0.0568591
0.3675	0.0573057
0.369167	0.0584606
0.370833	0.0583858
0.3725	0.0579072
0.374167	0.0576604
0.375833	0.0571675
0.3775	0.0581977
0.379167	0.0583557
0.380833	0.0582988
0.3825	0.0595358
0.384167	0.0573378
0.385833	0.0606685
0.3875	0.0584692
0.389167	0.0589422
0.390833	0.0594961
0.3925	0.0580564
0.394167	0.0575923
0.395833	0.0591412
0.3975	0.0581964
0.399167	0.0588177
0.400833	0.0603748
0.4025	0.0578139
0.404167	0.0581276
0.405833	0.057874
0.4075	0.059304
0.409167	0.0578385
0.410833	0.0588884
0.4125	0.0577517
0.414167	0.056507
0.415833	0.0597005
0.4175	0.0578602
0.419167	0.0567108
0.420833	0.0573297
0.4225	0.0577851
0.424167	0.0590835
0.425833	0.0585737
0.4275	0.057422
0.429167	0.0570291
0.430833	0.057783
0.4325	0.057155
0.434167	0.0572664
0.435833	0.0588029
0.4375	0.0574268
0.439167	0.0576211
0.440833	0.0585135
0.4425	0.0584292
0.444167	0.05665
0.445833	0.0595723
0.4475	0.0592934
0.449167	0.05879
0.450833	0.0582216
0.4525	0.0601128
0.454167	0.0592001
0.455833	0.0578954
0.4575	0.0572048
0.459167	0.0579236
0.460833	0.0566558
0.4625	0.0580756
0.464167	0.0580217
0.465833	0.0577471
0.4675	0.056865
0.469167	0.0567204
0.470833	0.0586474
0.4725	0.0571108
0.474167	0.0583247
0.475833	0.0583735
0.4775	0.0585336
0.479167	0.0579868
0.480833	0.0571904
0.4825	0.0582956
0.484167	0.0568472
0.485833	0.0592047
0.4875	0.0573831
0.489167	0.058858
0.490833	0.057117
0.4925	0.0575133
0.494167	0.0591165
0.495833	0.0580546
0.4975	0.0586742
0.499167	0.0581469
0.500833	0.0595575
0.5025	0.0591993
0.504167	0.058346
0.505833	0.0595135
0.5075	0.0586368
0.509167	0.0585701
0.510833	0.0587441
0.5125	0.0580336
0.514167	0.0599808
0.515833	0.0576187
0.5175	0.0583399
0.519167	0.0594783
0.520833	0.0576601
0.5225	0.0585681
0.524167	0.0585506
0.525833	0.0584497
0.5275	0.0587036
0.529167	0.0587892
0.530833	0.0589445
0.5325	0.058832
0.534167	0.0597935
0.535833	0.0582088
0.5375	0.0566414
0.539167	0.0591333
0.540833	0.058785
0.5425	0.0591928
0.544167	0.0573285
0.545833	0.0595583
0.5475	0.058923
0.549167	0.0583175
0.550833	0.0583484
0.5525	0.0580642
0.554167	0.0587113
0.555833	0.059944
0.5575	0.0598426
0.559167	0.0586944
0.560833	0.0592704
0.5625	0.0603279
0.564167	0.0609175
0.565833	0.0596461
0.5675	0.0591767
0.569167	0.0582809
0.570833	0.0586875
0.5725	0.0564653
0.574167	0.0590027
0.575833	0.0591266
0.5775	0.0592071
0.579167	0.0590328
0.580833	0.0585519
0.5825	0.0593683
0.584167	0.0597726
0.585833	0.0597632
0.5875	0.0582097
0.589167	0.058337
0.590833	0.059595
0.5925	0.0588894
0.594167	0.0594423
0.595833	0.0578266
0.5975	0.0587175
0.599167	0.0589712
0.600833	0.0596381
0.6025	0.0588562
0.604167	0.0592413
0.605833	0.0584635
0.6075	0.0591509
0.609167	0.0584046
0.610833	0.0593206
0.6125	0.0590614
0.614167	0.0597737
0.615833	0.0597638
0.6175	0.0581273
0.619167	0.0583523
0.620833	0.0600548
0.6225	0.0601978
0.624167	0.0593917
0.625833	0.058971
0.6275	0.0581128
0.629167	0.058782
0.630833	0.0581919
0.6325	0.0582486
0.634167	0.0590323
0.635833	0.0600351
0.6375	0.0587687
0.639167	0.0596571
0.640833	0.0582294
0.6425	0.0577903
0.644167	0.0592193
0.645833	0.0606251
0.6475	0.0588035
0.649167	0.059842
0.650833	0.0586641
0.6525	0.0579328
0.654167	0.0585072
0.655833	0.0591678
0.6575	0.060445
0.659167	0.0602171
0.660833	0.0584777
0.6625	0.0583845
0.664167	0.0594513
0.665833	0.0584217
0.6675	0.0600465
0.669167	0.0595575
0.670833	0.058799
0.6725	0.0597851
0.674167	0.0588708
0.675833	0.059871
0.6775	0.0581011
0.679167	0.0584281
0.680833	0.0587878
0.6825	0.0591865
0.684167	0.0590483
0.685833	0.0582263
0.6875	0.0586267
0.689167	0.0589091
0.690833	0.0593672
0.6925	0.0597902
0.694167	0.0586441
0.695833	0.0583704
0.6975	0.0569038
0.699167	0.0580663
0.700833	0.058026
0.7025	0.0580904
0.704167	0.0582477
0.705833	0.0579501
0.7075	0.059238
0.709167	0.0590579
0.710833	0.0601138
0.7125	0.0570717
0.714167	0.0591
0.715833	0.0597074
0.7175	0.0583462
0.719167	0.0579457
0.720833	0.0593569
0.7225	0.0590534
0.724167	0.0588854
0.725833	0.0588178
0.7275	0.0589349
0.729167	0.0581659
0.730833	0.0595397
0.7325	0.0597066
0.734167	0.0588214
0.735833	0.0586108
0.7375	0.057059
0.739167	0.0599888
0.740833	0.0583475
0.7425	0.0581815
0.744167	0.0598012
0.745833	0.0577881
0.7475	0.0607357
0.749167	0.0587833
0.750833	0.0591636
0.7525	0.059387
0.754167	0.0597159
0.755833	0.0594337
0.7575	0.0592931
0.759167	0.0584287
0.760833	0.0602545
0.7625	0.0590924
0.764167	0.0578866
0.765833	0.0591896
0.7675	0.0598307
0.769167	0.0593997
0.770833	0.0581708
0.7725	0.057487
0.774167	0.0569028
0.775833	0.0571286
0.7775	0.0594026
0.779167	0.0576211
0.780833	0.0597316
0.7825	0.0592732
0.784167	0.0594047
0.785833	0.0585003
0.7875	0.0588449
0.789167	0.0600882
0.790833	0.0581366
0.7925	0.05874
0.794167	0.0592063
0.795833	0.0584324
0.7975	0.0589355
0.799167	0.0593768
0.800833	0.0581255
0.8025	0.0595546
0.804167	0.0582325
0.805833	0.0592468
0.8075	0.0583474
0.809167	0.0586766
0.810833	0.0600381
0.8125	0.0587281
0.814167	0.0573359
0.815833	0.0596101
0.8175	0.0585127
0.819167	0.0581319
0.820833	0.058667
0.8225	0.0592101
0.824167	0.0587227
0.825833	0.0579362
0.8275	0.0602428
0.829167	0.0578745
0.830833	0.058085
0.8325	0.0601124
0.834167	0.0585614
0.835833	0.0588518
0.8375	0.057569
0.839167	0.0580404
0.840833	0.0611994
0.8425	0.0591062
0.844167	0.060575
0.845833	0.0591242
0.8475	0.0586231
0.849167	0.0592377
0.850833	0.0591875
0.8525	0.0591854
0.854167	0.060198
0.855833	0.0612331
0.8575	0.0602869
0.859167	0.060547
0.860833	0.0609464
0.8625	0.0601745
0.864167	0.059567
0.865833	0.0590502
0.8675	0.0567906
0.869167	0.0591941
0.870833	0.0583268
0.8725	0.0593748
0.874167	0.060342
0.875833	0.0591863
0.8775	0.0592116
0.879167	0.0588138
0.880833	0.0580462
0.8825	0.0587707
0.884167	0.0592906
0.885833	0.0584333
0.8875	0.0589457
0.889167	0.0593011
0.890833	0.0595622
0.8925	0.0585268
0.894167	0.0596224
0.895833	0.0597372
0.8975	0.0600572
0.899167	0.0591808
0.900833	0.0584443
0.9025	0.0592332
0.904167	0.0588499
0.905833	0.0583765
0.9075	0.0594866
0.909167	0.0582089
0.910833	0.0589622
0.9125	0.0592191
0.914167	0.0600773
0.915833	0.0602183
0.9175	0.0593161
0.919167	0.0592755
0.920833	0.0584736
0.9225	0.0617318
0.924167	0.0600092
0.925833	0.0594954
0.9275	0.0612669
0.929167	0.0600502
0.930833	0.0585721
0.9325	0.0579316
0.934167	0.0588471
0.935833	0.0610476
0.9375	0.0592767
0.939167	0.0591221
0.940833	0.0600941
0.9425	0.0592098
0.944167	0.0592459
0.945833	0.0599974
0.9475	0.0585722
0.949167	0.0606301
0.950833	0.0592243
0.9525	0.0599466
0.954167	0.0575385
0.955833	0.0594864
0.9575	0.060335
0.959167	0.0580951
0.960833	0.0604582
0.9625	0.0594818
0.964167	0.0606075
0.965833	0.0588962
0.9675	0.0600449
0.969167	0.0608313
0.970833	0.0593129
0.9725	0.0598074
0.974167	0.0601948
0.975833	0.0589031
0.9775	0.0599612
0.979167	0.0597896
0.980833	0.0597074
0.9825	0.0593699
0.984167	0.0594875
0.985833	0.0588857
0.9875	0.0598413
0.989167	0.0598327
0.990833	0.0600343
0.9925	0.0599599
0.994167	0.0598827
0.995833	0.0607759
0.9975	0.0591752
0.999167	0.0599321
1.00083	0.0600155
1.0025	0.0615919
1.00417	0.0599896
1.00583	0.0599019
1.0075	0.0575732
1.00917	0.0587152
1.01083	0.0587751
1.0125	0.0595781
1.01417	0.0615934
1.01583	0.0603506
1.0175	0.060195
1.01917	0.0610903
1.02083	0.060277
1.0225	0.0595109
1.02417	0.0603595
1.02583	0.0601157
1.0275	0.0589918
1.02917	0.0605077
1.03083	0.0599202
1.0325	0.0597112
1.03417	0.0594591
1.03583	0.0595596
1.0375	0.0607283
1.03917	0.0583183
1.04083	0.0604984
1.0425	0.0601483
1.04417	0.0590103
1.04583	0.0610167
1.0475	0.0609086
1.04917	0.0605274
1.05083	0.0602653
1.0525	0.0592784
1.05417	0.0609205
1.05583	0.0597596
1.0575	0.0592859
1.05917	0.0582032
1.06083	0.0594599
1.0625	0.0598363
1.06417	0.0598173
1.06583	0.0592595
1.0675	0.0598824
1.06917	0.0599968
1.07083	0.0591338
1.0725	0.0601563
1.07417	0.0604999
1.07583	0.0607687
1.0775	0.0601099
1.07917	0.0598654
1.08083	0.0610102
1.0825	0.0585866
1.08417	0.0605881
1.08583	0.0602174
1.0875	0.0598758
1.08917	0.0610963
1.09083	0.0602993
1.0925	0.0609743
1.09417	0.0603152
1.09583	0.0604706
1.0975	0.0599967
1.09917	0.0595787
1.10083	0.0598336
1.1025	0.0598554
1.10417	0.0609802
1.10583	0.0589176
1.1075	0.0589469
1.10917	0.05997
1.11083	0.0600633
1.1125	0.0599943
1.11417	0.0592627
1.11583	0.0607708
1.1175	0.0607282
1.11917	0.0608554
1.12083	0.0605778
1.1225	0.0607211
1.12417	0.0600294
1.12583	0.0606709
1.1275	0.0603034
1.12917	0.061079
1.13083	0.0598336
1.1325	0.0604763
1.13417	0.0595902
1.13583	0.0595673
1.1375	0.0599762
1.13917	0.0590115
1.14083	0.0598732
1.1425	0.0605889
1.14417	0.0616466
1.14583	0.0600645
1.1475	0.0608869
1.14917	0.0605491
1.15083	0.0606103
1.1525	0.0607282
1.15417	0.0599516
1.15583	0.0612061
1.1575	0.0590587
1.15917	0.0606171
1.16083	0.0589833
1.1625	0.0593283
1.16417	0.0589189
1.16583	0.05948
1.1675	0.0608136
1.16917	0.0593049
1.17083	0.0603825
1.1725	0.0607392
1.17417	0.0606065
1.17583	0.0595078
1.1775	0.0602643
1.17917	0.0601273
1.18083	0.0609088
1.1825	0.0608682
1.18417	0.0590312
1.18583	0.0626871
1.1875	0.0604647
1.18917	0.0603974
1.19083	0.0602411
1.1925	0.0588273
1.19417	0.0613301
1.19583	0.0625441
1.1975	0.0594664
1.19917	0.0612269
1.20083	0.0603652
1.2025	0.0597162
1.20417	0.0589276
1.20583	0.0607674
1.2075	0.059777
1.20917	0.0603095
1.21083	0.0613526
1.2125	0.06064
1.21417	0.0608511
1.21583	0.0598045
1.2175	0.0610295
1.21917	0.0606672
1.22083	0.0587392
1.2225	0.0609527
1.22417	0.0592298
1.22583	0.0610143
1.2275	0.0607913
1.22917	0.0597889
1.23083	0.0612512
1.2325	0.0609533
1.23417	0.0601505
1.23583	0.060984
1.2375	0.0604137
1.23917	0.0605395
1.24083	0.0602213
1.2425	0.0606438
1.24417	0.0595825
1.24583	0.0603988
1.2475	0.0605319
1.24917	0.0597791
1.25083	0.0604439
1.2525	0.0606757
1.25417	0.0612959
1.25583	0.0613786
1.2575	0.0600785
1.25917	0.0611135
1.26083	0.0595524
1.2625	0.0611015
1.26417	0.0594573
1.26583	0.0613759
1.2675	0.0597245
1.26917	0.0594698
1.27083	0.0621619
1.2725	0.0614218
1.27417	0.0603993
1.27583	0.0603827
1.2775	0.0606068
1.27917	0.0609466
1.28083	0.0619523
1.2825	0.0602194
1.28417	0.0611876
1.28583	0.0602376
1.2875	0.0608092
1.28917	0.0609126
1.29083	0.0602224
1.2925	0.0607171
1.29417	0.0604209
1.29583	0.0611726
1.2975	0.0614811
1.29917	0.0594962
1.30083	0.0616973
1.3025	0.0613971
1.30417	0.0597208
1.30583	0.0601302
1.3075	0.0598929
1.30917	0.0605534
1.31083	0.0614881
1.3125	0.060371
1.31417	0.0616585
1.31583	0.0604336
1.3175	0.0606051
1.31917	0.0613624
1.32083	0.0607458
1.3225	0.0607695
1.32417	0.0611278
1.32583	0.0605416
1.3275	0.0605061
1.32917	0.0598943
1.33083	0.0605626
1.3325	0.061249
1.33417	0.0610362
1.33583	0.0611947
1.3375	0.0607778
1.33917	0.0619314
1.34083	0.0618322
1.3425	0.0610658
1.34417	0.0606394
1.34583	0.0610798
1.3475	0.0609306
1.34917	0.0607308
1.35083	0.0610019
1.3525	0.0606868
1.35417	0.0600382
1.35583	0.0609597
1.3575	0.0606307
1.35917	0.061492
1.36083	0.0601839
1.3625	0.0611289
1.36417	0.059275
1.36583	0.0627119
1.3675	0.0608342
1.36917	0.0621613
1.37083	0.0607223
1.3725	0.061603
1.37417	0.0605309
1.37583	0.0613539
1.3775	0.0607292
1.37917	0.0619049
1.38083	0.0607621
1.3825	0.0620099
1.38417	0.060912
1.38583	0.0614537
1.3875	0.0619999
1.38917	0.0607521
1.39083	0.0606848
1.3925	0.0606931
1.39417	0.0623974
1.39583	0.0600582
1.3975	0.059485
1.39917	0.0615925
1.40083	0.0604446
1.4025	0.0608679
1.40417	0.0607249
1.40583	0.0603001
1.4075	0.0618982
1.40917	0.0613428
1.41083	0.0608002
1.4125	0.0594321
1.41417	0.0609243
1.41583	0.0629574
1.4175	0.061232
1.41917	0.0614276
1.42083	0.0621679
1.4225	0.061122
1.42417	0.0624473
1.42583	0.0623644
1.4275	0.0608279
1.42917	0.0616528
1.43083	0.0627512
1.4325	0.0619873
1.43417	0.0608008
1.43583	0.0619881
1.4375	0.0605418
1.43917	0.0600129
1.44083	0.0604207
1.4425	0.0612457
1.44417	0.0602908
1.44583	0.0615956
1.4475	0.0607342
1.44917	0.0611105
1.45083	0.0616484
1.4525	0.0599628
1.45417	0.0619161
1.45583	0.0622486
1.4575	0.0597576
1.45917	0.0600523
1.46083	0.0606926
1.4625	0.0622291
1.46417	0.060119
1.46583	0.0616838
1.4675	0.0597921
1.46917	0.06323
1.47083	0.0617173
1.4725	0.0601587
1.47417	0.06016
1.47583	0.0617674
1.4775	0.0605361
1.47917	0.0626904
1.48083	0.0621621
1.4825	0.0621163
1.48417	0.0616842
1.48583	0.0614341
1.4875	0.0614268
1.48917	0.0629385
1.49083	0.0616744
1.4925	0.0626128
1.49417	0.0619087
1.49583	0.0621737
1.4975	0.0607565
1.49917	0.0608687
1.50083	0.0607862
1.5025	0.0610449
1.50417	0.0614739
1.50583	0.0610681
1.5075	0.0620549
1.50917	0.0610035
1.51083	0.0622399
1.5125	0.0602496
1.51417	0.062335
1.51583	0.0611706
1.5175	0.0618794
1.51917	0.0608372
1.52083	0.0616669
1.5225	0.0607815
1.52417	0.0621875
1.52583	0.062342
1.5275	0.0610665
1.52917	0.0638153
1.53083	0.0619814
1.5325	0.0628285
1.53417	0.0613281
1.53583	0.0626319
1.5375	0.0622197
1.53917	0.0618481
1.54083	0.0608798
1.5425	0.0609829
1.54417	0.0615688
1.54583	0.0624439
1.5475	0.0614525
1.54917	0.0613206
1.55083	0.0620689
1.5525	0.0627061
1.55417	0.0612135
1.55583	0.0619898
1.5575	0.0623534
1.55917	0.0606033
1.56083	0.0618208
1.5625	0.0626267
1.56417	0.0623429
1.56583	0.0634097
1.5675	0.0629184
1.56917	0.0612522
1.57083	0.0609644
1.5725	0.0619095
1.57417	0.0624324
1.57583	0.0630211
1.5775	0.06198
1.57917	0.0624603
1.58083	0.0614549
1.5825	0.0605811
1.58417	0.062397
1.58583	0.0615626
1.5875	0.0624431
1.58917	0.0608553
1.59083	0.0631997
1.5925	0.0621028
1.59417	0.0632588
1.59583	0.0628661
1.5975	0.0616874
1.59917	0.0626054
1.60083	0.0616468
1.6025	0.0600681
1.60417	0.0621908
1.60583	0.0619812
1.6075	0.0616068
1.60917	0.0635896
1.61083	0.0627623
1.6125	0.0616842
1.61417	0.061414
1.61583	0.0606024
1.6175	0.0606206
1.61917	0.0610407
1.62083	0.0624695
1.6225	0.0620352
1.62417	0.0604981
1.62583	0.0610394
1.6275	0.063353
1.62917	0.0624422
1.63083	0.0617397
1.6325	0.0619522
1.63417	0.0613617
1.63583	0.0617615
1.6375	0.0634355
1.63917	0.0610442
1.64083	0.0627184
1.6425	0.0613976
1.64417	0.0628002
1.64583	0.0618106
1.6475	0.0619221
1.64917	0.0626153
1.65083	0.0627195
1.6525	0.0616597
1.65417	0.0625229
1.65583	0.0617974
1.6575	0.0615655
1.65917	0.060443
1.66083	0.0620514
1.6625	0.0619423
1.66417	0.0620151
1.66583	0.0621334
1.6675	0.0627806
1.66917	0.0624016
1.67083	0.0622505
1.6725	0.0618761
1.67417	0.0612785
1.67583	0.0612816
1.6775	0.0633927
1.67917	0.0620448
1.68083	0.0620084
1.6825	0.0632783
1.68417	0.0630141
1.68583	0.0630117
1.6875	0.0630291
1.68917	0.0617352
1.69083	0.061428
1.6925	0.0628952
1.69417	0.0630374
1.69583	0.0609096
1.6975	0.0623521
1.69917	0.0629371
1.70083	0.0623421
1.7025	0.0622282
1.70417	0.0625245
1.70583	0.061709
1.7075	0.0611474
1.70917	0.0617325
1.71083	0.0607634
1.7125	0.0623861
1.71417	0.0625846
1.71583	0.0631405
1.7175	0.0612984
1.71917	0.0622457
1.72083	0.0625417
1.7225	0.0635067
1.72417	0.0625376
1.72583	0.0620278
1.7275	0.0643091
1.72917	0.0626934
1.73083	0.0620315
1.7325	0.0620899
1.73417	0.0623808
1.73583	0.0619137
1.7375	0.0644665
1.73917	0.0620338
1.74083	0.0631986
1.7425	0.0633265
1.74417	0.0623348
1.74583	0.0630414
1.7475	0.0621421
1.74917	0.063153
1.75083	0.061805
1.7525	0.0620277
1.75417	0.0605392
1.75583	0.0624118
1.7575	0.0634917
1.75917	0.0622159
1.76083	0.0622183
1.7625	0.0632027
1.76417	0.0636708
1.76583	0.0632423
1.7675	0.061663
1.76917	0.062749
1.77083	0.0623613
1.7725	0.0627362
1.77417	0.0638561
1.77583	0.0643015
1.7775	0.0624808
1.77917	0.0642575
1.78083	0.0635783
1.7825	0.0628395
1.78417	0.0624228
1.78583	0.0637899
1.7875	0.0630053
1.78917	0.0627153
1.79083	0.0618452
1.7925	0.0608687
1.79417	0.0634066
1.79583	0.063817
1.7975	0.063287
1.79917	0.0629497
1.80083	0.063268
1.8025	0.0628081
1.80417	0.062676
1.80583	0.0622039
1.8075	0.062191
1.80917	0.0636704
1.81083	0.0638658
1.8125	0.0619428
1.81417	0.0623362
1.81583	0.0621825
1.8175	0.0625223
1.81917	0.0638742
1.82083	0.0652177
1.8225	0.0621296
1.82417	0.0629238
1.82583	0.0625116
1.8275	0.0624893
1.82917	0.0640377
1.83083	0.0639705
1.8325	0.0639348
1.83417	0.0625454
1.83583	0.0633412
1.8375	0.0630467
1.83917	0.0616943
1.84083	0.062837
1.8425	0.0616714
1.84417	0.0621226
1.84583	0.0625526
1.8475	0.0634551
1.84917	0.0638819
1.85083	0.063113
1.8525	0.0630175
1.85417	0.0626373
1.85583	0.0626237
1.8575	0.0634888
1.85917	0.0622744
1.86083	0.0632933
1.8625	0.0644683
1.86417	0.0639518
1.86583	0.0642677
1.8675	0.0632491
1.86917	0.0635649
1.87083	0.0636303
1.8725	0.0631564
1.87417	0.064554
1.87583	0.0627061
1.8775	0.064204
1.87917	0.0615948
1.88083	0.0622414
1.8825	0.0626348
1.88417	0.0619799
1.88583	0.0635113
1.8875	0.062053
1.88917	0.0634431
1.89083	0.0644094
1.8925	0.063038
1.89417	0.0630393
1.89583	0.0618034
1.8975	0.0625103
1.89917	0.0609799
1.90083	0.0629728
1.9025	0.0647612
1.90417	0.0630616
1.90583	0.0644619
1.9075	0.0636177
1.90917	0.0643526
1.91083	0.0643031
1.9125	0.0623106
1.91417	0.0634338
1.91583	0.0628883
1.9175	0.0633443
1.91917	0.0637929
1.92083	0.063276
1.9225	0.0633415
1.92417	0.064049
1.92583	0.0635447
1.9275	0.0640228
1.92917	0.0637083
1.93083	0.0630868
1.9325	0.0643136
1.93417	0.0616847
1.93583	0.0626609
1.9375	0.0638358
1.93917	0.0635526
1.94083	0.0637234
1.9425	0.0645654
1.94417	0.063383
1.94583	0.0624836
1.9475	0.0644878
1.94917	0.0627073
1.95083	0.0642372
1.9525	0.0628682
1.95417	0.0635577
1.95583	0.0638598
1.9575	0.0643073
1.95917	0.0626054
1.96083	0.0633887
1.9625	0.0643589
1.96417	0.0645723
1.96583	0.0629275
1.9675	0.0630995
1.96917	0.0642278
1.97083	0.0637866
1.9725	0.0646663
1.97417	0.0638227
1.97583	0.062837
1.9775	0.0636512
1.97917	0.0630196
1.98083	0.0634544
1.9825	0.0640048
1.98417	0.0641035
1.98583	0.062675
1.9875	0.0644021
1.98917	0.0647252
1.99083	0.0670332
1.9925	0.0644001
1.99417	0.0641858
1.99583	0.0639617
1.9975	0.0639455
1.99917	0.0655077
2.00083	0.0645752
2.0025	0.0637357
2.00417	0.0626802
2.00583	0.0632552
2.0075	0.0635615
2.00917	0.0643072
2.01083	0.0636011
2.0125	0.0632677
2.01417	0.0640076
2.01583	0.0650979
2.0175	0.0635448
2.01917	0.0636761
2.02083	0.061882
2.0225	0.0641192
2.02417	0.0628963
2.02583	0.0631571
2.0275	0.0628664
2.02917	0.0630521
2.03083	0.063127
2.0325	0.0636999
2.03417	0.0642477
2.03583	0.0626528
2.0375	0.063307
2.03917	0.0654519
2.04083	0.0650808
2.0425	0.06206
2.04417	0.0646524
2.04583	0.0638876
2.0475	0.0645821
2.04917	0.0633072
2.05083	0.0639505
2.0525	0.0637393
2.05417	0.0641265
2.05583	0.0628107
2.0575	0.0636864
2.05917	0.0639699
2.06083	0.0647762
2.0625	0.0631871
2.06417	0.0639421
2.06583	0.0637465
2.0675	0.0633559
2.06917	0.0642061
2.07083	0.0629535
2.0725	0.0632796
2.07417	0.064775
2.07583	0.0631602
2.0775	0.0624103
2.07917	0.0635561
2.08083	0.0631165
2.0825	0.0652542
2.08417	0.0640632
2.08583	0.0626498
2.0875	0.063981
2.08917	0.0661422
2.09083	0.0643083
2.0925	0.0623517
2.09417	0.0644691
2.09583	0.0617403
2.0975	0.0642311
2.09917	0.0635427
2.10083	0.0628414
2.1025	0.0642255
2.10417	0.0652926
2.10583	0.0641054
2.1075	0.0639475
2.10917	0.0647233
2.11083	0.0644249
2.1125	0.063427
2.11417	0.0623497
2.11583	0.0636148
2.1175	0.064571
2.11917	0.0639722
2.12083	0.0640652
2.1225	0.0631956
2.12417	0.0638188
2.12583	0.0645424
2.1275	0.063376
2.12917	0.0631703
2.13083	0.0644846
2.1325	0.063082
2.13417	0.063252
2.13583	0.0637875
2.1375	0.064868
2.13917	0.0633714
2.14083	0.0642726
2.1425	0.0620094
2.14417	0.0635371
2.14583	0.0630416
2.1475	0.0641872
2.14917	0.0643918
2.15083	0.0649662
2.1525	0.064438
2.15417	0.0646131
2.15583	0.0634211
2.1575	0.0636629
2.15917	0.0642759
2.16083	0.0649314
2.1625	0.0645069
2.16417	0.0630676
2.16583	0.0637026
2.1675	0.0621292
2.16917	0.0639215
2.17083	0.0645725
2.1725	0.0643667
2.17417	0.0629139
2.17583	0.0662693
2.1775	0.0644422
2.17917	0.0646855
2.18083	0.0645277
2.1825	0.0646872
2.18417	0.0629518
2.18583	0.0644882
2.1875	0.0629271
2.18917	0.0642647
2.19083	0.0635734
2.1925	0.0643152
2.19417	0.0637105
2.19583	0.0645339
2.1975	0.064066
2.19917	0.0631991
2.20083	0.0636363
2.2025	0.0645508
2.20417	0.0653576
2.20583	0.0635149
2.2075	0.0644754
2.20917	0.0635506
2.21083	0.0650625
2.2125	0.0649464
2.21417	0.063659
2.21583	0.0637515
2.2175	0.0642271
2.21917	0.0648835
2.22083	0.062338
2.2225	0.0660138
2.22417	0.0639657
2.22583	0.0653147
2.2275	0.0637669
2.22917	0.0660406
2.23083	0.0646749
2.2325	0.0641546
2.23417	0.0654412
2.23583	0.0636988
2.2375	0.0645344
2.23917	0.0638942
2.24083	0.0642038
2.2425	0.0639144
2.24417	0.0639572
2.24583	0.0651747
2.2475	0.064966
2.24917	0.0638468
2.25083	0.0638642
2.2525	0.0638427
2.25417	0.0654426
2.25583	0.0630307
2.2575	0.0630982
2.25917	0.0638899
2.26083	0.0648421
2.2625	0.0664172
2.26417	0.0663736
2.26583	0.0641259
2.2675	0.0657513
2.26917	0.064727
2.27083	0.0629935
2.2725	0.0653154
2.27417	0.064467
2.27583	0.0644561
2.2775	0.0635362
2.27917	0.0631631
2.28083	0.0650755
2.2825	0.0640917
2.28417	0.0632542
2.28583	0.0634939
2.2875	0.0634211
2.28917	0.06485
2.29083	0.0637875
2.2925	0.0643794
2.29417	0.0651148
2.29583	0.0634899
2.2975	0.0646008
2.29917	0.0630269
2.30083	0.0653319
2.3025	0.0642552
2.30417	0.0646955
2.30583	0.0636344
2.3075	0.0619729
2.30917	0.0647655
2.31083	0.0657291
2.3125	0.065335
2.31417	0.0649478
2.31583	0.0638838
2.3175	0.0643707
2.31917	0.0650677
2.32083	0.0638939
2.3225	0.0633647
2.32417	0.0641524
2.32583	0.0647297
2.3275	0.0654136
2.32917	0.0646113
2.33083	0.0658855
2.3325	0.0659133
2.33417	0.0637598
2.33583	0.0634148
2.3375	0.0650596
2.33917	0.0639763
2.34083	0.0651469
2.3425	0.0658222
2.34417	0.065333
2.34583	0.0646505
2.3475	0.0646816
2.34917	0.0652757
2.35083	0.0650263
2.3525	0.0639478
2.35417	0.0653741
2.35583	0.0649962
2.3575	0.063852
2.35917	0.0655105
2.36083	0.0642249
2.3625	0.064138
2.36417	0.0641916
2.36583	0.0651907
2.3675	0.0656018
2.36917	0.0636529
2.37083	0.0660612
2.3725	0.0655546
2.37417	0.0645974
2.37583	0.0646309
2.3775	0.064407
2.37917	0.0648138
2.38083	0.0657693
2.3825	0.065293
2.38417	0.0641643
2.38583	0.0652785
2.3875	0.0647738
2.38917	0.0640595
2.39083	0.0651885
2.3925	0.0646709
2.39417	0.0641245
2.39583	0.0643161
2.3975	0.0652721
2.39917	0.065088
2.40083	0.0659306
2.4025	0.0649671
2.40417	0.0638829
2.40583	0.0633617
2.4075	0.0650001
2.40917	0.0644715
2.41083	0.0640591
2.4125	0.0648165
2.41417	0.0649608
2.41583	0.0641252
2.4175	0.0651394
2.41917	0.0637331
2.42083	0.0640341
2.4225	0.0657067
2.42417	0.0648034
2.42583	0.0646824
2.4275	0.0639757
2.42917	0.0655684
2.43083	0.0642102
2.4325	0.0648233
2.43417	0.0645131
2.43583	0.0646943
2.4375	0.0661064
2.43917	0.0651818
2.44083	0.0649569
2.4425	0.0658012
2.44417	0.0645653
2.44583	0.0650948
2.4475	0.0648669
2.44917	0.0649536
2.45083	0.0655037
2.4525	0.0645062
2.45417	0.0647065
2.45583	0.0645795
2.4575	0.0653443
2.45917	0.0648781
2.46083	0.0651239
2.4625	0.0651478
2.46417	0.0662217
2.46583	0.0652869
2.4675	0.0648325
2.46917	0.0641693
2.47083	0.0662822
2.4725	0.0647886
2.47417	0.0651013
2.47583	0.0644015
2.4775	0.0658021
2.47917	0.0641702
2.48083	0.0650438
2.4825	0.0656713
2.48417	0.0652974
2.48583	0.0636891
2.4875	0.0652848
2.48917	0.0632523
2.49083	0.0660701
2.4925	0.0638197
2.49417	0.0653204
2.49583	0.0645018
2.4975	0.0646203
2.49917	0.0648487
2.50083	0.0649265
2.5025	0.0641974
2.50417	0.0645542
2.50583	0.0637354
2.5075	0.0662347
2.50917	0.0653188
2.51083	0.0649585
2.5125	0.0650982
2.51417	0.0635602
2.51583	0.0653489
2.5175	0.0650734
2.51917	0.0654285
2.52083	0.0653728
2.5225	0.0651333
2.52417	0.0640038
2.52583	0.0652515
2.5275	0.0650647
2.52917	0.0651407
2.53083	0.0657983
2.5325	0.0645779
2.53417	0.0656418
2.53583	0.0654994
2.5375	0.0641251
2.53917	0.0642237
2.54083	0.0658883
2.5425	0.0650496
2.54417	0.064722
2.54583	0.0655345
2.5475	0.0662602
2.54917	0.0644605
2.55083	0.0649436
2.5525	0.0654744
2.55417	0.0653265
2.55583	0.0651274
2.5575	0.0643196
2.55917	0.0650535
2.56083	0.0648078
2.5625	0.0655331
2.56417	0.0655184
2.56583	0.0648651
2.5675	0.0660315
2.56917	0.066049
2.57083	0.0659716
2.5725	0.0642889
2.57417	0.0658105
2.57583	0.0653189
2.5775	0.0652494
2.57917	0.0651649
2.58083	0.066499
2.5825	0.0646067
2.58417	0.0656776
2.58583	0.0655221
2.5875	0.0663586
2.58917	0.0654062
2.59083	0.0626764
2.5925	0.0664862
2.59417	0.0667541
2.59583	0.0661809
2.5975	0.0662205
2.59917	0.0642455
2.60083	0.0663936
2.6025	0.0649102
2.60417	0.0663093
2.60583	0.0646282
2.6075	0.0659198
2.60917	0.0640137
2.61083	0.065431
2.6125	0.0646983
2.61417	0.0659546
2.61583	0.0644187
2.6175	0.0637548
2.61917	0.0637952
2.62083	0.0654975
2.6225	0.0643153
2.62417	0.066329
2.62583	0.0660804
2.6275	0.0660654
2.62917	0.0648893
2.63083	0.0647157
2.6325	0.0652652
2.63417	0.0665218
2.63583	0.0633819
2.6375	0.0643581
2.63917	0.0660178
2.64083	0.0651161
2.6425	0.0654613
2.64417	0.0657146
2.64583	0.0641122
2.6475	0.0652104
2.64917	0.0656771
2.65083	0.0652747
2.6525	0.0657796
2.65417	0.0650306
2.65583	0.0648226
2.6575	0.0648554
2.65917	0.0662214
2.66083	0.064528
2.6625	0.0649609
2.66417	0.0644381
2.66583	0.0646726
2.6675	0.0668571
2.66917	0.0656917
2.67083	0.0659784
2.6725	0.0662875
2.67417	0.066148
2.67583	0.0650216
2.6775	0.0643695
2.67917	0.0663956
2.68083	0.0646086
2.6825	0.0640755
2.68417	0.0659619
2.68583	0.0665209
2.6875	0.0664859
2.68917	0.0662205
2.69083	0.0652235
2.6925	0.0642745
2.69417	0.0655979
2.69583	0.0635728
2.6975	0.065205
2.69917	0.0650355
2.70083	0.0660201
2.7025	0.0657519
2.70417	0.0650745
2.70583	0.0652572
2.7075	0.0659574
2.70917	0.0652018
2.71083	0.0659435
2.7125	0.0650237
2.71417	0.0662994
2.71583	0.0652896
2.7175	0.0654628
2.71917	0.0657504
2.72083	0.0656153
2.7225	0.0655859
2.72417	0.0637003
2.72583	0.065998
2.7275	0.0657576
2.72917	0.0670104
2.73083	0.0646502
2.7325	0.0639614
2.73417	0.0649958
2.73583	0.0641239
2.7375	0.0646774
2.73917	0.0666083
2.74083	0.0646012
2.7425	0.0671336
2.74417	0.0644291
2.74583	0.0653944
2.7475	0.0660583
2.74917	0.0651328
2.75083	0.0652827
2.7525	0.0649161
2.75417	0.0653422
2.75583	0.0655393
2.7575	0.0655071
2.75917	0.065195
2.76083	0.0661576
2.7625	0.0653927
2.76417	0.0651642
2.76583	0.0642543
2.7675	0.0653399
2.76917	0.066084
2.77083	0.065125
2.7725	0.0655642
2.77417	0.065186
2.77583	0.0660981
2.7775	0.0665234
2.77917	0.0656309
2.78083	0.0671863
2.7825	0.0649837
2.78417	0.0655135
2.78583	0.0645863
2.7875	0.0666498
2.78917	0.0650788
2.79083	0.0657699
2.7925	0.0663455
2.79417	0.0669905
2.79583	0.0658598
2.7975	0.0652823
2.79917	0.0651413
2.80083	0.0670459
2.8025	0.0655652
2.80417	0.0658416
2.80583	0.0652911
2.8075	0.0655958
2.80917	0.0662405
2.81083	0.0656058
2.8125	0.0656875
2.81417	0.0657389
2.81583	0.0638624
2.8175	0.0665862
2.81917	0.0655095
2.82083	0.0672229
2.8225	0.0660717
2.82417	0.0650803
2.82583	0.0655563
2.8275	0.0649687
2.82917	0.0659192
2.83083	0.0655048
2.8325	0.0653301
2.83417	0.064479
2.83583	0.065575
2.8375	0.0655372
2.83917	0.0655799
2.84083	0.0664888
2.8425	0.0663302
2.84417	0.0663535
2.84583	0.065609
2.8475	0.0660023
2.84917	0.0660571
2.85083	0.0650139
2.8525	0.0648669
2.85417	0.0648033
2.85583	0.0649378
2.8575	0.0663645
2.85917	0.0652891
2.86083	0.0663434
2.8625	0.0656658
2.86417	0.0656888
2.86583	0.0655558
2.8675	0.064946
2.86917	0.0655769
2.87083	0.0658256
2.8725	0.0656506
2.87417	0.0654139
2.87583	0.0658354
2.8775	0.0656863
2.87917	0.0649728
2.88083	0.0646327
2.8825	0.0656485
2.88417	0.0658591
2.88583	0.0671205
2.8875	0.0665659
2.88917	0.0653095
2.89083	0.0653938
2.8925	0.064909
2.89417	0.0653472
2.89583	0.0658426
2.8975	0.064655
2.89917	0.0666295
2.90083	0.0644691
2.9025	0.0650409
2.90417	0.0652696
2.90583	0.0671736
2.9075	0.0660366
2.90917	0.0650882
2.91083	0.0656565
2.9125	0.065711
2.91417	0.0654186
2.91583	0.0661507
2.9175	0.0635577
2.91917	0.064998
2.92083	0.066601
2.9225	0.0664665
2.92417	0.0655498
2.92583	0.0661359
2.9275	0.0667787
2.92917	0.0663122
2.93083	0.0657969
2.9325	0.0652418
2.93417	0.0669019
2.93583	0.0656578
2.9375	0.0672539
2.93917	0.0664729
2.94083	0.0672571
2.9425	0.0652832
2.94417	0.0653907
2.94583	0.0654274
2.9475	0.0668278
2.94917	0.0656898
2.95083	0.0660011
2.9525	0.0653096
2.95417	0.0667108
2.95583	0.0655566
2.9575	0.0665309
2.95917	0.065499
2.96083	0.0668077
2.9625	0.0652115
2.96417	0.0654104
2.96583	0.0657402
2.9675	0.0662737
2.96917	0.0662341
2.97083	0.0660613
2.9725	0.0652083
2.97417	0.0654135
2.97583	0.0658076
2.9775	0.0659466
2.97917	0.0664379
2.98083	0.0652185
2.9825	0.0661405
2.98417	0.0652377
2.98583	0.0653556
2.9875	0.0659066
2.98917	0.066202
2.99083	0.0669567
2.9925	0.0669474
2.99417	0.0665314
2.99583	0.0676536
2.9975	0.067082
2.99917	0.0656723
3.00083	0.0660857
3.0025	0.0672082
3.00417	0.0648392
3.00583	0.0676371
3.0075	0.0662651
3.00917	0.0668437
3.01083	0.0669624
3.0125	0.0668468
3.01417	0.0666271
3.01583	0.0657367
3.0175	0.0663448
3.01917	0.0658767
3.02083	0.0657442
3.0225	0.0667034
3.02417	0.0650972
3.02583	0.066555
3.0275	0.0666299
3.02917	0.0649705
3.03083	0.0659344
3.0325	0.0664295
3.03417	0.066693
3.03583	0.0670477
3.0375	0.0661311
3.03917	0.0662415
3.04083	0.0653707
3.0425	0.0656756
3.04417	0.0660637
3.04583	0.0654307
3.0475	0.0656374
3.04917	0.0655062
3.05083	0.0668202
3.0525	0.065262
3.05417	0.0651814
3.05583	0.067594
3.0575	0.066774
3.05917	0.0657354
3.06083	0.064834
3.0625	0.0672405
3.06417	0.066294
3.06583	0.0662197
3.0675	0.0666087
3.06917	0.0676441
3.07083	0.0663575
3.0725	0.0647145
3.07417	0.0672239
3.07583	0.0664474
3.0775	0.0659753
3.07917	0.067823
3.08083	0.0672845
3.0825	0.0680484
3.08417	0.0675171
3.08583	0.0667928
3.0875	0.0659756
3.08917	0.0660934
3.09083	0.0663344
3.0925	0.0671221
3.09417	0.0664009
3.09583	0.0657964
3.0975	0.0667843
3.09917	0.0665999
3.10083	0.0660308
3.1025	0.0662884
3.10417	0.0655824
3.10583	0.065973
3.1075	0.0678825
3.10917	0.0657937
3.11083	0.0671255
3.1125	0.0649426
3.11417	0.0664255
3.11583	0.0670566
3.1175	0.0656982
3.11917	0.0684839
3.12083	0.0664788
3.1225	0.0652218
3.12417	0.0675122
3.12583	0.0652059
3.1275	0.0671578
3.12917	0.0662794
3.13083	0.0665981
3.1325	0.0673906
3.13417	0.067246
3.13583	0.0672077
3.1375	0.0669137
3.13917	0.0656599
3.14083	0.0666812
3.1425	0.0652283
3.14417	0.0666816
3.14583	0.06639
3.1475	0.0672648
3.14917	0.0656015
3.15083	0.0668735
3.1525	0.0664868
3.15417	0.0660255
3.15583	0.0679921
3.1575	0.0668399
3.15917	0.0661998
3.16083	0.0662415
3.1625	0.0659062
3.16417	0.0669307
3.16583	0.0662376
3.1675	0.0669001
3.16917	0.0656848
3.17083	0.0661949
3.1725	0.0675675
3.17417	0.0650259
3.17583	0.0665957
3.1775	0.0673132
3.17917	0.0673744
3.18083	0.0658662
3.1825	0.0670571
3.18417	0.0670571
3.18583	0.0653642
3.1875	0.0664383
3.18917	0.0648678
3.19083	0.0656303
3.1925	0.0662249
3.19417	0.0661958
3.19583	0.0654362
3.1975	0.0668254
3.19917	0.0657064
3.20083	0.06528
3.2025	0.0659234
3.20417	0.0673037
3.20583	0.066756
3.2075	0.0667324
3.20917	0.0670678
3.21083	0.0671597
3.2125	0.0658862
3.21417	0.0666025
3.21583	0.0664285
3.2175	0.0673784
3.21917	0.0681281
3.22083	0.067161
3.2225	0.0665111
3.22417	0.0659618
3.22583	0.0670269
3.2275	0.0666453
3.22917	0.0663354
3.23083	0.0653633
3.2325	0.0670933
3.23417	0.0671975
3.23583	0.0682286
3.2375	0.066114
3.23917	0.0652575
3.24083	0.0671413
3.2425	0.0655763
3.24417	0.0661905
3.24583	0.0663975
3.2475	0.0657086
3.24917	0.0659105
3.25083	0.0679731
3.2525	0.0671881
3.25417	0.0663386
3.25583	0.065929
3.2575	0.0655333
3.25917	0.0661898
3.26083	0.0664039
3.2625	0.0673671
3.26417	0.066321
3.26583	0.0675915
3.2675	0.0663039
3.26917	0.0672669
3.27083	0.067009
3.2725	0.066858
3.27417	0.0674751
3.27583	0.0676461
3.2775	0.0674476
3.27917	0.0660745
3.28083	0.0659659
3.2825	0.0665998
3.28417	0.066819
3.28583	0.0672993
3.2875	0.0654205
3.28917	0.0657431
3.29083	0.0648263
3.2925	0.0668676
3.29417	0.0662703
3.29583	0.0673168
3.2975	0.0665666
3.29917	0.0674054
3.30083	0.0664347
3.3025	0.0659005
3.30417	0.0678597
3.30583	0.0672648
3.3075	0.0664102
3.30917	0.066707
3.31083	0.0666302
3.3125	0.0677542
3.31417	0.0670742
3.31583	0.0662926
3.3175	0.067094
3.31917	0.0683238
3.32083	0.066531
3.3225	0.0676693
3.32417	0.0665068
3.32583	0.0662833
3.3275	0.0668867
3.32917	0.0663
[truncated: 10,011 more rows]

## Sheet: 30c_datapoints_LS.csv
Sample 1
Time (min)	Abs
0.000833333	0.0567324
0.0025	0.0540561
0.00416667	0.0553251
0.00583333	0.0536767
0.0075	0.0552669
0.00916667	0.0552632
0.0108333	0.0536071
0.0125	0.0554585
0.0141667	0.0558061
0.0158333	0.0542207
0.0175	0.0544076
0.0191667	0.0561083
0.0208333	0.0551381
0.0225	0.056294
0.0241667	0.0538263
0.0258333	0.0541932
0.0275	0.0542252
0.0291667	0.0561729
0.0308333	0.0548324
0.0325	0.0537628
0.0341667	0.0548929
0.0358333	0.0536746
0.0375	0.0540408
0.0391667	0.0533385
0.0408333	0.0548866
0.0425	0.054399
0.0441667	0.0541806
0.0458333	0.0548399
0.0475	0.0535648
0.0491667	0.0551254
0.0508333	0.0549763
0.0525	0.0543397
0.0541667	0.0558239
0.0558333	0.0538123
0.0575	0.0553961
0.0591667	0.0542703
0.0608333	0.0549278
0.0625	0.0548989
0.0641667	0.0546988
0.0658333	0.0540379
0.0675	0.0539708
0.0691667	0.0540368
0.0708333	0.0537733
0.0725	0.054432
0.0741667	0.0546279
0.0758333	0.0540936
0.0775	0.0533911
0.0791667	0.0549536
0.0808333	0.0537726
0.0825	0.0547357
0.0841667	0.0543608
0.0858333	0.0565081
0.0875	0.0550629
0.0891667	0.054536
0.0908333	0.0540947
0.0925	0.0549677
0.0941667	0.0539034
0.0958333	0.0539575
0.0975	0.0537744
0.0991667	0.0540429
0.100833	0.053001
0.1025	0.0545438
0.104167	0.0531391
0.105833	0.0526743
0.1075	0.0533509
0.109167	0.0536298
0.110833	0.0545599
0.1125	0.0522419
0.114167	0.0540648
0.115833	0.0528778
0.1175	0.0528278
0.119167	0.0551932
0.120833	0.0541545
0.1225	0.0544839
0.124167	0.0532597
0.125833	0.0544234
0.1275	0.0541742
0.129167	0.055262
0.130833	0.0535712
0.1325	0.0541652
0.134167	0.055896
0.135833	0.0547409
0.1375	0.0536163
0.139167	0.053685
0.140833	0.0547195
0.1425	0.0541524
0.144167	0.0547587
0.145833	0.054994
0.1475	0.0544523
0.149167	0.0554563
0.150833	0.0544106
0.1525	0.0554833
0.154167	0.0543342
0.155833	0.0543214
0.1575	0.0543959
0.159167	0.056016
0.160833	0.0536987
0.1625	0.0544019
0.164167	0.0524163
0.165833	0.0545839
0.1675	0.05418
0.169167	0.0527641
0.170833	0.0541718
0.1725	0.0532577
0.174167	0.0538234
0.175833	0.0552882
0.1775	0.0531599
0.179167	0.0544915
0.180833	0.0537222
0.1825	0.0529779
0.184167	0.0534077
0.185833	0.0538333
0.1875	0.0539231
0.189167	0.0536837
0.190833	0.0540632
0.1925	0.0536603
0.194167	0.0537156
0.195833	0.0536426
0.1975	0.0546576
0.199167	0.0539195
0.200833	0.054982
0.2025	0.0538376
0.204167	0.0541562
0.205833	0.0544479
0.2075	0.0542925
0.209167	0.0527623
0.210833	0.0541986
0.2125	0.0540799
0.214167	0.0532341
0.215833	0.0540636
0.2175	0.0532971
0.219167	0.0523764
0.220833	0.053951
0.2225	0.0548798
0.224167	0.0536581
0.225833	0.055421
0.2275	0.0529537
0.229167	0.0549125
0.230833	0.0516707
0.2325	0.0544529
0.234167	0.0532408
0.235833	0.0536372
0.2375	0.0537455
0.239167	0.0529809
0.240833	0.0548618
0.2425	0.0530204
0.244167	0.0534231
0.245833	0.0518885
0.2475	0.0534082
0.249167	0.0524298
0.250833	0.0509285
0.2525	0.0522999
0.254167	0.0521289
0.255833	0.0526395
0.2575	0.0521701
0.259167	0.0535559
0.260833	0.0522985
0.2625	0.0518752
0.264167	0.0517364
0.265833	0.0510116
0.2675	0.0528796
0.269167	0.0532776
0.270833	0.0528251
0.2725	0.0511123
0.274167	0.0527105
0.275833	0.0519194
0.2775	0.0524479
0.279167	0.052391
0.280833	0.053058
0.2825	0.0523986
0.284167	0.0519785
0.285833	0.0532588
0.2875	0.0518508
0.289167	0.0542708
0.290833	0.0501429
0.2925	0.0528522
0.294167	0.0533283
0.295833	0.0525529
0.2975	0.0527819
0.299167	0.0526978
0.300833	0.0534239
0.3025	0.052288
0.304167	0.053445
0.305833	0.0523841
0.3075	0.0540451
0.309167	0.0529803
0.310833	0.051742
0.3125	0.0523708
0.314167	0.0516364
0.315833	0.0524008
0.3175	0.053307
0.319167	0.0511933
0.320833	0.053302
0.3225	0.0530162
0.324167	0.0528679
0.325833	0.0543032
0.3275	0.0524624
0.329167	0.052508
0.330833	0.0530631
0.3325	0.0516955
0.334167	0.052107
0.335833	0.0548331
0.3375	0.0532365
0.339167	0.0527182
0.340833	0.052203
0.3425	0.0526935
0.344167	0.0520847
0.345833	0.0532365
0.3475	0.0523838
0.349167	0.0534242
0.350833	0.0522582
0.3525	0.0526088
0.354167	0.0533854
0.355833	0.0530261
0.3575	0.0529501
0.359167	0.052331
0.360833	0.0535536
0.3625	0.0524507
0.364167	0.0519062
0.365833	0.0527735
0.3675	0.0529006
0.369167	0.052948
0.370833	0.0530187
0.3725	0.0526044
0.374167	0.0535068
0.375833	0.0514044
0.3775	0.0518083
0.379167	0.0542969
0.380833	0.0535351
0.3825	0.0525965
0.384167	0.053232
0.385833	0.0552936
0.3875	0.0537414
0.389167	0.0532853
0.390833	0.0538832
0.3925	0.0525529
0.394167	0.0523189
0.395833	0.0536829
0.3975	0.0512888
0.399167	0.0528201
0.400833	0.0531653
0.4025	0.0517737
0.404167	0.053125
0.405833	0.0533076
0.4075	0.052955
0.409167	0.0525957
0.410833	0.0530051
0.4125	0.0524498
0.414167	0.0530213
0.415833	0.0536438
0.4175	0.0512809
0.419167	0.054344
0.420833	0.0513379
0.4225	0.0538581
0.424167	0.0529753
0.425833	0.0532063
0.4275	0.0530189
0.429167	0.0535784
0.430833	0.0526592
0.4325	0.0531791
0.434167	0.052846
0.435833	0.0530871
0.4375	0.0535607
0.439167	0.0525926
0.440833	0.0540213
0.4425	0.0530571
0.444167	0.0538835
0.445833	0.0526307
0.4475	0.0531969
0.449167	0.0530037
0.450833	0.0525076
0.4525	0.0529001
0.454167	0.0529414
0.455833	0.052468
0.4575	0.0516915
0.459167	0.0533891
0.460833	0.0523028
0.4625	0.054208
0.464167	0.0532985
0.465833	0.0534129
0.4675	0.0535911
0.469167	0.0539307
0.470833	0.052794
0.4725	0.0534139
0.474167	0.0515803
0.475833	0.0513438
0.4775	0.0519028
0.479167	0.052586
0.480833	0.0531451
0.4825	0.0525415
0.484167	0.0529065
0.485833	0.0530013
0.4875	0.0534804
0.489167	0.0551736
0.490833	0.0552341
0.4925	0.0520998
0.494167	0.0528987
0.495833	0.0526651
0.4975	0.0538131
0.499167	0.0522128
0.500833	0.0534035
0.5025	0.0523325
0.504167	0.0516462
0.505833	0.0527955
0.5075	0.0531302
0.509167	0.0533443
0.510833	0.0535326
0.5125	0.0539557
0.514167	0.053879
0.515833	0.053004
0.5175	0.0523194
0.519167	0.0529177
0.520833	0.0532567
0.5225	0.0520724
0.524167	0.0515725
0.525833	0.0541219
0.5275	0.0551018
0.529167	0.0533864
0.530833	0.0531248
0.5325	0.0524193
0.534167	0.0534077
0.535833	0.0524491
0.5375	0.053145
0.539167	0.0528285
0.540833	0.0531499
0.5425	0.0544341
0.544167	0.0532323
0.545833	0.0519586
0.5475	0.0531237
0.549167	0.052988
0.550833	0.0542995
0.5525	0.0541745
0.554167	0.0540755
0.555833	0.0525424
0.5575	0.0537623
0.559167	0.0532793
0.560833	0.0516866
0.5625	0.0527354
0.564167	0.0530764
0.565833	0.0526955
0.5675	0.0518248
0.569167	0.0531669
0.570833	0.0536048
0.5725	0.0531919
0.574167	0.0530627
0.575833	0.0527323
0.5775	0.0526853
0.579167	0.0509531
0.580833	0.0516005
0.5825	0.0527113
0.584167	0.0524342
0.585833	0.0537314
0.5875	0.0521528
0.589167	0.0527234
0.590833	0.0529669
0.5925	0.0534232
0.594167	0.0515572
0.595833	0.0524096
0.5975	0.0536436
0.599167	0.0529294
0.600833	0.0509925
0.6025	0.0529159
0.604167	0.0527777
0.605833	0.0521516
0.6075	0.051576
0.609167	0.0543036
0.610833	0.0516153
0.6125	0.0539902
0.614167	0.0536388
0.615833	0.0527097
0.6175	0.0513846
0.619167	0.052028
0.620833	0.0534306
0.6225	0.0540496
0.624167	0.0529426
0.625833	0.0536806
0.6275	0.0531345
0.629167	0.0524003
0.630833	0.0534629
0.6325	0.052384
0.634167	0.0522435
0.635833	0.0518622
0.6375	0.0518296
0.639167	0.0513853
0.640833	0.0534492
0.6425	0.0535747
0.644167	0.0525489
0.645833	0.0534069
0.6475	0.0524046
0.649167	0.0535101
0.650833	0.0530552
0.6525	0.0522695
0.654167	0.0529521
0.655833	0.0533857
0.6575	0.0537977
0.659167	0.0529002
0.660833	0.0531022
0.6625	0.0529241
0.664167	0.0532231
0.665833	0.0513529
0.6675	0.0533754
0.669167	0.0522515
0.670833	0.0518669
0.6725	0.0527499
0.674167	0.0542609
0.675833	0.0521186
0.6775	0.0510273
0.679167	0.051458
0.680833	0.0524759
0.6825	0.051868
0.684167	0.0515734
0.685833	0.0518608
0.6875	0.052961
0.689167	0.0539879
0.690833	0.0530951
0.6925	0.0531091
0.694167	0.052416
0.695833	0.0533176
0.6975	0.0535108
0.699167	0.0512693
0.700833	0.0527361
0.7025	0.0534663
0.704167	0.0515904
0.705833	0.0534269
0.7075	0.0540655
0.709167	0.0544852
0.710833	0.0533087
0.7125	0.0538789
0.714167	0.0533599
0.715833	0.052769
0.7175	0.0524384
0.719167	0.0546532
0.720833	0.0533947
0.7225	0.0524235
0.724167	0.0519113
0.725833	0.0525556
0.7275	0.0543442
0.729167	0.0512181
0.730833	0.0526782
0.7325	0.0523138
0.734167	0.0520542
0.735833	0.054546
0.7375	0.0535953
0.739167	0.0524186
0.740833	0.0516521
0.7425	0.0522862
0.744167	0.0512709
0.745833	0.0510607
0.7475	0.0539849
0.749167	0.0535081
0.750833	0.0534867
0.7525	0.0523492
0.754167	0.0523907
0.755833	0.0532936
0.7575	0.0529485
0.759167	0.051605
0.760833	0.0517446
0.7625	0.0530419
0.764167	0.0540375
0.765833	0.0531166
0.7675	0.0516434
0.769167	0.0533521
0.770833	0.0519471
0.7725	0.0527893
0.774167	0.0530276
0.775833	0.0533209
0.7775	0.0525588
0.779167	0.0526977
0.780833	0.0537854
0.7825	0.0511674
0.784167	0.0536557
0.785833	0.0526025
0.7875	0.0519946
0.789167	0.0514406
0.790833	0.0521354
0.7925	0.0515438
0.794167	0.0513303
0.795833	0.0517465
0.7975	0.0527423
0.799167	0.0517855
0.800833	0.0524092
0.8025	0.0523715
0.804167	0.053441
0.805833	0.0518481
0.8075	0.0522119
0.809167	0.051882
0.810833	0.0532483
0.8125	0.0523691
0.814167	0.0532165
0.815833	0.0535347
0.8175	0.0512265
0.819167	0.0532179
0.820833	0.0520917
0.8225	0.052509
0.824167	0.0524537
0.825833	0.0511145
0.8275	0.0523255
0.829167	0.0535187
0.830833	0.0522517
0.8325	0.0518836
0.834167	0.0529197
0.835833	0.0525123
0.8375	0.0541915
0.839167	0.0532314
0.840833	0.0526749
0.8425	0.0530584
0.844167	0.0528902
0.845833	0.0530684
0.8475	0.0532604
0.849167	0.0543004
0.850833	0.0530753
0.8525	0.0532024
0.854167	0.0533539
0.855833	0.0540786
0.8575	0.0521939
0.859167	0.0529603
0.860833	0.053599
0.8625	0.0516252
0.864167	0.0513227
0.865833	0.0521522
0.8675	0.0532691
0.869167	0.0517445
0.870833	0.0531812
0.8725	0.0523713
0.874167	0.0524723
0.875833	0.0521398
0.8775	0.0514542
0.879167	0.0515819
0.880833	0.052424
0.8825	0.0530985
0.884167	0.0534371
0.885833	0.0533711
0.8875	0.0519332
0.889167	0.053964
0.890833	0.0532065
0.8925	0.0525444
0.894167	0.0535392
0.895833	0.0531367
0.8975	0.0536024
0.899167	0.0537319
0.900833	0.0539501
0.9025	0.053359
0.904167	0.0528017
0.905833	0.0537013
0.9075	0.0528615
0.909167	0.0532783
0.910833	0.0547322
0.9125	0.0536777
0.914167	0.0522141
0.915833	0.0549157
0.9175	0.0512202
0.919167	0.0527195
0.920833	0.0532685
0.9225	0.0525041
0.924167	0.0531519
0.925833	0.0534471
0.9275	0.051993
0.929167	0.0526895
0.930833	0.0533652
0.9325	0.0534026
0.934167	0.0534251
0.935833	0.0529605
0.9375	0.0541804
0.939167	0.0524224
0.940833	0.053404
0.9425	0.0510368
0.944167	0.0522562
0.945833	0.0511393
0.9475	0.0524794
0.949167	0.0530175
0.950833	0.0526346
0.9525	0.052954
0.954167	0.053252
0.955833	0.054063
0.9575	0.0537268
0.959167	0.0537294
0.960833	0.0527748
0.9625	0.052549
0.964167	0.0528991
0.965833	0.0524941
0.9675	0.0525472
0.969167	0.0506958
0.970833	0.0531191
0.9725	0.0526272
0.974167	0.0528319
0.975833	0.0538667
0.9775	0.0525503
0.979167	0.0524387
0.980833	0.0506407
0.9825	0.0517624
0.984167	0.0521752
0.985833	0.0531839
0.9875	0.0523759
0.989167	0.0515726
0.990833	0.0528925
0.9925	0.0521949
0.994167	0.0530703
0.995833	0.0540208
0.9975	0.0533984
0.999167	0.0532187
1.00083	0.0521978
1.0025	0.0531009
1.00417	0.053082
1.00583	0.0518397
1.0075	0.0509825
1.00917	0.0524404
1.01083	0.0533867
1.0125	0.0525362
1.01417	0.0538688
1.01583	0.0525692
1.0175	0.0528423
1.01917	0.0521208
1.02083	0.0526506
1.0225	0.0537429
1.02417	0.0519377
1.02583	0.0519985
1.0275	0.0530708
1.02917	0.0528672
1.03083	0.0520278
1.0325	0.0529758
1.03417	0.0511993
1.03583	0.0538186
1.0375	0.0526255
1.03917	0.0514546
1.04083	0.0519951
1.0425	0.0533743
1.04417	0.0536651
1.04583	0.0521969
1.0475	0.0528109
1.04917	0.0519532
1.05083	0.0509163
1.0525	0.0524947
1.05417	0.0519107
1.05583	0.0517374
1.0575	0.05219
1.05917	0.05287
1.06083	0.0532052
1.0625	0.0525409
1.06417	0.0519283
1.06583	0.0523969
1.0675	0.0529282
1.06917	0.0532418
1.07083	0.0529343
1.0725	0.0526177
1.07417	0.0515324
1.07583	0.0518867
1.0775	0.0517408
1.07917	0.0516709
1.08083	0.0514883
1.0825	0.0543597
1.08417	0.0529315
1.08583	0.0518241
1.0875	0.0532253
1.08917	0.0516017
1.09083	0.0523826
1.0925	0.0511883
1.09417	0.0536143
1.09583	0.0533336
1.0975	0.0535995
1.09917	0.0529948
1.10083	0.0517758
1.1025	0.0512799
1.10417	0.0518039
1.10583	0.0534975
1.1075	0.0540239
1.10917	0.0537736
1.11083	0.0525702
1.1125	0.0530874
1.11417	0.0523699
1.11583	0.0531581
1.1175	0.0517411
1.11917	0.0518039
1.12083	0.0536831
1.1225	0.0518823
1.12417	0.0534902
1.12583	0.0539191
1.1275	0.0536065
1.12917	0.0522707
1.13083	0.05175
1.1325	0.0529956
1.13417	0.0532936
1.13583	0.0517023
1.1375	0.054265
1.13917	0.0524492
1.14083	0.0532396
1.1425	0.0521625
1.14417	0.0506809
1.14583	0.0526737
1.1475	0.0514713
1.14917	0.05301
1.15083	0.052178
1.1525	0.0525806
1.15417	0.0514185
1.15583	0.0530648
1.1575	0.0529197
1.15917	0.0523609
1.16083	0.0544181
1.1625	0.0539038
1.16417	0.0514285
1.16583	0.0516414
1.1675	0.0537054
1.16917	0.0526556
1.17083	0.0533179
1.1725	0.0517666
1.17417	0.051331
1.17583	0.0529408
1.1775	0.0519868
1.17917	0.0518885
1.18083	0.0503926
1.1825	0.0531869
1.18417	0.0516234
1.18583	0.0513528
1.1875	0.0499637
1.18917	0.0521589
1.19083	0.0530126
1.1925	0.0526668
1.19417	0.0530318
1.19583	0.0522804
1.1975	0.0529183
1.19917	0.053014
1.20083	0.0515887
1.2025	0.0512589
1.20417	0.0524044
1.20583	0.0535026
1.2075	0.0519446
1.20917	0.0524528
1.21083	0.0509147
1.2125	0.0544491
1.21417	0.0527139
1.21583	0.0527979
1.2175	0.0530009
1.21917	0.0523633
1.22083	0.0518113
1.2225	0.0532284
1.22417	0.0528734
1.22583	0.0522692
1.2275	0.0511659
1.22917	0.0525414
1.23083	0.0520954
1.2325	0.0523046
1.23417	0.0518003
1.23583	0.0536476
1.2375	0.0534078
1.23917	0.0536181
1.24083	0.0537262
1.2425	0.0523212
1.24417	0.0522423
1.24583	0.0534186
1.2475	0.0529249
1.24917	0.0531336
1.25083	0.0524445
1.2525	0.0524982
1.25417	0.0530891
1.25583	0.0532402
1.2575	0.0528743
1.25917	0.0519754
1.26083	0.0532135
1.2625	0.0522378
1.26417	0.0525069
1.26583	0.0511315
1.2675	0.0530772
1.26917	0.0541667
1.27083	0.0525827
1.2725	0.0522204
1.27417	0.052667
1.27583	0.0525123
1.2775	0.0522762
1.27917	0.0532346
1.28083	0.0519976
1.2825	0.0520489
1.28417	0.0522848
1.28583	0.0528348
1.2875	0.0518439
1.28917	0.0522152
1.29083	0.0534043
1.2925	0.0522003
1.29417	0.0521612
1.29583	0.0529455
1.2975	0.0528286
1.29917	0.0538396
1.30083	0.0518794
1.3025	0.0516978
1.30417	0.0530685
1.30583	0.0518047
1.3075	0.0534963
1.30917	0.0539702
1.31083	0.0531378
1.3125	0.0528355
1.31417	0.0534687
1.31583	0.0533505
1.3175	0.0513658
1.31917	0.051866
1.32083	0.052342
1.3225	0.0529262
1.32417	0.0516314
1.32583	0.0521608
1.3275	0.0521803
1.32917	0.0528163
1.33083	0.0543367
1.3325	0.0532265
1.33417	0.0526956
1.33583	0.0544029
1.3375	0.0538766
1.33917	0.0525024
1.34083	0.0518956
1.3425	0.0513334
1.34417	0.0539286
1.34583	0.0533756
1.3475	0.0534207
1.34917	0.0528179
1.35083	0.0527978
1.3525	0.0521225
1.35417	0.0533597
1.35583	0.0520285
1.3575	0.0531889
1.35917	0.0534957
1.36083	0.0533962
1.3625	0.0523325
1.36417	0.0524565
1.36583	0.053217
1.3675	0.0529675
1.36917	0.05398
1.37083	0.0518661
1.3725	0.0522636
1.37417	0.0533213
1.37583	0.0529489
1.3775	0.0522783
1.37917	0.0532461
1.38083	0.0511815
1.3825	0.0536005
1.38417	0.0531448
1.38583	0.0509913
1.3875	0.0522712
1.38917	0.052608
1.39083	0.0535324
1.3925	0.0532813
1.39417	0.0523464
1.39583	0.0512545
1.3975	0.05228
1.39917	0.0524651
1.40083	0.0525223
1.4025	0.0532878
1.40417	0.0539421
1.40583	0.0521489
1.4075	0.0514069
1.40917	0.052559
1.41083	0.0516728
1.4125	0.0519024
1.41417	0.0518772
1.41583	0.0531268
1.4175	0.0529129
1.41917	0.0523309
1.42083	0.0537406
1.4225	0.053484
1.42417	0.0529729
1.42583	0.0527542
1.4275	0.0528439
1.42917	0.0530496
1.43083	0.0526983
1.4325	0.050817
1.43417	0.0529324
1.43583	0.0530367
1.4375	0.0532901
1.43917	0.0526068
1.44083	0.0523133
1.4425	0.0521843
1.44417	0.0525091
1.44583	0.0526734
1.4475	0.0529888
1.44917	0.0531518
1.45083	0.0531792
1.4525	0.0539121
1.45417	0.0526304
1.45583	0.0522849
1.4575	0.0520427
1.45917	0.0539597
1.46083	0.054717
1.4625	0.0520074
1.46417	0.0522038
1.46583	0.0525905
1.4675	0.052005
1.46917	0.0526928
1.47083	0.05342
1.4725	0.0524392
1.47417	0.0524051
1.47583	0.0541205
1.4775	0.0537251
1.47917	0.0513103
1.48083	0.0529359
1.4825	0.0520857
1.48417	0.0535072
1.48583	0.0529394
1.4875	0.0512206
1.48917	0.0534465
1.49083	0.0510525
1.4925	0.054648
1.49417	0.0515774
1.49583	0.0537144
1.4975	0.0535098
1.49917	0.0521492
1.50083	0.0527469
1.5025	0.0537229
1.50417	0.0533061
1.50583	0.0528316
1.5075	0.0528098
1.50917	0.0530361
1.51083	0.05344
1.5125	0.0507766
1.51417	0.0522881
1.51583	0.053308
1.5175	0.0519953
1.51917	0.0526661
1.52083	0.0526019
1.5225	0.0525441
1.52417	0.0532255
1.52583	0.0526169
1.5275	0.0518667
1.52917	0.0537679
1.53083	0.0532731
1.5325	0.0536044
1.53417	0.0524348
1.53583	0.0525632
1.5375	0.0517284
1.53917	0.0525188
1.54083	0.0532434
1.5425	0.0537174
1.54417	0.052277
1.54583	0.0519556
1.5475	0.05314
1.54917	0.0536599
1.55083	0.0518686
1.5525	0.0527454
1.55417	0.0525303
1.55583	0.0524483
1.5575	0.0531615
1.55917	0.0524704
1.56083	0.0525084
1.5625	0.0526228
1.56417	0.053536
1.56583	0.0526015
1.5675	0.0527289
1.56917	0.0535608
1.57083	0.0527834
1.5725	0.0528361
1.57417	0.0549715
1.57583	0.0529807
1.5775	0.0521844
1.57917	0.0508735
1.58083	0.0522909
1.5825	0.0531105
1.58417	0.0517909
1.58583	0.053935
1.5875	0.051528
1.58917	0.053287
1.59083	0.0545254
1.5925	0.0519407
1.59417	0.0523015
1.59583	0.0527496
1.5975	0.0524045
1.59917	0.0537149
1.60083	0.0521793
1.6025	0.0528093
1.60417	0.0524796
1.60583	0.054512
1.6075	0.0525814
1.60917	0.0536915
1.61083	0.0527899
1.6125	0.0533924
1.61417	0.0523676
1.61583	0.0526266
1.6175	0.0528422
1.61917	0.0529943
1.62083	0.0532833
1.6225	0.05485
1.62417	0.0550315
1.62583	0.0536064
1.6275	0.0524031
1.62917	0.0534247
1.63083	0.0534965
1.6325	0.0533392
1.63417	0.0517416
1.63583	0.0528992
1.6375	0.0515453
1.63917	0.0520794
1.64083	0.0535348
1.6425	0.0513861
1.64417	0.0527545
1.64583	0.0534084
1.6475	0.0537803
1.64917	0.0517363
1.65083	0.0532465
1.6525	0.0535688
1.65417	0.0530166
1.65583	0.0544778
1.6575	0.0523914
1.65917	0.0533821
1.66083	0.0530704
1.6625	0.053626
1.66417	0.0529115
1.66583	0.0526061
1.6675	0.0542186
1.66917	0.0532686
1.67083	0.0526126
1.6725	0.0518977
1.67417	0.0519869
1.67583	0.0527811
1.6775	0.0531402
1.67917	0.0535021
1.68083	0.0531752
1.6825	0.0529178
1.68417	0.0515836
1.68583	0.0529037
1.6875	0.0527543
1.68917	0.0527331
1.69083	0.0525475
1.6925	0.0516854
1.69417	0.0530848
1.69583	0.0534223
1.6975	0.0532417
1.69917	0.0533974
1.70083	0.0527859
1.7025	0.0524489
1.70417	0.0532013
1.70583	0.052095
1.7075	0.0520614
1.70917	0.0522856
1.71083	0.0530715
1.7125	0.0536103
1.71417	0.0532765
1.71583	0.0521374
1.7175	0.0523988
1.71917	0.0538881
1.72083	0.0538835
1.7225	0.0533194
1.72417	0.0526051
1.72583	0.0521778
1.7275	0.0535441
1.72917	0.0526181
1.73083	0.0529774
1.7325	0.0528367
1.73417	0.0531778
1.73583	0.0531605
1.7375	0.0536449
1.73917	0.0527876
1.74083	0.0531406
1.7425	0.0531511
1.74417	0.0534602
1.74583	0.0544182
1.7475	0.0516077
1.74917	0.0527111
1.75083	0.0533107
1.7525	0.052339
1.75417	0.0534367
1.75583	0.0529749
1.7575	0.0520329
1.75917	0.0535746
1.76083	0.0515261
1.7625	0.0515044
1.76417	0.052515
1.76583	0.053492
1.7675	0.0527845
1.76917	0.0527854
1.77083	0.0532373
1.7725	0.0522585
1.77417	0.0530984
1.77583	0.0534746
1.7775	0.0525952
1.77917	0.0545949
1.78083	0.0537581
1.7825	0.0541176
1.78417	0.0524776
1.78583	0.0522981
1.7875	0.052249
1.78917	0.0527259
1.79083	0.0529794
1.7925	0.0533814
1.79417	0.0545215
1.79583	0.0534207
1.7975	0.0516538
1.79917	0.0539484
1.80083	0.052949
1.8025	0.0530958
1.80417	0.0541577
1.80583	0.0532068
1.8075	0.054126
1.80917	0.0532026
1.81083	0.0526134
1.8125	0.0525267
1.81417	0.0527135
1.81583	0.0525236
1.8175	0.0538321
1.81917	0.053832
1.82083	0.0518794
1.8225	0.052428
1.82417	0.0526196
1.82583	0.0517542
1.8275	0.0519829
1.82917	0.0527466
1.83083	0.0535857
1.8325	0.0538045
1.83417	0.0532459
1.83583	0.0527303
1.8375	0.0529001
1.83917	0.0529775
1.84083	0.0537449
1.8425	0.0533928
1.84417	0.0530996
1.84583	0.0536393
1.8475	0.0537357
1.84917	0.0516911
1.85083	0.0528997
1.8525	0.0548268
1.85417	0.0539869
1.85583	0.0519341
1.8575	0.0525428
1.85917	0.0539034
1.86083	0.0515984
1.8625	0.0531338
1.86417	0.0532595
1.86583	0.0525238
1.8675	0.0533648
1.86917	0.0515923
1.87083	0.0522067
1.8725	0.0543916
1.87417	0.052824
1.87583	0.0522182
1.8775	0.0519348
1.87917	0.0517853
1.88083	0.0532238
1.8825	0.0531929
1.88417	0.0541766
1.88583	0.0555242
1.8875	0.0526604
1.88917	0.0537797
1.89083	0.0535662
1.8925	0.0529762
1.89417	0.0529537
1.89583	0.0539347
1.8975	0.0524027
1.89917	0.0525443
1.90083	0.0541574
1.9025	0.0527478
1.90417	0.0521235
1.90583	0.0524885
1.9075	0.0530167
1.90917	0.0545156
1.91083	0.0520624
1.9125	0.0540581
1.91417	0.053025
1.91583	0.0514899
1.9175	0.0530669
1.91917	0.0539102
1.92083	0.0518586
1.9225	0.0520966
1.92417	0.0529249
1.92583	0.0523565
1.9275	0.0535933
1.92917	0.0526343
1.93083	0.0537641
1.9325	0.0525013
1.93417	0.0524419
1.93583	0.0533295
1.9375	0.0537092
1.93917	0.054269
1.94083	0.0536428
1.9425	0.0523768
1.94417	0.0522285
1.94583	0.0528406
1.9475	0.0540299
1.94917	0.0539538
1.95083	0.0539237
1.9525	0.0540021
1.95417	0.0539376
1.95583	0.0533389
1.9575	0.0526761
1.95917	0.0528569
1.96083	0.0537606
1.9625	0.052932
1.96417	0.0522742
1.96583	0.0535862
1.9675	0.0537787
1.96917	0.0536983
1.97083	0.0518742
1.9725	0.0546397
1.97417	0.0522357
1.97583	0.0536738
1.9775	0.053961
1.97917	0.0524269
1.98083	0.0518396
1.9825	0.0537818
1.98417	0.053954
1.98583	0.0522735
1.9875	0.0529175
1.98917	0.0526999
1.99083	0.052937
1.9925	0.0539219
1.99417	0.0527838
1.99583	0.0530173
1.9975	0.0526683
1.99917	0.0534222
2.00083	0.052943
2.0025	0.0536716
2.00417	0.0545745
2.00583	0.0527263
2.0075	0.0546458
2.00917	0.0533342
2.01083	0.0526577
2.0125	0.0522909
2.01417	0.0523621
2.01583	0.0537069
2.0175	0.0537645
2.01917	0.0542166
2.02083	0.0530015
2.0225	0.0540516
2.02417	0.0526924
2.02583	0.0537713
2.0275	0.0534641
2.02917	0.0531461
2.03083	0.0529286
2.0325	0.0524178
2.03417	0.0538073
2.03583	0.0547104
2.0375	0.0527703
2.03917	0.0523062
2.04083	0.0511425
2.0425	0.0529254
2.04417	0.0542603
2.04583	0.053559
2.0475	0.0539808
2.04917	0.0542032
2.05083	0.0542638
2.0525	0.0536785
2.05417	0.0528592
2.05583	0.0540886
2.0575	0.0525541
2.05917	0.0525961
2.06083	0.0527838
2.0625	0.0526646
2.06417	0.0521823
2.06583	0.0533624
2.0675	0.0523523
2.06917	0.0541458
2.07083	0.0540261
2.0725	0.0532654
2.07417	0.0541555
2.07583	0.0519264
2.0775	0.052601
2.07917	0.0533175
2.08083	0.0524837
2.0825	0.0525301
2.08417	0.0533704
2.08583	0.0538399
2.0875	0.0530376
2.08917	0.0544808
2.09083	0.0530128
2.0925	0.0531958
2.09417	0.0533486
2.09583	0.0520365
2.0975	0.0538972
2.09917	0.0533241
2.10083	0.053727
2.1025	0.054105
2.10417	0.0545888
2.10583	0.053501
2.1075	0.0534315
2.10917	0.0534009
2.11083	0.0528248
2.1125	0.0531211
2.11417	0.0538704
2.11583	0.0526408
2.1175	0.0538018
2.11917	0.0534391
2.12083	0.0533012
2.1225	0.0533354
2.12417	0.0528897
2.12583	0.0528186
2.1275	0.0540179
2.12917	0.0546011
2.13083	0.0531976
2.1325	0.0523725
2.13417	0.0523851
2.13583	0.0527017
2.1375	0.0529963
2.13917	0.0529888
2.14083	0.052005
2.1425	0.0530963
2.14417	0.0528307
2.14583	0.0528784
2.1475	0.0529319
2.14917	0.0523456
2.15083	0.0518067
2.1525	0.0525582
2.15417	0.0525524
2.15583	0.0535489
2.1575	0.0524171
2.15917	0.0523923
2.16083	0.0543538
2.1625	0.0531701
2.16417	0.0547641
2.16583	0.054584
2.1675	0.0536335
2.16917	0.0517041
2.17083	0.0531845
2.1725	0.0540673
2.17417	0.0528647
2.17583	0.0535666
2.1775	0.0518834
2.17917	0.0519144
2.18083	0.0516075
2.1825	0.0539794
2.18417	0.053511
2.18583	0.0534489
2.1875	0.053523
2.18917	0.0544534
2.19083	0.0542852
2.1925	0.05254
2.19417	0.0525448
2.19583	0.0536516
2.1975	0.0533998
2.19917	0.0538737
2.20083	0.0527833
2.2025	0.0531446
2.20417	0.0532327
2.20583	0.0524878
2.2075	0.0533544
2.20917	0.0517648
2.21083	0.0526567
2.2125	0.0545375
2.21417	0.0541439
2.21583	0.0538144
2.2175	0.0526099
2.21917	0.0531426
2.22083	0.0534044
2.2225	0.0535281
2.22417	0.0547624
2.22583	0.0534306
2.2275	0.0527771
2.22917	0.0521277
2.23083	0.0521527
2.2325	0.0539683
2.23417	0.0534591
2.23583	0.0531721
2.2375	0.0533898
2.23917	0.0531997
2.24083	0.0533684
2.2425	0.0525029
2.24417	0.0535349
2.24583	0.0536504
2.2475	0.0520208
2.24917	0.0527378
2.25083	0.0534196
2.2525	0.0532349
2.25417	0.0526436
2.25583	0.0548524
2.2575	0.0532001
2.25917	0.0523345
2.26083	0.0530578
2.2625	0.0538073
2.26417	0.0532921
2.26583	0.0538862
2.2675	0.0550673
2.26917	0.0543925
2.27083	0.0534663
2.2725	0.0532872
2.27417	0.0536243
2.27583	0.0535902
2.2775	0.0521688
2.27917	0.0519244
2.28083	0.0541338
2.2825	0.0529308
2.28417	0.0523224
2.28583	0.0532216
2.2875	0.0542406
2.28917	0.052422
2.29083	0.0532952
2.2925	0.0532277
2.29417	0.053568
2.29583	0.0554431
2.2975	0.0545732
2.29917	0.0517769
2.30083	0.0542057
2.3025	0.0537903
2.30417	0.0542916
2.30583	0.0531626
2.3075	0.0529574
2.30917	0.0527645
2.31083	0.0538911
2.3125	0.0535579
2.31417	0.0522534
2.31583	0.0543423
2.3175	0.05464
2.31917	0.053385
2.32083	0.0533497
2.3225	0.0549938
2.32417	0.054466
2.32583	0.0546091
2.3275	0.0536179
2.32917	0.0535512
2.33083	0.0521435
2.3325	0.0537666
2.33417	0.0526853
2.33583	0.052806
2.3375	0.0518099
2.33917	0.0536404
2.34083	0.0548003
2.3425	0.0535711
2.34417	0.0540615
2.34583	0.0515138
2.3475	0.0533989
2.34917	0.0547099
2.35083	0.0535352
2.3525	0.0533591
2.35417	0.0517163
2.35583	0.0539966
2.3575	0.0514978
2.35917	0.0523176
2.36083	0.0530877
2.3625	0.0521519
2.36417	0.0520334
2.36583	0.0541674
2.3675	0.0526047
2.36917	0.0534727
2.37083	0.0524338
2.3725	0.0517032
2.37417	0.0532142
2.37583	0.0535355
2.3775	0.0522438
2.37917	0.0524971
2.38083	0.053434
2.3825	0.053249
2.38417	0.0537297
2.38583	0.055111
2.3875	0.0527465
2.38917	0.0541376
2.39083	0.0532056
2.3925	0.0531932
2.39417	0.0514747
2.39583	0.054441
2.3975	0.0570453
2.39917	0.0534127
2.40083	0.0528953
2.4025	0.053092
2.40417	0.0528938
2.40583	0.0530878
2.4075	0.0524331
2.40917	0.0536208
2.41083	0.0525446
2.4125	0.0532862
2.41417	0.0530693
2.41583	0.0554901
2.4175	0.0536734
2.41917	0.0556869
2.42083	0.0535756
2.4225	0.0527079
2.42417	0.0537634
2.42583	0.053676
2.4275	0.0527074
2.42917	0.0528972
2.43083	0.0531467
2.4325	0.0552206
2.43417	0.0526189
2.43583	0.0538242
2.4375	0.053951
2.43917	0.0542046
2.44083	0.0528831
2.4425	0.0537672
2.44417	0.0547468
2.44583	0.0552548
2.4475	0.0541628
2.44917	0.053419
2.45083	0.0538076
2.4525	0.0554817
2.45417	0.0528966
2.45583	0.0545042
2.4575	0.0543396
2.45917	0.0525058
2.46083	0.0540785
2.4625	0.0540873
2.46417	0.0527014
2.46583	0.0547332
2.4675	0.0537809
2.46917	0.0534546
2.47083	0.0532445
2.4725	0.0523766
2.47417	0.0545659
2.47583	0.0528245
2.4775	0.053191
2.47917	0.0542456
2.48083	0.0538654
2.4825	0.0529772
2.48417	0.053415
2.48583	0.0536438
2.4875	0.053621
2.48917	0.0515127
2.49083	0.0543413
2.4925	0.0526009
2.49417	0.0530068
2.49583	0.0521866
2.4975	0.0536926
2.49917	0.053068
2.50083	0.051331
2.5025	0.0539552
2.50417	0.054204
2.50583	0.0542206
2.5075	0.0520872
2.50917	0.0539053
2.51083	0.0539668
2.5125	0.0540672
2.51417	0.0542241
2.51583	0.053134
2.5175	0.0541445
2.51917	0.0538477
2.52083	0.0560027
2.5225	0.0539821
2.52417	0.0526213
2.52583	0.0532703
2.5275	0.05339
2.52917	0.0541103
2.53083	0.0521321
2.5325	0.0534229
2.53417	0.0534406
2.53583	0.053832
2.5375	0.0537337
2.53917	0.0547111
2.54083	0.053512
2.5425	0.0541526
2.54417	0.054254
2.54583	0.0532952
2.5475	0.0539016
2.54917	0.0530939
2.55083	0.0541562
2.5525	0.0535708
2.55417	0.0535811
2.55583	0.053652
2.5575	0.0506771
2.55917	0.052035
2.56083	0.0519039
2.5625	0.0537905
2.56417	0.0536312
2.56583	0.0554426
2.5675	0.0550326
2.56917	0.0538588
2.57083	0.0546508
2.5725	0.0515431
2.57417	0.0534378
2.57583	0.0532959
2.5775	0.0526689
2.57917	0.0548101
2.58083	0.0519332
2.5825	0.0530356
2.58417	0.0538926
2.58583	0.0539555
2.5875	0.052608
2.58917	0.0537109
2.59083	0.0529169
2.5925	0.0542743
2.59417	0.0537595
2.59583	0.0553672
2.5975	0.0528548
2.59917	0.0535594
2.60083	0.0529629
2.6025	0.0538816
2.60417	0.0522481
2.60583	0.0539408
2.6075	0.0524944
2.60917	0.053845
2.61083	0.0539809
2.6125	0.0529622
2.61417	0.0529305
2.61583	0.0539409
2.6175	0.0533087
2.61917	0.053411
2.62083	0.0532238
2.6225	0.0538337
2.62417	0.0526894
2.62583	0.0525025
2.6275	0.0523796
2.62917	0.052445
2.63083	0.0534833
2.6325	0.0528814
2.63417	0.0526165
2.63583	0.0517851
2.6375	0.0537349
2.63917	0.0539406
2.64083	0.0545738
2.6425	0.053091
2.64417	0.0528826
2.64583	0.0526506
2.6475	0.0523287
2.64917	0.0515384
2.65083	0.0533669
2.6525	0.0543759
2.65417	0.0539247
2.65583	0.0528252
2.6575	0.0530706
2.65917	0.0532027
2.66083	0.0541835
2.6625	0.0548529
2.66417	0.0533356
2.66583	0.0526366
2.6675	0.0527126
2.66917	0.0523866
2.67083	0.0529562
2.6725	0.054788
2.67417	0.0529452
2.67583	0.0542929
2.6775	0.0542343
2.67917	0.0545814
2.68083	0.054311
2.6825	0.0536106
2.68417	0.0535216
2.68583	0.0535602
2.6875	0.0532569
2.68917	0.0527849
2.69083	0.053232
2.6925	0.0547398
2.69417	0.0557687
2.69583	0.0534606
2.6975	0.052689
2.69917	0.0526739
2.70083	0.0534932
2.7025	0.052491
2.70417	0.0529749
2.70583	0.0537693
2.7075	0.0533946
2.70917	0.0521414
2.71083	0.0539593
2.7125	0.0544835
2.71417	0.0535186
2.71583	0.0527748
2.7175	0.0521569
2.71917	0.0531208
2.72083	0.0522815
2.7225	0.0543051
2.72417	0.0542673
2.72583	0.0554434
2.7275	0.0537771
2.72917	0.0521523
2.73083	0.0531739
2.7325	0.0539514
2.73417	0.0547136
2.73583	0.0527092
2.7375	0.0544655
2.73917	0.0543293
2.74083	0.0527715
2.7425	0.0530841
2.74417	0.0526222
2.74583	0.0533694
2.7475	0.0537208
2.74917	0.0577333
2.75083	0.0559189
2.7525	0.0528531
2.75417	0.0520296
2.75583	0.0530577
2.7575	0.0524175
2.75917	0.0541025
2.76083	0.0532218
2.7625	0.0531157
2.76417	0.053618
2.76583	0.0538901
2.7675	0.0521625
2.76917	0.0536889
2.77083	0.0544619
2.7725	0.0538368
2.77417	0.0539668
2.77583	0.0545027
2.7775	0.0544873
2.77917	0.0536745
2.78083	0.0555029
2.7825	0.0554958
2.78417	0.0541732
2.78583	0.0527914
2.7875	0.0530006
2.78917	0.0520901
2.79083	0.0515164
2.7925	0.0523165
2.79417	0.0543096
2.79583	0.0537334
2.7975	0.0522823
2.79917	0.05393
2.80083	0.0520821
2.8025	0.0526023
2.80417	0.0521899
2.80583	0.0544445
2.8075	0.0535765
2.80917	0.0538312
2.81083	0.0546677
2.8125	0.0525328
2.81417	0.0534355
2.81583	0.0537128
2.8175	0.0534846
2.81917	0.0533898
2.82083	0.0527989
2.8225	0.0530299
2.82417	0.0537168
2.82583	0.0526106
2.8275	0.0522754
2.82917	0.0526645
2.83083	0.0526681
2.8325	0.053247
2.83417	0.0538505
2.83583	0.0527291
2.8375	0.0549695
2.83917	0.0548022
2.84083	0.0521239
2.8425	0.0526539
2.84417	0.0519293
2.84583	0.0530589
2.8475	0.0532367
2.84917	0.0537257
2.85083	0.0538277
2.8525	0.0538885
2.85417	0.0534557
2.85583	0.0544306
2.8575	0.0531907
2.85917	0.0538882
2.86083	0.0535272
2.8625	0.0514762
2.86417	0.0556853
2.86583	0.0527025
2.8675	0.0522221
2.86917	0.0537781
2.87083	0.052873
2.8725	0.0537505
2.87417	0.0524483
2.87583	0.0516698
2.8775	0.0531032
2.87917	0.0530388
2.88083	0.0544577
2.8825	0.0532662
2.88417	0.0540925
2.88583	0.0538896
2.8875	0.0523769
2.88917	0.054949
2.89083	0.0543244
2.8925	0.0539767
2.89417	0.0540369
2.89583	0.0523859
2.8975	0.0532162
2.89917	0.0531778
2.90083	0.053789
2.9025	0.0546305
2.90417	0.0534247
2.90583	0.0523751
2.9075	0.0543669
2.90917	0.0540316
2.91083	0.0523218
2.9125	0.0544952
2.91417	0.0525799
2.91583	0.0541291
2.9175	0.0549662
2.91917	0.0526272
2.92083	0.0527387
2.9225	0.0542712
2.92417	0.0530898
2.92583	0.0543693
2.9275	0.0517451
2.92917	0.053485
2.93083	0.0551734
2.9325	0.055146
2.93417	0.0534119
2.93583	0.0538323
2.9375	0.0539647
2.93917	0.0537436
2.94083	0.0520821
2.9425	0.0527569
2.94417	0.0531652
2.94583	0.0525931
2.9475	0.0537575
2.94917	0.0540193
2.95083	0.0532187
2.9525	0.0521705
2.95417	0.0524654
2.95583	0.0541568
2.9575	0.0524452
2.95917	0.0534937
2.96083	0.0527451
2.9625	0.0528726
2.96417	0.0529483
2.96583	0.0530241
2.9675	0.0525122
2.96917	0.0530137
2.97083	0.0535198
2.9725	0.0530111
2.97417	0.0522946
2.97583	0.0524964
2.9775	0.0529429
2.97917	0.0531531
2.98083	0.0538062
2.9825	0.0537567
2.98417	0.0532582
2.98583	0.0529784
2.9875	0.0553384
2.98917	0.0542787
2.99083	0.053826
2.9925	0.053063
2.99417	0.0525205
2.99583	0.0523236
2.9975	0.0534261
2.99917	0.0543297
3.00083	0.0536047
3.0025	0.0536792
3.00417	0.0542391
3.00583	0.0524231
3.0075	0.0540565
3.00917	0.0543099
3.01083	0.0545605
3.0125	0.0515922
3.01417	0.054623
3.01583	0.0535281
3.0175	0.0533516
3.01917	0.0537932
3.02083	0.0528926
3.0225	0.0530991
3.02417	0.0527209
3.02583	0.0538997
3.0275	0.0526325
3.02917	0.0538943
3.03083	0.0541508
3.0325	0.0538659
3.03417	0.0549637
3.03583	0.0535824
3.0375	0.0535057
3.03917	0.0540893
3.04083	0.0521419
3.0425	0.0533852
3.04417	0.0533339
3.04583	0.0547723
3.0475	0.0544047
3.04917	0.0536603
3.05083	0.0523983
3.0525	0.0524716
3.05417	0.0529832
3.05583	0.0536325
3.0575	0.0544831
3.05917	0.0541913
3.06083	0.0532439
3.0625	0.0520777
3.06417	0.0528342
3.06583	0.0529429
3.0675	0.0539871
3.06917	0.0525301
3.07083	0.0538671
3.0725	0.0536971
3.07417	0.0529162
3.07583	0.0522098
3.0775	0.0536794
3.07917	0.0527252
3.08083	0.0536689
3.0825	0.0528557
3.08417	0.0527417
3.08583	0.0525482
3.0875	0.053466
3.08917	0.0553591
3.09083	0.0516152
3.0925	0.0534901
3.09417	0.0526773
3.09583	0.0543008
3.0975	0.0540335
3.09917	0.0531438
3.10083	0.0538416
3.1025	0.0537303
3.10417	0.0532469
3.10583	0.05594
3.1075	0.054048
3.10917	0.0531631
3.11083	0.0532744
3.1125	0.0534548
3.11417	0.0539347
3.11583	0.054938
3.1175	0.0534929
3.11917	0.0527193
3.12083	0.053248
3.1225	0.0530806
3.12417	0.0546328
3.12583	0.0526383
3.1275	0.0532731
3.12917	0.0533062
3.13083	0.05419
3.1325	0.0523725
3.13417	0.0543886
3.13583	0.0529044
3.1375	0.0537508
3.13917	0.0529746
3.14083	0.0538701
3.1425	0.0533321
3.14417	0.053847
3.14583	0.0525042
3.1475	0.0523125
3.14917	0.0545173
3.15083	0.0527775
3.1525	0.0552004
3.15417	0.0526317
3.15583	0.0537713
3.1575	0.0534128
3.15917	0.0541116
3.16083	0.052895
3.1625	0.0540695
3.16417	0.0550447
3.16583	0.0524848
3.1675	0.0532991
3.16917	0.0535051
3.17083	0.0538296
3.1725	0.0541456
3.17417	0.0538846
3.17583	0.0525074
3.1775	0.054399
3.17917	0.0543417
3.18083	0.053515
3.1825	0.0532806
3.18417	0.0526973
3.18583	0.0532996
3.1875	0.0524612
3.18917	0.0522161
3.19083	0.0537777
3.1925	0.0541269
3.19417	0.0552294
3.19583	0.0535199
3.1975	0.0553694
3.19917	0.0526346
3.20083	0.0517413
3.2025	0.0551749
3.20417	0.054655
3.20583	0.0536708
3.2075	0.0546854
3.20917	0.0537733
3.21083	0.0532589
3.2125	0.0529616
3.21417	0.0538959
3.21583	0.053603
3.2175	0.0537404
3.21917	0.0551359
3.22083	0.0543315
3.2225	0.0548608
3.22417	0.0555236
3.22583	0.0525381
3.2275	0.053892
3.22917	0.0550739
3.23083	0.0553713
3.2325	0.0531865
3.23417	0.0548587
3.23583	0.0549502
3.2375	0.0547007
3.23917	0.0544748
3.24083	0.0532847
3.2425	0.0543193
3.24417	0.0545029
3.24583	0.0541778
3.2475	0.0538783
3.24917	0.0541709
3.25083	0.0518864
3.2525	0.0537129
3.25417	0.0518046
3.25583	0.0540238
3.2575	0.0540442
3.25917	0.0537592
3.26083	0.052906
3.2625	0.0529741
3.26417	0.0515645
3.26583	0.0527899
3.2675	0.0529798
3.26917	0.0524074
3.27083	0.0530295
3.2725	0.0542525
3.27417	0.0544468
3.27583	0.0534201
3.2775	0.0543393
3.27917	0.0533
3.28083	0.0529748
3.2825	0.0526026
3.28417	0.0529648
3.28583	0.0542199
3.2875	0.0527437
3.28917	0.0536489
3.29083	0.0552754
3.2925	0.0527222
3.29417	0.0535321
3.29583	0.0526231
3.2975	0.0546886
3.29917	0.0522929
3.30083	0.0528843
3.3025	0.0540744
3.30417	0.0527979
3.30583	0.0532564
3.3075	0.0545485
3.30917	0.0541362
3.31083	0.0547333
3.3125	0.0517285
3.31417	0.0545433
3.31583	0.0507104
3.3175	0.0531075
3.31917	0.0520296
3.32083	0.0536182
3.3225	0.0535536
3.32417	0.0547229
3.32583	0.053134
3.3275	0.0537474
3.32917	0.0531332
[truncated: 10,010 more rows]

## Sheet: 50c_datapoints_ContRep2.csv
Sample 1
Time (min)	Abs
0.000833333	0.102462
0.0025	0.100459
0.00416667	0.0995857
0.00583333	0.0999704
0.0075	0.101887
0.00916667	0.0987633
0.0108333	0.100184
0.0125	0.0998789
0.0141667	0.100598
0.0158333	0.0989901
0.0175	0.0999073
0.0191667	0.0985188
0.0208333	0.0994361
0.0225	0.100457
0.0241667	0.100281
0.0258333	0.0999001
0.0275	0.100083
0.0291667	0.100291
0.0308333	0.100745
0.0325	0.0996628
0.0341667	0.100279
0.0358333	0.101319
0.0375	0.101075
0.0391667	0.100698
0.0408333	0.101455
0.0425	0.101095
0.0441667	0.100558
0.0458333	0.101953
0.0475	0.101433
0.0491667	0.101448
0.0508333	0.0999061
0.0525	0.10057
0.0541667	0.100509
0.0558333	0.0985432
0.0575	0.0998065
0.0591667	0.1005
0.0608333	0.100077
0.0625	0.102035
0.0641667	0.101737
0.0658333	0.101206
0.0675	0.0996
0.0691667	0.0999215
0.0708333	0.0999172
0.0725	0.0993709
0.0741667	0.0998562
0.0758333	0.100622
0.0775	0.100689
0.0791667	0.100158
0.0808333	0.0987864
0.0825	0.100709
0.0841667	0.101593
0.0858333	0.10239
0.0875	0.0999057
0.0891667	0.101222
0.0908333	0.1013
0.0925	0.0996078
0.0941667	0.0998374
0.0958333	0.0988234
0.0975	0.0995375
0.0991667	0.101283
0.100833	0.100376
0.1025	0.101576
0.104167	0.101337
0.105833	0.101251
0.1075	0.101627
0.109167	0.0995591
0.110833	0.101243
0.1125	0.0995554
0.114167	0.100881
0.115833	0.0998782
0.1175	0.100117
0.119167	0.100107
0.120833	0.101466
0.1225	0.101891
0.124167	0.101341
0.125833	0.0978636
0.1275	0.100968
0.129167	0.100355
0.130833	0.0989546
0.1325	0.0992054
0.134167	0.0994835
0.135833	0.101161
0.1375	0.101257
0.139167	0.100829
0.140833	0.101224
0.1425	0.100995
0.144167	0.10055
0.145833	0.0987894
0.1475	0.100306
0.149167	0.100455
0.150833	0.0998205
0.1525	0.100542
0.154167	0.10193
0.155833	0.101732
0.1575	0.100196
0.159167	0.0995113
0.160833	0.100481
0.1625	0.100498
0.164167	0.100911
0.165833	0.0981256
0.1675	0.100197
0.169167	0.0998906
0.170833	0.0999836
0.1725	0.0990824
0.174167	0.0998389
0.175833	0.098877
0.1775	0.0996397
0.179167	0.101142
0.180833	0.0987857
0.1825	0.0986863
0.184167	0.100339
0.185833	0.101391
0.1875	0.101189
0.189167	0.101871
0.190833	0.101753
0.1925	0.102349
0.194167	0.104172
0.195833	0.103793
0.1975	0.101587
0.199167	0.103608
0.200833	0.101915
0.2025	0.102757
0.204167	0.103899
0.205833	0.102207
0.2075	0.101392
0.209167	0.102283
0.210833	0.101834
0.2125	0.102829
0.214167	0.104388
0.215833	0.100319
0.2175	0.103413
0.219167	0.103949
0.220833	0.102959
0.2225	0.102919
0.224167	0.101407
0.225833	0.101743
0.2275	0.10108
0.229167	0.102175
0.230833	0.101951
0.2325	0.101219
0.234167	0.101508
0.235833	0.10119
0.2375	0.101945
0.239167	0.100433
0.240833	0.0999208
0.2425	0.100874
0.244167	0.100161
0.245833	0.100134
0.2475	0.101476
0.249167	0.100191
0.250833	0.100633
0.2525	0.100746
0.254167	0.101372
0.255833	0.101887
0.2575	0.101293
0.259167	0.100391
0.260833	0.102089
0.2625	0.102512
0.264167	0.101814
0.265833	0.102097
0.2675	0.102789
0.269167	0.100742
0.270833	0.102281
0.2725	0.100083
0.274167	0.10125
0.275833	0.101745
0.2775	0.102257
0.279167	0.101894
0.280833	0.101954
0.2825	0.103059
0.284167	0.101813
0.285833	0.10504
0.2875	0.102981
0.289167	0.1028
0.290833	0.102911
0.2925	0.103479
0.294167	0.102114
0.295833	0.102285
0.2975	0.103317
0.299167	0.10275
0.300833	0.101079
0.3025	0.101718
0.304167	0.102521
0.305833	0.101273
0.3075	0.10023
0.309167	0.101828
0.310833	0.102397
0.3125	0.101632
0.314167	0.104394
0.315833	0.103285
0.3175	0.104308
0.319167	0.103848
0.320833	0.102421
0.3225	0.103851
0.324167	0.102774
0.325833	0.102304
0.3275	0.103477
0.329167	0.102564
0.330833	0.101508
0.3325	0.103639
0.334167	0.101546
0.335833	0.102325
0.3375	0.100232
0.339167	0.103873
0.340833	0.103215
0.3425	0.100707
0.344167	0.103469
0.345833	0.101644
0.3475	0.101705
0.349167	0.101216
0.350833	0.101868
0.3525	0.102031
0.354167	0.100337
0.355833	0.101906
0.3575	0.101277
0.359167	0.101479
0.360833	0.102104
0.3625	0.102167
0.364167	0.103165
0.365833	0.103834
0.3675	0.103581
0.369167	0.104053
0.370833	0.10101
0.3725	0.102316
0.374167	0.10156
0.375833	0.0998329
0.3775	0.100004
0.379167	0.101867
0.380833	0.101907
0.3825	0.101973
0.384167	0.100713
0.385833	0.101654
0.3875	0.101616
0.389167	0.102844
0.390833	0.104443
0.3925	0.103369
0.394167	0.101798
0.395833	0.102244
0.3975	0.102947
0.399167	0.104582
0.400833	0.101947
0.4025	0.103874
0.404167	0.104155
0.405833	0.102048
0.4075	0.103574
0.409167	0.103113
0.410833	0.103261
0.4125	0.102449
0.414167	0.102876
0.415833	0.103062
0.4175	0.103634
0.419167	0.103044
0.420833	0.104022
0.4225	0.103183
0.424167	0.103426
0.425833	0.104315
0.4275	0.103293
0.429167	0.102831
0.430833	0.10471
0.4325	0.103483
0.434167	0.102348
0.435833	0.104248
0.4375	0.104746
0.439167	0.104592
0.440833	0.105158
0.4425	0.105044
0.444167	0.104769
0.445833	0.106377
0.4475	0.1048
0.449167	0.104874
0.450833	0.106048
0.4525	0.105914
0.454167	0.104099
0.455833	0.106047
0.4575	0.105274
0.459167	0.105224
0.460833	0.104161
0.4625	0.10525
0.464167	0.104722
0.465833	0.105239
0.4675	0.104639
0.469167	0.104604
0.470833	0.105386
0.4725	0.105251
0.474167	0.105883
0.475833	0.104431
0.4775	0.107043
0.479167	0.10463
0.480833	0.104505
0.4825	0.104868
0.484167	0.103591
0.485833	0.105817
0.4875	0.105084
0.489167	0.10535
0.490833	0.105521
0.4925	0.104909
0.494167	0.105502
0.495833	0.103817
0.4975	0.105332
0.499167	0.105009
0.500833	0.103505
0.5025	0.104844
0.504167	0.105409
0.505833	0.106278
0.5075	0.105786
0.509167	0.104741
0.510833	0.105626
0.5125	0.104702
0.514167	0.10704
0.515833	0.105543
0.5175	0.106028
0.519167	0.10453
0.520833	0.105151
0.5225	0.104244
0.524167	0.103768
0.525833	0.104986
0.5275	0.106393
0.529167	0.10573
0.530833	0.105686
0.5325	0.106182
0.534167	0.107453
0.535833	0.104345
0.5375	0.104804
0.539167	0.105771
0.540833	0.106219
0.5425	0.106575
0.544167	0.104251
0.545833	0.104848
0.5475	0.104719
0.549167	0.104681
0.550833	0.104485
0.5525	0.105404
0.554167	0.105604
0.555833	0.105748
0.5575	0.104944
0.559167	0.106517
0.560833	0.104423
0.5625	0.106195
0.564167	0.10483
0.565833	0.105611
0.5675	0.105291
0.569167	0.103173
0.570833	0.10519
0.5725	0.104756
0.574167	0.105456
0.575833	0.105785
0.5775	0.106571
0.579167	0.106646
0.580833	0.105865
0.5825	0.106794
0.584167	0.106432
0.585833	0.107753
0.5875	0.105185
0.589167	0.105442
0.590833	0.104304
0.5925	0.105326
0.594167	0.105855
0.595833	0.105911
0.5975	0.10595
0.599167	0.107215
0.600833	0.107639
0.6025	0.106004
0.604167	0.105776
0.605833	0.107353
0.6075	0.105357
0.609167	0.105206
0.610833	0.104231
0.6125	0.105126
0.614167	0.104721
0.615833	0.105044
0.6175	0.104995
0.619167	0.106056
0.620833	0.105228
0.6225	0.105742
0.624167	0.104135
0.625833	0.108246
0.6275	0.106271
0.629167	0.106095
0.630833	0.107017
0.6325	0.105332
0.634167	0.106795
0.635833	0.108469
0.6375	0.107788
0.639167	0.105883
0.640833	0.106428
0.6425	0.105393
0.644167	0.107328
0.645833	0.107069
0.6475	0.107778
0.649167	0.108164
0.650833	0.107317
0.6525	0.106609
0.654167	0.107809
0.655833	0.107898
0.6575	0.105712
0.659167	0.108252
0.660833	0.106503
0.6625	0.107472
0.664167	0.106554
0.665833	0.106202
0.6675	0.107393
0.669167	0.106835
0.670833	0.107931
0.6725	0.107122
0.674167	0.10767
0.675833	0.105843
0.6775	0.106798
0.679167	0.106039
0.680833	0.105564
0.6825	0.106816
0.684167	0.107934
0.685833	0.107605
0.6875	0.108307
0.689167	0.108009
0.690833	0.107372
0.6925	0.109141
0.694167	0.11046
0.695833	0.1057
0.6975	0.106856
0.699167	0.106164
0.700833	0.106553
0.7025	0.107858
0.704167	0.109625
0.705833	0.107792
0.7075	0.107773
0.709167	0.106736
0.710833	0.105642
0.7125	0.10577
0.714167	0.106875
0.715833	0.106013
0.7175	0.106901
0.719167	0.107144
0.720833	0.106151
0.7225	0.108367
0.724167	0.108711
0.725833	0.108246
0.7275	0.108887
0.729167	0.108882
0.730833	0.107036
0.7325	0.108782
0.734167	0.107544
0.735833	0.109076
0.7375	0.106521
0.739167	0.107871
0.740833	0.108384
0.7425	0.108353
0.744167	0.108613
0.745833	0.108597
0.7475	0.107114
0.749167	0.107992
0.750833	0.108463
0.7525	0.109775
0.754167	0.108476
0.755833	0.108619
0.7575	0.108632
0.759167	0.107379
0.760833	0.110569
0.7625	0.108213
0.764167	0.107708
0.765833	0.108465
0.7675	0.110109
0.769167	0.10802
0.770833	0.108648
0.7725	0.109333
0.774167	0.109327
0.775833	0.107882
0.7775	0.106724
0.779167	0.109327
0.780833	0.109019
0.7825	0.10769
0.784167	0.108944
0.785833	0.109803
0.7875	0.109377
0.789167	0.10939
0.790833	0.109392
0.7925	0.109477
0.794167	0.10771
0.795833	0.108864
0.7975	0.108401
0.799167	0.108039
0.800833	0.109231
0.8025	0.10921
0.804167	0.110658
0.805833	0.107084
0.8075	0.109724
0.809167	0.108531
0.810833	0.108509
0.8125	0.109566
0.814167	0.109534
0.815833	0.111601
0.8175	0.109343
0.819167	0.109007
0.820833	0.109754
0.8225	0.10995
0.824167	0.109809
0.825833	0.111319
0.8275	0.110728
0.829167	0.110725
0.830833	0.110663
0.8325	0.109445
0.834167	0.111459
0.835833	0.111608
0.8375	0.110378
0.839167	0.109924
0.840833	0.110347
0.8425	0.110023
0.844167	0.111194
0.845833	0.10992
0.8475	0.109041
0.849167	0.110084
0.850833	0.110895
0.8525	0.109705
0.854167	0.109984
0.855833	0.110463
0.8575	0.111177
0.859167	0.111898
0.860833	0.110545
0.8625	0.109974
0.864167	0.110123
0.865833	0.109783
0.8675	0.110461
0.869167	0.110775
0.870833	0.110314
0.8725	0.110156
0.874167	0.11069
0.875833	0.110271
0.8775	0.109871
0.879167	0.111814
0.880833	0.110976
0.8825	0.108729
0.884167	0.109327
0.885833	0.111179
0.8875	0.11195
0.889167	0.110954
0.890833	0.110682
0.8925	0.110788
0.894167	0.111746
0.895833	0.108219
0.8975	0.110896
0.899167	0.111121
0.900833	0.110802
0.9025	0.11125
0.904167	0.111232
0.905833	0.111588
0.9075	0.112534
0.909167	0.111467
0.910833	0.11026
0.9125	0.110451
0.914167	0.109844
0.915833	0.110364
0.9175	0.113343
0.919167	0.110934
0.920833	0.111575
0.9225	0.112356
0.924167	0.11116
0.925833	0.110587
0.9275	0.11195
0.929167	0.112298
0.930833	0.111735
0.9325	0.112058
0.934167	0.111398
0.935833	0.110459
0.9375	0.113508
0.939167	0.111934
0.940833	0.113212
0.9425	0.110709
0.944167	0.111258
0.945833	0.111564
0.9475	0.111613
0.949167	0.11245
0.950833	0.112848
0.9525	0.112845
0.954167	0.111027
0.955833	0.110977
0.9575	0.111754
0.959167	0.111807
0.960833	0.111619
0.9625	0.113522
0.964167	0.111339
0.965833	0.110221
0.9675	0.111535
0.969167	0.113181
0.970833	0.11141
0.9725	0.110918
0.974167	0.112562
0.975833	0.111295
0.9775	0.113005
0.979167	0.111721
0.980833	0.112062
0.9825	0.113741
0.984167	0.112256
0.985833	0.112437
0.9875	0.111078
0.989167	0.112473
0.990833	0.113584
0.9925	0.112165
0.994167	0.112994
0.995833	0.11336
0.9975	0.112289
0.999167	0.113404
1.00083	0.113115
1.0025	0.113722
1.00417	0.112627
1.00583	0.113327
1.0075	0.113982
1.00917	0.113035
1.01083	0.111586
1.0125	0.112528
1.01417	0.113425
1.01583	0.113608
1.0175	0.112551
1.01917	0.113642
1.02083	0.113594
1.0225	0.113525
1.02417	0.114659
1.02583	0.112594
1.0275	0.113448
1.02917	0.113447
1.03083	0.1123
1.0325	0.11411
1.03417	0.113282
1.03583	0.114593
1.0375	0.11305
1.03917	0.111028
1.04083	0.114553
1.0425	0.113165
1.04417	0.112376
1.04583	0.113973
1.0475	0.11576
1.04917	0.115708
1.05083	0.113074
1.0525	0.113362
1.05417	0.112855
1.05583	0.113202
1.0575	0.113421
1.05917	0.11403
1.06083	0.113766
1.0625	0.113821
1.06417	0.114728
1.06583	0.112605
1.0675	0.112263
1.06917	0.113519
1.07083	0.112695
1.0725	0.11334
1.07417	0.113888
1.07583	0.114178
1.0775	0.113112
1.07917	0.115595
1.08083	0.112207
1.0825	0.11407
1.08417	0.112332
1.08583	0.113231
1.0875	0.113926
1.08917	0.11472
1.09083	0.113436
1.0925	0.115063
1.09417	0.114818
1.09583	0.113671
1.0975	0.112762
1.09917	0.114473
1.10083	0.113894
1.1025	0.114066
1.10417	0.11578
1.10583	0.113938
1.1075	0.114301
1.10917	0.113814
1.11083	0.113871
1.1125	0.115783
1.11417	0.115716
1.11583	0.114456
1.1175	0.114403
1.11917	0.114388
1.12083	0.115536
1.1225	0.115749
1.12417	0.11412
1.12583	0.114513
1.1275	0.114074
1.12917	0.116248
1.13083	0.113621
1.1325	0.114967
1.13417	0.115896
1.13583	0.11441
1.1375	0.114092
1.13917	0.114421
1.14083	0.115854
1.1425	0.113786
1.14417	0.11529
1.14583	0.114866
1.1475	0.114938
1.14917	0.1146
1.15083	0.114306
1.1525	0.114798
1.15417	0.11457
1.15583	0.11474
1.1575	0.115797
1.15917	0.115988
1.16083	0.114572
1.1625	0.114985
1.16417	0.114969
1.16583	0.114286
1.1675	0.11645
1.16917	0.115179
1.17083	0.115568
1.1725	0.115981
1.17417	0.115718
1.17583	0.115979
1.1775	0.115609
1.17917	0.115044
1.18083	0.114364
1.1825	0.116744
1.18417	0.115636
1.18583	0.116801
1.1875	0.116871
1.18917	0.117108
1.19083	0.116767
1.1925	0.115152
1.19417	0.114396
1.19583	0.116714
1.1975	0.116039
1.19917	0.114947
1.20083	0.117315
1.2025	0.115748
1.20417	0.117219
1.20583	0.116803
1.2075	0.116816
1.20917	0.115925
1.21083	0.115784
1.2125	0.116034
1.21417	0.117466
1.21583	0.117172
1.2175	0.116392
1.21917	0.116427
1.22083	0.116397
1.2225	0.115856
1.22417	0.118291
1.22583	0.11594
1.2275	0.116308
1.22917	0.115647
1.23083	0.116933
1.2325	0.117446
1.23417	0.117102
1.23583	0.116615
1.2375	0.117572
1.23917	0.117744
1.24083	0.116046
1.2425	0.11544
1.24417	0.116544
1.24583	0.117674
1.2475	0.118292
1.24917	0.115948
1.25083	0.117729
1.2525	0.115543
1.25417	0.116675
1.25583	0.117264
1.2575	0.116792
1.25917	0.119584
1.26083	0.118158
1.2625	0.118603
1.26417	0.117721
1.26583	0.117894
1.2675	0.115959
1.26917	0.117984
1.27083	0.117551
1.2725	0.116669
1.27417	0.117885
1.27583	0.117543
1.2775	0.118098
1.27917	0.117247
1.28083	0.116535
1.2825	0.116784
1.28417	0.115845
1.28583	0.118903
1.2875	0.117603
1.28917	0.117805
1.29083	0.117988
1.2925	0.117095
1.29417	0.11693
1.29583	0.116775
1.2975	0.119211
1.29917	0.118218
1.30083	0.116495
1.3025	0.120108
1.30417	0.117194
1.30583	0.118793
1.3075	0.118421
1.30917	0.11865
1.31083	0.116837
1.3125	0.117618
1.31417	0.118979
1.31583	0.117312
1.3175	0.118262
1.31917	0.116729
1.32083	0.117348
1.3225	0.118606
1.32417	0.117185
1.32583	0.117904
1.3275	0.116883
1.32917	0.118162
1.33083	0.119144
1.3325	0.118264
1.33417	0.116886
1.33583	0.118179
1.3375	0.118345
1.33917	0.117485
1.34083	0.118338
1.3425	0.118352
1.34417	0.119044
1.34583	0.118978
1.3475	0.119447
1.34917	0.119096
1.35083	0.118998
1.3525	0.118267
1.35417	0.118055
1.35583	0.117651
1.3575	0.11792
1.35917	0.11927
1.36083	0.118198
1.3625	0.118383
1.36417	0.120545
1.36583	0.117493
1.3675	0.118562
1.36917	0.118503
1.37083	0.120132
1.3725	0.118813
1.37417	0.119485
1.37583	0.119334
1.3775	0.117617
1.37917	0.120046
1.38083	0.118238
1.3825	0.118476
1.38417	0.119059
1.38583	0.121291
1.3875	0.118842
1.38917	0.117793
1.39083	0.121108
1.3925	0.11879
1.39417	0.118737
1.39583	0.119554
1.3975	0.119977
1.39917	0.11923
1.40083	0.118557
1.4025	0.120496
1.40417	0.120146
1.40583	0.119212
1.4075	0.118221
1.40917	0.119187
1.41083	0.120199
1.4125	0.119693
1.41417	0.121385
1.41583	0.120416
1.4175	0.120225
1.41917	0.120145
1.42083	0.120137
1.4225	0.120796
1.42417	0.121392
1.42583	0.121044
1.4275	0.120036
1.42917	0.118936
1.43083	0.119909
1.4325	0.120425
1.43417	0.11914
1.43583	0.119643
1.4375	0.120229
1.43917	0.121162
1.44083	0.12161
1.4425	0.119299
1.44417	0.121457
1.44583	0.120056
1.4475	0.12112
1.44917	0.119409
1.45083	0.121503
1.4525	0.119068
1.45417	0.119567
1.45583	0.120296
1.4575	0.120133
1.45917	0.1209
1.46083	0.119268
1.4625	0.120716
1.46417	0.120057
1.46583	0.120663
1.4675	0.121416
1.46917	0.119465
1.47083	0.120336
1.4725	0.119618
1.47417	0.121112
1.47583	0.120973
1.4775	0.121202
1.47917	0.120657
1.48083	0.120556
1.4825	0.121205
1.48417	0.120559
1.48583	0.121174
1.4875	0.119227
1.48917	0.120688
1.49083	0.121347
1.4925	0.120714
1.49417	0.119652
1.49583	0.122541
1.4975	0.119463
1.49917	0.120718
1.50083	0.12159
1.5025	0.122155
1.50417	0.120679
1.50583	0.120195
1.5075	0.121116
1.50917	0.121343
1.51083	0.123398
1.5125	0.120222
1.51417	0.120572
1.51583	0.121672
1.5175	0.122256
1.51917	0.11961
1.52083	0.122218
1.5225	0.121345
1.52417	0.121851
1.52583	0.121173
1.5275	0.120707
1.52917	0.12046
1.53083	0.12069
1.5325	0.122223
1.53417	0.121664
1.53583	0.122327
1.5375	0.121723
1.53917	0.121925
1.54083	0.122755
1.5425	0.121847
1.54417	0.122043
1.54583	0.120862
1.5475	0.120898
1.54917	0.123867
1.55083	0.121507
1.5525	0.121775
1.55417	0.122267
1.55583	0.121813
1.5575	0.122459
1.55917	0.121985
1.56083	0.121854
1.5625	0.12209
1.56417	0.12113
1.56583	0.122331
1.5675	0.12256
1.56917	0.121814
1.57083	0.121649
1.5725	0.12257
1.57417	0.121542
1.57583	0.121718
1.5775	0.121719
1.57917	0.12202
1.58083	0.123002
1.5825	0.122519
1.58417	0.123524
1.58583	0.121646
1.5875	0.121299
1.58917	0.122574
1.59083	0.124533
1.5925	0.122352
1.59417	0.122307
1.59583	0.122168
1.5975	0.121399
1.59917	0.122928
1.60083	0.120886
1.6025	0.122974
1.60417	0.123418
1.60583	0.12273
1.6075	0.121932
1.60917	0.124547
1.61083	0.121592
1.6125	0.124291
1.61417	0.122206
1.61583	0.122043
1.6175	0.123601
1.61917	0.122766
1.62083	0.123433
1.6225	0.120892
1.62417	0.123539
1.62583	0.122122
1.6275	0.123169
1.62917	0.12386
1.63083	0.122252
1.6325	0.122835
1.63417	0.123676
1.63583	0.12251
1.6375	0.12249
1.63917	0.123559
1.64083	0.122977
1.6425	0.124871
1.64417	0.123707
1.64583	0.123993
1.6475	0.123908
1.64917	0.124153
1.65083	0.123604
1.6525	0.123742
1.65417	0.124509
1.65583	0.122282
1.6575	0.12409
1.65917	0.123647
1.66083	0.122051
1.6625	0.123195
1.66417	0.121448
1.66583	0.12374
1.6675	0.122318
1.66917	0.123807
1.67083	0.123144
1.6725	0.124523
1.67417	0.122445
1.67583	0.123485
1.6775	0.123881
1.67917	0.123844
1.68083	0.123026
1.6825	0.123047
1.68417	0.12368
1.68583	0.125124
1.6875	0.123217
1.68917	0.124566
1.69083	0.123918
1.6925	0.124278
1.69417	0.123042
1.69583	0.12473
1.6975	0.123988
1.69917	0.123245
1.70083	0.123911
1.7025	0.123838
1.70417	0.123472
1.70583	0.124413
1.7075	0.125168
1.70917	0.124645
1.71083	0.12424
1.7125	0.124006
1.71417	0.124477
1.71583	0.124506
1.7175	0.122722
1.71917	0.124562
1.72083	0.124587
1.7225	0.124523
1.72417	0.122647
1.72583	0.124873
1.7275	0.124725
1.72917	0.12479
1.73083	0.125045
1.7325	0.123971
1.73417	0.124028
1.73583	0.123853
1.7375	0.126131
1.73917	0.125218
1.74083	0.124348
1.7425	0.1244
1.74417	0.123218
1.74583	0.125301
1.7475	0.124124
1.74917	0.126186
1.75083	0.12478
1.7525	0.124532
1.75417	0.124195
1.75583	0.123564
1.7575	0.123802
1.75917	0.125495
1.76083	0.124968
1.7625	0.124239
1.76417	0.124794
1.76583	0.123666
1.7675	0.125617
1.76917	0.125113
1.77083	0.12652
1.7725	0.123396
1.77417	0.124793
1.77583	0.124023
1.7775	0.125861
1.77917	0.124743
1.78083	0.124531
1.7825	0.125446
1.78417	0.124102
1.78583	0.124123
1.7875	0.124703
1.78917	0.124692
1.79083	0.127199
1.7925	0.125253
1.79417	0.124494
1.79583	0.124518
1.7975	0.125574
1.79917	0.123881
1.80083	0.126104
1.8025	0.124939
1.80417	0.12557
1.80583	0.124575
1.8075	0.125913
1.80917	0.125296
1.81083	0.125662
1.8125	0.125045
1.81417	0.123972
1.81583	0.126048
1.8175	0.125196
1.81917	0.125181
1.82083	0.126282
1.8225	0.124086
1.82417	0.125518
1.82583	0.127218
1.8275	0.126268
1.82917	0.125055
1.83083	0.124693
1.8325	0.123893
1.83417	0.124455
1.83583	0.126166
1.8375	0.126159
1.83917	0.125869
1.84083	0.127015
1.8425	0.126215
1.84417	0.12441
1.84583	0.125542
1.8475	0.127081
1.84917	0.124837
1.85083	0.126809
1.8525	0.12666
1.85417	0.126188
1.85583	0.125897
1.8575	0.125602
1.85917	0.126253
1.86083	0.125772
1.8625	0.126253
1.86417	0.124726
1.86583	0.127585
1.8675	0.127299
1.86917	0.125764
1.87083	0.125514
1.8725	0.126274
1.87417	0.1268
1.87583	0.126247
1.8775	0.12699
1.87917	0.126668
1.88083	0.126465
1.8825	0.125383
1.88417	0.12758
1.88583	0.126447
1.8875	0.126785
1.88917	0.125932
1.89083	0.12517
1.8925	0.127429
1.89417	0.125173
1.89583	0.124762
1.8975	0.125875
1.89917	0.125718
1.90083	0.128243
1.9025	0.126256
1.90417	0.126822
1.90583	0.126748
1.9075	0.125794
1.90917	0.127364
1.91083	0.127012
1.9125	0.125507
1.91417	0.127002
1.91583	0.125978
1.9175	0.124507
1.91917	0.126227
1.92083	0.127812
1.9225	0.126296
1.92417	0.126515
1.92583	0.126823
1.9275	0.127058
1.92917	0.12716
1.93083	0.126859
1.9325	0.126615
1.93417	0.126655
1.93583	0.12647
1.9375	0.128163
1.93917	0.12622
1.94083	0.126696
1.9425	0.127979
1.94417	0.126886
1.94583	0.125598
1.9475	0.126299
1.94917	0.125818
1.95083	0.12842
1.9525	0.12622
1.95417	0.127075
1.95583	0.128135
1.9575	0.126294
1.95917	0.127201
1.96083	0.127015
1.9625	0.127011
1.96417	0.127569
1.96583	0.127244
1.9675	0.129634
1.96917	0.127199
1.97083	0.126528
1.9725	0.126572
1.97417	0.12487
1.97583	0.126449
1.9775	0.127782
1.97917	0.127299
1.98083	0.126642
1.9825	0.128173
1.98417	0.127434
1.98583	0.126455
1.9875	0.126136
1.98917	0.12664
1.99083	0.126535
1.9925	0.126538
1.99417	0.125624
1.99583	0.127204
1.9975	0.127356
1.99917	0.125994
2.00083	0.128111
2.0025	0.12748
2.00417	0.127558
2.00583	0.127979
2.0075	0.128835
2.00917	0.127257
2.01083	0.127938
2.0125	0.127776
2.01417	0.127601
2.01583	0.128457
2.0175	0.126737
2.01917	0.127456
2.02083	0.127891
2.0225	0.127033
2.02417	0.126379
2.02583	0.127606
2.0275	0.129047
2.02917	0.127567
2.03083	0.127479
2.0325	0.127014
2.03417	0.129635
2.03583	0.12786
2.0375	0.128849
2.03917	0.127164
2.04083	0.129129
2.0425	0.127841
2.04417	0.12969
2.04583	0.128308
2.0475	0.127671
2.04917	0.129024
2.05083	0.128953
2.0525	0.1278
2.05417	0.127812
2.05583	0.128318
2.0575	0.128752
2.05917	0.127628
2.06083	0.126639
2.0625	0.12726
2.06417	0.128227
2.06583	0.125271
2.0675	0.127892
2.06917	0.127974
2.07083	0.128328
2.0725	0.128087
2.07417	0.128437
2.07583	0.128523
2.0775	0.127395
2.07917	0.127818
2.08083	0.128632
2.0825	0.128922
2.08417	0.128287
2.08583	0.12915
2.0875	0.127898
2.08917	0.130222
2.09083	0.128786
2.0925	0.126631
2.09417	0.127501
2.09583	0.128643
2.0975	0.128376
2.09917	0.129954
2.10083	0.128494
2.1025	0.128894
2.10417	0.127326
2.10583	0.130835
2.1075	0.129013
2.10917	0.129117
2.11083	0.128558
2.1125	0.129021
2.11417	0.128707
2.11583	0.128795
2.1175	0.129441
2.11917	0.128046
2.12083	0.130814
2.1225	0.127961
2.12417	0.128488
2.12583	0.130016
2.1275	0.128015
2.12917	0.128299
2.13083	0.128957
2.1325	0.128978
2.13417	0.129536
2.13583	0.12941
2.1375	0.128703
2.13917	0.128479
2.14083	0.129289
2.1425	0.128105
2.14417	0.128517
2.14583	0.129793
2.1475	0.12866
2.14917	0.129396
2.15083	0.128476
2.1525	0.128026
2.15417	0.127743
2.15583	0.130138
2.1575	0.129417
2.15917	0.129545
2.16083	0.128186
2.1625	0.127574
2.16417	0.129195
2.16583	0.130886
2.1675	0.128926
2.16917	0.128696
2.17083	0.130096
2.1725	0.130282
2.17417	0.129122
2.17583	0.128613
2.1775	0.130676
2.17917	0.130857
2.18083	0.130311
2.1825	0.129714
2.18417	0.129413
2.18583	0.12998
2.1875	0.128353
2.18917	0.12873
2.19083	0.12826
2.1925	0.129805
2.19417	0.12897
2.19583	0.129603
2.1975	0.129226
2.19917	0.129436
2.20083	0.130585
2.2025	0.130135
2.20417	0.129926
2.20583	0.130359
2.2075	0.12847
2.20917	0.129585
2.21083	0.129496
2.2125	0.130908
2.21417	0.130162
2.21583	0.131662
2.2175	0.13069
2.21917	0.127689
2.22083	0.128145
2.2225	0.1315
2.22417	0.129622
2.22583	0.130356
2.2275	0.129328
2.22917	0.129505
2.23083	0.128821
2.2325	0.128579
2.23417	0.130577
2.23583	0.130394
2.2375	0.12984
2.23917	0.130731
2.24083	0.129618
2.2425	0.128242
2.24417	0.128992
2.24583	0.130014
2.2475	0.129071
2.24917	0.128703
2.25083	0.130652
2.2525	0.130778
2.25417	0.128177
2.25583	0.129733
2.2575	0.12982
2.25917	0.129073
2.26083	0.129904
2.2625	0.128666
2.26417	0.130005
2.26583	0.129938
2.2675	0.129206
2.26917	0.130358
2.27083	0.130568
2.2725	0.13058
2.27417	0.129161
2.27583	0.13163
2.2775	0.130668
2.27917	0.129235
2.28083	0.12967
2.2825	0.131542
2.28417	0.129282
2.28583	0.129441
2.2875	0.129867
2.28917	0.129078
2.29083	0.129268
2.2925	0.130602
2.29417	0.128838
2.29583	0.130469
2.2975	0.130448
2.29917	0.129004
2.30083	0.129258
2.3025	0.128968
2.30417	0.12912
2.30583	0.130103
2.3075	0.130214
2.30917	0.130113
2.31083	0.128899
2.3125	0.129001
2.31417	0.130149
2.31583	0.129855
2.3175	0.131268
2.31917	0.130468
2.32083	0.128869
2.3225	0.131013
2.32417	0.129756
2.32583	0.130313
2.3275	0.130902
2.32917	0.12946
2.33083	0.13021
2.3325	0.130505
2.33417	0.12928
2.33583	0.131177
2.3375	0.129636
2.33917	0.130925
2.34083	0.128385
2.3425	0.128924
2.34417	0.131458
2.34583	0.13033
2.3475	0.13183
2.34917	0.130599
2.35083	0.129875
2.3525	0.130336
2.35417	0.129925
2.35583	0.131357
2.3575	0.132014
2.35917	0.131395
2.36083	0.130373
2.3625	0.131694
2.36417	0.130431
2.36583	0.130748
2.3675	0.128965
2.36917	0.1304
2.37083	0.130875
2.3725	0.13078
2.37417	0.129578
2.37583	0.129409
2.3775	0.131291
2.37917	0.129767
2.38083	0.130461
2.3825	0.130915
2.38417	0.130964
2.38583	0.130094
2.3875	0.130025
2.38917	0.130936
2.39083	0.130767
2.3925	0.132444
2.39417	0.131084
2.39583	0.131441
2.3975	0.130888
2.39917	0.131198
2.40083	0.130415
2.4025	0.129141
2.40417	0.130357
2.40583	0.130119
2.4075	0.129353
2.40917	0.129288
2.41083	0.130797
2.4125	0.131431
2.41417	0.130573
2.41583	0.130403
2.4175	0.130649
2.41917	0.13199
2.42083	0.131878
2.4225	0.132085
2.42417	0.130019
2.42583	0.130176
2.4275	0.130683
2.42917	0.131053
2.43083	0.132465
2.4325	0.130499
2.43417	0.132702
2.43583	0.131283
2.4375	0.129849
2.43917	0.130835
2.44083	0.12907
2.4425	0.129985
2.44417	0.129518
2.44583	0.13056
2.4475	0.130758
2.44917	0.131618
2.45083	0.129936
2.4525	0.131041
2.45417	0.13203
2.45583	0.130049
2.4575	0.130188
2.45917	0.130316
2.46083	0.129673
2.4625	0.130588
2.46417	0.129987
2.46583	0.130663
2.4675	0.131561
2.46917	0.131555
2.47083	0.13206
2.4725	0.13042
2.47417	0.130812
2.47583	0.130554
2.4775	0.129893
2.47917	0.131262
2.48083	0.132069
2.4825	0.131559
2.48417	0.131772
2.48583	0.13091
2.4875	0.130886
2.48917	0.131149
2.49083	0.132045
2.4925	0.132194
2.49417	0.131269
2.49583	0.131276
2.4975	0.130497
2.49917	0.133443
2.50083	0.131005
2.5025	0.131897
2.50417	0.13164
2.50583	0.130155
2.5075	0.131484
2.50917	0.132
2.51083	0.13288
2.5125	0.130107
2.51417	0.13086
2.51583	0.132165
2.5175	0.133895
2.51917	0.131523
2.52083	0.131047
2.5225	0.13113
2.52417	0.131573
2.52583	0.131953
2.5275	0.131616
2.52917	0.131992
2.53083	0.132729
2.5325	0.13212
2.53417	0.131127
2.53583	0.131576
2.5375	0.130662
2.53917	0.129372
2.54083	0.130637
2.5425	0.132714
2.54417	0.133762
2.54583	0.130136
2.5475	0.132247
2.54917	0.131754
2.55083	0.130902
2.5525	0.129845
2.55417	0.131068
2.55583	0.132244
2.5575	0.131624
2.55917	0.130292
2.56083	0.131853
2.5625	0.13146
2.56417	0.132421
2.56583	0.130699
2.5675	0.131899
2.56917	0.131114
2.57083	0.132872
2.5725	0.130637
2.57417	0.131369
2.57583	0.131832
2.5775	0.130872
2.57917	0.131218
2.58083	0.131956
2.5825	0.131055
2.58417	0.131496
2.58583	0.132986
2.5875	0.131072
2.58917	0.133336
2.59083	0.132085
2.5925	0.130837
2.59417	0.132437
2.59583	0.131519
2.5975	0.131588
2.59917	0.13313
2.60083	0.1325
2.6025	0.132201
2.60417	0.132634
2.60583	0.130691
2.6075	0.132249
2.60917	0.131072
2.61083	0.130411
2.6125	0.131542
2.61417	0.132391
2.61583	0.132781
2.6175	0.131491
2.61917	0.132692
2.62083	0.131475
2.6225	0.132455
2.62417	0.131154
2.62583	0.132933
2.6275	0.13269
2.62917	0.132871
2.63083	0.133177
2.6325	0.13266
2.63417	0.131215
2.63583	0.132084
2.6375	0.133495
2.63917	0.131523
2.64083	0.131463
2.6425	0.133062
2.64417	0.132604
2.64583	0.132006
2.6475	0.133558
2.64917	0.132386
2.65083	0.132121
2.6525	0.132258
2.65417	0.132609
2.65583	0.133338
2.6575	0.13137
2.65917	0.133
2.66083	0.132616
2.6625	0.133538
2.66417	0.131931
2.66583	0.1324
2.6675	0.131216
2.66917	0.132353
2.67083	0.131362
2.6725	0.132153
2.67417	0.13215
2.67583	0.130523
2.6775	0.131564
2.67917	0.132386
2.68083	0.132015
2.6825	0.131778
2.68417	0.131954
2.68583	0.132392
2.6875	0.133591
2.68917	0.132229
2.69083	0.133813
2.6925	0.132633
2.69417	0.131412
2.69583	0.13262
2.6975	0.133378
2.69917	0.132021
2.70083	0.131473
2.7025	0.131432
2.70417	0.132472
2.70583	0.133029
2.7075	0.133625
2.70917	0.131369
2.71083	0.133431
2.7125	0.132066
2.71417	0.131882
2.71583	0.131257
2.7175	0.132393
2.71917	0.134059
2.72083	0.131299
2.7225	0.132969
2.72417	0.133483
2.72583	0.131145
2.7275	0.132272
2.72917	0.132589
2.73083	0.132886
2.7325	0.132994
2.73417	0.132723
2.73583	0.132457
2.7375	0.133255
2.73917	0.131479
2.74083	0.133232
2.7425	0.131444
2.74417	0.133706
2.74583	0.132743
2.7475	0.132057
2.74917	0.131739
2.75083	0.133032
2.7525	0.131575
2.75417	0.13302
2.75583	0.132829
2.7575	0.135114
2.75917	0.13282
2.76083	0.13169
2.7625	0.13341
2.76417	0.133737
2.76583	0.132763
2.7675	0.13223
2.76917	0.131868
2.77083	0.1322
2.7725	0.133352
2.77417	0.133163
2.77583	0.132719
2.7775	0.13381
2.77917	0.134442
2.78083	0.132469
2.7825	0.131909
2.78417	0.1316
2.78583	0.133359
2.7875	0.133296
2.78917	0.133156
2.79083	0.13446
2.7925	0.133234
2.79417	0.133613
2.79583	0.134127
2.7975	0.133087
2.79917	0.133464
2.80083	0.133939
2.8025	0.133265
2.80417	0.131898
2.80583	0.13124
2.8075	0.133696
2.80917	0.134343
2.81083	0.132439
2.8125	0.134117
2.81417	0.131845
2.81583	0.133199
2.8175	0.13288
2.81917	0.133894
2.82083	0.132059
2.8225	0.13302
2.82417	0.133445
2.82583	0.133578
2.8275	0.134564
2.82917	0.132764
2.83083	0.133008
2.8325	0.133189
2.83417	0.135384
2.83583	0.134319
2.8375	0.135175
2.83917	0.13414
2.84083	0.133586
2.8425	0.133185
2.84417	0.132646
2.84583	0.133144
2.8475	0.133002
2.84917	0.131778
2.85083	0.135364
2.8525	0.132737
2.85417	0.133315
2.85583	0.133119
2.8575	0.134309
2.85917	0.132589
2.86083	0.134761
2.8625	0.13233
2.86417	0.133098
2.86583	0.132149
2.8675	0.13334
2.86917	0.133131
2.87083	0.133534
2.8725	0.134503
2.87417	0.132877
2.87583	0.134649
2.8775	0.134717
2.87917	0.132504
2.88083	0.133059
2.8825	0.133429
2.88417	0.132275
2.88583	0.132826
2.8875	0.133445
2.88917	0.133269
2.89083	0.133739
2.8925	0.132919
2.89417	0.134225
2.89583	0.135398
2.8975	0.13229
2.89917	0.134801
2.90083	0.134479
2.9025	0.133741
2.90417	0.13307
2.90583	0.133471
2.9075	0.133798
2.90917	0.134342
2.91083	0.132688
2.9125	0.133708
2.91417	0.133904
2.91583	0.135227
2.9175	0.134415
2.91917	0.133973
2.92083	0.13434
2.9225	0.133652
2.92417	0.133274
2.92583	0.132389
2.9275	0.133939
2.92917	0.133168
2.93083	0.132639
2.9325	0.133839
2.93417	0.134108
2.93583	0.134084
2.9375	0.134754
2.93917	0.1347
2.94083	0.132355
2.9425	0.13275
2.94417	0.134173
2.94583	0.132658
2.9475	0.133703
2.94917	0.132018
2.95083	0.134034
2.9525	0.133784
2.95417	0.134905
2.95583	0.132686
2.9575	0.133843
2.95917	0.13417
2.96083	0.132862
2.9625	0.13335
2.96417	0.134215
2.96583	0.133765
2.9675	0.132621
2.96917	0.134141
2.97083	0.13239
2.9725	0.133859
2.97417	0.132573
2.97583	0.134072
2.9775	0.134968
2.97917	0.134293
2.98083	0.13445
2.9825	0.132906
2.98417	0.133474
2.98583	0.133338
2.9875	0.133288
2.98917	0.133978
2.99083	0.13337
2.9925	0.13294
2.99417	0.134057
2.99583	0.132498
2.9975	0.133211
2.99917	0.134654
3.00083	0.133404
3.0025	0.134961
3.00417	0.133153
3.00583	0.133298
3.0075	0.134518
3.00917	0.133628
3.01083	0.134224
3.0125	0.13256
3.01417	0.134104
3.01583	0.136361
3.0175	0.13448
3.01917	0.133551
3.02083	0.135417
3.0225	0.135167
3.02417	0.133453
3.02583	0.135028
3.0275	0.132684
3.02917	0.133444
3.03083	0.133167
3.0325	0.136077
3.03417	0.133142
3.03583	0.132491
3.0375	0.133394
3.03917	0.13225
3.04083	0.134815
3.0425	0.132189
3.04417	0.133334
3.04583	0.133182
3.0475	0.135055
3.04917	0.132199
3.05083	0.133592
3.0525	0.132689
3.05417	0.133557
3.05583	0.133424
3.0575	0.133558
3.05917	0.133488
3.06083	0.133806
3.0625	0.134765
3.06417	0.133884
3.06583	0.132969
3.0675	0.135445
3.06917	0.133789
3.07083	0.132679
3.0725	0.133324
3.07417	0.13431
3.07583	0.133861
3.0775	0.133948
3.07917	0.134488
3.08083	0.133623
3.0825	0.133039
3.08417	0.134562
3.08583	0.133144
3.0875	0.13445
3.08917	0.133097
3.09083	0.132523
3.0925	0.134189
3.09417	0.133993
3.09583	0.134874
3.0975	0.134435
3.09917	0.135136
3.10083	0.134705
3.1025	0.135971
3.10417	0.134137
3.10583	0.133959
3.1075	0.134303
3.10917	0.13455
3.11083	0.134144
3.1125	0.133793
3.11417	0.135847
3.11583	0.133074
3.1175	0.133542
3.11917	0.134161
3.12083	0.135096
3.1225	0.135066
3.12417	0.135291
3.12583	0.134146
3.1275	0.134153
3.12917	0.134082
3.13083	0.133771
3.1325	0.133124
3.13417	0.135169
3.13583	0.134153
3.1375	0.133035
3.13917	0.133029
3.14083	0.135255
3.1425	0.134471
3.14417	0.132934
3.14583	0.132644
3.1475	0.133638
3.14917	0.131386
3.15083	0.134976
3.1525	0.135058
3.15417	0.133735
3.15583	0.133719
3.1575	0.134381
3.15917	0.133822
3.16083	0.134282
3.1625	0.134744
3.16417	0.134716
3.16583	0.132943
3.1675	0.134333
3.16917	0.134415
3.17083	0.135485
3.1725	0.134772
3.17417	0.134464
3.17583	0.135641
3.1775	0.134004
3.17917	0.134677
3.18083	0.133939
3.1825	0.13496
3.18417	0.134861
3.18583	0.136728
3.1875	0.134728
3.18917	0.135001
3.19083	0.135968
3.1925	0.133981
3.19417	0.133239
3.19583	0.135803
3.1975	0.133632
3.19917	0.133907
3.20083	0.135003
3.2025	0.135028
3.20417	0.13535
3.20583	0.135171
3.2075	0.133286
3.20917	0.135556
3.21083	0.136093
3.2125	0.135648
3.21417	0.135088
3.21583	0.133699
3.2175	0.135801
3.21917	0.134808
3.22083	0.13392
3.2225	0.135965
3.22417	0.133688
3.22583	0.133627
3.2275	0.134537
3.22917	0.135116
3.23083	0.135787
3.2325	0.133453
3.23417	0.133605
3.23583	0.13464
3.2375	0.13495
3.23917	0.133948
3.24083	0.134969
3.2425	0.134731
3.24417	0.134373
3.24583	0.134393
3.2475	0.135064
3.24917	0.134417
3.25083	0.134379
3.2525	0.133304
3.25417	0.133293
3.25583	0.133894
3.2575	0.133879
3.25917	0.135376
3.26083	0.135966
3.2625	0.134869
3.26417	0.134783
3.26583	0.134715
3.2675	0.13476
3.26917	0.135141
3.27083	0.135324
3.2725	0.135293
3.27417	0.135137
3.27583	0.135618
3.2775	0.134869
3.27917	0.134912
3.28083	0.135475
3.2825	0.135059
3.28417	0.134544
3.28583	0.134218
3.2875	0.136152
3.28917	0.133335
3.29083	0.135752
3.2925	0.136676
3.29417	0.135157
3.29583	0.135269
3.2975	0.135141
3.29917	0.135174
3.30083	0.135582
3.3025	0.136075
3.30417	0.134429
3.30583	0.135264
3.3075	0.135195
3.30917	0.136182
3.31083	0.13469
3.3125	0.135512
3.31417	0.13725
3.31583	0.135111
3.3175	0.135087
3.31917	0.134142
3.32083	0.133948
3.3225	0.136004
3.32417	0.133185
3.32583	0.13535
3.3275	0.135037
3.32917	0.134864
[truncated: 16,003 more rows]

## Sheet: 50cRep2_datapoints_ContRep2.csv
Sample 1
Time (min)	Abs
0.000833333	0.0914581
0.0025	0.0899866
0.00416667	0.0904647
0.00583333	0.0921462
0.0075	0.0926631
0.00916667	0.0908065
0.0108333	0.0898541
0.0125	0.0901618
0.0141667	0.091191
0.0158333	0.0915465
0.0175	0.0927987
0.0191667	0.0906902
0.0208333	0.090858
0.0225	0.089499
0.0241667	0.0922555
0.0258333	0.0910454
0.0275	0.0911318
0.0291667	0.0911986
0.0308333	0.090922
0.0325	0.0912742
0.0341667	0.0890264
0.0358333	0.0917735
0.0375	0.0904887
0.0391667	0.0897413
0.0408333	0.0899078
0.0425	0.0890368
0.0441667	0.0887441
0.0458333	0.0905027
0.0475	0.0903885
0.0491667	0.090127
0.0508333	0.0904397
0.0525	0.0897969
0.0541667	0.0899737
0.0558333	0.0895123
0.0575	0.0900964
0.0591667	0.091156
0.0608333	0.0908262
0.0625	0.0904638
0.0641667	0.0894006
0.0658333	0.0901115
0.0675	0.0891831
0.0691667	0.0894876
0.0708333	0.0882666
0.0725	0.0891498
0.0741667	0.0905576
0.0758333	0.0904203
0.0775	0.090991
0.0791667	0.0901157
0.0808333	0.0915941
0.0825	0.0908208
0.0841667	0.0891328
0.0858333	0.0899001
0.0875	0.0902565
0.0891667	0.0890703
0.0908333	0.0893104
0.0925	0.0901352
0.0941667	0.0898219
0.0958333	0.0873453
0.0975	0.0890826
0.0991667	0.0889888
0.100833	0.0894021
0.1025	0.0887984
0.104167	0.0912022
0.105833	0.0903931
0.1075	0.0897297
0.109167	0.0895901
0.110833	0.0890593
0.1125	0.0882985
0.114167	0.0875304
0.115833	0.0891718
0.1175	0.0902274
0.119167	0.0906801
0.120833	0.0904585
0.1225	0.0893251
0.124167	0.0889201
0.125833	0.0885291
0.1275	0.0902822
0.129167	0.0889048
0.130833	0.0892362
0.1325	0.0890787
0.134167	0.0892652
0.135833	0.0870651
0.1375	0.088456
0.139167	0.0892081
0.140833	0.0868125
0.1425	0.0862535
0.144167	0.0885125
0.145833	0.0873161
0.1475	0.0876755
0.149167	0.0875375
0.150833	0.0877379
0.1525	0.0887263
0.154167	0.0878864
0.155833	0.0882133
0.1575	0.087905
0.159167	0.0883703
0.160833	0.0881568
0.1625	0.0879436
0.164167	0.0881064
0.165833	0.0876829
0.1675	0.086417
0.169167	0.0888128
0.170833	0.0877542
0.1725	0.088183
0.174167	0.0870965
0.175833	0.0888596
0.1775	0.0884621
0.179167	0.0880216
0.180833	0.0893567
0.1825	0.0879902
0.184167	0.0881332
0.185833	0.0891671
0.1875	0.087858
0.189167	0.0889721
0.190833	0.0887878
0.1925	0.0882615
0.194167	0.08741
0.195833	0.0886393
0.1975	0.0877078
0.199167	0.0892219
0.200833	0.0886984
0.2025	0.0867888
0.204167	0.0880728
0.205833	0.0890494
0.2075	0.0887467
0.209167	0.0887652
0.210833	0.0905841
0.2125	0.0910603
0.214167	0.0912397
0.215833	0.0890951
0.2175	0.0898125
0.219167	0.0898932
0.220833	0.0906736
0.2225	0.0887368
0.224167	0.0898497
0.225833	0.0904513
0.2275	0.0893531
0.229167	0.0895014
0.230833	0.0891639
0.2325	0.0896996
0.234167	0.0884935
0.235833	0.0896642
0.2375	0.0883999
0.239167	0.0903422
0.240833	0.0883431
0.2425	0.0886892
0.244167	0.0892783
0.245833	0.087541
0.2475	0.0875063
0.249167	0.0887225
0.250833	0.0888818
0.2525	0.089606
0.254167	0.0885861
0.255833	0.0873207
0.2575	0.0883952
0.259167	0.0886356
0.260833	0.0880755
0.2625	0.0889539
0.264167	0.0889563
0.265833	0.0888002
0.2675	0.0895025
0.269167	0.0880062
0.270833	0.0884385
0.2725	0.0879022
0.274167	0.0883212
0.275833	0.0899343
0.2775	0.0888844
0.279167	0.0894526
0.280833	0.0874976
0.2825	0.0893636
0.284167	0.0892213
0.285833	0.0910714
0.2875	0.0891617
0.289167	0.0900417
0.290833	0.0909027
0.2925	0.0899376
0.294167	0.0893376
0.295833	0.0877106
0.2975	0.0878615
0.299167	0.0903907
0.300833	0.0887303
0.3025	0.0882351
0.304167	0.0898377
0.305833	0.0897024
0.3075	0.0897365
0.309167	0.0893594
0.310833	0.0880203
0.3125	0.0889638
0.314167	0.0881334
0.315833	0.0890596
0.3175	0.0887053
0.319167	0.0884423
0.320833	0.0898481
0.3225	0.0894114
0.324167	0.088542
0.325833	0.0894151
0.3275	0.0894201
0.329167	0.088704
0.330833	0.0888985
0.3325	0.0885493
0.334167	0.0876745
0.335833	0.0886233
0.3375	0.0885718
0.339167	0.0883869
0.340833	0.0883297
0.3425	0.0872127
0.344167	0.0880591
0.345833	0.0886879
0.3475	0.0872246
0.349167	0.0884588
0.350833	0.0888968
0.3525	0.0905415
0.354167	0.0908754
0.355833	0.0911221
0.3575	0.0890377
0.359167	0.0899964
0.360833	0.0901658
0.3625	0.088582
0.364167	0.0892539
0.365833	0.0901754
0.3675	0.088606
0.369167	0.0870018
0.370833	0.0894975
0.3725	0.0875466
0.374167	0.0889007
0.375833	0.0882661
0.3775	0.0905113
0.379167	0.0886041
0.380833	0.0909859
0.3825	0.0888921
0.384167	0.0890863
0.385833	0.0886953
0.3875	0.0901821
0.389167	0.0891974
0.390833	0.0878542
0.3925	0.0876436
0.394167	0.08704
0.395833	0.0886041
0.3975	0.0892434
0.399167	0.0902051
0.400833	0.0887301
0.4025	0.0890139
0.404167	0.0886961
0.405833	0.0885177
0.4075	0.0886661
0.409167	0.0883538
0.410833	0.08835
0.4125	0.0884031
0.414167	0.0882807
0.415833	0.0870588
0.4175	0.0896395
0.419167	0.0863799
0.420833	0.0888826
0.4225	0.0889329
0.424167	0.0869229
0.425833	0.088091
0.4275	0.0877805
0.429167	0.0885449
0.430833	0.0872137
0.4325	0.0883192
0.434167	0.087845
0.435833	0.0885214
0.4375	0.0910097
0.439167	0.0885623
0.440833	0.0887258
0.4425	0.0873106
0.444167	0.090421
0.445833	0.0891707
0.4475	0.088293
0.449167	0.0884898
0.450833	0.0900515
0.4525	0.090071
0.454167	0.0896825
0.455833	0.0878268
0.4575	0.0881784
0.459167	0.0884273
0.460833	0.0886035
0.4625	0.089673
0.464167	0.0888018
0.465833	0.0883191
0.4675	0.0873691
0.469167	0.090353
0.470833	0.08904
0.4725	0.0877065
0.474167	0.0872228
0.475833	0.0886465
0.4775	0.0890827
0.479167	0.0885157
0.480833	0.0875306
0.4825	0.0880986
0.484167	0.0865334
0.485833	0.089181
0.4875	0.0877149
0.489167	0.0884076
0.490833	0.0888292
0.4925	0.0891284
0.494167	0.0893547
0.495833	0.0887312
0.4975	0.0870056
0.499167	0.087871
0.500833	0.0889426
0.5025	0.0880715
0.504167	0.0878212
0.505833	0.0883518
0.5075	0.0882241
0.509167	0.0887447
0.510833	0.0874356
0.5125	0.0897573
0.514167	0.0883086
0.515833	0.0891841
0.5175	0.0900018
0.519167	0.0896322
0.520833	0.0910871
0.5225	0.0910878
0.524167	0.0898511
0.525833	0.089896
0.5275	0.0903101
0.529167	0.0881155
0.530833	0.0888615
0.5325	0.0890878
0.534167	0.0886904
0.535833	0.0891109
0.5375	0.0881278
0.539167	0.0881487
0.540833	0.0873264
0.5425	0.0895957
0.544167	0.0879257
0.545833	0.0887165
0.5475	0.0894351
0.549167	0.0882332
0.550833	0.0879598
0.5525	0.0889679
0.554167	0.0869809
0.555833	0.0892725
0.5575	0.0876005
0.559167	0.0866797
0.560833	0.0888072
0.5625	0.0895859
0.564167	0.0875842
0.565833	0.0886023
0.5675	0.089012
0.569167	0.0881057
0.570833	0.0898824
0.5725	0.0888523
0.574167	0.0899764
0.575833	0.0891409
0.5775	0.0876462
0.579167	0.0894346
0.580833	0.0889077
0.5825	0.0891362
0.584167	0.0898028
0.585833	0.0898199
0.5875	0.0889599
0.589167	0.0904042
0.590833	0.0897149
0.5925	0.0896178
0.594167	0.0909572
0.595833	0.0886577
0.5975	0.0889335
0.599167	0.0891569
0.600833	0.0892529
0.6025	0.0895107
0.604167	0.088605
0.605833	0.0895505
0.6075	0.0886088
0.609167	0.0891257
0.610833	0.08904
0.6125	0.0906403
0.614167	0.0905063
0.615833	0.0899639
0.6175	0.0900981
0.619167	0.090347
0.620833	0.0891863
0.6225	0.0907824
0.624167	0.0896606
0.625833	0.0900162
0.6275	0.0910485
0.629167	0.0913173
0.630833	0.0911149
0.6325	0.0904473
0.634167	0.0898346
0.635833	0.0875305
0.6375	0.0891375
0.639167	0.0873476
0.640833	0.0893672
0.6425	0.0891073
0.644167	0.0897146
0.645833	0.0902035
0.6475	0.0885326
0.649167	0.0880961
0.650833	0.0873953
0.6525	0.0889732
0.654167	0.0885712
0.655833	0.0889352
0.6575	0.0905865
0.659167	0.0882142
0.660833	0.0906704
0.6625	0.0881507
0.664167	0.0888794
0.665833	0.0893203
0.6675	0.0884753
0.669167	0.0879527
0.670833	0.0878598
0.6725	0.0884884
0.674167	0.0890457
0.675833	0.0882057
0.6775	0.0890825
0.679167	0.0884682
0.680833	0.0889471
0.6825	0.0885431
0.684167	0.0904111
0.685833	0.088488
0.6875	0.0881105
0.689167	0.0880251
0.690833	0.0896205
0.6925	0.089107
0.694167	0.0886546
0.695833	0.087754
0.6975	0.0895767
0.699167	0.088723
0.700833	0.08758
0.7025	0.0876398
0.704167	0.0897205
0.705833	0.0880425
0.7075	0.0884492
0.709167	0.0877754
0.710833	0.0873494
0.7125	0.0889374
0.714167	0.0889443
0.715833	0.0890574
0.7175	0.0885552
0.719167	0.0897368
0.720833	0.0871186
0.7225	0.0896403
0.724167	0.0904737
0.725833	0.0898689
0.7275	0.0887975
0.729167	0.089389
0.730833	0.0895877
0.7325	0.0878029
0.734167	0.0881716
0.735833	0.089817
0.7375	0.0887904
0.739167	0.0875116
0.740833	0.0897536
0.7425	0.0882234
0.744167	0.0882809
0.745833	0.0898536
0.7475	0.0885807
0.749167	0.0889365
0.750833	0.0893675
0.7525	0.0894528
0.754167	0.0894728
0.755833	0.0879488
0.7575	0.0893492
0.759167	0.0880916
0.760833	0.0893959
0.7625	0.0896534
0.764167	0.0897134
0.765833	0.0895864
0.7675	0.0882247
0.769167	0.0875862
0.770833	0.0894853
0.7725	0.0887785
0.774167	0.0893744
0.775833	0.0883802
0.7775	0.0907364
0.779167	0.0883041
0.780833	0.0874213
0.7825	0.0879594
0.784167	0.0877377
0.785833	0.0887737
0.7875	0.0894205
0.789167	0.088329
0.790833	0.0901059
0.7925	0.0902797
0.794167	0.0890318
0.795833	0.0879319
0.7975	0.0889374
0.799167	0.0893506
0.800833	0.0889507
0.8025	0.0883242
0.804167	0.0892828
0.805833	0.089044
0.8075	0.0890628
0.809167	0.0879948
0.810833	0.0889683
0.8125	0.0893213
0.814167	0.0900914
0.815833	0.0890961
0.8175	0.0892325
0.819167	0.0895777
0.820833	0.0897999
0.8225	0.0902738
0.824167	0.088419
0.825833	0.0888619
0.8275	0.0876562
0.829167	0.0885043
0.830833	0.0900053
0.8325	0.0875646
0.834167	0.0902353
0.835833	0.0901109
0.8375	0.0891627
0.839167	0.0895983
0.840833	0.0891445
0.8425	0.0881668
0.844167	0.0886454
0.845833	0.0887629
0.8475	0.0901101
0.849167	0.0904937
0.850833	0.0905372
0.8525	0.0908157
0.854167	0.0910045
0.855833	0.0894499
0.8575	0.0889794
0.859167	0.0907537
0.860833	0.088977
0.8625	0.089967
0.864167	0.0891006
0.865833	0.089693
0.8675	0.0908196
0.869167	0.0882846
0.870833	0.0899739
0.8725	0.0879864
0.874167	0.0896488
0.875833	0.087491
0.8775	0.0899002
0.879167	0.0886089
0.880833	0.0899471
0.8825	0.0894242
0.884167	0.090185
0.885833	0.0895451
0.8875	0.0897167
0.889167	0.0902251
0.890833	0.0877855
0.8925	0.0903362
0.894167	0.0884685
0.895833	0.0915431
0.8975	0.0920504
0.899167	0.0906547
0.900833	0.0906829
0.9025	0.0888968
0.904167	0.0890539
0.905833	0.0891185
0.9075	0.0892399
0.909167	0.0887457
0.910833	0.0884761
0.9125	0.0892043
0.914167	0.0882005
0.915833	0.0894902
0.9175	0.0901048
0.919167	0.0893314
0.920833	0.0896714
0.9225	0.0881652
0.924167	0.0890195
0.925833	0.0900434
0.9275	0.0896665
0.929167	0.0875174
0.930833	0.0882736
0.9325	0.0880273
0.934167	0.0904281
0.935833	0.0891988
0.9375	0.0884849
0.939167	0.0894739
0.940833	0.08887
0.9425	0.0892771
0.944167	0.0901041
0.945833	0.0885925
0.9475	0.089389
0.949167	0.0889891
0.950833	0.0889615
0.9525	0.0892702
0.954167	0.0910119
0.955833	0.0889565
0.9575	0.0889379
0.959167	0.0914854
0.960833	0.0898183
0.9625	0.0900352
0.964167	0.091895
0.965833	0.0891756
0.9675	0.0902618
0.969167	0.0903696
0.970833	0.08895
0.9725	0.0893807
0.974167	0.0901804
0.975833	0.0894461
0.9775	0.0896023
0.979167	0.0892006
0.980833	0.0885952
0.9825	0.0896395
0.984167	0.0888658
0.985833	0.0876187
0.9875	0.0885262
0.989167	0.0900955
0.990833	0.0886711
0.9925	0.0894721
0.994167	0.0880117
0.995833	0.0901719
0.9975	0.0892503
0.999167	0.0882149
1.00083	0.0889932
1.0025	0.0887648
1.00417	0.0890914
1.00583	0.0893056
1.0075	0.0901055
1.00917	0.088574
1.01083	0.0906468
1.0125	0.0882766
1.01417	0.0885823
1.01583	0.0881571
1.0175	0.0895962
1.01917	0.0876314
1.02083	0.0895685
1.0225	0.089435
1.02417	0.0891051
1.02583	0.0898708
1.0275	0.0883696
1.02917	0.0899222
1.03083	0.0897375
1.0325	0.0882451
1.03417	0.0897233
1.03583	0.0878075
1.0375	0.0903412
1.03917	0.0892761
1.04083	0.0897952
1.0425	0.0877614
1.04417	0.0870625
1.04583	0.0893278
1.0475	0.0886369
1.04917	0.0897629
1.05083	0.08822
1.0525	0.088318
1.05417	0.0902288
1.05583	0.0896375
1.0575	0.0892641
1.05917	0.0884031
1.06083	0.0887037
1.0625	0.0892442
1.06417	0.0916341
1.06583	0.0907569
1.0675	0.0899389
1.06917	0.0903436
1.07083	0.0887741
1.0725	0.090808
1.07417	0.0901907
1.07583	0.090682
1.0775	0.0908057
1.07917	0.0909362
1.08083	0.0917092
1.0825	0.0885816
1.08417	0.0901631
1.08583	0.090288
1.0875	0.0894192
1.08917	0.0899709
1.09083	0.0885259
1.0925	0.0901764
1.09417	0.0876536
1.09583	0.0888776
1.0975	0.0898604
1.09917	0.0882273
1.10083	0.0908311
1.1025	0.08815
1.10417	0.0873785
1.10583	0.0907085
1.1075	0.0893807
1.10917	0.0906479
1.11083	0.0895697
1.1125	0.0908466
1.11417	0.0880238
1.11583	0.0878816
1.1175	0.0917315
1.11917	0.090185
1.12083	0.0895471
1.1225	0.0891365
1.12417	0.0902436
1.12583	0.0888168
1.1275	0.0880669
1.12917	0.089382
1.13083	0.0887372
1.1325	0.0888037
1.13417	0.0908182
1.13583	0.0907364
1.1375	0.0883077
1.13917	0.0893912
1.14083	0.0899893
1.1425	0.0894711
1.14417	0.090035
1.14583	0.090607
1.1475	0.0892447
1.14917	0.0887493
1.15083	0.0902992
1.1525	0.0883128
1.15417	0.0892044
1.15583	0.0904338
1.1575	0.0899241
1.15917	0.0912116
1.16083	0.0889133
1.1625	0.0887037
1.16417	0.0904623
1.16583	0.0913342
1.1675	0.0896882
1.16917	0.0902788
1.17083	0.0903556
1.1725	0.0895611
1.17417	0.090208
1.17583	0.0902968
1.1775	0.0894658
1.17917	0.0891261
1.18083	0.0904203
1.1825	0.0907456
1.18417	0.089622
1.18583	0.0887804
1.1875	0.0902038
1.18917	0.0894381
1.19083	0.088582
1.1925	0.0900957
1.19417	0.0902508
1.19583	0.0896328
1.1975	0.0889118
1.19917	0.089125
1.20083	0.0904452
1.2025	0.0890993
1.20417	0.0883621
1.20583	0.0892461
1.2075	0.0893826
1.20917	0.0906909
1.21083	0.0901888
1.2125	0.0897072
1.21417	0.0879558
1.21583	0.0902241
1.2175	0.0934616
1.21917	0.0898141
1.22083	0.0895486
1.2225	0.0896557
1.22417	0.0892026
1.22583	0.0897782
1.2275	0.0899212
1.22917	0.0894867
1.23083	0.090896
1.2325	0.09007
1.23417	0.0898237
1.23583	0.0903374
1.2375	0.0897843
1.23917	0.0895784
1.24083	0.0889479
1.2425	0.0901435
1.24417	0.0903734
1.24583	0.0895389
1.2475	0.0903487
1.24917	0.0903862
1.25083	0.0909837
1.2525	0.0919796
1.25417	0.093603
1.25583	0.0904319
1.2575	0.0913698
1.25917	0.0904823
1.26083	0.0881322
1.2625	0.0890988
1.26417	0.0898192
1.26583	0.0890718
1.2675	0.0901602
1.26917	0.0901227
1.27083	0.0907831
1.2725	0.0903906
1.27417	0.089104
1.27583	0.0913864
1.2775	0.0909642
1.27917	0.0885387
1.28083	0.0904616
1.2825	0.0907016
1.28417	0.0898297
1.28583	0.0900203
1.2875	0.0901354
1.28917	0.0886673
1.29083	0.0912933
1.2925	0.0913101
1.29417	0.0896789
1.29583	0.0911029
1.2975	0.0910877
1.29917	0.0909627
1.30083	0.0893732
1.3025	0.0905149
1.30417	0.0909754
1.30583	0.0889117
1.3075	0.0889413
1.30917	0.0905967
1.31083	0.0905756
1.3125	0.0907889
1.31417	0.0883806
1.31583	0.0889655
1.3175	0.0904984
1.31917	0.0890727
1.32083	0.090448
1.3225	0.089867
1.32417	0.0903096
1.32583	0.0898983
1.3275	0.0904513
1.32917	0.0900586
1.33083	0.0895491
1.3325	0.089853
1.33417	0.0893289
1.33583	0.0902512
1.3375	0.0900878
1.33917	0.0910079
1.34083	0.0912693
1.3425	0.0912428
1.34417	0.0915048
1.34583	0.0901822
1.3475	0.0898433
1.34917	0.0906294
1.35083	0.0903188
1.3525	0.0910937
1.35417	0.0898273
1.35583	0.0904415
1.3575	0.0906401
1.35917	0.0908229
1.36083	0.0895067
1.3625	0.0906985
1.36417	0.0892491
1.36583	0.088976
1.3675	0.0892965
1.36917	0.0904681
1.37083	0.0893186
1.3725	0.0903889
1.37417	0.0909758
1.37583	0.0892318
1.3775	0.0900416
1.37917	0.0915975
1.38083	0.0896149
1.3825	0.0904384
1.38417	0.0899366
1.38583	0.0907791
1.3875	0.0907282
1.38917	0.0896399
1.39083	0.0900287
1.3925	0.0901012
1.39417	0.0895679
1.39583	0.0894758
1.3975	0.0905429
1.39917	0.0910397
1.40083	0.0898247
1.4025	0.0910566
1.40417	0.0902359
1.40583	0.0902065
1.4075	0.089548
1.40917	0.0907756
1.41083	0.0905354
1.4125	0.0900902
1.41417	0.0897179
1.41583	0.0899866
1.4175	0.0912355
1.41917	0.0898039
1.42083	0.090672
1.4225	0.0898408
1.42417	0.08808
1.42583	0.0900331
1.4275	0.0907771
1.42917	0.0886048
1.43083	0.0890108
1.4325	0.0902096
1.43417	0.0895975
1.43583	0.0905274
1.4375	0.0903414
1.43917	0.0905652
1.44083	0.0901436
1.4425	0.0893752
1.44417	0.0892871
1.44583	0.0912469
1.4475	0.0922889
1.44917	0.0917464
1.45083	0.0908793
1.4525	0.0908442
1.45417	0.0908987
1.45583	0.0886173
1.4575	0.0899829
1.45917	0.0888804
1.46083	0.0908345
1.4625	0.0903378
1.46417	0.0913889
1.46583	0.0904694
1.4675	0.0887061
1.46917	0.0898144
1.47083	0.0885547
1.4725	0.0903221
1.47417	0.0887767
1.47583	0.0905037
1.4775	0.0892247
1.47917	0.0895471
1.48083	0.0901515
1.4825	0.0907816
1.48417	0.0902917
1.48583	0.0900288
1.4875	0.0906231
1.48917	0.0899973
1.49083	0.0903599
1.4925	0.0895374
1.49417	0.0901404
1.49583	0.091325
1.4975	0.0904268
1.49917	0.0919608
1.50083	0.0914569
1.5025	0.0898281
1.50417	0.091262
1.50583	0.0896449
1.5075	0.0895826
1.50917	0.0902064
1.51083	0.09123
1.5125	0.0916624
1.51417	0.0899635
1.51583	0.0919966
1.5175	0.0916175
1.51917	0.0910716
1.52083	0.091553
1.5225	0.0902365
1.52417	0.0898033
1.52583	0.0910772
1.5275	0.0904903
1.52917	0.0908291
1.53083	0.0920352
1.5325	0.0909968
1.53417	0.0902712
1.53583	0.0897374
1.5375	0.0907916
1.53917	0.0900926
1.54083	0.0908354
1.5425	0.0911121
1.54417	0.0905516
1.54583	0.0908508
1.5475	0.0915383
1.54917	0.0905603
1.55083	0.0909446
1.5525	0.089893
1.55417	0.0903144
1.55583	0.091164
1.5575	0.090668
1.55917	0.0913837
1.56083	0.0905193
1.5625	0.0913924
1.56417	0.0915228
1.56583	0.0912064
1.5675	0.0916496
1.56917	0.0907182
1.57083	0.0919349
1.5725	0.0905884
1.57417	0.0906886
1.57583	0.0917252
1.5775	0.091015
1.57917	0.0911302
1.58083	0.090432
1.5825	0.0918731
1.58417	0.0904754
1.58583	0.0907372
1.5875	0.0905791
1.58917	0.0906214
1.59083	0.0900826
1.5925	0.0892448
1.59417	0.0915655
1.59583	0.0907206
1.5975	0.0915866
1.59917	0.0916482
1.60083	0.0910515
1.6025	0.0899047
1.60417	0.0894768
1.60583	0.0909473
1.6075	0.091245
1.60917	0.0896448
1.61083	0.0906945
1.6125	0.0912047
1.61417	0.0904763
1.61583	0.0908872
1.6175	0.0908109
1.61917	0.0911216
1.62083	0.0914991
1.6225	0.09181
1.62417	0.0891507
1.62583	0.0914334
1.6275	0.0894643
1.62917	0.0907524
1.63083	0.0921331
1.6325	0.0906426
1.63417	0.090995
1.63583	0.0909293
1.6375	0.0910366
1.63917	0.0918272
1.64083	0.0901839
1.6425	0.0905728
1.64417	0.0904122
1.64583	0.0917573
1.6475	0.0907878
1.64917	0.0925967
1.65083	0.0911511
1.6525	0.0914898
1.65417	0.0927415
1.65583	0.0910128
1.6575	0.0896788
1.65917	0.0897405
1.66083	0.0905298
1.6625	0.0898249
1.66417	0.090845
1.66583	0.0908115
1.6675	0.0910003
1.66917	0.0909049
1.67083	0.0905225
1.6725	0.0898971
1.67417	0.0915809
1.67583	0.0896778
1.6775	0.0908638
1.67917	0.0892071
1.68083	0.0908712
1.6825	0.0898226
1.68417	0.0910955
1.68583	0.0914405
1.6875	0.0912131
1.68917	0.0918514
1.69083	0.090679
1.6925	0.0912465
1.69417	0.0894978
1.69583	0.0895682
1.6975	0.0913241
1.69917	0.0903276
1.70083	0.0910917
1.7025	0.0899624
1.70417	0.0908457
1.70583	0.0906957
1.7075	0.0914213
1.70917	0.0889826
1.71083	0.0919806
1.7125	0.0917763
1.71417	0.0905164
1.71583	0.0902788
1.7175	0.0906144
1.71917	0.0904937
1.72083	0.0913975
1.7225	0.0900223
1.72417	0.0893421
1.72583	0.0907189
1.7275	0.091299
1.72917	0.0904244
1.73083	0.0903601
1.7325	0.0911455
1.73417	0.0917621
1.73583	0.0897968
1.7375	0.0914824
1.73917	0.0907472
1.74083	0.0915324
1.7425	0.0911561
1.74417	0.0911167
1.74583	0.0919835
1.7475	0.0906066
1.74917	0.0904447
1.75083	0.0917926
1.7525	0.0941276
1.75417	0.090927
1.75583	0.0924814
1.7575	0.0911074
1.75917	0.0913116
1.76083	0.0912322
1.7625	0.0908812
1.76417	0.0903056
1.76583	0.0910971
1.7675	0.0909932
1.76917	0.0911092
1.77083	0.0921009
1.7725	0.0905573
1.77417	0.0901796
1.77583	0.0900634
1.7775	0.091834
1.77917	0.0913132
1.78083	0.0906063
1.7825	0.0920825
1.78417	0.0896417
1.78583	0.0923029
1.7875	0.0897341
1.78917	0.0900678
1.79083	0.091455
1.7925	0.09118
1.79417	0.0918138
1.79583	0.0902392
1.7975	0.0913097
1.79917	0.0915611
1.80083	0.0910161
1.8025	0.0919561
1.80417	0.0910071
1.80583	0.0915695
1.8075	0.0920109
1.80917	0.0918933
1.81083	0.0895829
1.8125	0.0917572
1.81417	0.0908894
1.81583	0.0914052
1.8175	0.0912243
1.81917	0.0903247
1.82083	0.0914273
1.8225	0.0906608
1.82417	0.0908339
1.82583	0.0919494
1.8275	0.0912719
1.82917	0.092427
1.83083	0.0903895
1.8325	0.0929541
1.83417	0.0896468
1.83583	0.0915635
1.8375	0.0910674
1.83917	0.0916713
1.84083	0.0910001
1.8425	0.0912094
1.84417	0.0914757
1.84583	0.0918265
1.8475	0.0914846
1.84917	0.0918487
1.85083	0.0901783
1.8525	0.0907458
1.85417	0.0911343
1.85583	0.0908934
1.8575	0.0918732
1.85917	0.0899476
1.86083	0.0905037
1.8625	0.0909132
1.86417	0.0926582
1.86583	0.0922912
1.8675	0.0912633
1.86917	0.0896747
1.87083	0.0892118
1.8725	0.0920161
1.87417	0.0898006
1.87583	0.091427
1.8775	0.0919083
1.87917	0.091177
1.88083	0.091506
1.8825	0.092045
1.88417	0.091363
1.88583	0.0922416
1.8875	0.0916073
1.88917	0.0907765
1.89083	0.0899923
1.8925	0.092247
1.89417	0.0911599
1.89583	0.0916562
1.8975	0.092057
1.89917	0.0913301
1.90083	0.0902281
1.9025	0.0909924
1.90417	0.0905902
1.90583	0.0903004
1.9075	0.0903682
1.90917	0.0931272
1.91083	0.0914428
1.9125	0.0911704
1.91417	0.0904615
1.91583	0.0906033
1.9175	0.0909265
1.91917	0.0899505
1.92083	0.0913962
1.9225	0.0909447
1.92417	0.0914426
1.92583	0.0929245
1.9275	0.0928942
1.92917	0.0918659
1.93083	0.0919776
1.9325	0.0915468
1.93417	0.0919551
1.93583	0.0914038
1.9375	0.090879
1.93917	0.0918151
1.94083	0.0915202
1.9425	0.0917358
1.94417	0.090823
1.94583	0.0925766
1.9475	0.0911239
1.94917	0.0920236
1.95083	0.0911077
1.9525	0.0912229
1.95417	0.0913613
1.95583	0.0919945
1.9575	0.0919746
1.95917	0.091425
1.96083	0.091368
1.9625	0.0904858
1.96417	0.0911027
1.96583	0.0904975
1.9675	0.0896252
1.96917	0.0914835
1.97083	0.0895037
1.9725	0.0910616
1.97417	0.0920865
1.97583	0.0918158
1.9775	0.0917533
1.97917	0.0912985
1.98083	0.0914988
1.9825	0.0901569
1.98417	0.0905001
1.98583	0.090701
1.9875	0.0915521
1.98917	0.0910251
1.99083	0.0903314
1.9925	0.092662
1.99417	0.0913598
1.99583	0.0925923
1.9975	0.0913943
1.99917	0.0925112
2.00083	0.0910445
2.0025	0.0905963
2.00417	0.0908323
2.00583	0.0918162
2.0075	0.0908865
2.00917	0.0915305
2.01083	0.0892874
2.0125	0.123897
2.01417	0.0918323
2.01583	0.0918248
2.0175	0.0914785
2.01917	0.0888584
2.02083	0.0902975
2.0225	0.0924821
2.02417	0.0919558
2.02583	0.0906866
2.0275	0.0905107
2.02917	0.0910731
2.03083	0.0922557
2.0325	0.0932196
2.03417	0.0917048
2.03583	0.091694
2.0375	0.0930449
2.03917	0.0922298
2.04083	0.0922388
2.0425	0.0919271
2.04417	0.0904168
2.04583	0.0915909
2.0475	0.09061
2.04917	0.0906184
2.05083	0.0914498
2.0525	0.0902621
2.05417	0.0921447
2.05583	0.0926716
2.0575	0.092365
2.05917	0.0907633
2.06083	0.0933293
2.0625	0.0922081
2.06417	0.0912049
2.06583	0.0930339
2.0675	0.0915262
2.06917	0.0930286
2.07083	0.0910795
2.0725	0.0910853
2.07417	0.0927473
2.07583	0.0917583
2.0775	0.0902507
2.07917	0.091878
2.08083	0.0896368
2.0825	0.0907283
2.08417	0.0906031
2.08583	0.0918598
2.0875	0.0920653
2.08917	0.0922299
2.09083	0.0901605
2.0925	0.0920519
2.09417	0.0923024
2.09583	0.0928235
2.0975	0.0920609
2.09917	0.0918603
2.10083	0.0897101
2.1025	0.0910632
2.10417	0.0914235
2.10583	0.0903696
2.1075	0.0900304
2.10917	0.0898247
2.11083	0.0923293
2.1125	0.0902499
2.11417	0.0912757
2.11583	0.0902782
2.1175	0.0933661
2.11917	0.090839
2.12083	0.0924022
2.1225	0.0915905
2.12417	0.0918179
2.12583	0.0924297
2.1275	0.0925375
2.12917	0.0915096
2.13083	0.0919383
2.1325	0.0908756
2.13417	0.0912899
2.13583	0.091234
2.1375	0.0911938
2.13917	0.0921167
2.14083	0.0914703
2.1425	0.0916746
2.14417	0.0914984
2.14583	0.0902525
2.1475	0.0911698
2.14917	0.0899677
2.15083	0.093301
2.1525	0.0928131
2.15417	0.0911155
2.15583	0.090021
2.1575	0.0913227
2.15917	0.0921538
2.16083	0.0919652
2.1625	0.0917736
2.16417	0.0927125
2.16583	0.0914074
2.1675	0.0918553
2.16917	0.0911148
2.17083	0.0929078
2.1725	0.0911128
2.17417	0.0921765
2.17583	0.0927632
2.1775	0.0914253
2.17917	0.0909392
2.18083	0.0909715
2.1825	0.0906402
2.18417	0.0925409
2.18583	0.0922011
2.1875	0.0914964
2.18917	0.0910476
2.19083	0.0927171
2.1925	0.0911355
2.19417	0.0905636
2.19583	0.0910027
2.1975	0.0918932
2.19917	0.0911553
2.20083	0.0921202
2.2025	0.0911933
2.20417	0.0910668
2.20583	0.0904135
2.2075	0.0920694
2.20917	0.0902823
2.21083	0.0915933
2.2125	0.0921443
2.21417	0.0920215
2.21583	0.0928078
2.2175	0.0910739
2.21917	0.0917828
2.22083	0.0911893
2.2225	0.0905123
2.22417	0.0912854
2.22583	0.0919839
2.2275	0.0918321
2.22917	0.0917553
2.23083	0.092408
2.2325	0.0921858
2.23417	0.0907981
2.23583	0.090946
2.2375	0.0913971
2.23917	0.0948707
2.24083	0.0923787
2.2425	0.092009
2.24417	0.0914729
2.24583	0.0908834
2.2475	0.0915949
2.24917	0.0928673
2.25083	0.0925528
2.2525	0.0916256
2.25417	0.0914653
2.25583	0.0923205
2.2575	0.091789
2.25917	0.0911253
2.26083	0.0913271
2.2625	0.0901837
2.26417	0.0896156
2.26583	0.093058
2.2675	0.0903277
2.26917	0.0927945
2.27083	0.0900656
2.2725	0.0919748
2.27417	0.0903738
2.27583	0.0917163
2.2775	0.0907045
2.27917	0.0907672
2.28083	0.0919783
2.2825	0.0923972
2.28417	0.0928716
2.28583	0.0920357
2.2875	0.0928647
2.28917	0.0930188
2.29083	0.0919986
2.2925	0.0925218
2.29417	0.0909197
2.29583	0.0918663
2.2975	0.0918709
2.29917	0.0908092
2.30083	0.092179
2.3025	0.0911656
2.30417	0.0909428
2.30583	0.0927169
2.3075	0.09021
2.30917	0.0907956
2.31083	0.091193
2.3125	0.091711
2.31417	0.0919234
2.31583	0.0904478
2.3175	0.0918618
2.31917	0.0908014
2.32083	0.0915354
2.3225	0.0920855
2.32417	0.0903848
2.32583	0.0928785
2.3275	0.0919572
2.32917	0.0926876
2.33083	0.0916147
2.3325	0.0914871
2.33417	0.0922488
2.33583	0.0909388
2.3375	0.0922917
2.33917	0.0926359
2.34083	0.0925713
2.3425	0.0924539
2.34417	0.090266
2.34583	0.0916471
2.3475	0.092675
2.34917	0.0909301
2.35083	0.092081
2.3525	0.0933579
2.35417	0.0917526
2.35583	0.0899741
2.3575	0.0921805
2.35917	0.0917838
2.36083	0.0906561
2.3625	0.0921536
2.36417	0.0920796
2.36583	0.0926722
2.3675	0.091968
2.36917	0.0930902
2.37083	0.0911934
2.3725	0.0911206
2.37417	0.0918456
2.37583	0.0922904
2.3775	0.0929045
2.37917	0.0919538
2.38083	0.0921794
2.3825	0.0894453
2.38417	0.0920802
2.38583	0.0916523
2.3875	0.0910828
2.38917	0.0911851
2.39083	0.0901051
2.3925	0.0909431
2.39417	0.0928193
2.39583	0.0916604
2.3975	0.0920188
2.39917	0.0920205
2.40083	0.091368
2.4025	0.0933699
2.40417	0.0908143
2.40583	0.0913944
2.4075	0.0921138
2.40917	0.0901524
2.41083	0.0913086
2.4125	0.0900946
2.41417	0.092814
2.41583	0.0910945
2.4175	0.0911978
2.41917	0.0918644
2.42083	0.0917056
2.4225	0.0920583
2.42417	0.09277
2.42583	0.0911951
2.4275	0.0916246
2.42917	0.0912637
2.43083	0.0916544
2.4325	0.0913785
2.43417	0.0908562
2.43583	0.0902404
2.4375	0.0904014
2.43917	0.0906729
2.44083	0.0920182
2.4425	0.0922969
2.44417	0.0911782
2.44583	0.0914015
2.4475	0.0911869
2.44917	0.0921054
2.45083	0.0928338
2.4525	0.0908981
2.45417	0.0923274
2.45583	0.0915732
2.4575	0.0922164
2.45917	0.0909358
2.46083	0.0934692
2.4625	0.0927476
2.46417	0.092191
2.46583	0.0923325
2.4675	0.0924999
2.46917	0.0932007
2.47083	0.0924992
2.4725	0.0919064
2.47417	0.0929133
2.47583	0.0914208
2.4775	0.0909168
2.47917	0.0916959
2.48083	0.0914265
2.4825	0.0919669
2.48417	0.0907189
2.48583	0.0908436
2.4875	0.0912382
2.48917	0.0925824
2.49083	0.0905169
2.4925	0.0926661
2.49417	0.0917872
2.49583	0.092401
2.4975	0.0906413
2.49917	0.0912702
2.50083	0.0908915
2.5025	0.0933028
2.50417	0.0910731
2.50583	0.0890243
2.5075	0.0918207
2.50917	0.0914982
2.51083	0.0911227
2.5125	0.0925303
2.51417	0.0902931
2.51583	0.0919435
2.5175	0.0921793
2.51917	0.0915727
2.52083	0.0912154
2.5225	0.0912825
2.52417	0.0915742
2.52583	0.0916822
2.5275	0.0913057
2.52917	0.0910981
2.53083	0.0915838
2.5325	0.0925747
2.53417	0.0909069
2.53583	0.0915975
2.5375	0.0927803
2.53917	0.0906295
2.54083	0.0909089
2.5425	0.0897704
2.54417	0.0908516
2.54583	0.0918161
2.5475	0.0932245
2.54917	0.0913036
2.55083	0.0908092
2.5525	0.0918968
2.55417	0.0934866
2.55583	0.0920334
2.5575	0.0919866
2.55917	0.0916301
2.56083	0.0906777
2.5625	0.0919149
2.56417	0.0913534
2.56583	0.0918411
2.5675	0.0921156
2.56917	0.0915041
2.57083	0.0917139
2.5725	0.0925094
2.57417	0.0913633
2.57583	0.0906395
2.5775	0.0919616
2.57917	0.0918835
2.58083	0.0930648
2.5825	0.09142
2.58417	0.0924551
2.58583	0.0922937
2.5875	0.0902972
2.58917	0.0925376
2.59083	0.0907017
2.5925	0.0914049
2.59417	0.091167
2.59583	0.0918068
2.5975	0.0924805
2.59917	0.0907644
2.60083	0.0914068
2.6025	0.090741
2.60417	0.0914114
2.60583	0.0920982
2.6075	0.0907737
2.60917	0.0937621
2.61083	0.0899244
2.6125	0.0917842
2.61417	0.0924973
2.61583	0.0910416
2.6175	0.0924902
2.61917	0.0907736
2.62083	0.0914518
2.6225	0.0895864
2.62417	0.0914663
2.62583	0.0918455
2.6275	0.0910208
2.62917	0.0920348
2.63083	0.0906363
2.6325	0.0911031
2.63417	0.0917772
2.63583	0.0922243
2.6375	0.0926063
2.63917	0.0928357
2.64083	0.0935641
2.6425	0.0919923
2.64417	0.0925771
2.64583	0.0920608
2.6475	0.0926016
2.64917	0.0922144
2.65083	0.0897176
2.6525	0.0913484
2.65417	0.091627
2.65583	0.091823
2.6575	0.0921384
2.65917	0.0923326
2.66083	0.0915842
2.6625	0.092271
2.66417	0.0927769
2.66583	0.0919708
2.6675	0.091633
2.66917	0.091314
2.67083	0.0941876
2.6725	0.091963
2.67417	0.0917367
2.67583	0.09025
2.6775	0.0920578
2.67917	0.0918371
2.68083	0.0923566
2.6825	0.0905999
2.68417	0.0926345
2.68583	0.0913331
2.6875	0.0914388
2.68917	0.0919262
2.69083	0.0924231
2.6925	0.092598
2.69417	0.092375
2.69583	0.0910558
2.6975	0.0925837
2.69917	0.0932032
2.70083	0.0922623
2.7025	0.091566
2.70417	0.0926274
2.70583	0.0909379
2.7075	0.091314
2.70917	0.091353
2.71083	0.0927191
2.7125	0.0916676
2.71417	0.0914367
2.71583	0.0929084
2.7175	0.0927637
2.71917	0.0911847
2.72083	0.0914607
2.7225	0.0907772
2.72417	0.0928422
2.72583	0.0908264
2.7275	0.0903691
2.72917	0.0927295
2.73083	0.0915982
2.7325	0.0922719
2.73417	0.0930379
2.73583	0.0934963
2.7375	0.0922602
2.73917	0.0928571
2.74083	0.0915614
2.7425	0.0920714
2.74417	0.0926466
2.74583	0.0915072
2.7475	0.0925233
2.74917	0.0935166
2.75083	0.0916198
2.7525	0.0926594
2.75417	0.0919994
2.75583	0.0913795
2.7575	0.0922299
2.75917	0.0918439
2.76083	0.0907945
2.7625	0.0934124
2.76417	0.0902047
2.76583	0.091226
2.7675	0.0928757
2.76917	0.0899851
2.77083	0.0933031
2.7725	0.0924568
2.77417	0.0911273
2.77583	0.0923274
2.7775	0.0908769
2.77917	0.0896316
2.78083	0.0916559
2.7825	0.090395
2.78417	0.0915528
2.78583	0.0924843
2.7875	0.0922099
2.78917	0.0901884
2.79083	0.0930414
2.7925	0.0914539
2.79417	0.0924138
2.79583	0.0913076
2.7975	0.0911519
2.79917	0.090162
2.80083	0.0928426
2.8025	0.0913756
2.80417	0.0931683
2.80583	0.0936032
2.8075	0.0916309
2.80917	0.091086
2.81083	0.0919798
2.8125	0.0906678
2.81417	0.0919779
2.81583	0.0916958
2.8175	0.0913693
2.81917	0.0934931
2.82083	0.0906674
2.8225	0.092272
2.82417	0.0912051
2.82583	0.0908526
2.8275	0.0909558
2.82917	0.0905024
2.83083	0.0921446
2.8325	0.091201
2.83417	0.0906127
2.83583	0.091777
2.8375	0.0940362
2.83917	0.0925892
2.84083	0.092213
2.8425	0.091719
2.84417	0.0918652
2.84583	0.0917862
2.8475	0.0914904
2.84917	0.0916714
2.85083	0.0923641
2.8525	0.0914701
2.85417	0.0911999
2.85583	0.0922063
2.8575	0.0925407
2.85917	0.0922423
2.86083	0.0922966
2.8625	0.092447
2.86417	0.0926552
2.86583	0.0923467
2.8675	0.0921858
2.86917	0.0910039
2.87083	0.0918843
2.8725	0.0923874
2.87417	0.0916988
2.87583	0.0917179
2.8775	0.0924093
2.87917	0.0919641
2.88083	0.0930299
2.8825	0.0916378
2.88417	0.0927517
2.88583	0.0922849
2.8875	0.0924876
2.88917	0.0925534
2.89083	0.0896637
2.8925	0.0917268
2.89417	0.0923358
2.89583	0.0914512
2.8975	0.0908165
2.89917	0.0926443
2.90083	0.0914395
2.9025	0.0912905
2.90417	0.0916717
2.90583	0.0909085
2.9075	0.0908333
2.90917	0.0922828
2.91083	0.091623
2.9125	0.0932728
2.91417	0.0910592
2.91583	0.0911011
2.9175	0.0909879
2.91917	0.0914642
2.92083	0.0929809
2.9225	0.0920558
2.92417	0.0916612
2.92583	0.092101
2.9275	0.0923967
2.92917	0.0909791
2.93083	0.0927925
2.9325	0.0920397
2.93417	0.092527
2.93583	0.0917546
2.9375	0.0896927
2.93917	0.0917389
2.94083	0.0923016
2.9425	0.0915524
2.94417	0.0919507
2.94583	0.0920921
2.9475	0.0947295
2.94917	0.0948081
2.95083	0.0919476
2.9525	0.0911839
2.95417	0.0913699
2.95583	0.0904718
2.9575	0.0932498
2.95917	0.0910045
2.96083	0.0928058
2.9625	0.0917741
2.96417	0.090561
2.96583	0.0916629
2.9675	0.0919301
2.96917	0.0933115
2.97083	0.0918851
2.9725	0.0913533
2.97417	0.0910613
2.97583	0.0914886
2.9775	0.0924902
2.97917	0.0912009
2.98083	0.0917189
2.9825	0.0918875
2.98417	0.0912205
2.98583	0.0913238
2.9875	0.0924606
2.98917	0.0921748
2.99083	0.092038
2.9925	0.0902791
2.99417	0.092171
2.99583	0.0922985
2.9975	0.0920235
2.99917	0.0925373
3.00083	0.0925692
3.0025	0.091932
3.00417	0.093209
3.00583	0.0920458
3.0075	0.0918542
3.00917	0.0912937
3.01083	0.092487
3.0125	0.0917846
3.01417	0.0929704
3.01583	0.0915634
3.0175	0.0926854
3.01917	0.0920165
3.02083	0.090771
3.0225	0.0924883
3.02417	0.0928819
3.02583	0.0909383
3.0275	0.0904169
3.02917	0.0912913
3.03083	0.0915099
3.0325	0.0928254
3.03417	0.0922843
3.03583	0.0928194
3.0375	0.0926313
3.03917	0.0919435
3.04083	0.0914488
3.0425	0.091611
3.04417	0.0929338
3.04583	0.0924844
3.0475	0.0914037
3.04917	0.0909582
3.05083	0.0919196
3.0525	0.09229
3.05417	0.0929798
3.05583	0.0906734
3.0575	0.0918394
3.05917	0.0917269
3.06083	0.0918197
3.0625	0.09222
3.06417	0.0922895
3.06583	0.0911404
3.0675	0.0921862
3.06917	0.0918795
3.07083	0.0920946
3.0725	0.092785
3.07417	0.0925469
3.07583	0.0917003
3.0775	0.0906971
3.07917	0.0910259
3.08083	0.0925559
3.0825	0.0920926
3.08417	0.0927727
3.08583	0.0921306
3.0875	0.0910249
3.08917	0.0926519
3.09083	0.0897444
3.0925	0.0928103
3.09417	0.0925115
3.09583	0.0911305
3.0975	0.0914112
3.09917	0.0929508
3.10083	0.0906464
3.1025	0.0910509
3.10417	0.0923498
3.10583	0.0925419
3.1075	0.0936034
3.10917	0.0923112
3.11083	0.091531
3.1125	0.0923215
3.11417	0.0927253
3.11583	0.0925889
3.1175	0.092565
3.11917	0.09245
3.12083	0.0915324
3.1225	0.0919208
3.12417	0.0924581
3.12583	0.0937546
3.1275	0.0927004
3.12917	0.0911861
3.13083	0.0924914
3.1325	0.0929917
3.13417	0.0918582
3.13583	0.0924774
3.1375	0.0909139
3.13917	0.0907619
3.14083	0.0915222
3.1425	0.0925317
3.14417	0.0914994
3.14583	0.0912456
3.1475	0.0928472
3.14917	0.0911059
3.15083	0.0918075
3.1525	0.0914388
3.15417	0.0921296
3.15583	0.0903174
3.1575	0.0917537
3.15917	0.0928963
3.16083	0.0904959
3.1625	0.0919647
3.16417	0.090737
3.16583	0.0920477
3.1675	0.0912869
3.16917	0.0918043
3.17083	0.0917521
3.1725	0.0926677
3.17417	0.0916546
3.17583	0.0923752
3.1775	0.0906475
3.17917	0.0930237
3.18083	0.0929475
3.1825	0.0925275
3.18417	0.0942203
3.18583	0.0919939
3.1875	0.0903783
3.18917	0.0934399
3.19083	0.0926517
3.1925	0.0920968
3.19417	0.0903506
3.19583	0.0902737
3.1975	0.0931734
3.19917	0.0918376
3.20083	0.0892955
3.2025	0.0912643
3.20417	0.0928957
3.20583	0.0919661
3.2075	0.0923003
3.20917	0.0895713
3.21083	0.0924226
3.2125	0.0922876
3.21417	0.0906866
3.21583	0.0902964
3.2175	0.0929386
3.21917	0.0929395
3.22083	0.0902628
3.2225	0.090616
3.22417	0.0912685
3.22583	0.0896509
3.2275	0.0907828
3.22917	0.090255
3.23083	0.0911294
3.2325	0.0913826
3.23417	0.0911424
3.23583	0.0914732
3.2375	0.0915436
3.23917	0.0924718
3.24083	0.0903938
3.2425	0.0923207
3.24417	0.0914629
3.24583	0.0907282
3.2475	0.091766
3.24917	0.0915077
3.25083	0.090504
3.2525	0.0906558
3.25417	0.0912313
3.25583	0.0906597
3.2575	0.091699
3.25917	0.0894701
3.26083	0.0918434
3.2625	0.0901379
3.26417	0.0913415
3.26583	0.0907322
3.2675	0.0914334
3.26917	0.0917445
3.27083	0.0907796
3.2725	0.0904855
3.27417	0.0919759
3.27583	0.0920029
3.2775	0.0922718
3.27917	0.0904987
3.28083	0.0905783
3.2825	0.09101
3.28417	0.0901644
3.28583	0.0905528
3.2875	0.0923305
3.28917	0.0919865
3.29083	0.0907117
3.2925	0.0925272
3.29417	0.0913616
3.29583	0.0914759
3.2975	0.0916479
3.29917	0.0911404
3.30083	0.0923377
3.3025	0.0928371
3.30417	0.0919739
3.30583	0.0897249
3.3075	0.0923483
3.30917	0.0900683
3.31083	0.0917019
3.3125	0.0918856
3.31417	0.0924662
3.31583	0.0919248
3.3175	0.0903623
3.31917	0.0916198
3.32083	0.0917807
3.3225	0.0912841
3.32417	0.0912903
3.32583	0.0917942
3.3275	0.0907303
3.32917	0.0909395
[truncated: 16,011 more rows]

## Sheet: 45c_datapoints_ContRep2.csv
Sample 1
Time (min)	Abs
0.000833333	0.0785679
0.0025	0.0783175
0.00416667	0.0772585
0.00583333	0.0785054
0.0075	0.0777513
0.00916667	0.0778944
0.0108333	0.0767293
0.0125	0.0775076
0.0141667	0.0780017
0.0158333	0.0775624
0.0175	0.077709
0.0191667	0.0772676
0.0208333	0.0782108
0.0225	0.0760021
0.0241667	0.0775528
0.0258333	0.0768615
0.0275	0.0778631
0.0291667	0.0780815
0.0308333	0.0777256
0.0325	0.0795791
0.0341667	0.0780374
0.0358333	0.0767671
0.0375	0.0762333
0.0391667	0.0769401
0.0408333	0.0768695
0.0425	0.0779834
0.0441667	0.0772827
0.0458333	0.0777334
0.0475	0.076941
0.0491667	0.0778947
0.0508333	0.0771343
0.0525	0.0765791
0.0541667	0.0792321
0.0558333	0.0773288
0.0575	0.0782041
0.0591667	0.0797119
0.0608333	0.0779525
0.0625	0.0777049
0.0641667	0.077315
0.0658333	0.0783759
0.0675	0.0773325
0.0691667	0.076817
0.0708333	0.0777317
0.0725	0.0773715
0.0741667	0.0783797
0.0758333	0.0766013
0.0775	0.0761514
0.0791667	0.0779263
0.0808333	0.0773331
0.0825	0.0780289
0.0841667	0.0771472
0.0858333	0.0775913
0.0875	0.0769246
0.0891667	0.0761668
0.0908333	0.0792118
0.0925	0.0763736
0.0941667	0.0770259
0.0958333	0.0768229
0.0975	0.0774874
0.0991667	0.0768716
0.100833	0.0783959
0.1025	0.0779619
0.104167	0.077797
0.105833	0.0773152
0.1075	0.0783813
0.109167	0.0783037
0.110833	0.0749873
0.1125	0.0776215
0.114167	0.0766498
0.115833	0.0780143
0.1175	0.0769825
0.119167	0.0778101
0.120833	0.0764745
0.1225	0.0766722
0.124167	0.0756539
0.125833	0.0793202
0.1275	0.0777854
0.129167	0.0774781
0.130833	0.0770971
0.1325	0.0764928
0.134167	0.0779584
0.135833	0.0776528
0.1375	0.0777099
0.139167	0.0765555
0.140833	0.0764091
0.1425	0.0784088
0.144167	0.0784642
0.145833	0.0767931
0.1475	0.0769325
0.149167	0.0772599
0.150833	0.0764125
0.1525	0.076243
0.154167	0.0772189
0.155833	0.0773112
0.1575	0.0782959
0.159167	0.0778154
0.160833	0.0775858
0.1625	0.0784439
0.164167	0.0770626
0.165833	0.0775811
0.1675	0.0754861
0.169167	0.0771389
0.170833	0.0785984
0.1725	0.0771667
0.174167	0.0787843
0.175833	0.0774796
0.1775	0.0781399
0.179167	0.0768924
0.180833	0.077173
0.1825	0.0789919
0.184167	0.0777406
0.185833	0.0787133
0.1875	0.0769922
0.189167	0.0782217
0.190833	0.0775066
0.1925	0.0763939
0.194167	0.0759041
0.195833	0.0765897
0.1975	0.0767564
0.199167	0.0779801
0.200833	0.0784932
0.2025	0.077588
0.204167	0.0776286
0.205833	0.0771923
0.2075	0.0774969
0.209167	0.0780011
0.210833	0.0777129
0.2125	0.0772246
0.214167	0.0768925
0.215833	0.077015
0.2175	0.0774197
0.219167	0.0769413
0.220833	0.077118
0.2225	0.0776717
0.224167	0.0752567
0.225833	0.0760063
0.2275	0.0765773
0.229167	0.0790651
0.230833	0.0780111
0.2325	0.0749567
0.234167	0.0779451
0.235833	0.0783428
0.2375	0.0780403
0.239167	0.0784777
0.240833	0.0768716
0.2425	0.0771587
0.244167	0.0779639
0.245833	0.0764624
0.2475	0.0767179
0.249167	0.0787165
0.250833	0.0789161
0.2525	0.0786657
0.254167	0.078542
0.255833	0.0766898
0.2575	0.0761676
0.259167	0.076533
0.260833	0.0761847
0.2625	0.0783499
0.264167	0.0782174
0.265833	0.0770805
0.2675	0.0766122
0.269167	0.0773284
0.270833	0.0770708
0.2725	0.0765182
0.274167	0.0777723
0.275833	0.0777253
0.2775	0.0770067
0.279167	0.0761687
0.280833	0.0785736
0.2825	0.07912
0.284167	0.0783941
0.285833	0.0779783
0.2875	0.0760039
0.289167	0.0774084
0.290833	0.077298
0.2925	0.0775639
0.294167	0.0770078
0.295833	0.0782219
0.2975	0.0765791
0.299167	0.0770888
0.300833	0.0767623
0.3025	0.0766926
0.304167	0.0786983
0.305833	0.0759196
0.3075	0.0759425
0.309167	0.0781343
0.310833	0.0772464
0.3125	0.0768408
0.314167	0.07737
0.315833	0.0775554
0.3175	0.0775438
0.319167	0.0778563
0.320833	0.077286
0.3225	0.0765341
0.324167	0.0757729
0.325833	0.0770595
0.3275	0.076833
0.329167	0.0767047
0.330833	0.0760854
0.3325	0.0773084
0.334167	0.0784558
0.335833	0.0774035
0.3375	0.0778063
0.339167	0.0772559
0.340833	0.0774005
0.3425	0.0769066
0.344167	0.0771533
0.345833	0.0771033
0.3475	0.0761286
0.349167	0.0767254
0.350833	0.077576
0.3525	0.0778493
0.354167	0.0761239
0.355833	0.0776052
0.3575	0.0774147
0.359167	0.0783428
0.360833	0.078152
0.3625	0.0790227
0.364167	0.0768349
0.365833	0.0763747
0.3675	0.07676
0.369167	0.0766893
0.370833	0.0774301
0.3725	0.078195
0.374167	0.0770203
0.375833	0.0775338
0.3775	0.0783879
0.379167	0.0790184
0.380833	0.0781904
0.3825	0.0777133
0.384167	0.0765393
0.385833	0.0779074
0.3875	0.0783081
0.389167	0.0770183
0.390833	0.075728
0.3925	0.0761461
0.394167	0.0767202
0.395833	0.0771549
0.3975	0.0768324
0.399167	0.0776387
0.400833	0.0771985
0.4025	0.0772746
0.404167	0.076802
0.405833	0.077377
0.4075	0.0789043
0.409167	0.0785281
0.410833	0.0765313
0.4125	0.0787396
0.414167	0.0766281
0.415833	0.0777318
0.4175	0.0778229
0.419167	0.0761378
0.420833	0.076231
0.4225	0.0777258
0.424167	0.0782499
0.425833	0.0773827
0.4275	0.0796251
0.429167	0.0785734
0.430833	0.0761855
0.4325	0.0770327
0.434167	0.0775687
0.435833	0.0777583
0.4375	0.0777965
0.439167	0.0781826
0.440833	0.0772071
0.4425	0.0786
0.444167	0.0781259
0.445833	0.0766198
0.4475	0.0770315
0.449167	0.07813
0.450833	0.0767284
0.4525	0.0784649
0.454167	0.0762447
0.455833	0.0801475
0.4575	0.0807141
0.459167	0.081673
0.460833	0.081859
0.4625	0.0785489
0.464167	0.077744
0.465833	0.0781573
0.4675	0.0789361
0.469167	0.0782288
0.470833	0.0769524
0.4725	0.0776314
0.474167	0.0767029
0.475833	0.0765032
0.4775	0.0768425
0.479167	0.077615
0.480833	0.0779186
0.4825	0.077964
0.484167	0.0770694
0.485833	0.0760515
0.4875	0.0770255
0.489167	0.0766646
0.490833	0.0781713
0.4925	0.0764881
0.494167	0.0783271
0.495833	0.0775437
0.4975	0.0769865
0.499167	0.0788973
0.500833	0.0766939
0.5025	0.0777045
0.504167	0.0770859
0.505833	0.0775097
0.5075	0.0781107
0.509167	0.0791154
0.510833	0.0808132
0.5125	0.0766666
0.514167	0.0786808
0.515833	0.0767454
0.5175	0.0769774
0.519167	0.0766325
0.520833	0.0771623
0.5225	0.0756533
0.524167	0.0773353
0.525833	0.0775583
0.5275	0.0776791
0.529167	0.0778171
0.530833	0.0776206
0.5325	0.0766604
0.534167	0.0769763
0.535833	0.0770952
0.5375	0.0772455
0.539167	0.0758984
0.540833	0.0775321
0.5425	0.0770403
0.544167	0.0772554
0.545833	0.0790424
0.5475	0.0777129
0.549167	0.076512
0.550833	0.0768777
0.5525	0.076841
0.554167	0.0755799
0.555833	0.0770148
0.5575	0.0788785
0.559167	0.0758197
0.560833	0.0762739
0.5625	0.0764965
0.564167	0.0785408
0.565833	0.0775535
0.5675	0.0768091
0.569167	0.0779662
0.570833	0.0775496
0.5725	0.0769347
0.574167	0.077016
0.575833	0.0779928
0.5775	0.0771211
0.579167	0.0764278
0.580833	0.0768413
0.5825	0.0770221
0.584167	0.0776428
0.585833	0.0762884
0.5875	0.0773119
0.589167	0.0771297
0.590833	0.0767615
0.5925	0.0759225
0.594167	0.0774774
0.595833	0.0775818
0.5975	0.0776038
0.599167	0.0785508
0.600833	0.0776636
0.6025	0.0790398
0.604167	0.0792987
0.605833	0.0774382
0.6075	0.0773917
0.609167	0.0766145
0.610833	0.0768807
0.6125	0.078222
0.614167	0.0769288
0.615833	0.0787855
0.6175	0.0790891
0.619167	0.0771676
0.620833	0.080006
0.6225	0.0798461
0.624167	0.0779417
0.625833	0.0775995
0.6275	0.0775709
0.629167	0.076671
0.630833	0.0766674
0.6325	0.0771178
0.634167	0.0777675
0.635833	0.0780603
0.6375	0.078519
0.639167	0.0782721
0.640833	0.0782788
0.6425	0.0781739
0.644167	0.0772108
0.645833	0.0765834
0.6475	0.0790088
0.649167	0.0786278
0.650833	0.0766656
0.6525	0.0800418
0.654167	0.077233
0.655833	0.0771372
0.6575	0.0771196
0.659167	0.0764478
0.660833	0.0775624
0.6625	0.0762168
0.664167	0.0762256
0.665833	0.0771123
0.6675	0.0779784
0.669167	0.0786508
0.670833	0.0787925
0.6725	0.0773554
0.674167	0.0787369
0.675833	0.0776433
0.6775	0.0768336
0.679167	0.0770196
0.680833	0.075844
0.6825	0.0792468
0.684167	0.0782878
0.685833	0.0774168
0.6875	0.0770579
0.689167	0.0758226
0.690833	0.0776087
0.6925	0.0771778
0.694167	0.0775401
0.695833	0.0765285
0.6975	0.0772594
0.699167	0.0766817
0.700833	0.0774227
0.7025	0.0771199
0.704167	0.0774888
0.705833	0.076456
0.7075	0.0778499
0.709167	0.0769787
0.710833	0.0763553
0.7125	0.0777217
0.714167	0.0774695
0.715833	0.0761697
0.7175	0.0758249
0.719167	0.0766431
0.720833	0.0770476
0.7225	0.0775859
0.724167	0.0776769
0.725833	0.0773059
0.7275	0.0769807
0.729167	0.0782019
0.730833	0.076536
0.7325	0.076992
0.734167	0.0791643
0.735833	0.0767855
0.7375	0.07726
0.739167	0.0765918
0.740833	0.0770678
0.7425	0.0786179
0.744167	0.0769187
0.745833	0.0772694
0.7475	0.0769151
0.749167	0.0764645
0.750833	0.0758711
0.7525	0.0778465
0.754167	0.0767245
0.755833	0.0758044
0.7575	0.0766648
0.759167	0.0769526
0.760833	0.0783849
0.7625	0.0787705
0.764167	0.0766474
0.765833	0.0771422
0.7675	0.0767799
0.769167	0.0778461
0.770833	0.0779819
0.7725	0.0779429
0.774167	0.0780974
0.775833	0.0794809
0.7775	0.07949
0.779167	0.0792636
0.780833	0.0773425
0.7825	0.0778903
0.784167	0.0771899
0.785833	0.0784448
0.7875	0.0782324
0.789167	0.0784339
0.790833	0.077743
0.7925	0.0770037
0.794167	0.0773784
0.795833	0.0769357
0.7975	0.0775938
0.799167	0.0776229
0.800833	0.0770342
0.8025	0.077078
0.804167	0.0771318
0.805833	0.0791647
0.8075	0.0785649
0.809167	0.078715
0.810833	0.077979
0.8125	0.0780789
0.814167	0.0771066
0.815833	0.0777178
0.8175	0.0786249
0.819167	0.076394
0.820833	0.0778292
0.8225	0.0768312
0.824167	0.078723
0.825833	0.0762537
0.8275	0.0782241
0.829167	0.0773926
0.830833	0.0771203
0.8325	0.0785453
0.834167	0.0779909
0.835833	0.0770604
0.8375	0.0783318
0.839167	0.0763995
0.840833	0.0775146
0.8425	0.0774782
0.844167	0.0766846
0.845833	0.0776766
0.8475	0.0773768
0.849167	0.0780737
0.850833	0.0776529
0.8525	0.0773481
0.854167	0.0773932
0.855833	0.0771209
0.8575	0.0775224
0.859167	0.0778512
0.860833	0.0770287
0.8625	0.078015
0.864167	0.077094
0.865833	0.0785377
0.8675	0.0771679
0.869167	0.0775458
0.870833	0.077481
0.8725	0.0774059
0.874167	0.0775525
0.875833	0.0777664
0.8775	0.0776432
0.879167	0.0784543
0.880833	0.0780184
0.8825	0.0772553
0.884167	0.0765057
0.885833	0.076827
0.8875	0.0765007
0.889167	0.0773626
0.890833	0.0777831
0.8925	0.0765889
0.894167	0.078203
0.895833	0.0753966
0.8975	0.0785604
0.899167	0.079235
0.900833	0.0787488
0.9025	0.0776638
0.904167	0.0776546
0.905833	0.0771867
0.9075	0.0771574
0.909167	0.0765908
0.910833	0.0793732
0.9125	0.0817407
0.914167	0.0786507
0.915833	0.0786858
0.9175	0.0780484
0.919167	0.0778592
0.920833	0.077812
0.9225	0.0788869
0.924167	0.0782539
0.925833	0.0772871
0.9275	0.0784009
0.929167	0.0788845
0.930833	0.0785237
0.9325	0.0774507
0.934167	0.0757507
0.935833	0.0775242
0.9375	0.0785719
0.939167	0.0791941
0.940833	0.0767776
0.9425	0.0778518
0.944167	0.0779844
0.945833	0.0796158
0.9475	0.0784693
0.949167	0.0771747
0.950833	0.0769587
0.9525	0.0783214
0.954167	0.0768789
0.955833	0.0765834
0.9575	0.0757149
0.959167	0.078026
0.960833	0.0767986
0.9625	0.0767205
0.964167	0.0767157
0.965833	0.077142
0.9675	0.0783584
0.969167	0.0777849
0.970833	0.0775471
0.9725	0.075904
0.974167	0.0772787
0.975833	0.0769162
0.9775	0.0788202
0.979167	0.0766732
0.980833	0.0799845
0.9825	0.0779281
0.984167	0.0774017
0.985833	0.0780869
0.9875	0.0770968
0.989167	0.0780916
0.990833	0.0780749
0.9925	0.0770302
0.994167	0.0782544
0.995833	0.0775319
0.9975	0.0767301
0.999167	0.0779849
1.00083	0.0781295
1.0025	0.0798549
1.00417	0.0785824
1.00583	0.0770479
1.0075	0.0778726
1.00917	0.0772825
1.01083	0.0772848
1.0125	0.0767927
1.01417	0.0782963
1.01583	0.0781148
1.0175	0.0767935
1.01917	0.0767545
1.02083	0.0772007
1.0225	0.0784772
1.02417	0.076409
1.02583	0.0788353
1.0275	0.0759024
1.02917	0.0787094
1.03083	0.0776984
1.0325	0.0786718
1.03417	0.0780223
1.03583	0.078272
1.0375	0.0779985
1.03917	0.078245
1.04083	0.0779896
1.0425	0.0790234
1.04417	0.0783021
1.04583	0.0781645
1.0475	0.0770993
1.04917	0.0769614
1.05083	0.077953
1.0525	0.0785201
1.05417	0.0765752
1.05583	0.0772911
1.0575	0.0789217
1.05917	0.0781811
1.06083	0.0763511
1.0625	0.0779079
1.06417	0.0776845
1.06583	0.0777915
1.0675	0.0775414
1.06917	0.0776816
1.07083	0.0775925
1.0725	0.076985
1.07417	0.0767053
1.07583	0.0776634
1.0775	0.0777497
1.07917	0.078839
1.08083	0.0782933
1.0825	0.0769951
1.08417	0.0778226
1.08583	0.0772557
1.0875	0.0793973
1.08917	0.0770228
1.09083	0.0782294
1.0925	0.0772399
1.09417	0.078055
1.09583	0.0773695
1.0975	0.0775692
1.09917	0.077823
1.10083	0.0780773
1.1025	0.0771056
1.10417	0.0759281
1.10583	0.0774384
1.1075	0.0778821
1.10917	0.0782917
1.11083	0.0780016
1.1125	0.078151
1.11417	0.0763499
1.11583	0.077546
1.1175	0.0784899
1.11917	0.075319
1.12083	0.0779463
1.1225	0.0774039
1.12417	0.0791293
1.12583	0.0783743
1.1275	0.079524
1.12917	0.0775041
1.13083	0.0787096
1.1325	0.0763925
1.13417	0.0770225
1.13583	0.0767514
1.1375	0.0775342
1.13917	0.0776177
1.14083	0.0771863
1.1425	0.0758645
1.14417	0.0773118
1.14583	0.0771483
1.1475	0.076878
1.14917	0.0781335
1.15083	0.0762329
1.1525	0.0767287
1.15417	0.0762271
1.15583	0.0778022
1.1575	0.0793777
1.15917	0.0777258
1.16083	0.0781154
1.1625	0.0768641
1.16417	0.0773354
1.16583	0.0777387
1.1675	0.0766408
1.16917	0.0785839
1.17083	0.0784171
1.1725	0.0786466
1.17417	0.0779157
1.17583	0.0781543
1.1775	0.0778002
1.17917	0.0773269
1.18083	0.0779114
1.1825	0.0780112
1.18417	0.0783084
1.18583	0.0767941
1.1875	0.0761673
1.18917	0.0773191
1.19083	0.0785702
1.1925	0.077443
1.19417	0.0794073
1.19583	0.0770002
1.1975	0.0772872
1.19917	0.0770689
1.20083	0.0773269
1.2025	0.0783278
1.20417	0.0774415
1.20583	0.078636
1.2075	0.0767112
1.20917	0.0768715
1.21083	0.0783818
1.2125	0.077964
1.21417	0.0772039
1.21583	0.0792655
1.2175	0.0779942
1.21917	0.077415
1.22083	0.0777267
1.2225	0.0786218
1.22417	0.0779993
1.22583	0.0776115
1.2275	0.0780517
1.22917	0.0778319
1.23083	0.0775393
1.2325	0.0779746
1.23417	0.0770392
1.23583	0.0763621
1.2375	0.0768529
1.23917	0.0778889
1.24083	0.0776065
1.2425	0.0777684
1.24417	0.0759345
1.24583	0.0773887
1.2475	0.0761475
1.24917	0.077928
1.25083	0.0777414
1.2525	0.0778971
1.25417	0.0768956
1.25583	0.076809
1.2575	0.0770207
1.25917	0.0765193
1.26083	0.0776625
1.2625	0.0769937
1.26417	0.0781812
1.26583	0.0761743
1.2675	0.0779823
1.26917	0.0783237
1.27083	0.0762871
1.2725	0.076957
1.27417	0.0791949
1.27583	0.0777561
1.2775	0.0772032
1.27917	0.0771652
1.28083	0.0792101
1.2825	0.0772404
1.28417	0.0769731
1.28583	0.0765634
1.2875	0.0786672
1.28917	0.0776057
1.29083	0.0775064
1.2925	0.0785399
1.29417	0.07716
1.29583	0.0767608
1.2975	0.0769712
1.29917	0.0765127
1.30083	0.0776204
1.3025	0.0775864
1.30417	0.0777514
1.30583	0.0776801
1.3075	0.0758915
1.30917	0.078211
1.31083	0.0775374
1.3125	0.078889
1.31417	0.0791419
1.31583	0.0779227
1.3175	0.0783183
1.31917	0.0781245
1.32083	0.0780347
1.3225	0.0779604
1.32417	0.0772832
1.32583	0.0778217
1.3275	0.0771616
1.32917	0.0778665
1.33083	0.0799331
1.3325	0.0787587
1.33417	0.0764242
1.33583	0.0761222
1.3375	0.077414
1.33917	0.0776128
1.34083	0.0778983
1.3425	0.0774848
1.34417	0.0770265
1.34583	0.0773071
1.3475	0.0793748
1.34917	0.0776889
1.35083	0.0771452
1.3525	0.0772989
1.35417	0.0758211
1.35583	0.0769981
1.3575	0.0782701
1.35917	0.077826
1.36083	0.0774227
1.3625	0.0778128
1.36417	0.0769567
1.36583	0.0783438
1.3675	0.0777815
1.36917	0.077296
1.37083	0.0787487
1.3725	0.0772108
1.37417	0.0771516
1.37583	0.0768794
1.3775	0.0786993
1.37917	0.0758427
1.38083	0.0775889
1.3825	0.0782406
1.38417	0.0768026
1.38583	0.0775484
1.3875	0.0772941
1.38917	0.0777838
1.39083	0.0759903
1.3925	0.0784657
1.39417	0.0778959
1.39583	0.0776957
1.3975	0.0775371
1.39917	0.0765318
1.40083	0.0787999
1.4025	0.077558
1.40417	0.0794401
1.40583	0.0784268
1.4075	0.0772114
1.40917	0.0784732
1.41083	0.0776402
1.4125	0.0766848
1.41417	0.0767042
1.41583	0.0786205
1.4175	0.0766353
1.41917	0.0792766
1.42083	0.0772041
1.4225	0.0775669
1.42417	0.0785166
1.42583	0.0777144
1.4275	0.0783906
1.42917	0.0778778
1.43083	0.0774008
1.4325	0.0772381
1.43417	0.0780533
1.43583	0.0792318
1.4375	0.0775496
1.43917	0.0775927
1.44083	0.0791056
1.4425	0.0776801
1.44417	0.0770541
1.44583	0.0778724
1.4475	0.0772705
1.44917	0.078545
1.45083	0.0783098
1.4525	0.0781653
1.45417	0.0769985
1.45583	0.0787953
1.4575	0.0770875
1.45917	0.0772215
1.46083	0.0775026
1.4625	0.0784292
1.46417	0.0787352
1.46583	0.0793087
1.4675	0.0761438
1.46917	0.0776048
1.47083	0.0791719
1.4725	0.0779141
1.47417	0.0775324
1.47583	0.0773816
1.4775	0.0772736
1.47917	0.0775312
1.48083	0.0763714
1.4825	0.0779625
1.48417	0.076597
1.48583	0.0770375
1.4875	0.078137
1.48917	0.0773727
1.49083	0.0774947
1.4925	0.0762441
1.49417	0.0767124
1.49583	0.0767476
1.4975	0.0772491
1.49917	0.0762856
1.50083	0.0759572
1.5025	0.0769669
1.50417	0.0776321
1.50583	0.0767711
1.5075	0.0772262
1.50917	0.0783912
1.51083	0.0784295
1.5125	0.0781257
1.51417	0.0795773
1.51583	0.0773229
1.5175	0.0769201
1.51917	0.0775665
1.52083	0.0762214
1.5225	0.077175
1.52417	0.0784325
1.52583	0.078159
1.5275	0.0783657
1.52917	0.0782111
1.53083	0.0764696
1.5325	0.0764983
1.53417	0.0786637
1.53583	0.077425
1.5375	0.0777458
1.53917	0.0783428
1.54083	0.0784025
1.5425	0.0791786
1.54417	0.0755971
1.54583	0.0763874
1.5475	0.0768412
1.54917	0.0774276
1.55083	0.0759281
1.5525	0.0784422
1.55417	0.076599
1.55583	0.0779562
1.5575	0.0769577
1.55917	0.0781825
1.56083	0.0771321
1.5625	0.0784921
1.56417	0.0778285
1.56583	0.0918882
1.5675	0.0783222
1.56917	0.0768653
1.57083	0.0781904
1.5725	0.0765646
1.57417	0.0772323
1.57583	0.0793535
1.5775	0.0763328
1.57917	0.0779506
1.58083	0.0771571
1.5825	0.0784864
1.58417	0.078117
1.58583	0.0777443
1.5875	0.0784358
1.58917	0.0779756
1.59083	0.0784287
1.5925	0.0779229
1.59417	0.0871869
1.59583	0.07763
1.5975	0.0772572
1.59917	0.0779902
1.60083	0.0768793
1.6025	0.0775841
1.60417	0.0783706
1.60583	0.0762595
1.6075	0.0784403
1.60917	0.07841
1.61083	0.0786562
1.6125	0.0794485
1.61417	0.0808539
1.61583	0.0786844
1.6175	0.0786629
1.61917	0.0776435
1.62083	0.0782061
1.6225	0.0793872
1.62417	0.0776168
1.62583	0.0770634
1.6275	0.0784297
1.62917	0.0777962
1.63083	0.0772744
1.6325	0.0784972
1.63417	0.07911
1.63583	0.0786455
1.6375	0.0792124
1.63917	0.0766874
1.64083	0.0768483
1.6425	0.0781372
1.64417	0.0755899
1.64583	0.0782325
1.6475	0.0790707
1.64917	0.0778615
1.65083	0.0789867
1.6525	0.077822
1.65417	0.0782729
1.65583	0.0763136
1.6575	0.0794612
1.65917	0.0781893
1.66083	0.0770585
1.6625	0.0779054
1.66417	0.0763444
1.66583	0.0761507
1.6675	0.075907
1.66917	0.0791098
1.67083	0.0767243
1.6725	0.0787346
1.67417	0.0793913
1.67583	0.0774831
1.6775	0.0762478
1.67917	0.0771941
1.68083	0.0769083
1.6825	0.0784306
1.68417	0.0774076
1.68583	0.0780024
1.6875	0.0784524
1.68917	0.0765782
1.69083	0.0784058
1.6925	0.0769032
1.69417	0.0766132
1.69583	0.0763534
1.6975	0.075768
1.69917	0.0775772
1.70083	0.0775495
1.7025	0.0759852
1.70417	0.0782682
1.70583	0.0764476
1.7075	0.0795994
1.70917	0.0775693
1.71083	0.07799
1.7125	0.0773122
1.71417	0.0773898
1.71583	0.0778892
1.7175	0.077727
1.71917	0.0796251
1.72083	0.0780815
1.7225	0.0787662
1.72417	0.0775771
1.72583	0.0785553
1.7275	0.0766353
1.72917	0.077995
1.73083	0.077362
1.7325	0.0792697
1.73417	0.0781488
1.73583	0.0771442
1.7375	0.0783432
1.73917	0.0770092
1.74083	0.0779672
1.7425	0.0775779
1.74417	0.0770709
1.74583	0.077263
1.7475	0.0764708
1.74917	0.0783919
1.75083	0.0779776
1.7525	0.0777121
1.75417	0.0776875
1.75583	0.0780114
1.7575	0.0781107
1.75917	0.0781091
1.76083	0.0785153
1.7625	0.0770387
1.76417	0.077768
1.76583	0.0763194
1.7675	0.0783298
1.76917	0.0775528
1.77083	0.0778473
1.7725	0.0770873
1.77417	0.0800526
1.77583	0.0771582
1.7775	0.0776081
1.77917	0.0777856
1.78083	0.0764367
1.7825	0.0793501
1.78417	0.0780089
1.78583	0.0770003
1.7875	0.0784942
1.78917	0.0763432
1.79083	0.0778726
1.7925	0.0764577
1.79417	0.077712
1.79583	0.0795983
1.7975	0.0779038
1.79917	0.0787438
1.80083	0.0772531
1.8025	0.077224
1.80417	0.07818
1.80583	0.0766494
1.8075	0.0787942
1.80917	0.0784805
1.81083	0.0767269
1.8125	0.0782613
1.81417	0.0780649
1.81583	0.0781493
1.8175	0.076745
1.81917	0.0764888
1.82083	0.0761572
1.8225	0.0762944
1.82417	0.0783981
1.82583	0.078258
1.8275	0.078576
1.82917	0.0778556
1.83083	0.0779741
1.8325	0.0777488
1.83417	0.0782655
1.83583	0.0781963
1.8375	0.0789695
1.83917	0.0780669
1.84083	0.077362
1.8425	0.0767637
1.84417	0.0772299
1.84583	0.077436
1.8475	0.0781278
1.84917	0.078515
1.85083	0.0763992
1.8525	0.0777067
1.85417	0.0782297
1.85583	0.0771934
1.8575	0.0785098
1.85917	0.0780817
1.86083	0.0776158
1.8625	0.0770322
1.86417	0.078108
1.86583	0.0759783
1.8675	0.0783233
1.86917	0.077836
1.87083	0.0769044
1.8725	0.0778124
1.87417	0.0786484
1.87583	0.0786094
1.8775	0.0784229
1.87917	0.0778274
1.88083	0.0776289
1.8825	0.0783701
1.88417	0.0770129
1.88583	0.0795896
1.8875	0.078116
1.88917	0.079232
1.89083	0.0771765
1.8925	0.0777756
1.89417	0.0764395
1.89583	0.0768468
1.8975	0.0768715
1.89917	0.0781863
1.90083	0.0767354
1.9025	0.0781354
1.90417	0.0771094
1.90583	0.0777401
1.9075	0.0781311
1.90917	0.0782674
1.91083	0.0776026
1.9125	0.0765476
1.91417	0.0768241
1.91583	0.0776983
1.9175	0.0800215
1.91917	0.076979
1.92083	0.0784765
1.9225	0.0795155
1.92417	0.0774079
1.92583	0.0779485
1.9275	0.0768428
1.92917	0.0775294
1.93083	0.0772645
1.9325	0.0775714
1.93417	0.0769956
1.93583	0.0753442
1.9375	0.0776602
1.93917	0.0770789
1.94083	0.0788273
1.9425	0.0765496
1.94417	0.077699
1.94583	0.0772849
1.9475	0.0782768
1.94917	0.0774593
1.95083	0.0768009
1.9525	0.0771209
1.95417	0.0769335
1.95583	0.0767836
1.9575	0.0790749
1.95917	0.0777876
1.96083	0.0771478
1.9625	0.0786858
1.96417	0.076825
1.96583	0.0776709
1.9675	0.0772037
1.96917	0.0783512
1.97083	0.0785262
1.9725	0.0757114
1.97417	0.0771747
1.97583	0.0767117
1.9775	0.0778064
1.97917	0.0770488
1.98083	0.0759933
1.9825	0.0792569
1.98417	0.0777144
1.98583	0.077192
1.9875	0.0754158
1.98917	0.0768502
1.99083	0.0773979
1.9925	0.0771513
1.99417	0.0777608
1.99583	0.075872
1.9975	0.0786632
1.99917	0.0786113
2.00083	0.0785654
2.0025	0.0767886
2.00417	0.0784029
2.00583	0.0767147
2.0075	0.0771073
2.00917	0.0786645
2.01083	0.0783086
2.0125	0.0763184
2.01417	0.078488
2.01583	0.0776061
2.0175	0.0787669
2.01917	0.0780473
2.02083	0.0768884
2.0225	0.0774663
2.02417	0.0773995
2.02583	0.0767816
2.0275	0.0771918
2.02917	0.0755033
2.03083	0.0767603
2.0325	0.0769005
2.03417	0.0777614
2.03583	0.0772475
2.0375	0.0785207
2.03917	0.0788633
2.04083	0.0782538
2.0425	0.0783541
2.04417	0.0785022
2.04583	0.0773147
2.0475	0.0772388
2.04917	0.0764431
2.05083	0.0768245
2.0525	0.0780507
2.05417	0.0787462
2.05583	0.0782062
2.0575	0.0767908
2.05917	0.0757531
2.06083	0.0776684
2.0625	0.0777524
2.06417	0.0764374
2.06583	0.078385
2.0675	0.0789522
2.06917	0.0776635
2.07083	0.0782387
2.0725	0.0789949
2.07417	0.0765161
2.07583	0.0781848
2.0775	0.0779578
2.07917	0.0779694
2.08083	0.076359
2.0825	0.0760479
2.08417	0.0777551
2.08583	0.0795876
2.0875	0.0779938
2.08917	0.0774313
2.09083	0.0770675
2.0925	0.0765779
2.09417	0.0770758
2.09583	0.0776534
2.0975	0.0765598
2.09917	0.0769902
2.10083	0.0772025
2.1025	0.0787821
2.10417	0.0787483
2.10583	0.0778281
2.1075	0.0774817
2.10917	0.0783174
2.11083	0.0758405
2.1125	0.0765844
2.11417	0.0786153
2.11583	0.0768651
2.1175	0.0779125
2.11917	0.0782394
2.12083	0.0794168
2.1225	0.0773311
2.12417	0.0780988
2.12583	0.0771282
2.1275	0.0784371
2.12917	0.0780947
2.13083	0.0766058
2.1325	0.078139
2.13417	0.0795484
2.13583	0.0760258
2.1375	0.0784366
2.13917	0.0763816
2.14083	0.0773249
2.1425	0.0762481
2.14417	0.0770927
2.14583	0.0761075
2.1475	0.0774827
2.14917	0.076901
2.15083	0.0779752
2.1525	0.0786031
2.15417	0.0778337
2.15583	0.0767648
2.1575	0.0768283
2.15917	0.0764844
2.16083	0.078433
2.1625	0.0768903
2.16417	0.0779388
2.16583	0.0768582
2.1675	0.0767589
2.16917	0.0779663
2.17083	0.0775441
2.1725	0.0763194
2.17417	0.0777817
2.17583	0.0780299
2.1775	0.0770855
2.17917	0.0774151
2.18083	0.0773188
2.1825	0.0790098
2.18417	0.0781863
2.18583	0.0771304
2.1875	0.0773626
2.18917	0.0765053
2.19083	0.0777512
2.1925	0.0762523
2.19417	0.0779939
2.19583	0.0777803
2.1975	0.0775753
2.19917	0.0780587
2.20083	0.0777308
2.2025	0.0784335
2.20417	0.0771458
2.20583	0.0772725
2.2075	0.0771405
2.20917	0.0773581
2.21083	0.0777894
2.2125	0.0772034
2.21417	0.0771231
2.21583	0.0783744
2.2175	0.0784132
2.21917	0.077128
2.22083	0.0772192
2.2225	0.0770226
2.22417	0.0762074
2.22583	0.0780096
2.2275	0.0791439
2.22917	0.0781745
2.23083	0.0777433
2.2325	0.0765378
2.23417	0.0780527
2.23583	0.0776079
2.2375	0.0761101
2.23917	0.0764536
2.24083	0.0768659
2.2425	0.0771294
2.24417	0.0773521
2.24583	0.0764995
2.2475	0.0771224
2.24917	0.0778716
2.25083	0.0776365
2.2525	0.0782615
2.25417	0.0768509
2.25583	0.077332
2.2575	0.0774175
2.25917	0.076281
2.26083	0.0768041
2.2625	0.078566
2.26417	0.0898249
2.26583	0.0785319
2.2675	0.0764478
2.26917	0.0782876
2.27083	0.077879
2.2725	0.0780843
2.27417	0.0776513
2.27583	0.0776216
2.2775	0.0781444
2.27917	0.0784792
2.28083	0.0780465
2.2825	0.0773734
2.28417	0.0776682
2.28583	0.0768379
2.2875	0.0770504
2.28917	0.0778846
2.29083	0.0763562
2.2925	0.0771831
2.29417	0.0775328
2.29583	0.0785175
2.2975	0.0783598
2.29917	0.0770549
2.30083	0.0782495
2.3025	0.0775231
2.30417	0.0775495
2.30583	0.0778417
2.3075	0.0778016
2.30917	0.0770759
2.31083	0.0780252
2.3125	0.0780169
2.31417	0.0783479
2.31583	0.0774892
2.3175	0.0768171
2.31917	0.0781499
2.32083	0.0779438
2.3225	0.0781818
2.32417	0.0774317
2.32583	0.0763956
2.3275	0.0769836
2.32917	0.0772161
2.33083	0.0776681
2.3325	0.0779689
2.33417	0.0779345
2.33583	0.0762394
2.3375	0.0777912
2.33917	0.0785776
2.34083	0.0858149
2.3425	0.078669
2.34417	0.0767648
2.34583	0.0775276
2.3475	0.0791654
2.34917	0.077323
2.35083	0.0783116
2.3525	0.0768816
2.35417	0.0784672
2.35583	0.0768011
2.3575	0.0780493
2.35917	0.0779945
2.36083	0.0773931
2.3625	0.0790555
2.36417	0.0774678
2.36583	0.077238
2.3675	0.077971
2.36917	0.0770038
2.37083	0.0774196
2.3725	0.0774661
2.37417	0.0767623
2.37583	0.0762443
2.3775	0.0773056
2.37917	0.0773107
2.38083	0.0775274
2.3825	0.0767217
2.38417	0.0780491
2.38583	0.07767
2.3875	0.0783797
2.38917	0.0780859
2.39083	0.0782065
2.3925	0.0771671
2.39417	0.0770857
2.39583	0.0773896
2.3975	0.0767535
2.39917	0.0777062
2.40083	0.0778905
2.4025	0.0777288
2.40417	0.0771676
2.40583	0.077837
2.4075	0.0777866
2.40917	0.0781167
2.41083	0.076941
2.4125	0.077555
2.41417	0.0777886
2.41583	0.0776524
2.4175	0.076526
2.41917	0.0780463
2.42083	0.0756981
2.4225	0.0768611
2.42417	0.0769417
2.42583	0.0778552
2.4275	0.0783605
2.42917	0.0779288
2.43083	0.0779837
2.4325	0.0771021
2.43417	0.0786593
2.43583	0.0777418
2.4375	0.0775268
2.43917	0.0777624
2.44083	0.0784481
2.4425	0.0791123
2.44417	0.0769119
2.44583	0.0773861
2.4475	0.0780013
2.44917	0.0792658
2.45083	0.077027
2.4525	0.0779727
2.45417	0.077575
2.45583	0.0776383
2.4575	0.0780966
2.45917	0.0777841
2.46083	0.0764659
2.4625	0.0758121
2.46417	0.0771657
2.46583	0.077832
2.4675	0.07753
2.46917	0.0778903
2.47083	0.0768676
2.4725	0.0778088
2.47417	0.0778927
2.47583	0.0778437
2.4775	0.0757551
2.47917	0.0764007
2.48083	0.0764789
2.4825	0.0769812
2.48417	0.0773879
2.48583	0.0769073
2.4875	0.077187
2.48917	0.0774533
2.49083	0.0768531
2.4925	0.0760958
2.49417	0.0779677
2.49583	0.0774835
2.4975	0.0775677
2.49917	0.0774649
2.50083	0.0774606
2.5025	0.0765484
2.50417	0.07597
2.50583	0.0778141
2.5075	0.0783485
2.50917	0.0758106
2.51083	0.0778866
2.5125	0.0772633
2.51417	0.0769106
2.51583	0.0766044
2.5175	0.0783277
2.51917	0.0771222
2.52083	0.0783631
2.5225	0.076514
2.52417	0.0766194
2.52583	0.0773958
2.5275	0.0790169
2.52917	0.0767271
2.53083	0.0775097
2.5325	0.0785696
2.53417	0.0780673
2.53583	0.0770718
2.5375	0.0777246
2.53917	0.0776209
2.54083	0.0785852
2.5425	0.0772159
2.54417	0.077842
2.54583	0.0769344
2.5475	0.0768287
2.54917	0.075384
2.55083	0.076875
2.5525	0.0770452
2.55417	0.0784703
2.55583	0.0781659
2.5575	0.0771959
2.55917	0.0768603
2.56083	0.0772386
2.5625	0.0765987
2.56417	0.0773748
2.56583	0.0769258
2.5675	0.0787483
2.56917	0.0780073
2.57083	0.0772868
2.5725	0.0752721
2.57417	0.075702
2.57583	0.0770876
2.5775	0.0751708
2.57917	0.075961
2.58083	0.0781558
2.5825	0.0769163
2.58417	0.0772927
2.58583	0.0775401
2.5875	0.0776311
2.58917	0.0770326
2.59083	0.0764304
2.5925	0.075418
2.59417	0.0770602
2.59583	0.0774509
2.5975	0.0768351
2.59917	0.0787436
2.60083	0.0777213
2.6025	0.0780047
2.60417	0.0762594
2.60583	0.0761548
2.6075	0.0752936
2.60917	0.0767369
2.61083	0.0773749
2.6125	0.0784801
2.61417	0.0765212
2.61583	0.0768688
2.6175	0.0770293
2.61917	0.0784899
2.62083	0.077605
2.6225	0.0773092
2.62417	0.0765408
2.62583	0.0766239
2.6275	0.0771636
2.62917	0.0775249
2.63083	0.0764827
2.6325	0.078052
2.63417	0.0779152
2.63583	0.0775793
2.6375	0.0761366
2.63917	0.0773197
2.64083	0.0772798
2.6425	0.0783558
2.64417	0.0787639
2.64583	0.0790041
2.6475	0.0777478
2.64917	0.0792028
2.65083	0.0762608
2.6525	0.0779912
2.65417	0.0772476
2.65583	0.0772504
2.6575	0.0773584
2.65917	0.0775396
2.66083	0.0786169
2.6625	0.0755776
2.66417	0.0774657
2.66583	0.0773633
2.6675	0.076493
2.66917	0.0764522
2.67083	0.0781346
2.6725	0.076943
2.67417	0.07664
2.67583	0.0776468
2.6775	0.0793135
2.67917	0.0772395
2.68083	0.0762569
2.6825	0.0766486
2.68417	0.0770299
2.68583	0.0766293
2.6875	0.077131
2.68917	0.0766821
2.69083	0.077616
2.6925	0.0772873
2.69417	0.0774259
2.69583	0.076905
2.6975	0.0783745
2.69917	0.0768852
2.70083	0.0776387
2.7025	0.0785529
2.70417	0.0760844
2.70583	0.0769678
2.7075	0.0782609
2.70917	0.0772403
2.71083	0.0778558
2.7125	0.0773743
2.71417	0.0772652
2.71583	0.0782115
2.7175	0.0774412
2.71917	0.0779049
2.72083	0.0769098
2.7225	0.0769558
2.72417	0.0770302
2.72583	0.0769486
2.7275	0.078194
2.72917	0.0770416
2.73083	0.0773794
2.7325	0.0775373
2.73417	0.0779389
2.73583	0.0769749
2.7375	0.0762701
2.73917	0.0765601
2.74083	0.0768165
2.7425	0.0765958
2.74417	0.0773235
2.74583	0.0771697
2.7475	0.0778502
2.74917	0.0755702
2.75083	0.0766785
2.7525	0.0772221
2.75417	0.0764435
2.75583	0.0786337
2.7575	0.0778985
2.75917	0.0790478
2.76083	0.0761286
2.7625	0.0778124
2.76417	0.0774051
2.76583	0.0770676
2.7675	0.0768752
2.76917	0.0784908
2.77083	0.077633
2.7725	0.075292
2.77417	0.0771516
2.77583	0.0777759
2.7775	0.0793277
2.77917	0.0780364
2.78083	0.0773805
2.7825	0.0767318
2.78417	0.0774176
2.78583	0.0762924
2.7875	0.0792817
2.78917	0.0782079
2.79083	0.0768021
2.7925	0.075919
2.79417	0.0778191
2.79583	0.0784062
2.7975	0.0764857
2.79917	0.077415
2.80083	0.076578
2.8025	0.0771242
2.80417	0.0777787
2.80583	0.0778943
2.8075	0.077051
2.80917	0.0772361
2.81083	0.0767377
2.8125	0.0775707
2.81417	0.078104
2.81583	0.076644
2.8175	0.0764478
2.81917	0.076989
2.82083	0.0774211
2.8225	0.0779642
2.82417	0.0785694
2.82583	0.0787734
2.8275	0.0774206
2.82917	0.0777644
2.83083	0.0766775
2.8325	0.0759087
2.83417	0.0778608
2.83583	0.077124
2.8375	0.0765536
2.83917	0.0768298
2.84083	0.0769912
2.8425	0.0776027
2.84417	0.0790215
2.84583	0.077753
2.8475	0.077626
2.84917	0.0782649
2.85083	0.0771277
2.8525	0.0783425
2.85417	0.0784516
2.85583	0.0778625
2.8575	0.0782131
2.85917	0.0775799
2.86083	0.0786159
2.8625	0.0776673
2.86417	0.0787746
2.86583	0.0783849
2.8675	0.0778306
2.86917	0.0771849
2.87083	0.0788306
2.8725	0.0768256
2.87417	0.0786127
2.87583	0.0782094
2.8775	0.07734
2.87917	0.0773163
2.88083	0.0778258
2.8825	0.0782345
2.88417	0.0769366
2.88583	0.0769599
2.8875	0.0769357
2.88917	0.0770632
2.89083	0.0777783
2.8925	0.0760248
2.89417	0.0768099
2.89583	0.0758906
2.8975	0.0778026
2.89917	0.0769669
2.90083	0.0768428
2.9025	0.0771421
2.90417	0.0774105
2.90583	0.0762888
2.9075	0.0782154
2.90917	0.0774773
2.91083	0.0757895
2.9125	0.0785017
2.91417	0.0779994
2.91583	0.0768538
2.9175	0.0772973
2.91917	0.0760943
2.92083	0.0764265
2.9225	0.0768796
2.92417	0.0769509
2.92583	0.0761464
2.9275	0.0768229
2.92917	0.0768059
2.93083	0.0782476
2.9325	0.0765149
2.93417	0.0773985
2.93583	0.0771258
2.9375	0.0770716
2.93917	0.0779421
2.94083	0.0761641
2.9425	0.0787199
2.94417	0.0792996
2.94583	0.0780336
2.9475	0.0789034
2.94917	0.0760171
2.95083	0.0761947
2.9525	0.0787006
2.95417	0.0784585
2.95583	0.0779978
2.9575	0.0786995
2.95917	0.0764884
2.96083	0.0765939
2.9625	0.0763124
2.96417	0.07818
2.96583	0.0762717
2.9675	0.0766051
2.96917	0.0784938
2.97083	0.0767142
2.9725	0.07853
2.97417	0.0787683
2.97583	0.0791745
2.9775	0.0762821
2.97917	0.0786628
2.98083	0.0772539
2.9825	0.0765465
2.98417	0.0770412
2.98583	0.0768455
2.9875	0.0783887
2.98917	0.0761936
2.99083	0.0778266
2.9925	0.0769432
2.99417	0.0761671
2.99583	0.0778985
2.9975	0.0778372
2.99917	0.0768004
3.00083	0.0774859
3.0025	0.0764582
3.00417	0.0741603
3.00583	0.0759188
3.0075	0.0766334
3.00917	0.0769191
3.01083	0.0778097
3.0125	0.0775786
3.01417	0.0772397
3.01583	0.0776478
3.0175	0.0782309
3.01917	0.0768045
3.02083	0.0770264
3.0225	0.077455
3.02417	0.0771692
3.02583	0.0774606
3.0275	0.0761423
3.02917	0.0751861
3.03083	0.0767617
3.0325	0.0767855
3.03417	0.075899
3.03583	0.0761981
3.0375	0.0768581
3.03917	0.0784238
3.04083	0.0759469
3.0425	0.0774036
3.04417	0.0768614
3.04583	0.0785806
3.0475	0.0769399
3.04917	0.0787691
3.05083	0.0766822
3.0525	0.0791453
3.05417	0.0768755
3.05583	0.0774245
3.0575	0.0770396
3.05917	0.0765163
3.06083	0.0776814
3.0625	0.0772891
3.06417	0.0777183
3.06583	0.0775552
3.0675	0.0765069
3.06917	0.0786864
3.07083	0.0771122
3.0725	0.0779108
3.07417	0.0771066
3.07583	0.0763729
3.0775	0.0775761
3.07917	0.0761629
3.08083	0.0779427
3.0825	0.0780699
3.08417	0.0774305
3.08583	0.0776775
3.0875	0.0772378
3.08917	0.0757197
3.09083	0.0764401
3.0925	0.0782863
3.09417	0.0769412
3.09583	0.0785191
3.0975	0.0765624
3.09917	0.0781359
3.10083	0.0773348
3.1025	0.077005
3.10417	0.077328
3.10583	0.076192
3.1075	0.0767256
3.10917	0.0778558
3.11083	0.0779549
3.1125	0.0760026
3.11417	0.0770108
3.11583	0.0768548
3.1175	0.0772941
3.11917	0.0768639
3.12083	0.0778511
3.1225	0.0765581
3.12417	0.0779264
3.12583	0.0771139
3.1275	0.077807
3.12917	0.0771724
3.13083	0.077441
3.1325	0.077646
3.13417	0.0767863
3.13583	0.0777881
3.1375	0.0765969
3.13917	0.078569
3.14083	0.0769642
3.1425	0.0771171
3.14417	0.079142
3.14583	0.0778254
3.1475	0.0774229
3.14917	0.077269
3.15083	0.0783172
3.1525	0.0771241
3.15417	0.0788859
3.15583	0.0755577
3.1575	0.075889
3.15917	0.0776924
3.16083	0.0756001
3.1625	0.0776846
3.16417	0.0766474
3.16583	0.0780228
3.1675	0.0765138
3.16917	0.0788301
3.17083	0.0763624
3.1725	0.0771866
3.17417	0.0780171
3.17583	0.0777109
3.1775	0.0780712
3.17917	0.0755091
3.18083	0.0772139
3.1825	0.0775493
3.18417	0.0773288
3.18583	0.0769545
3.1875	0.0782322
3.18917	0.0767472
3.19083	0.0768277
3.1925	0.0773292
3.19417	0.076753
3.19583	0.0765488
3.1975	0.0779487
3.19917	0.0761229
3.20083	0.0780934
3.2025	0.0776882
3.20417	0.0769025
3.20583	0.0759299
3.2075	0.0778776
3.20917	0.0777607
3.21083	0.0783895
3.2125	0.07699
3.21417	0.0765324
3.21583	0.0774905
3.2175	0.0762921
3.21917	0.07703
3.22083	0.076537
3.2225	0.0765648
3.22417	0.0783425
3.22583	0.0784159
3.2275	0.0766684
3.22917	0.0763522
3.23083	0.0765236
3.2325	0.0788577
3.23417	0.076874
3.23583	0.0784667
3.2375	0.0770623
3.23917	0.076129
3.24083	0.0777272
3.2425	0.0769169
3.24417	0.0773969
3.24583	0.0782614
3.2475	0.076705
3.24917	0.0763718
3.25083	0.0755971
3.2525	0.0784431
3.25417	0.0765441
3.25583	0.0770522
3.2575	0.078021
3.25917	0.0769817
3.26083	0.0770717
3.2625	0.0745554
3.26417	0.0762581
3.26583	0.0786274
3.2675	0.0778472
3.26917	0.0782814
3.27083	0.0755954
3.2725	0.0767286
3.27417	0.0769764
3.27583	0.0762974
3.2775	0.0774548
3.27917	0.0775014
3.28083	0.0760124
3.2825	0.0759637
3.28417	0.0777633
3.28583	0.0767265
3.2875	0.0772635
3.28917	0.076563
3.29083	0.0755256
3.2925	0.0767438
3.29417	0.0785179
3.29583	0.0767
3.2975	0.077341
3.29917	0.0770298
3.30083	0.0766717
3.3025	0.0770172
3.30417	0.0755636
3.30583	0.0772666
3.3075	0.0787062
3.30917	0.077045
3.31083	0.0770396
3.3125	0.0792817
3.31417	0.0772065
3.31583	0.0770448
3.3175	0.0774785
3.31917	0.0760968
3.32083	0.076995
3.3225	0.0757483
3.32417	0.0771145
3.32583	0.0761926
3.3275	0.0753842
3.32917	0.0782363
[truncated: 16,007 more rows]

## Sheet: 25c_datapoints_ContRep2.csv
Sample 1
Time (min)	Abs
0.000833333	0.04218
0.0025	0.0400889
0.00416667	0.0427016
0.00583333	0.0403179
0.0075	0.041249
0.00916667	0.0426252
0.0108333	0.0423033
0.0125	0.0408082
0.0141667	0.0425322
0.0158333	0.0415771
0.0175	0.0416077
0.0191667	0.0408689
0.0208333	0.0410682
0.0225	0.040827
0.0241667	0.0409016
0.0258333	0.0407309
0.0275	0.0420144
0.0291667	0.0421941
0.0308333	0.0421648
0.0325	0.0417187
0.0341667	0.0402292
0.0358333	0.0416228
0.0375	0.0415871
0.0391667	0.0408236
0.0408333	0.0400157
0.0425	0.0425486
0.0441667	0.0411347
0.0458333	0.0415039
0.0475	0.0413518
0.0491667	0.0412738
0.0508333	0.0411004
0.0525	0.0412085
0.0541667	0.0421291
0.0558333	0.0419214
0.0575	0.0428752
0.0591667	0.0415674
0.0608333	0.0411428
0.0625	0.041792
0.0641667	0.0412448
0.0658333	0.0406779
0.0675	0.0399272
0.0691667	0.0416683
0.0708333	0.04053
0.0725	0.039876
0.0741667	0.0404279
0.0758333	0.0403541
0.0775	0.0413888
0.0791667	0.0411335
0.0808333	0.0391247
0.0825	0.0408178
0.0841667	0.0401
0.0858333	0.0404325
0.0875	0.0401478
0.0891667	0.04123
0.0908333	0.039959
0.0925	0.0406833
0.0941667	0.0405454
0.0958333	0.0420433
0.0975	0.0398931
0.0991667	0.0412935
0.100833	0.0416686
0.1025	0.0404462
0.104167	0.0410918
0.105833	0.0402094
0.1075	0.0411897
0.109167	0.0399921
0.110833	0.0405265
0.1125	0.0406467
0.114167	0.040897
0.115833	0.0403206
0.1175	0.0398739
0.119167	0.0398282
0.120833	0.040017
0.1225	0.0408644
0.124167	0.0386242
0.125833	0.0410054
0.1275	0.0402548
0.129167	0.0407792
0.130833	0.0414041
0.1325	0.0416279
0.134167	0.0395938
0.135833	0.0409528
0.1375	0.0414715
0.139167	0.0400674
0.140833	0.0416125
0.1425	0.040315
0.144167	0.0407345
0.145833	0.0406582
0.1475	0.0413959
0.149167	0.0400691
0.150833	0.0393791
0.1525	0.0389265
0.154167	0.0419832
0.155833	0.0401807
0.1575	0.0408147
0.159167	0.0411028
0.160833	0.0399849
0.1625	0.0399854
0.164167	0.0378432
0.165833	0.0397347
0.1675	0.0396287
0.169167	0.0401074
0.170833	0.0414287
0.1725	0.040019
0.174167	0.0399145
0.175833	0.0402141
0.1775	0.0393422
0.179167	0.0393865
0.180833	0.0405718
0.1825	0.039118
0.184167	0.039899
0.185833	0.0406091
0.1875	0.040115
0.189167	0.0398388
0.190833	0.0384848
0.1925	0.0404332
0.194167	0.0395781
0.195833	0.0397677
0.1975	0.0404413
0.199167	0.0404244
0.200833	0.0398974
0.2025	0.0391036
0.204167	0.0403357
0.205833	0.0393108
0.2075	0.0398586
0.209167	0.0396691
0.210833	0.0409328
0.2125	0.0402376
0.214167	0.0383093
0.215833	0.0410587
0.2175	0.0394704
0.219167	0.0398964
0.220833	0.040401
0.2225	0.04046
0.224167	0.0391677
0.225833	0.0397579
0.2275	0.0395344
0.229167	0.0407497
0.230833	0.0400505
0.2325	0.0409774
0.234167	0.038895
0.235833	0.0399865
0.2375	0.0405315
0.239167	0.0404655
0.240833	0.0404994
0.2425	0.0381316
0.244167	0.0396918
0.245833	0.0403515
0.2475	0.0409867
0.249167	0.0405633
0.250833	0.0396829
0.2525	0.0404187
0.254167	0.0394872
0.255833	0.0393963
0.2575	0.0397384
0.259167	0.0390653
0.260833	0.0385995
0.2625	0.0402024
0.264167	0.0402492
0.265833	0.040578
0.2675	0.0417807
0.269167	0.039498
0.270833	0.0392388
0.2725	0.0396975
0.274167	0.0397894
0.275833	0.0412035
0.2775	0.0403128
0.279167	0.0383316
0.280833	0.0393529
0.2825	0.0397413
0.284167	0.0409959
0.285833	0.0394592
0.2875	0.0399376
0.289167	0.0401248
0.290833	0.0401431
0.2925	0.0397446
0.294167	0.04006
0.295833	0.0400919
0.2975	0.0408352
0.299167	0.0407622
0.300833	0.0387347
0.3025	0.0384787
0.304167	0.0397523
0.305833	0.0402689
0.3075	0.0410996
0.309167	0.0392138
0.310833	0.0397605
0.3125	0.0399199
0.314167	0.0409819
0.315833	0.039253
0.3175	0.0402069
0.319167	0.0408824
0.320833	0.0396116
0.3225	0.0399039
0.324167	0.0389014
0.325833	0.0395082
0.3275	0.0397266
0.329167	0.0388348
0.330833	0.0406325
0.3325	0.0404198
0.334167	0.0392848
0.335833	0.0395565
0.3375	0.0400443
0.339167	0.0390402
0.340833	0.041099
0.3425	0.0396753
0.344167	0.0413778
0.345833	0.0407899
0.3475	0.0389231
0.349167	0.0381309
0.350833	0.0401846
0.3525	0.0406662
0.354167	0.0404204
0.355833	0.0410782
0.3575	0.0387025
0.359167	0.0396708
0.360833	0.0394007
0.3625	0.0392418
0.364167	0.0402066
0.365833	0.0422529
0.3675	0.0416859
0.369167	0.040028
0.370833	0.0405455
0.3725	0.0409064
0.374167	0.0400896
0.375833	0.0393779
0.3775	0.0393155
0.379167	0.0399354
0.380833	0.0392465
0.3825	0.0406463
0.384167	0.0404419
0.385833	0.0404724
0.3875	0.0406765
0.389167	0.0405482
0.390833	0.041189
0.3925	0.0407694
0.394167	0.0403963
0.395833	0.0403822
0.3975	0.0396151
0.399167	0.0399842
0.400833	0.0408342
0.4025	0.0404544
0.404167	0.0390409
0.405833	0.0396773
0.4075	0.0413192
0.409167	0.0415635
0.410833	0.0393544
0.4125	0.0405649
0.414167	0.0415494
0.415833	0.0415135
0.4175	0.0409896
0.419167	0.0394503
0.420833	0.0407403
0.4225	0.0418748
0.424167	0.0402251
0.425833	0.0396174
0.4275	0.0405593
0.429167	0.0405701
0.430833	0.0398568
0.4325	0.04027
0.434167	0.0410609
0.435833	0.0402475
0.4375	0.0399806
0.439167	0.0408705
0.440833	0.0397201
0.4425	0.0396166
0.444167	0.0396272
0.445833	0.0410891
0.4475	0.0409609
0.449167	0.0401656
0.450833	0.0413397
0.4525	0.0396812
0.454167	0.0405956
0.455833	0.0403011
0.4575	0.0412614
0.459167	0.0414518
0.460833	0.0401632
0.4625	0.0396795
0.464167	0.0404189
0.465833	0.039839
0.4675	0.0390839
0.469167	0.0407271
0.470833	0.0402918
0.4725	0.0420768
0.474167	0.0396189
0.475833	0.0401712
0.4775	0.040799
0.479167	0.0405398
0.480833	0.0399124
0.4825	0.040948
0.484167	0.0430413
0.485833	0.0400803
0.4875	0.0390448
0.489167	0.040817
0.490833	0.041408
0.4925	0.0385765
0.494167	0.0411056
0.495833	0.0407944
0.4975	0.0419114
0.499167	0.0412044
0.500833	0.041186
0.5025	0.0407933
0.504167	0.0408697
0.505833	0.0402512
0.5075	0.039372
0.509167	0.0406967
0.510833	0.0406836
0.5125	0.041137
0.514167	0.0410444
0.515833	0.0412556
0.5175	0.0406843
0.519167	0.040344
0.520833	0.0392287
0.5225	0.0408457
0.524167	0.0402982
0.525833	0.0401696
0.5275	0.0391726
0.529167	0.0404992
0.530833	0.0403218
0.5325	0.0406559
0.534167	0.04042
0.535833	0.0401308
0.5375	0.0396562
0.539167	0.0397898
0.540833	0.0413187
0.5425	0.039794
0.544167	0.0400027
0.545833	0.0405952
0.5475	0.0397399
0.549167	0.0397798
0.550833	0.0405861
0.5525	0.0407682
0.554167	0.0403133
0.555833	0.0412184
0.5575	0.0395481
0.559167	0.0410306
0.560833	0.0402759
0.5625	0.0391567
0.564167	0.0406743
0.565833	0.040027
0.5675	0.0392031
0.569167	0.0405882
0.570833	0.0401428
0.5725	0.0402923
0.574167	0.0401391
0.575833	0.0401902
0.5775	0.0405468
0.579167	0.0396295
0.580833	0.0379499
0.5825	0.041352
0.584167	0.041138
0.585833	0.0393911
0.5875	0.041591
0.589167	0.0405273
0.590833	0.0410907
0.5925	0.0408319
0.594167	0.0406769
0.595833	0.0397462
0.5975	0.0405761
0.599167	0.0398084
0.600833	0.0400193
0.6025	0.0403973
0.604167	0.0407948
0.605833	0.0394012
0.6075	0.0405242
0.609167	0.0407775
0.610833	0.0390461
0.6125	0.0407628
0.614167	0.0413526
0.615833	0.0402884
0.6175	0.0406924
0.619167	0.0400765
0.620833	0.0399464
0.6225	0.0396818
0.624167	0.0408251
0.625833	0.0403874
0.6275	0.0395099
0.629167	0.0381583
0.630833	0.0421622
0.6325	0.0407102
0.634167	0.0400483
0.635833	0.0404701
0.6375	0.0408449
0.639167	0.0413221
0.640833	0.041597
0.6425	0.0404813
0.644167	0.0400135
0.645833	0.0401371
0.6475	0.0402331
0.649167	0.0404983
0.650833	0.0401654
0.6525	0.0405134
0.654167	0.0403187
0.655833	0.0413559
0.6575	0.0408542
0.659167	0.0398921
0.660833	0.0411397
0.6625	0.0406897
0.664167	0.0409198
0.665833	0.0407699
0.6675	0.0400681
0.669167	0.0400977
0.670833	0.039644
0.6725	0.0397816
0.674167	0.0392711
0.675833	0.0393366
0.6775	0.0415394
0.679167	0.0395242
0.680833	0.0400751
0.6825	0.0399485
0.684167	0.0400308
0.685833	0.0412866
0.6875	0.0413378
0.689167	0.0397125
0.690833	0.0390031
0.6925	0.0402421
0.694167	0.0394048
0.695833	0.0413486
0.6975	0.0395614
0.699167	0.0398104
0.700833	0.0401776
0.7025	0.0389895
0.704167	0.0402959
0.705833	0.0405056
0.7075	0.0399392
0.709167	0.0392402
0.710833	0.0398086
0.7125	0.0398941
0.714167	0.0377401
0.715833	0.0379407
0.7175	0.0382304
0.719167	0.0381641
0.720833	0.039325
0.7225	0.04003
0.724167	0.0393273
0.725833	0.0394543
0.7275	0.0388888
0.729167	0.039854
0.730833	0.0391225
0.7325	0.0399033
0.734167	0.0402444
0.735833	0.0393815
0.7375	0.0398981
0.739167	0.0392653
0.740833	0.0400086
0.7425	0.0385597
0.744167	0.0387511
0.745833	0.0387235
0.7475	0.0389421
0.749167	0.0391684
0.750833	0.0397507
0.7525	0.0384714
0.754167	0.038233
0.755833	0.041029
0.7575	0.0396094
0.759167	0.0410024
0.760833	0.0392241
0.7625	0.039837
0.764167	0.0392022
0.765833	0.0402226
0.7675	0.0388247
0.769167	0.038516
0.770833	0.0398866
0.7725	0.0389095
0.774167	0.0397687
0.775833	0.0396384
0.7775	0.0388947
0.779167	0.0386592
0.780833	0.0404933
0.7825	0.0405828
0.784167	0.0417513
0.785833	0.0400354
0.7875	0.0395085
0.789167	0.038432
0.790833	0.0392347
0.7925	0.0391943
0.794167	0.0403775
0.795833	0.0409678
0.7975	0.0392604
0.799167	0.0402151
0.800833	0.0411997
0.8025	0.0402
0.804167	0.0404973
0.805833	0.040482
0.8075	0.0407558
0.809167	0.0388335
0.810833	0.0401963
0.8125	0.040585
0.814167	0.0398496
0.815833	0.0395789
0.8175	0.0409268
0.819167	0.038822
0.820833	0.0394991
0.8225	0.040631
0.824167	0.0395646
0.825833	0.039198
0.8275	0.0401664
0.829167	0.0402328
0.830833	0.0404779
0.8325	0.0409151
0.834167	0.0392475
0.835833	0.0408904
0.8375	0.0382983
0.839167	0.0398864
0.840833	0.0402514
0.8425	0.039822
0.844167	0.0404251
0.845833	0.0398157
0.8475	0.0402227
0.849167	0.0402337
0.850833	0.0401584
0.8525	0.0395334
0.854167	0.0402137
0.855833	0.0411229
0.8575	0.0393696
0.859167	0.0401568
0.860833	0.0407497
0.8625	0.0386555
0.864167	0.0406104
0.865833	0.0396122
0.8675	0.0400755
0.869167	0.0397562
0.870833	0.0407697
0.8725	0.0385458
0.874167	0.0405028
0.875833	0.039822
0.8775	0.0401287
0.879167	0.039728
0.880833	0.04019
0.8825	0.0396633
0.884167	0.0403338
0.885833	0.0401356
0.8875	0.0421501
0.889167	0.0400924
0.890833	0.0395297
0.8925	0.0398226
0.894167	0.0399294
0.895833	0.0386534
0.8975	0.0403775
0.899167	0.040544
0.900833	0.0415516
0.9025	0.0404215
0.904167	0.0410273
0.905833	0.0409666
0.9075	0.0407068
0.909167	0.0390354
0.910833	0.0398015
0.9125	0.0397017
0.914167	0.0408298
0.915833	0.0400729
0.9175	0.0391301
0.919167	0.041531
0.920833	0.0405439
0.9225	0.0400345
0.924167	0.0402903
0.925833	0.0406837
0.9275	0.041385
0.929167	0.0411104
0.930833	0.0399331
0.9325	0.0398205
0.934167	0.040072
0.935833	0.0410221
0.9375	0.0400277
0.939167	0.0404489
0.940833	0.0416939
0.9425	0.0403916
0.944167	0.0401656
0.945833	0.0394889
0.9475	0.0399957
0.949167	0.040509
0.950833	0.039602
0.9525	0.0399941
0.954167	0.0404227
0.955833	0.0400741
0.9575	0.040375
0.959167	0.0409273
0.960833	0.0419423
0.9625	0.0397331
0.964167	0.0401645
0.965833	0.0400021
0.9675	0.0407413
0.969167	0.0397283
0.970833	0.0391959
0.9725	0.0411546
0.974167	0.0383596
0.975833	0.0385537
0.9775	0.0399703
0.979167	0.039053
0.980833	0.0393431
0.9825	0.039662
0.984167	0.0402457
0.985833	0.0398964
0.9875	0.0398429
0.989167	0.0386015
0.990833	0.0413346
0.9925	0.0398544
0.994167	0.040232
0.995833	0.0386892
0.9975	0.0391833
0.999167	0.0403263
1.00083	0.04023
1.0025	0.0394957
1.00417	0.0411876
1.00583	0.0400012
1.0075	0.0399642
1.00917	0.0392296
1.01083	0.0400626
1.0125	0.0394741
1.01417	0.041244
1.01583	0.0417518
1.0175	0.0397215
1.01917	0.0408452
1.02083	0.0406057
1.0225	0.0414143
1.02417	0.0400962
1.02583	0.0406644
1.0275	0.0404165
1.02917	0.0410411
1.03083	0.040585
1.0325	0.0403771
1.03417	0.0404794
1.03583	0.0391465
1.0375	0.0396076
1.03917	0.0404477
1.04083	0.0377266
1.0425	0.0402028
1.04417	0.0394402
1.04583	0.0409191
1.0475	0.040574
1.04917	0.0405817
1.05083	0.039719
1.0525	0.0410684
1.05417	0.0395108
1.05583	0.0413541
1.0575	0.0405824
1.05917	0.0415369
1.06083	0.0399712
1.0625	0.0403842
1.06417	0.0409203
1.06583	0.0390623
1.0675	0.0402309
1.06917	0.0406594
1.07083	0.0396929
1.0725	0.0392833
1.07417	0.0402463
1.07583	0.0405678
1.0775	0.0395714
1.07917	0.0398503
1.08083	0.0399959
1.0825	0.0397788
1.08417	0.0408952
1.08583	0.0396488
1.0875	0.0399744
1.08917	0.0412087
1.09083	0.0412392
1.0925	0.038942
1.09417	0.0394985
1.09583	0.0396903
1.0975	0.0397245
1.09917	0.0396403
1.10083	0.0404347
1.1025	0.0410483
1.10417	0.0404351
1.10583	0.0407069
1.1075	0.0409655
1.10917	0.0396266
1.11083	0.0412325
1.1125	0.0402493
1.11417	0.0396942
1.11583	0.0402478
1.1175	0.0407017
1.11917	0.0401331
1.12083	0.0393777
1.1225	0.0392198
1.12417	0.0400558
1.12583	0.0399516
1.1275	0.0402164
1.12917	0.0409264
1.13083	0.0419887
1.1325	0.0408103
1.13417	0.0402795
1.13583	0.0389122
1.1375	0.0410381
1.13917	0.0388731
1.14083	0.041541
1.1425	0.0407163
1.14417	0.0412937
1.14583	0.0388563
1.1475	0.0397536
1.14917	0.039009
1.15083	0.0411911
1.1525	0.0411564
1.15417	0.0408004
1.15583	0.04093
1.1575	0.0398306
1.15917	0.0419227
1.16083	0.0404164
1.1625	0.0394229
1.16417	0.0406846
1.16583	0.040322
1.1675	0.0403455
1.16917	0.0408185
1.17083	0.0410766
1.1725	0.0404763
1.17417	0.0405672
1.17583	0.0417111
1.1775	0.040602
1.17917	0.040135
1.18083	0.0402077
1.1825	0.0400058
1.18417	0.0419461
1.18583	0.0399459
1.1875	0.0400011
1.18917	0.0408042
1.19083	0.0385958
1.1925	0.0394961
1.19417	0.0404801
1.19583	0.0398356
1.1975	0.0408048
1.19917	0.0407655
1.20083	0.0422926
1.2025	0.0403503
1.20417	0.0403326
1.20583	0.040064
1.2075	0.0403017
1.20917	0.0396974
1.21083	0.041129
1.2125	0.0417839
1.21417	0.0406739
1.21583	0.0388612
1.2175	0.0410912
1.21917	0.0403398
1.22083	0.0396733
1.2225	0.0399346
1.22417	0.0420092
1.22583	0.0396358
1.2275	0.0406351
1.22917	0.0395804
1.23083	0.0413287
1.2325	0.0411923
1.23417	0.0413476
1.23583	0.0409465
1.2375	0.0412921
1.23917	0.0419511
1.24083	0.0407808
1.2425	0.0411477
1.24417	0.0398958
1.24583	0.0403064
1.2475	0.039758
1.24917	0.0404312
1.25083	0.040626
1.2525	0.0394289
1.25417	0.0408181
1.25583	0.0404648
1.2575	0.0408203
1.25917	0.0401495
1.26083	0.0388479
1.2625	0.0405722
1.26417	0.0404079
1.26583	0.0389856
1.2675	0.0400903
1.26917	0.0407007
1.27083	0.0401249
1.2725	0.0423944
1.27417	0.041393
1.27583	0.0389966
1.2775	0.0406924
1.27917	0.0395571
1.28083	0.039704
1.2825	0.0398363
1.28417	0.0388998
1.28583	0.0395632
1.2875	0.040502
1.28917	0.0403101
1.29083	0.040937
1.2925	0.0410944
1.29417	0.0415023
1.29583	0.0387726
1.2975	0.0403388
1.29917	0.0402615
1.30083	0.039842
1.3025	0.0400045
1.30417	0.0399
1.30583	0.042206
1.3075	0.0401196
1.30917	0.0394157
1.31083	0.0394774
1.3125	0.042385
1.31417	0.0400854
1.31583	0.040469
1.3175	0.0400161
1.31917	0.0411161
1.32083	0.0397028
1.3225	0.0397974
1.32417	0.0403728
1.32583	0.0419194
1.3275	0.0400705
1.32917	0.0402032
1.33083	0.0403898
1.3325	0.0402387
1.33417	0.0408322
1.33583	0.0389832
1.3375	0.0403816
1.33917	0.0406636
1.34083	0.0403658
1.3425	0.0408147
1.34417	0.0395727
1.34583	0.0409393
1.3475	0.0395464
1.34917	0.0397194
1.35083	0.0398074
1.3525	0.0405603
1.35417	0.040748
1.35583	0.0405612
1.3575	0.03995
1.35917	0.0405958
1.36083	0.0404283
1.3625	0.0390377
1.36417	0.0396341
1.36583	0.0386846
1.3675	0.0404458
1.36917	0.0401166
1.37083	0.0412692
1.3725	0.0406518
1.37417	0.0415162
1.37583	0.0385492
1.3775	0.0398385
1.37917	0.0397372
1.38083	0.0392914
1.3825	0.0406057
1.38417	0.0395075
1.38583	0.0403642
1.3875	0.0406582
1.38917	0.040559
1.39083	0.039954
1.3925	0.0414095
1.39417	0.0416126
1.39583	0.0404135
1.3975	0.0402234
1.39917	0.0403156
1.40083	0.0418392
1.4025	0.0392179
1.40417	0.0399886
1.40583	0.041333
1.4075	0.0396242
1.40917	0.0400284
1.41083	0.0406461
1.4125	0.0413444
1.41417	0.041207
1.41583	0.0407079
1.4175	0.0395504
1.41917	0.0401708
1.42083	0.0405213
1.4225	0.0408337
1.42417	0.0403835
1.42583	0.0401282
1.4275	0.0395251
1.42917	0.0394894
1.43083	0.0419327
1.4325	0.0404243
1.43417	0.0411567
1.43583	0.0407403
1.4375	0.0387837
1.43917	0.0395366
1.44083	0.0396495
1.4425	0.0405774
1.44417	0.0397932
1.44583	0.040037
1.4475	0.0418028
1.44917	0.0398345
1.45083	0.0391665
1.4525	0.0399106
1.45417	0.0386437
1.45583	0.0401139
1.4575	0.0409779
1.45917	0.0423712
1.46083	0.0396191
1.4625	0.0413684
1.46417	0.0403759
1.46583	0.0402106
1.4675	0.040687
1.46917	0.0423838
1.47083	0.039558
1.4725	0.0395014
1.47417	0.0411992
1.47583	0.040622
1.4775	0.0395226
1.47917	0.0405764
1.48083	0.0409229
1.4825	0.0408773
1.48417	0.039889
1.48583	0.0395503
1.4875	0.0411746
1.48917	0.0409662
1.49083	0.0402884
1.4925	0.041685
1.49417	0.0411763
1.49583	0.0404526
1.4975	0.041197
1.49917	0.0407176
1.50083	0.0397979
1.5025	0.0416284
1.50417	0.0408352
1.50583	0.0399048
1.5075	0.0409773
1.50917	0.0404276
1.51083	0.0407633
1.5125	0.0405668
1.51417	0.0401243
1.51583	0.0400125
1.5175	0.0410268
1.51917	0.040584
1.52083	0.0415394
1.5225	0.0419626
1.52417	0.0410913
1.52583	0.040524
1.5275	0.0394269
1.52917	0.040447
1.53083	0.0407611
1.5325	0.0410808
1.53417	0.0399696
1.53583	0.0409937
1.5375	0.041028
1.53917	0.0412017
1.54083	0.0420589
1.5425	0.0398706
1.54417	0.0401846
1.54583	0.0410254
1.5475	0.0396778
1.54917	0.0406761
1.55083	0.0417676
1.5525	0.0402059
1.55417	0.0397951
1.55583	0.0413008
1.5575	0.040709
1.55917	0.0396905
1.56083	0.0409296
1.5625	0.0416102
1.56417	0.0393033
1.56583	0.0397609
1.5675	0.0393996
1.56917	0.041634
1.57083	0.0412105
1.5725	0.0411486
1.57417	0.0400914
1.57583	0.0415191
1.5775	0.0396874
1.57917	0.0407033
1.58083	0.0401457
1.5825	0.0395546
1.58417	0.0398609
1.58583	0.0409344
1.5875	0.0410969
1.58917	0.040092
1.59083	0.0402823
1.5925	0.0422377
1.59417	0.039639
1.59583	0.0393067
1.5975	0.0397743
1.59917	0.0395658
1.60083	0.0398631
1.6025	0.0407156
1.60417	0.0409316
1.60583	0.0402431
1.6075	0.0414202
1.60917	0.0407999
1.61083	0.0413509
1.6125	0.0406097
1.61417	0.0404225
1.61583	0.0405055
1.6175	0.0415328
1.61917	0.0409073
1.62083	0.0415269
1.6225	0.0400979
1.62417	0.0397156
1.62583	0.0416151
1.6275	0.0396151
1.62917	0.0409748
1.63083	0.0404883
1.6325	0.0407864
1.63417	0.0415927
1.63583	0.0404279
1.6375	0.0413741
1.63917	0.0409996
1.64083	0.0407492
1.6425	0.0397072
1.64417	0.0404663
1.64583	0.0393392
1.6475	0.0395338
1.64917	0.0394182
1.65083	0.040114
1.6525	0.0404154
1.65417	0.0405814
1.65583	0.0415644
1.6575	0.0410352
1.65917	0.0409229
1.66083	0.0409408
1.6625	0.040522
1.66417	0.0391555
1.66583	0.0393406
1.6675	0.0403562
1.66917	0.0405583
1.67083	0.0410936
1.6725	0.0404355
1.67417	0.0402653
1.67583	0.0411686
1.6775	0.0404078
1.67917	0.04056
1.68083	0.0396845
1.6825	0.0419774
1.68417	0.0402404
1.68583	0.0404802
1.6875	0.0399518
1.68917	0.0407796
1.69083	0.0395346
1.6925	0.0407726
1.69417	0.0401218
1.69583	0.0389734
1.6975	0.0416399
1.69917	0.0398857
1.70083	0.0401471
1.7025	0.0410722
1.70417	0.0405557
1.70583	0.0395246
1.7075	0.0392215
1.70917	0.0391426
1.71083	0.0407837
1.7125	0.0404596
1.71417	0.041345
1.71583	0.0412925
1.7175	0.0396974
1.71917	0.0409469
1.72083	0.0401949
1.7225	0.040587
1.72417	0.039794
1.72583	0.0398777
1.7275	0.0409416
1.72917	0.0400156
1.73083	0.0396367
1.7325	0.0404082
1.73417	0.0398468
1.73583	0.0392683
1.7375	0.0401273
1.73917	0.0398265
1.74083	0.0403374
1.7425	0.0408937
1.74417	0.0420504
1.74583	0.0409678
1.7475	0.0405051
1.74917	0.0395954
1.75083	0.0403875
1.7525	0.0394986
1.75417	0.0407668
1.75583	0.0407025
1.7575	0.0421845
1.75917	0.0410806
1.76083	0.0391839
1.7625	0.0399679
1.76417	0.0396735
1.76583	0.0415065
1.7675	0.0408705
1.76917	0.0402536
1.77083	0.0409435
1.7725	0.0407791
1.77417	0.0416013
1.77583	0.0390713
1.7775	0.0404473
1.77917	0.0410141
1.78083	0.0408775
1.7825	0.040922
1.78417	0.040994
1.78583	0.0407091
1.7875	0.0397164
1.78917	0.040328
1.79083	0.0401288
1.7925	0.0407297
1.79417	0.0408074
1.79583	0.0392709
1.7975	0.0413748
1.79917	0.0404972
1.80083	0.0407224
1.8025	0.0405267
1.80417	0.0404923
1.80583	0.0389835
1.8075	0.0414928
1.80917	0.0402216
1.81083	0.0408203
1.8125	0.0415069
1.81417	0.0388843
1.81583	0.0397943
1.8175	0.0394
1.81917	0.040293
1.82083	0.0407229
1.8225	0.0408894
1.82417	0.0394275
1.82583	0.0410396
1.8275	0.0399798
1.82917	0.041771
1.83083	0.0406398
1.8325	0.040853
1.83417	0.0404379
1.83583	0.0402903
1.8375	0.0399966
1.83917	0.0414417
1.84083	0.0408294
1.8425	0.0410793
1.84417	0.0408733
1.84583	0.0412175
1.8475	0.0398455
1.84917	0.0390408
1.85083	0.0413291
1.8525	0.0402924
1.85417	0.041763
1.85583	0.0389387
1.8575	0.0413492
1.85917	0.0401635
1.86083	0.0399994
1.8625	0.0405635
1.86417	0.0408721
1.86583	0.0406038
1.8675	0.0412504
1.86917	0.0399725
1.87083	0.0398201
1.8725	0.04221
1.87417	0.0404281
1.87583	0.0415679
1.8775	0.0390255
1.87917	0.0408909
1.88083	0.0403783
1.8825	0.0407147
1.88417	0.0417813
1.88583	0.0404913
1.8875	0.0414164
1.88917	0.0400703
1.89083	0.0407417
1.8925	0.0406931
1.89417	0.0412785
1.89583	0.0398126
1.8975	0.0405809
1.89917	0.0425342
1.90083	0.0398006
1.9025	0.0393096
1.90417	0.0402446
1.90583	0.0402258
1.9075	0.0395271
1.90917	0.0423454
1.91083	0.0389812
1.9125	0.0399978
1.91417	0.0410922
1.91583	0.0407956
1.9175	0.039642
1.91917	0.0411335
1.92083	0.0385041
1.9225	0.0407751
1.92417	0.0408724
1.92583	0.0399101
1.9275	0.0416992
1.92917	0.0411793
1.93083	0.0398906
1.9325	0.0415385
1.93417	0.0411856
1.93583	0.0416722
1.9375	0.0415238
1.93917	0.0414717
1.94083	0.0421944
1.9425	0.0416537
1.94417	0.0410041
1.94583	0.0406857
1.9475	0.0408307
1.94917	0.0405063
1.95083	0.0405149
1.9525	0.0405206
1.95417	0.0403544
1.95583	0.0407796
1.9575	0.0413752
1.95917	0.0419859
1.96083	0.0403095
1.9625	0.0396511
1.96417	0.0417946
1.96583	0.0403879
1.9675	0.0405651
1.96917	0.0405091
1.97083	0.0396681
1.9725	0.0411234
1.97417	0.0408829
1.97583	0.040791
1.9775	0.0417295
1.97917	0.0417694
1.98083	0.0402236
1.9825	0.0400552
1.98417	0.0397682
1.98583	0.0409203
1.9875	0.0409079
1.98917	0.040811
1.99083	0.040171
1.9925	0.0407365
1.99417	0.0406406
1.99583	0.0418968
1.9975	0.041681
1.99917	0.039538
2.00083	0.0407413
2.0025	0.0405487
2.00417	0.0399798
2.00583	0.0402408
2.0075	0.0393305
2.00917	0.0410559
2.01083	0.0401335
2.0125	0.040105
2.01417	0.0405193
2.01583	0.0401252
2.0175	0.0413938
2.01917	0.0397519
2.02083	0.0412073
2.0225	0.0402222
2.02417	0.0409884
2.02583	0.0391428
2.0275	0.041118
2.02917	0.0399819
2.03083	0.0392979
2.0325	0.0385242
2.03417	0.0410911
2.03583	0.0387761
2.0375	0.0399113
2.03917	0.0398981
2.04083	0.0403577
2.0425	0.0408059
2.04417	0.041718
2.04583	0.0414165
2.0475	0.0407231
2.04917	0.0417103
2.05083	0.0399735
2.0525	0.040778
2.05417	0.0408365
2.05583	0.0394502
2.0575	0.041219
2.05917	0.0407704
2.06083	0.0406862
2.0625	0.0397064
2.06417	0.0415317
2.06583	0.0409367
2.0675	0.0401001
2.06917	0.0392499
2.07083	0.0400376
2.0725	0.039953
2.07417	0.0404767
2.07583	0.0406109
2.0775	0.0406216
2.07917	0.0409346
2.08083	0.0405389
2.0825	0.0403869
2.08417	0.0410019
2.08583	0.0409425
2.0875	0.0405045
2.08917	0.0418542
2.09083	0.0403893
2.0925	0.0393585
2.09417	0.0423402
2.09583	0.0401347
2.0975	0.0421613
2.09917	0.0398347
2.10083	0.04082
2.1025	0.0415128
2.10417	0.0414887
2.10583	0.0403027
2.1075	0.0411675
2.10917	0.0400926
2.11083	0.0418346
2.1125	0.0409761
2.11417	0.0405615
2.11583	0.0406067
2.1175	0.040322
2.11917	0.040817
2.12083	0.0403919
2.1225	0.040478
2.12417	0.0398735
2.12583	0.0400823
2.1275	0.0408067
2.12917	0.0415307
2.13083	0.0400011
2.1325	0.0406279
2.13417	0.0413267
2.13583	0.0411023
2.1375	0.0396839
2.13917	0.0410567
2.14083	0.0409796
2.1425	0.0404628
2.14417	0.0393043
2.14583	0.0401784
2.1475	0.0405099
2.14917	0.0402036
2.15083	0.0411429
2.1525	0.0404292
2.15417	0.0422337
2.15583	0.0415908
2.1575	0.0405564
2.15917	0.0403633
2.16083	0.0394091
2.1625	0.041067
2.16417	0.0411065
2.16583	0.0407872
2.1675	0.041512
2.16917	0.040855
2.17083	0.0413598
2.1725	0.0428167
2.17417	0.040436
2.17583	0.0412693
2.1775	0.0408427
2.17917	0.0408473
2.18083	0.0403755
2.1825	0.0417459
2.18417	0.042068
2.18583	0.0402147
2.1875	0.0403183
2.18917	0.0405188
2.19083	0.0414273
2.1925	0.0401376
2.19417	0.0413911
2.19583	0.0388361
2.1975	0.0409866
2.19917	0.0406701
2.20083	0.0400874
2.2025	0.0402526
2.20417	0.0409394
2.20583	0.0420746
2.2075	0.039905
2.20917	0.0385933
2.21083	0.0407543
2.2125	0.0407464
2.21417	0.0409655
2.21583	0.041621
2.2175	0.0417312
2.21917	0.0405883
2.22083	0.0403036
2.2225	0.0401047
2.22417	0.0404396
2.22583	0.0412416
2.2275	0.041633
2.22917	0.0416288
2.23083	0.0412957
2.2325	0.0413135
2.23417	0.0410034
2.23583	0.0394588
2.2375	0.041012
2.23917	0.0396249
2.24083	0.0413914
2.2425	0.0384911
2.24417	0.0404973
2.24583	0.040064
2.2475	0.0412465
2.24917	0.0395579
2.25083	0.0422632
2.2525	0.0410433
2.25417	0.0405537
2.25583	0.0422276
2.2575	0.0405581
2.25917	0.0405178
2.26083	0.0397702
2.2625	0.0412018
2.26417	0.0394702
2.26583	0.0408724
2.2675	0.0416218
2.26917	0.0394165
2.27083	0.0405566
2.2725	0.0412595
2.27417	0.0410644
2.27583	0.0396643
2.2775	0.0411143
2.27917	0.0407092
2.28083	0.0396188
2.2825	0.0414303
2.28417	0.0413058
2.28583	0.0412974
2.2875	0.0407486
2.28917	0.0418243
2.29083	0.0422379
2.2925	0.0411489
2.29417	0.0401681
2.29583	0.0403392
2.2975	0.039221
2.29917	0.0411741
2.30083	0.0404617
2.3025	0.0410482
2.30417	0.039826
2.30583	0.0403879
2.3075	0.0402896
2.30917	0.0409521
2.31083	0.0405575
2.3125	0.0411789
2.31417	0.0401761
2.31583	0.0408447
2.3175	0.0406984
2.31917	0.0400502
2.32083	0.0402272
2.3225	0.0410175
2.32417	0.0404105
2.32583	0.0409485
2.3275	0.0406179
2.32917	0.0395979
2.33083	0.0408807
2.3325	0.041677
2.33417	0.0402189
2.33583	0.0404109
2.3375	0.0418546
2.33917	0.0411871
2.34083	0.0407986
2.3425	0.0412961
2.34417	0.0416299
2.34583	0.0411465
2.3475	0.0414196
2.34917	0.042338
2.35083	0.0420875
2.3525	0.0401765
2.35417	0.039698
2.35583	0.040501
2.3575	0.0414542
2.35917	0.0409517
2.36083	0.0410526
2.3625	0.0400001
2.36417	0.0413787
2.36583	0.0402286
2.3675	0.0420738
2.36917	0.0419238
2.37083	0.0422581
2.3725	0.0414151
2.37417	0.0413739
2.37583	0.0404563
2.3775	0.0406673
2.37917	0.0402589
2.38083	0.0403468
2.3825	0.0403845
2.38417	0.0404291
2.38583	0.0418056
2.3875	0.0413862
2.38917	0.0407025
2.39083	0.0402487
2.3925	0.041506
2.39417	0.0423713
2.39583	0.0412549
2.3975	0.0400257
2.39917	0.0403773
2.40083	0.0408901
2.4025	0.040764
2.40417	0.0414133
2.40583	0.040954
2.4075	0.040611
2.40917	0.0402512
2.41083	0.0414391
2.4125	0.0407798
2.41417	0.0412617
2.41583	0.040655
2.4175	0.0416021
2.41917	0.0418231
2.42083	0.040721
2.4225	0.040923
2.42417	0.041995
2.42583	0.0405421
2.4275	0.0400181
2.42917	0.0427239
2.43083	0.0422678
2.4325	0.0416446
2.43417	0.0422082
2.43583	0.0402813
2.4375	0.0402105
2.43917	0.0403536
2.44083	0.0406469
2.4425	0.040375
2.44417	0.0412091
2.44583	0.041889
2.4475	0.040723
2.44917	0.0402291
2.45083	0.0413136
2.4525	0.0402785
2.45417	0.0411519
2.45583	0.0422768
2.4575	0.0410865
2.45917	0.0402921
2.46083	0.0403588
2.4625	0.0396373
2.46417	0.0399902
2.46583	0.0407087
2.4675	0.0407025
2.46917	0.0407969
2.47083	0.0408117
2.4725	0.0406963
2.47417	0.0424138
2.47583	0.0404149
2.4775	0.0415502
2.47917	0.0398473
2.48083	0.0398544
2.4825	0.041175
2.48417	0.0416251
2.48583	0.0404251
2.4875	0.0404058
2.48917	0.0409297
2.49083	0.0393253
2.4925	0.0410668
2.49417	0.040726
2.49583	0.0417523
2.4975	0.043201
2.49917	0.0415441
2.50083	0.0412869
2.5025	0.0409175
2.50417	0.0410404
2.50583	0.0407959
2.5075	0.040226
2.50917	0.041238
2.51083	0.0406555
2.5125	0.0420194
2.51417	0.0392198
2.51583	0.0404188
2.5175	0.0423934
2.51917	0.0407452
2.52083	0.0420747
2.5225	0.042231
2.52417	0.0416683
2.52583	0.0404038
2.5275	0.042588
2.52917	0.0416195
2.53083	0.0417298
2.5325	0.0405674
2.53417	0.0411325
2.53583	0.0422373
2.5375	0.0423512
2.53917	0.0413359
2.54083	0.0394825
2.5425	0.0418106
2.54417	0.0412359
2.54583	0.0411476
2.5475	0.0407045
2.54917	0.0403638
2.55083	0.0411621
2.5525	0.0407423
2.55417	0.0408424
2.55583	0.040966
2.5575	0.040782
2.55917	0.0410597
2.56083	0.0406837
2.5625	0.041078
2.56417	0.0411218
2.56583	0.0408996
2.5675	0.0412424
2.56917	0.0403606
2.57083	0.0416932
2.5725	0.0401936
2.57417	0.040846
2.57583	0.0412167
2.5775	0.0407236
2.57917	0.0402866
2.58083	0.0416354
2.5825	0.0408135
2.58417	0.0411271
2.58583	0.0406458
2.5875	0.0423764
2.58917	0.0406563
2.59083	0.0391304
2.5925	0.0428145
2.59417	0.0411863
2.59583	0.0415038
2.5975	0.0403847
2.59917	0.0389625
2.60083	0.0411731
2.6025	0.0414086
2.60417	0.0412485
2.60583	0.0399744
2.6075	0.0414375
2.60917	0.0397979
2.61083	0.0422757
2.6125	0.0396573
2.61417	0.040506
2.61583	0.0424183
2.6175	0.0427933
2.61917	0.0409778
2.62083	0.0430332
2.6225	0.0411553
2.62417	0.0399324
2.62583	0.0425844
2.6275	0.0413212
2.62917	0.0426627
2.63083	0.0403493
2.6325	0.0418855
2.63417	0.0414441
2.63583	0.0414266
2.6375	0.0404481
2.63917	0.041983
2.64083	0.0419048
2.6425	0.0413956
2.64417	0.0417542
2.64583	0.0414613
2.6475	0.0412296
2.64917	0.0414378
2.65083	0.0419477
2.6525	0.0403854
2.65417	0.04179
2.65583	0.0404604
2.6575	0.0412353
2.65917	0.0409431
2.66083	0.0412864
2.6625	0.0408496
2.66417	0.0405448
2.66583	0.0404744
2.6675	0.0404781
2.66917	0.0408741
2.67083	0.0402546
2.6725	0.0401853
2.67417	0.0404071
2.67583	0.0414175
2.6775	0.0410357
2.67917	0.0401111
2.68083	0.0409664
2.6825	0.04064
2.68417	0.0418711
2.68583	0.040457
2.6875	0.0408127
2.68917	0.0411778
2.69083	0.0420382
2.6925	0.0413073
2.69417	0.0407369
2.69583	0.0416292
2.6975	0.0412159
2.69917	0.0407611
2.70083	0.0403688
2.7025	0.0410625
2.70417	0.0414573
2.70583	0.0400858
2.7075	0.0412582
2.70917	0.0402724
2.71083	0.0416446
2.7125	0.041348
2.71417	0.040506
2.71583	0.0411408
2.7175	0.0404852
2.71917	0.03978
2.72083	0.0413406
2.7225	0.0414759
2.72417	0.040639
2.72583	0.0406574
2.7275	0.0409696
2.72917	0.0417585
2.73083	0.0398645
2.7325	0.0412096
2.73417	0.0410772
2.73583	0.0405125
2.7375	0.0407243
2.73917	0.0418136
2.74083	0.041416
2.7425	0.0423586
2.74417	0.0423427
2.74583	0.0408623
2.7475	0.0400759
2.74917	0.040736
2.75083	0.0420879
2.7525	0.0428063
2.75417	0.040028
2.75583	0.0411878
2.7575	0.0407998
2.75917	0.0407878
2.76083	0.0419339
2.7625	0.040551
2.76417	0.0414984
2.76583	0.0422507
2.7675	0.0412657
2.76917	0.0402225
2.77083	0.0403558
2.7725	0.0405819
2.77417	0.0414006
2.77583	0.0409588
2.7775	0.0402206
2.77917	0.0402655
2.78083	0.041663
2.7825	0.0409454
2.78417	0.0412838
2.78583	0.0414327
2.7875	0.0417239
2.78917	0.0420899
2.79083	0.0405053
2.7925	0.0410565
2.79417	0.0409323
2.79583	0.0399502
2.7975	0.0404168
2.79917	0.0393116
2.80083	0.0416866
2.8025	0.0412153
2.80417	0.0412228
2.80583	0.041712
2.8075	0.040704
2.80917	0.0425866
2.81083	0.0414053
2.8125	0.0411445
2.81417	0.0412448
2.81583	0.041096
2.8175	0.0405454
2.81917	0.0399414
2.82083	0.0423659
2.8225	0.0418811
2.82417	0.0417136
2.82583	0.0416004
2.8275	0.0419155
2.82917	0.0417643
2.83083	0.0399911
2.8325	0.0406354
2.83417	0.0413782
2.83583	0.0415632
2.8375	0.0403773
2.83917	0.0412221
2.84083	0.0411204
2.8425	0.041278
2.84417	0.0406036
2.84583	0.0410857
2.8475	0.0410636
2.84917	0.0419244
2.85083	0.0407688
2.8525	0.0415477
2.85417	0.0407867
2.85583	0.0414926
2.8575	0.0411656
2.85917	0.0402052
2.86083	0.0410562
2.8625	0.040565
2.86417	0.0410577
2.86583	0.0403503
2.8675	0.0415884
2.86917	0.0408483
2.87083	0.0409504
2.8725	0.0414805
2.87417	0.0406187
2.87583	0.0422349
2.8775	0.0409602
2.87917	0.0416897
2.88083	0.0418088
2.8825	0.0412584
2.88417	0.0417554
2.88583	0.0405059
2.8875	0.0428991
2.88917	0.0410341
2.89083	0.0399557
2.8925	0.0399857
2.89417	0.0426206
2.89583	0.0421848
2.8975	0.0412636
2.89917	0.0415236
2.90083	0.0415065
2.9025	0.0421357
2.90417	0.0410633
2.90583	0.0419795
2.9075	0.0418981
2.90917	0.0416598
2.91083	0.0409686
2.9125	0.0416832
2.91417	0.0412953
2.91583	0.0404111
2.9175	0.0405785
2.91917	0.0410318
2.92083	0.0417254
2.9225	0.0421416
2.92417	0.0402677
2.92583	0.0425525
2.9275	0.042946
2.92917	0.0418382
2.93083	0.0404218
2.9325	0.0413391
2.93417	0.0421947
2.93583	0.0419436
2.9375	0.0413907
2.93917	0.0405563
2.94083	0.0418657
2.9425	0.0409269
2.94417	0.0426964
2.94583	0.0416125
2.9475	0.0407579
2.94917	0.041072
2.95083	0.0420048
2.9525	0.0417716
2.95417	0.0415256
2.95583	0.0408479
2.9575	0.0408879
2.95917	0.0412713
2.96083	0.041206
2.9625	0.0413205
2.96417	0.0411965
2.96583	0.0407894
2.9675	0.040913
2.96917	0.041481
2.97083	0.0401839
2.9725	0.0418475
2.97417	0.0407548
2.97583	0.0405832
2.9775	0.0413116
2.97917	0.0421491
2.98083	0.0422541
2.9825	0.0405552
2.98417	0.0407193
2.98583	0.0426315
2.9875	0.0412888
2.98917	0.0420043
2.99083	0.041084
2.9925	0.0410027
2.99417	0.0404486
2.99583	0.0413901
2.9975	0.0425585
2.99917	0.0415021
3.00083	0.040775
3.0025	0.0415257
3.00417	0.0422353
3.00583	0.0422635
3.0075	0.041594
3.00917	0.0420302
3.01083	0.039573
3.0125	0.0425713
3.01417	0.0406798
3.01583	0.0414676
3.0175	0.0415508
3.01917	0.0406934
3.02083	0.0410099
3.0225	0.0417434
3.02417	0.0412098
3.02583	0.0423799
3.0275	0.0423644
3.02917	0.0407443
3.03083	0.0409509
3.0325	0.040933
3.03417	0.0421791
3.03583	0.0409043
3.0375	0.0413267
3.03917	0.0412879
3.04083	0.0411433
3.0425	0.0427271
3.04417	0.0408848
3.04583	0.0420977
3.0475	0.0411462
3.04917	0.0411462
3.05083	0.042724
3.0525	0.0413911
3.05417	0.0407805
3.05583	0.0403408
3.0575	0.0408079
3.05917	0.0412381
3.06083	0.0417039
3.0625	0.0410374
3.06417	0.0420071
3.06583	0.0406773
3.0675	0.0414329
3.06917	0.0403654
3.07083	0.0407713
3.0725	0.0410065
3.07417	0.0418095
3.07583	0.0408947
3.0775	0.0406564
3.07917	0.040837
3.08083	0.0414864
3.0825	0.0412497
3.08417	0.040695
3.08583	0.0406776
3.0875	0.0428732
3.08917	0.0426891
3.09083	0.0430242
3.0925	0.041032
3.09417	0.0425793
3.09583	0.0413474
3.0975	0.042745
3.09917	0.0416504
3.10083	0.0408461
3.1025	0.0417689
3.10417	0.0415555
3.10583	0.0413678
3.1075	0.0417535
3.10917	0.042164
3.11083	0.0419612
3.1125	0.0410523
3.11417	0.0429543
3.11583	0.0421143
3.1175	0.0404018
3.11917	0.041766
3.12083	0.0409125
3.1225	0.0409309
3.12417	0.0417276
3.12583	0.0415187
3.1275	0.0416457
3.12917	0.0416363
3.13083	0.041474
3.1325	0.0424296
3.13417	0.041143
3.13583	0.0411826
3.1375	0.0432382
3.13917	0.041331
3.14083	0.0416232
3.1425	0.0404771
3.14417	0.0412652
3.14583	0.0411526
3.1475	0.0407851
3.14917	0.0403507
3.15083	0.0413447
3.1525	0.0420226
3.15417	0.0409093
3.15583	0.0421656
3.1575	0.0408213
3.15917	0.041928
3.16083	0.0421939
3.1625	0.0418206
3.16417	0.0416477
3.16583	0.0415995
3.1675	0.0410544
3.16917	0.0411072
3.17083	0.0405943
3.1725	0.0423719
3.17417	0.0409385
3.17583	0.0417859
3.1775	0.041572
3.17917	0.0411092
3.18083	0.0407373
3.1825	0.0408253
3.18417	0.0422339
3.18583	0.0420139
3.1875	0.0411427
3.18917	0.0414193
3.19083	0.0408383
3.1925	0.0411039
3.19417	0.0418034
3.19583	0.0414563
3.1975	0.0411736
3.19917	0.0428681
3.20083	0.0412981
3.2025	0.0405186
3.20417	0.0410795
3.20583	0.0419201
3.2075	0.0425604
3.20917	0.0408249
3.21083	0.0412675
3.2125	0.0423441
3.21417	0.0407339
3.21583	0.0397195
3.2175	0.041769
3.21917	0.0417446
3.22083	0.0418611
3.2225	0.0424599
3.22417	0.0413177
3.22583	0.04106
3.2275	0.0408511
3.22917	0.0417359
3.23083	0.0413443
3.2325	0.0422129
3.23417	0.042144
3.23583	0.0420032
3.2375	0.0411857
3.23917	0.041767
3.24083	0.040493
3.2425	0.0422316
3.24417	0.0430981
3.24583	0.041608
3.2475	0.0410931
3.24917	0.041353
3.25083	0.0428681
3.2525	0.0411936
3.25417	0.0403751
3.25583	0.0402502
3.2575	0.0418132
3.25917	0.0426124
3.26083	0.0413606
3.2625	0.0420311
3.26417	0.0409053
3.26583	0.04148
3.2675	0.0423323
3.26917	0.0411824
3.27083	0.0418855
3.2725	0.041326
3.27417	0.0424725
3.27583	0.0410583
3.2775	0.0414792
3.27917	0.0400258
3.28083	0.0409261
3.2825	0.0415475
3.28417	0.0399969
3.28583	0.0420225
3.2875	0.0417271
3.28917	0.0405042
3.29083	0.0415155
3.2925	0.0398252
3.29417	0.0422492
3.29583	0.0416631
3.2975	0.0418728
3.29917	0.0411347
3.30083	0.0405593
3.3025	0.0414407
3.30417	0.041836
3.30583	0.0408837
3.3075	0.0410037
3.30917	0.041533
3.31083	0.0423571
3.3125	0.0415629
3.31417	0.0413989
3.31583	0.0419207
3.3175	0.0404829
3.31917	0.0414789
3.32083	0.0407071
3.3225	0.0429885
3.32417	0.0423636
3.32583	0.0416598
3.3275	0.0418149
3.32917	0.0416858
[truncated: 16,011 more rows]

[truncated: 12 more sheets: 20c_datapoints_ContRep2.csv, 15c_datapoints_ContRep2.csv, 10c_datapoints_ContRep2.csv, 50c_datapoints_NewCont.csv, 45c_datapoints_NewCont.csv, 40c_datapoints_NewCont.csv, 35c_datapoints_NewCont.csv, 30c_datapoints_NewCont.csv, 25c_datapoints_NewCont.csv, 20c_datapoints_NewCont.csv, 15c_datapoints_NewCont.csv, 10c_datapoints_NewCont.csv]
