# Supplementary material for: Evaluating the Arrhenius equation for developmental processes
Source: Mol Syst Biol. 2021 Aug 20;17(8):e9895. doi: 10.15252/msb.20209895 (PMC8377445; doi:10.15252/msb.20209895)
Supplement: Supplementary file 10 — Dataset EV7 [file MSB-17-e9895-s005.xlsx]

## Sheet: Sheet1
	Source data used for all analysis in β-galactosidase. Individual sheets are labeled with the temperature at which data was collected. Reported is absorption (column 2) over time (column 1).
	Sheets are labeled as follows:
	Temperaturec_datapoints_replicateName

## Sheet: 5c_datapoints.csv
Sample 1
Time (min)	Abs
0.000833333	-0.0623176
0.0025	-0.0622482
0.00416667	-0.0620073
0.00583333	-0.062495
0.0075	-0.0624442
0.00916667	-0.062847
0.0108333	-0.0625059
0.0125	-0.0629529
0.0141667	-0.0620633
0.0158333	-0.0632508
0.0175	-0.0623501
0.0191667	-0.0622467
0.0208333	-0.0627756
0.0225	-0.0622671
0.0241667	-0.0630956
0.0258333	-0.0631914
0.0275	-0.0629975
0.0291667	-0.0630881
0.0308333	-0.0633464
0.0325	-0.0626543
0.0341667	-0.0633522
0.0358333	-0.0628345
0.0375	-0.0633068
0.0391667	-0.0633391
0.0408333	-0.0634445
0.0425	-0.0631951
0.0441667	-0.0635549
0.0458333	-0.0631189
0.0475	-0.0630961
0.0491667	-0.0635855
0.0508333	-0.0631858
0.0525	-0.0634787
0.0541667	-0.0632678
0.0558333	-0.0633268
0.0575	-0.0637307
0.0591667	-0.0631757
0.0608333	-0.0635652
0.0625	-0.0635752
0.0641667	-0.0635791
0.0658333	-0.0634392
0.0675	-0.0633188
0.0691667	-0.0630539
0.0708333	-0.0635537
0.0725	-0.0635348
0.0741667	-0.0628061
0.0758333	-0.0636554
0.0775	-0.0633087
0.0791667	-0.063108
0.0808333	-0.0630594
0.0825	-0.0632962
0.0841667	-0.0636882
0.0858333	-0.0634227
0.0875	-0.0632015
0.0891667	-0.0636384
0.0908333	-0.0637042
0.0925	-0.063067
0.0941667	-0.0636795
0.0958333	-0.0632718
0.0975	-0.0638996
0.0991667	-0.063623
0.100833	-0.063441
0.1025	-0.0634388
0.104167	-0.0633248
0.105833	-0.0635827
0.1075	-0.0635937
0.109167	-0.063332
0.110833	-0.0634517
0.1125	-0.0634068
0.114167	-0.0632912
0.115833	-0.0634233
0.1175	-0.0631786
0.119167	-0.0630872
0.120833	-0.0637476
0.1225	-0.0632563
0.124167	-0.0633634
0.125833	-0.0634437
0.1275	-0.0630723
0.129167	-0.0634765
0.130833	-0.0637832
0.1325	-0.0634761
0.134167	-0.0631007
0.135833	-0.0636816
0.1375	-0.0636212
0.139167	-0.0636446
0.140833	-0.0630574
0.1425	-0.0634558
0.144167	-0.0632579
0.145833	-0.0635548
0.1475	-0.0634954
0.149167	-0.0633941
0.150833	-0.0635776
0.1525	-0.0635139
0.154167	-0.063171
0.155833	-0.063371
0.1575	-0.0630766
0.159167	-0.0631199
0.160833	-0.0638364
0.1625	-0.0632169
0.164167	-0.0633747
0.165833	-0.0634312
0.1675	-0.0631116
0.169167	-0.0627507
0.170833	-0.0632338
0.1725	-0.0633907
0.174167	-0.063346
0.175833	-0.0633486
0.1775	-0.0627191
0.179167	-0.0634479
0.180833	-0.0634727
0.1825	-0.063704
0.184167	-0.0636253
0.185833	-0.0635018
0.1875	-0.0633818
0.189167	-0.0627029
0.190833	-0.0630914
0.1925	-0.063189
0.194167	-0.0628736
0.195833	-0.0629467
0.1975	-0.063643
0.199167	-0.0636011
0.200833	-0.0636236
0.2025	-0.0634426
0.204167	-0.0638634
0.205833	-0.0636896
0.2075	-0.0633534
0.209167	-0.0637722
0.210833	-0.0633594
0.2125	-0.0632735
0.214167	-0.0633604
0.215833	-0.0633509
0.2175	-0.0629473
0.219167	-0.0633044
0.220833	-0.0629521
0.2225	-0.0637454
0.224167	-0.0627288
0.225833	-0.0629036
0.2275	-0.0632282
0.229167	-0.063497
0.230833	-0.0634819
0.2325	-0.0632979
0.234167	-0.0633142
0.235833	-0.0628772
0.2375	-0.0632287
0.239167	-0.0635238
0.240833	-0.0630072
0.2425	-0.0637314
0.244167	-0.0631304
0.245833	-0.0632765
0.2475	-0.0635059
0.249167	-0.063303
0.250833	-0.0631511
0.2525	-0.0630689
0.254167	-0.0631821
0.255833	-0.0638811
0.2575	-0.0635542
0.259167	-0.0633642
0.260833	-0.0631866
0.2625	-0.0634125
0.264167	-0.0636459
0.265833	-0.0638417
0.2675	-0.063248
0.269167	-0.0635034
0.270833	-0.0630236
0.2725	-0.0627064
0.274167	-0.0619733
0.275833	-0.0615871
0.2775	-0.0608496
0.279167	-0.0607794
0.280833	-0.0604652
0.2825	-0.0614481
0.284167	-0.0625166
0.285833	-0.063201
0.2875	-0.0634565
0.289167	-0.0636058
0.290833	-0.0630509
0.2925	-0.0635759
0.294167	-0.0640767
0.295833	-0.063375
0.2975	-0.0631909
0.299167	-0.0632971
0.300833	-0.0630877
0.3025	-0.0637153
0.304167	-0.0632018
0.305833	-0.0637005
0.3075	-0.0632892
0.309167	-0.0635243
0.310833	-0.0634167
0.3125	-0.0633894
0.314167	-0.0632461
0.315833	-0.0635606
0.3175	-0.0633425
0.319167	-0.0636192
0.320833	-0.0636941
0.3225	-0.0639717
0.324167	-0.0634319
0.325833	-0.0630756
0.3275	-0.0636532
0.329167	-0.0632961
0.330833	-0.0633794
0.3325	-0.0634763
0.334167	-0.0633027
0.335833	-0.0632421
0.3375	-0.0633643
0.339167	-0.0636117
0.340833	-0.0634021
0.3425	-0.0637111
0.344167	-0.0637665
0.345833	-0.0633446
0.3475	-0.0632468
0.349167	-0.0631097
0.350833	-0.0633893
0.3525	-0.0635096
0.354167	-0.0631971
0.355833	-0.0634336
0.3575	-0.0630778
0.359167	-0.0632103
0.360833	-0.0631572
0.3625	-0.0638363
0.364167	-0.0637062
0.365833	-0.0637221
0.3675	-0.0631173
0.369167	-0.0630005
0.370833	-0.0627284
0.3725	-0.0635464
0.374167	-0.0629425
0.375833	-0.0626344
0.3775	-0.0633434
0.379167	-0.0631707
0.380833	-0.0627936
0.3825	-0.063447
0.384167	-0.0635365
0.385833	-0.0639216
0.3875	-0.0634663
0.389167	-0.0632204
0.390833	-0.0633583
0.3925	-0.0630293
0.394167	-0.0627498
0.395833	-0.0634678
0.3975	-0.063395
0.399167	-0.0632747
0.400833	-0.0633759
0.4025	-0.0631023
0.404167	-0.0631759
0.405833	-0.0630789
0.4075	-0.0632426
0.409167	-0.063072
0.410833	-0.0631723
0.4125	-0.0634734
0.414167	-0.0632468
0.415833	-0.0631759
0.4175	-0.0631172
0.419167	-0.0628258
0.420833	-0.0632079
0.4225	-0.0633563
0.424167	-0.0631272
0.425833	-0.0631797
0.4275	-0.0624994
0.429167	-0.0631748
0.430833	-0.0625449
0.4325	-0.0633046
0.434167	-0.0628807
0.435833	-0.0632252
0.4375	-0.0632505
0.439167	-0.0632421
0.440833	-0.0621975
0.4425	-0.0632132
0.444167	-0.0631235
0.445833	-0.0630097
0.4475	-0.0628858
0.449167	-0.0632871
0.450833	-0.0631753
0.4525	-0.0635858
0.454167	-0.0636666
0.455833	-0.0634841
0.4575	-0.0633531
0.459167	-0.0635327
0.460833	-0.0634118
0.4625	-0.0635308
0.464167	-0.0635879
0.465833	-0.0639849
0.4675	-0.0635436
0.469167	-0.0634921
0.470833	-0.0639953
0.4725	-0.0634392
0.474167	-0.0636433
0.475833	-0.0632343
0.4775	-0.0631192
0.479167	-0.0632783
0.480833	-0.0633511
0.4825	-0.0636036
0.484167	-0.0628679
0.485833	-0.0636887
0.4875	-0.0637493
0.489167	-0.0632752
0.490833	-0.0635551
0.4925	-0.0633003
0.494167	-0.0638045
0.495833	-0.0632715
0.4975	-0.0630608
0.499167	-0.0632906
0.500833	-0.0636469
0.5025	-0.0633795
0.504167	-0.0632949
0.505833	-0.0636647
0.5075	-0.0632028
0.509167	-0.0631982
0.510833	-0.0636046
0.5125	-0.0632101
0.514167	-0.0636149
0.515833	-0.0632375
0.5175	-0.0636936
0.519167	-0.0637232
0.520833	-0.0635679
0.5225	-0.0631948
0.524167	-0.0637395
0.525833	-0.0633764
0.5275	-0.0635783
0.529167	-0.063869
0.530833	-0.0631044
0.5325	-0.0633856
0.534167	-0.063319
0.535833	-0.0637702
0.5375	-0.0635769
0.539167	-0.0638406
0.540833	-0.063763
0.5425	-0.0636672
0.544167	-0.0640164
0.545833	-0.0633963
0.5475	-0.0633577
0.549167	-0.0629903
0.550833	-0.0630816
0.5525	-0.0630262
0.554167	-0.0631309
0.555833	-0.0632573
0.5575	-0.0640133
0.559167	-0.0635418
0.560833	-0.0632729
0.5625	-0.0637004
0.564167	-0.0638228
0.565833	-0.0631655
0.5675	-0.0638273
0.569167	-0.0632106
0.570833	-0.0635268
0.5725	-0.0638014
0.574167	-0.0633832
0.575833	-0.063343
0.5775	-0.0631972
0.579167	-0.0636951
0.580833	-0.0638457
0.5825	-0.0634492
0.584167	-0.0633348
0.585833	-0.0628542
0.5875	-0.0631275
0.589167	-0.0631877
0.590833	-0.0637126
0.5925	-0.0630642
0.594167	-0.063477
0.595833	-0.0636825
0.5975	-0.0634451
0.599167	-0.0636446
0.600833	-0.0638506
0.6025	-0.0636496
0.604167	-0.0634148
0.605833	-0.0638297
0.6075	-0.0635962
0.609167	-0.0635169
0.610833	-0.0633987
0.6125	-0.0639746
0.614167	-0.0629947
0.615833	-0.0637169
0.6175	-0.0635258
0.619167	-0.0644414
0.620833	-0.0634227
0.6225	-0.0632887
0.624167	-0.0634538
0.625833	-0.06353
0.6275	-0.0631363
0.629167	-0.0634019
0.630833	-0.0636223
0.6325	-0.0632275
0.634167	-0.0633462
0.635833	-0.0635127
0.6375	-0.0634163
0.639167	-0.0638365
0.640833	-0.06354
0.6425	-0.0635105
0.644167	-0.0630671
0.645833	-0.0632066
0.6475	-0.0629517
0.649167	-0.0634045
0.650833	-0.0637091
0.6525	-0.0632597
0.654167	-0.0636227
0.655833	-0.0636192
0.6575	-0.0633116
0.659167	-0.0631731
0.660833	-0.0631803
0.6625	-0.0638462
0.664167	-0.0637438
0.665833	-0.0635363
0.6675	-0.0634747
0.669167	-0.0638166
0.670833	-0.0632684
0.6725	-0.0637727
0.674167	-0.0632035
0.675833	-0.0635886
0.6775	-0.0636474
0.679167	-0.0634545
0.680833	-0.0635945
0.6825	-0.0633312
0.684167	-0.063539
0.685833	-0.0634455
0.6875	-0.0636504
0.689167	-0.0633003
0.690833	-0.0637086
0.6925	-0.0634161
0.694167	-0.0634141
0.695833	-0.0635492
0.6975	-0.0635308
0.699167	-0.0636312
0.700833	-0.063463
0.7025	-0.0638604
0.704167	-0.063361
0.705833	-0.0636327
0.7075	-0.0638118
0.709167	-0.0636015
0.710833	-0.0636246
0.7125	-0.0636609
0.714167	-0.0635148
0.715833	-0.0633729
0.7175	-0.0632482
0.719167	-0.0631678
0.720833	-0.063383
0.7225	-0.0635939
0.724167	-0.0630387
0.725833	-0.0632945
0.7275	-0.0640348
0.729167	-0.0633451
0.730833	-0.0632159
0.7325	-0.0628867
0.734167	-0.0628408
0.735833	-0.0634959
0.7375	-0.0630009
0.739167	-0.0640376
0.740833	-0.0635172
0.7425	-0.0634794
0.744167	-0.0634049
0.745833	-0.0637566
0.7475	-0.0635135
0.749167	-0.0634987
0.750833	-0.0635587
0.7525	-0.0634603
0.754167	-0.0634605
0.755833	-0.063368
0.7575	-0.0636079
0.759167	-0.0635868
0.760833	-0.0636597
0.7625	-0.0632534
0.764167	-0.0636108
0.765833	-0.0633682
0.7675	-0.0631638
0.769167	-0.063446
0.770833	-0.0636322
0.7725	-0.0634447
0.774167	-0.0634517
0.775833	-0.0637041
0.7775	-0.0634162
0.779167	-0.0636948
0.780833	-0.0631424
0.7825	-0.0634601
0.784167	-0.0635448
0.785833	-0.0637338
0.7875	-0.0635542
0.789167	-0.0634099
0.790833	-0.0638951
0.7925	-0.0635613
0.794167	-0.063413
0.795833	-0.0640516
0.7975	-0.0634562
0.799167	-0.0638002
0.800833	-0.0631264
0.8025	-0.0632627
0.804167	-0.063186
0.805833	-0.0638895
0.8075	-0.0634671
0.809167	-0.0632268
0.810833	-0.064023
0.8125	-0.0638198
0.814167	-0.0637924
0.815833	-0.0633449
0.8175	-0.0629091
0.819167	-0.0633905
0.820833	-0.0629709
0.8225	-0.0636931
0.824167	-0.0633654
0.825833	-0.0633738
0.8275	-0.0634832
0.829167	-0.0633096
0.830833	-0.0630134
0.8325	-0.0633778
0.834167	-0.0636393
0.835833	-0.0634866
0.8375	-0.0637357
0.839167	-0.0628756
0.840833	-0.0631644
0.8425	-0.0637234
0.844167	-0.0637617
0.845833	-0.0630943
0.8475	-0.0629749
0.849167	-0.0632792
0.850833	-0.0633542
0.8525	-0.0633745
0.854167	-0.0636652
0.855833	-0.0631529
0.8575	-0.0631184
0.859167	-0.0634682
0.860833	-0.0637876
0.8625	-0.0640607
0.864167	-0.0637725
0.865833	-0.0633562
0.8675	-0.0635148
0.869167	-0.0636874
0.870833	-0.0633859
0.8725	-0.0636104
0.874167	-0.0633229
0.875833	-0.0631768
0.8775	-0.063416
0.879167	-0.0632714
0.880833	-0.0636908
0.8825	-0.0630742
0.884167	-0.0636955
0.885833	-0.0634839
0.8875	-0.0636202
0.889167	-0.0631942
0.890833	-0.0634
0.8925	-0.0636454
0.894167	-0.063763
0.895833	-0.0636465
0.8975	-0.0638628
0.899167	-0.0630362
0.900833	-0.0633287
0.9025	-0.0631414
0.904167	-0.0633192
0.905833	-0.0638218
0.9075	-0.0636883
0.909167	-0.0633481
0.910833	-0.0636917
0.9125	-0.0631393
0.914167	-0.0635029
0.915833	-0.0638202
0.9175	-0.0633085
0.919167	-0.0630985
0.920833	-0.063307
0.9225	-0.0638293
0.924167	-0.0631485
0.925833	-0.0633955
0.9275	-0.0637731
0.929167	-0.063674
0.930833	-0.0637786
0.9325	-0.0631734
0.934167	-0.064372
0.935833	-0.063378
0.9375	-0.0638575
0.939167	-0.063265
0.940833	-0.0637126
0.9425	-0.0634775
0.944167	-0.0639574
0.945833	-0.0640462
0.9475	-0.0629517
0.949167	-0.0632961
0.950833	-0.0631603
0.9525	-0.0634157
0.954167	-0.0628564
0.955833	-0.0635589
0.9575	-0.0634189
0.959167	-0.0636131
0.960833	-0.0634988
0.9625	-0.0635898
0.964167	-0.06346
0.965833	-0.0636534
0.9675	-0.0637885
0.969167	-0.0632337
0.970833	-0.0633656
0.9725	-0.0631506
0.974167	-0.0631101
0.975833	-0.0639573
0.9775	-0.0634463
0.979167	-0.0636278
0.980833	-0.0633537
0.9825	-0.0629722
0.984167	-0.0633298
0.985833	-0.0633182
0.9875	-0.0636674
0.989167	-0.0635872
0.990833	-0.0630342
0.9925	-0.0633326
0.994167	-0.0632919
0.995833	-0.0636384
0.9975	-0.0634829
0.999167	-0.0632674
1.00083	-0.0635184
1.0025	-0.0636064
1.00417	-0.0635264
1.00583	-0.0629263
1.0075	-0.0637475
1.00917	-0.0628898
1.01083	-0.0629076
1.0125	-0.0634651
1.01417	-0.0634974
1.01583	-0.0636077
1.0175	-0.0629427
1.01917	-0.0635438
1.02083	-0.0627329
1.0225	-0.0630877
1.02417	-0.0629732
1.02583	-0.0635717
1.0275	-0.0635007
1.02917	-0.0630345
1.03083	-0.0635017
1.0325	-0.0634894
1.03417	-0.063658
1.03583	-0.063396
1.0375	-0.0637348
1.03917	-0.0636562
1.04083	-0.0632259
1.0425	-0.0635287
1.04417	-0.0631639
1.04583	-0.0631237
1.0475	-0.0633247
1.04917	-0.0632371
1.05083	-0.0634665
1.0525	-0.0637779
1.05417	-0.0633643
1.05583	-0.0630454
1.0575	-0.0633984
1.05917	-0.0635055
1.06083	-0.0633575
1.0625	-0.0634498
1.06417	-0.0633779
1.06583	-0.0638339
1.0675	-0.0635025
1.06917	-0.063256
1.07083	-0.0637265
1.0725	-0.0634262
1.07417	-0.0630874
1.07583	-0.0634481
1.0775	-0.0636239
1.07917	-0.0633662
1.08083	-0.0631677
1.0825	-0.0632474
1.08417	-0.0638953
1.08583	-0.063292
1.0875	-0.063527
1.08917	-0.0636313
1.09083	-0.0634333
1.0925	-0.0629111
1.09417	-0.0631261
1.09583	-0.0635893
1.0975	-0.0634768
1.09917	-0.0630761
1.10083	-0.063721
1.1025	-0.0634639
1.10417	-0.0633945
1.10583	-0.0636587
1.1075	-0.0632847
1.10917	-0.0631706
1.11083	-0.0634292
1.1125	-0.0634062
1.11417	-0.063265
1.11583	-0.0636261
1.1175	-0.0638586
1.11917	-0.0632346
1.12083	-0.0637851
1.1225	-0.063072
1.12417	-0.0639176
1.12583	-0.0638472
1.1275	-0.0635047
1.12917	-0.0631635
1.13083	-0.0634319
1.1325	-0.0636097
1.13417	-0.0633215
1.13583	-0.0636957
1.1375	-0.0634082
1.13917	-0.0632473
1.14083	-0.0635659
1.1425	-0.0630388
1.14417	-0.0631246
1.14583	-0.0638719
1.1475	-0.063303
1.14917	-0.0641462
1.15083	-0.0634248
1.1525	-0.0635674
1.15417	-0.0638667
1.15583	-0.0638829
1.1575	-0.0634914
1.15917	-0.0636771
1.16083	-0.0641342
1.1625	-0.0631055
1.16417	-0.0630896
1.16583	-0.0636407
1.1675	-0.0633706
1.16917	-0.0636177
1.17083	-0.0632946
1.1725	-0.063481
1.17417	-0.0634089
1.17583	-0.0635168
1.1775	-0.0629437
1.17917	-0.0628681
1.18083	-0.0625946
1.1825	-0.0621202
1.18417	-0.062028
1.18583	-0.0615446
1.1875	-0.0619163
1.18917	-0.0612479
1.19083	-0.061119
1.1925	-0.061546
1.19417	-0.0613912
1.19583	-0.0611603
1.1975	-0.061261
1.19917	-0.061119
1.20083	-0.06184
1.2025	-0.0614262
1.20417	-0.0617992
1.20583	-0.062168
1.2075	-0.0620388
1.20917	-0.0633978
1.21083	-0.0631288
1.2125	-0.0631288
1.21417	-0.0631263
1.21583	-0.0634818
1.2175	-0.0631097
1.21917	-0.0632488
1.22083	-0.0633242
1.2225	-0.0634589
1.22417	-0.0630478
1.22583	-0.0629655
1.2275	-0.0634608
1.22917	-0.0637544
1.23083	-0.0638245
1.2325	-0.063623
1.23417	-0.0637647
1.23583	-0.0635494
1.2375	-0.0636609
1.23917	-0.0634357
1.24083	-0.0638833
1.2425	-0.0634049
1.24417	-0.0634586
1.24583	-0.0634561
1.2475	-0.0632243
1.24917	-0.0630271
1.25083	-0.0632192
1.2525	-0.0633063
1.25417	-0.0633893
1.25583	-0.0637326
1.2575	-0.063522
1.25917	-0.0633119
1.26083	-0.0634027
1.2625	-0.0632436
1.26417	-0.0636729
1.26583	-0.0633546
1.2675	-0.0636792
1.26917	-0.0635253
1.27083	-0.0638035
1.2725	-0.0630447
1.27417	-0.0632335
1.27583	-0.0634314
1.2775	-0.0633288
1.27917	-0.0630038
1.28083	-0.0641216
1.2825	-0.063417
1.28417	-0.0636448
1.28583	-0.0632929
1.2875	-0.0634815
1.28917	-0.0634264
1.29083	-0.0632794
1.2925	-0.0635702
1.29417	-0.0636017
1.29583	-0.0634807
1.2975	-0.0628948
1.29917	-0.0638259
1.30083	-0.0634727
1.3025	-0.0635298
1.30417	-0.0632294
1.30583	-0.0635656
1.3075	-0.063311
1.30917	-0.0634536
1.31083	-0.0632582
1.3125	-0.0633665
1.31417	-0.0633609
1.31583	-0.063725
1.3175	-0.0640965
1.31917	-0.0633295
1.32083	-0.0635013
1.3225	-0.0633448
1.32417	-0.0633011
1.32583	-0.0632571
1.3275	-0.0636247
1.32917	-0.063776
1.33083	-0.063519
1.3325	-0.06339
1.33417	-0.0637212
1.33583	-0.0631215
1.3375	-0.0635308
1.33917	-0.063417
1.34083	-0.0634618
1.3425	-0.0634756
1.34417	-0.0633655
1.34583	-0.0629172
1.3475	-0.0629722
1.34917	-0.0636055
1.35083	-0.0632863
1.3525	-0.063438
1.35417	-0.0635367
1.35583	-0.0626483
1.3575	-0.0632553
1.35917	-0.0632548
1.36083	-0.063167
1.3625	-0.0631712
1.36417	-0.0629409
1.36583	-0.0633848
1.3675	-0.0631036
1.36917	-0.0632971
1.37083	-0.0635187
1.3725	-0.063212
1.37417	-0.0632444
1.37583	-0.0635865
1.3775	-0.0639115
1.37917	-0.0633112
1.38083	-0.0627925
1.3825	-0.0633109
1.38417	-0.0633677
1.38583	-0.0633843
1.3875	-0.062907
1.38917	-0.0634747
1.39083	-0.0634939
1.3925	-0.0629763
1.39417	-0.0632153
1.39583	-0.0629031
1.3975	-0.0626807
1.39917	-0.0635457
1.40083	-0.0637116
1.4025	-0.0638064
1.40417	-0.0634492
1.40583	-0.0636887
1.4075	-0.0641856
1.40917	-0.0631603
1.41083	-0.0637973
1.4125	-0.0633487
1.41417	-0.0633788
1.41583	-0.0633391
1.4175	-0.0634306
1.41917	-0.063339
1.42083	-0.0637267
1.4225	-0.0633443
1.42417	-0.0630213
1.42583	-0.0633161
1.4275	-0.0633901
1.42917	-0.0628209
1.43083	-0.063352
1.4325	-0.0632261
1.43417	-0.0633451
1.43583	-0.0641035
1.4375	-0.0631174
1.43917	-0.0639124
1.44083	-0.0634005
1.4425	-0.0632999
1.44417	-0.0632591
1.44583	-0.0635471
1.4475	-0.0635964
1.44917	-0.0631332
1.45083	-0.0631384
1.4525	-0.0633587
1.45417	-0.0630574
1.45583	-0.0632847
1.4575	-0.0633399
1.45917	-0.0629112
1.46083	-0.0634392
1.4625	-0.0633555
1.46417	-0.0636312
1.46583	-0.0632748
1.4675	-0.063298
1.46917	-0.0631448
1.47083	-0.0627109
1.4725	-0.0635668
1.47417	-0.0628846
1.47583	-0.063542
1.4775	-0.0638565
1.47917	-0.0637367
1.48083	-0.0631086
1.4825	-0.0635505
1.48417	-0.0634757
1.48583	-0.0639013
1.4875	-0.0629078
1.48917	-0.0627108
1.49083	-0.0634099
1.4925	-0.0631625
1.49417	-0.0628968
1.49583	-0.0631421
1.4975	-0.0628848
1.49917	-0.0635379
1.50083	-0.0631556
1.5025	-0.0632885
1.50417	-0.0631219
1.50583	-0.0631668
1.5075	-0.0631223
1.50917	-0.0634967
1.51083	-0.0634989
1.5125	-0.0632458
1.51417	-0.0635788
1.51583	-0.0639289
1.5175	-0.0634694
1.51917	-0.0636668
1.52083	-0.0634385
1.5225	-0.0633262
1.52417	-0.0631176
1.52583	-0.0625888
1.5275	-0.062971
1.52917	-0.0630147
1.53083	-0.0636046
1.5325	-0.062938
1.53417	-0.0640475
1.53583	-0.0633691
1.5375	-0.0635437
1.53917	-0.0629867
1.54083	-0.0634973
1.5425	-0.0634413
1.54417	-0.0634742
1.54583	-0.0633754
1.5475	-0.0636453
1.54917	-0.0636198
1.55083	-0.0622654
1.5525	-0.0606848
1.55417	-0.0618985
1.55583	-0.062
1.5575	-0.0633151
1.55917	-0.062701
1.56083	-0.0630871
1.5625	-0.0630243
1.56417	-0.0633301
1.56583	-0.0635476
1.5675	-0.063272
1.56917	-0.0633688
1.57083	-0.063218
1.5725	-0.063109
1.57417	-0.0637431
1.57583	-0.0632499
1.5775	-0.0633728
1.57917	-0.0631783
1.58083	-0.0631403
1.5825	-0.0629336
1.58417	-0.0636188
1.58583	-0.063002
1.5875	-0.0633133
1.58917	-0.063291
1.59083	-0.0632034
1.5925	-0.0634165
1.59417	-0.063688
1.59583	-0.0634479
1.5975	-0.0633062
1.59917	-0.0636748
1.60083	-0.0633362
1.6025	-0.0634687
1.60417	-0.0632546
1.60583	-0.0634776
1.6075	-0.063379
1.60917	-0.0631209
1.61083	-0.0629768
1.6125	-0.0627585
1.61417	-0.0625412
1.61583	-0.0622129
1.6175	-0.062017
1.61917	-0.0610469
1.62083	-0.0615356
1.6225	-0.0609406
1.62417	-0.0613096
1.62583	-0.061267
1.6275	-0.0613499
1.62917	-0.0612799
1.63083	-0.0619423
1.6325	-0.0614253
1.63417	-0.0622769
1.63583	-0.0626
1.6375	-0.0629821
1.63917	-0.0634761
1.64083	-0.0637289
1.6425	-0.0635339
1.64417	-0.0633593
1.64583	-0.0637357
1.6475	-0.0634315
1.64917	-0.0631504
1.65083	-0.0637488
1.6525	-0.0635473
1.65417	-0.063426
1.65583	-0.0637614
1.6575	-0.0630714
1.65917	-0.0635191
1.66083	-0.0632019
1.6625	-0.0638334
1.66417	-0.0636483
1.66583	-0.0635714
1.6675	-0.0636087
1.66917	-0.0637302
1.67083	-0.0638108
1.6725	-0.0632179
1.67417	-0.0633074
1.67583	-0.0631312
1.6775	-0.0636279
1.67917	-0.0631891
1.68083	-0.0638185
1.6825	-0.0641719
1.68417	-0.0632975
1.68583	-0.0636395
1.6875	-0.0632082
1.68917	-0.0632909
1.69083	-0.063624
1.6925	-0.0637978
1.69417	-0.063302
1.69583	-0.0632679
1.6975	-0.0631101
1.69917	-0.0633277
1.70083	-0.0629404
1.7025	-0.0633388
1.70417	-0.0633013
1.70583	-0.0633831
1.7075	-0.0632797
1.70917	-0.0635239
1.71083	-0.0638028
1.7125	-0.0631409
1.71417	-0.0633348
1.71583	-0.0635206
1.7175	-0.0636485
1.71917	-0.0638066
1.72083	-0.0633881
1.7225	-0.0635559
1.72417	-0.0636352
1.72583	-0.0632138
1.7275	-0.0634385
1.72917	-0.0635541
1.73083	-0.0631549
1.7325	-0.0638396
1.73417	-0.063815
1.73583	-0.0634282
1.7375	-0.0635961
1.73917	-0.0637214
1.74083	-0.0634848
1.7425	-0.0633144
1.74417	-0.0631014
1.74583	-0.0630143
1.7475	-0.0634684
1.74917	-0.0634174
1.75083	-0.0633705
1.7525	-0.0633572
1.75417	-0.06387
1.75583	-0.0637437
1.7575	-0.0637567
1.75917	-0.0636142
1.76083	-0.0636266
1.7625	-0.0632402
1.76417	-0.0632659
1.76583	-0.0633064
1.7675	-0.0636317
1.76917	-0.0633763
1.77083	-0.0638602
1.7725	-0.0636892
1.77417	-0.0640557
1.77583	-0.0627336
1.7775	-0.0631059
1.77917	-0.0625885
1.78083	-0.0633804
1.7825	-0.063386
1.78417	-0.0630157
1.78583	-0.0631971
1.7875	-0.0632055
1.78917	-0.0633935
1.79083	-0.0637304
1.7925	-0.0632412
1.79417	-0.062833
1.79583	-0.0634621
1.7975	-0.0628491
1.79917	-0.0631551
1.80083	-0.0634397
1.8025	-0.0628566
1.80417	-0.0633469
1.80583	-0.0630868
1.8075	-0.063116
1.80917	-0.0630405
1.81083	-0.0631899
1.8125	-0.0634184
1.81417	-0.0631069
1.81583	-0.0627706
1.8175	-0.0632579
1.81917	-0.062778
1.82083	-0.0629064
1.8225	-0.0627584
1.82417	-0.06273
1.82583	-0.0626972
1.8275	-0.0630058
1.82917	-0.063092
1.83083	-0.0635703
1.8325	-0.0635548
1.83417	-0.0634628
1.83583	-0.063408
1.8375	-0.0633716
1.83917	-0.0636058
1.84083	-0.0635569
1.8425	-0.0634984
1.84417	-0.0633046
1.84583	-0.0630797
1.8475	-0.0634907
1.84917	-0.0630617
1.85083	-0.0633448
1.8525	-0.0633211
1.85417	-0.0631113
1.85583	-0.0636958
1.8575	-0.063671
1.85917	-0.0637857
1.86083	-0.0631769
1.8625	-0.0638362
1.86417	-0.0633464
1.86583	-0.0637785
1.8675	-0.0633808
1.86917	-0.0639546
1.87083	-0.0630975
1.8725	-0.0634048
1.87417	-0.0633808
1.87583	-0.0633813
1.8775	-0.0630995
1.87917	-0.0635503
1.88083	-0.063382
1.8825	-0.0634973
1.88417	-0.0635476
1.88583	-0.063539
1.8875	-0.0634587
1.88917	-0.0637994
1.89083	-0.0636855
1.8925	-0.0629415
1.89417	-0.0632604
1.89583	-0.0632791
1.8975	-0.0633941
1.89917	-0.0640006
1.90083	-0.0633023
1.9025	-0.0628617
1.90417	-0.0629544
1.90583	-0.0637771
1.9075	-0.0635473
1.90917	-0.062818
1.91083	-0.0632466
1.9125	-0.0635461
1.91417	-0.0635571
1.91583	-0.0637629
1.9175	-0.0633183
1.91917	-0.0633745
1.92083	-0.0632937
1.9225	-0.0629828
1.92417	-0.0627861
1.92583	-0.0631503
1.9275	-0.0637872
1.92917	-0.0635424
1.93083	-0.0634281
1.9325	-0.0638209
1.93417	-0.0637668
1.93583	-0.0634473
1.9375	-0.0631087
1.93917	-0.0638233
1.94083	-0.0633002
1.9425	-0.0636951
1.94417	-0.0638185
1.94583	-0.0634851
1.9475	-0.0629512
1.94917	-0.0629865
1.95083	-0.0638256
1.9525	-0.0635197
1.95417	-0.0637228
1.95583	-0.0635285
1.9575	-0.0629964
1.95917	-0.0632712
1.96083	-0.0630181
1.9625	-0.0633486
1.96417	-0.063245
1.96583	-0.0631057
1.9675	-0.0633973
1.96917	-0.0636487
1.97083	-0.0629387
1.9725	-0.0632586
1.97417	-0.0630734
1.97583	-0.0634452
1.9775	-0.0634023
1.97917	-0.0640459
1.98083	-0.0639362
1.9825	-0.063721
1.98417	-0.0635865
1.98583	-0.0636334
1.9875	-0.0632834
1.98917	-0.0633895
1.99083	-0.0634399
1.9925	-0.0636794
1.99417	-0.0629912
1.99583	-0.0632006
1.9975	-0.0632684
1.99917	-0.0634157
2.00083	-0.0634587
2.0025	-0.0638392
2.00417	-0.0636943
2.00583	-0.0635442
2.0075	-0.0634765
2.00917	-0.0633137
2.01083	-0.0634226
2.0125	-0.0632202
2.01417	-0.0635714
2.01583	-0.0634149
2.0175	-0.0634181
2.01917	-0.0633606
2.02083	-0.0637784
2.0225	-0.063819
2.02417	-0.0632721
2.02583	-0.0634167
2.0275	-0.0638275
2.02917	-0.0632825
2.03083	-0.0631549
2.0325	-0.0628576
2.03417	-0.063367
2.03583	-0.063379
2.0375	-0.0634693
2.03917	-0.0633855
2.04083	-0.0632639
2.0425	-0.0631457
2.04417	-0.0634874
2.04583	-0.0631997
2.0475	-0.0637578
2.04917	-0.0633428
2.05083	-0.0636646
2.0525	-0.0637932
2.05417	-0.0631747
2.05583	-0.0637848
2.0575	-0.0634307
2.05917	-0.0636568
2.06083	-0.0637489
2.0625	-0.0638354
2.06417	-0.0633177
2.06583	-0.0634985
2.0675	-0.0630004
2.06917	-0.0634899
2.07083	-0.062696
2.0725	-0.063455
2.07417	-0.0632919
2.07583	-0.0637595
2.0775	-0.0635319
2.07917	-0.0634102
2.08083	-0.0632595
2.0825	-0.0635292
2.08417	-0.0634972
2.08583	-0.0638016
2.0875	-0.0630227
2.08917	-0.0636816
2.09083	-0.0634033
2.0925	-0.0635412
2.09417	-0.0632712
2.09583	-0.0634708
2.0975	-0.0636087
2.09917	-0.0636079
2.10083	-0.0636925
2.1025	-0.0639035
2.10417	-0.0628118
2.10583	-0.0634788
2.1075	-0.0637886
2.10917	-0.06313
2.11083	-0.0632491
2.1125	-0.0632706
2.11417	-0.0636974
2.11583	-0.0635773
2.1175	-0.0640499
2.11917	-0.0633847
2.12083	-0.0638921
2.1225	-0.0635576
2.12417	-0.0632586
2.12583	-0.063325
2.1275	-0.0636631
2.12917	-0.0635949
2.13083	-0.0634603
2.1325	-0.0632531
2.13417	-0.0639113
2.13583	-0.0637092
2.1375	-0.0636164
2.13917	-0.0635283
2.14083	-0.0627262
2.1425	-0.0631613
2.14417	-0.063208
2.14583	-0.0634554
2.1475	-0.0632406
2.14917	-0.063522
2.15083	-0.063597
2.1525	-0.063684
2.15417	-0.0634989
2.15583	-0.0634178
2.1575	-0.0635869
2.15917	-0.063714
2.16083	-0.0636163
2.1625	-0.063852
2.16417	-0.063645
2.16583	-0.063409
2.1675	-0.0628929
2.16917	-0.0628756
2.17083	-0.0630616
2.1725	-0.0631703
2.17417	-0.0626448
2.17583	-0.0634348
2.1775	-0.0631505
2.17917	-0.0635822
2.18083	-0.0634704
2.1825	-0.0633695
2.18417	-0.0632977
2.18583	-0.0635066
2.1875	-0.0635492
2.18917	-0.0640642
2.19083	-0.0633524
2.1925	-0.0633533
2.19417	-0.0637439
2.19583	-0.0633414
2.1975	-0.0635498
2.19917	-0.0636299
2.20083	-0.0635595
2.2025	-0.0632844
2.20417	-0.0634766
2.20583	-0.0637384
2.2075	-0.0630877
2.20917	-0.0636605
2.21083	-0.0634856
2.2125	-0.0631476
2.21417	-0.0631378
2.21583	-0.0633113
2.2175	-0.0633181
2.21917	-0.0633541
2.22083	-0.0633608
2.2225	-0.0634501
2.22417	-0.0635296
2.22583	-0.063412
2.2275	-0.0632806
2.22917	-0.0636114
2.23083	-0.0635053
2.2325	-0.0637224
2.23417	-0.0638127
2.23583	-0.0633735
2.2375	-0.0639615
2.23917	-0.0633836
2.24083	-0.0635817
2.2425	-0.0635342
2.24417	-0.0638652
2.24583	-0.0636721
2.2475	-0.0631922
2.24917	-0.0631565
2.25083	-0.0637561
2.2525	-0.0636264
2.25417	-0.0634107
2.25583	-0.0632315
2.2575	-0.0637645
2.25917	-0.0630964
2.26083	-0.0636384
2.2625	-0.0637294
2.26417	-0.0638644
2.26583	-0.0636746
2.2675	-0.0635822
2.26917	-0.0631678
2.27083	-0.0635508
2.2725	-0.0632485
2.27417	-0.0636476
2.27583	-0.063644
2.2775	-0.0636998
2.27917	-0.0639581
2.28083	-0.0642217
2.2825	-0.0636649
2.28417	-0.0632753
2.28583	-0.062962
2.2875	-0.063834
2.28917	-0.0634722
2.29083	-0.0632767
2.2925	-0.063577
2.29417	-0.0635662
2.29583	-0.0637017
2.2975	-0.0643966
2.29917	-0.0631831
2.30083	-0.0638551
2.3025	-0.063311
2.30417	-0.0634774
2.30583	-0.0636439
2.3075	-0.0633264
2.30917	-0.0637636
2.31083	-0.0628755
2.3125	-0.0635709
2.31417	-0.0634311
2.31583	-0.063623
2.3175	-0.064022
2.31917	-0.0636754
2.32083	-0.0641423
2.3225	-0.0636975
2.32417	-0.0638341
2.32583	-0.0634073
2.3275	-0.0633377
2.32917	-0.0633714
2.33083	-0.0637653
2.3325	-0.0637483
2.33417	-0.0636588
2.33583	-0.0634109
2.3375	-0.0638456
2.33917	-0.0640368
2.34083	-0.0634915
2.3425	-0.0633839
2.34417	-0.0635281
2.34583	-0.0636974
2.3475	-0.0631183
2.34917	-0.0631215
2.35083	-0.0631508
2.3525	-0.0633541
2.35417	-0.0636349
2.35583	-0.0634466
2.3575	-0.0634709
2.35917	-0.063582
2.36083	-0.0634298
2.3625	-0.0635686
2.36417	-0.0638081
2.36583	-0.0639125
2.3675	-0.0632733
2.36917	-0.0636323
2.37083	-0.0636351
2.3725	-0.0633259
2.37417	-0.0638294
2.37583	-0.0633631
2.3775	-0.0638667
2.37917	-0.0634954
2.38083	-0.0636517
2.3825	-0.063756
2.38417	-0.0636192
2.38583	-0.0637859
2.3875	-0.0635143
2.38917	-0.0634167
2.39083	-0.063083
2.3925	-0.0631211
2.39417	-0.0629629
2.39583	-0.0631583
2.3975	-0.0631648
2.39917	-0.0638176
2.40083	-0.063095
2.4025	-0.0628839
2.40417	-0.0631127
2.40583	-0.0632812
2.4075	-0.063429
2.40917	-0.063582
2.41083	-0.0633439
2.4125	-0.0632527
2.41417	-0.0634276
2.41583	-0.063756
2.4175	-0.0629337
2.41917	-0.0630703
2.42083	-0.0632582
2.4225	-0.0635593
2.42417	-0.063267
2.42583	-0.063318
2.4275	-0.0630201
2.42917	-0.0627688
2.43083	-0.0634081
2.4325	-0.0637542
2.43417	-0.063553
2.43583	-0.0636332
2.4375	-0.0639679
2.43917	-0.0633521
2.44083	-0.0633588
2.4425	-0.0636655
2.44417	-0.0632312
2.44583	-0.0632174
2.4475	-0.0634059
2.44917	-0.0637605
2.45083	-0.0630506
2.4525	-0.0632997
2.45417	-0.0629473
2.45583	-0.0633189
2.4575	-0.0632966
2.45917	-0.0632544
2.46083	-0.0638246
2.4625	-0.0633027
2.46417	-0.0627025
2.46583	-0.0633696
2.4675	-0.0633996
2.46917	-0.0632385
2.47083	-0.0635923
2.4725	-0.0633617
2.47417	-0.0632361
2.47583	-0.0636008
2.4775	-0.0634749
2.47917	-0.0631454
2.48083	-0.0631635
2.4825	-0.0630266
2.48417	-0.0631666
2.48583	-0.064
2.4875	-0.063424
2.48917	-0.0632751
2.49083	-0.0633998
2.4925	-0.0636435
2.49417	-0.0636662
2.49583	-0.0632202
2.4975	-0.0637447
2.49917	-0.063787
2.50083	-0.0632083
2.5025	-0.0633841
2.50417	-0.0634353
2.50583	-0.063792
2.5075	-0.0638594
2.50917	-0.0637605
2.51083	-0.0636464
2.5125	-0.0635783
2.51417	-0.0637092
2.51583	-0.0633814
2.5175	-0.0638857
2.51917	-0.0637874
2.52083	-0.0637635
2.5225	-0.0629118
2.52417	-0.0609105
2.52583	-0.0606048
2.5275	-0.0608933
2.52917	-0.0611131
2.53083	-0.0611494
2.5325	-0.0611773
2.53417	-0.0614294
2.53583	-0.0617946
2.5375	-0.0605202
2.53917	-0.0617798
2.54083	-0.0619294
2.5425	-0.061779
2.54417	-0.0619808
2.54583	-0.0623438
2.5475	-0.0621616
2.54917	-0.0618261
2.55083	-0.0620836
2.5525	-0.0622877
2.55417	-0.0626801
2.55583	-0.0624077
2.5575	-0.0620756
2.55917	-0.0621948
2.56083	-0.0624211
2.5625	-0.062577
2.56417	-0.0623892
2.56583	-0.0627327
2.5675	-0.0623309
2.56917	-0.0624755
2.57083	-0.0626299
2.5725	-0.062208
2.57417	-0.0624746
2.57583	-0.0622865
2.5775	-0.0618329
2.57917	-0.0618737
2.58083	-0.0623212
2.5825	-0.0625339
2.58417	-0.0619169
2.58583	-0.0621714
2.5875	-0.0620458
2.58917	-0.0621701
2.59083	-0.0623828
2.5925	-0.0621974
2.59417	-0.0623113
2.59583	-0.0622649
2.5975	-0.0618099
2.59917	-0.0619591
2.60083	-0.0619748
2.6025	-0.0620283
2.60417	-0.062241
2.60583	-0.0619714
2.6075	-0.0613395
2.60917	-0.0616548
2.61083	-0.0616988
2.6125	-0.0613113
2.61417	-0.061096
2.61583	-0.0614307
2.6175	-0.0617116
2.61917	-0.0614822
2.62083	-0.0611865
2.6225	-0.0612048
2.62417	-0.0608528
2.62583	-0.0614213
2.6275	-0.0614727
2.62917	-0.0610116
2.63083	-0.0608868
2.6325	-0.0612314
2.63417	-0.0610528
2.63583	-0.0612152
2.6375	-0.0610782
2.63917	-0.06141
2.64083	-0.0615473
2.6425	-0.061236
2.64417	-0.0609713
2.64583	-0.0614526
2.6475	-0.0613548
2.64917	-0.0614499
2.65083	-0.0609108
2.6525	-0.0619435
2.65417	-0.0617388
2.65583	-0.0619482
2.6575	-0.0621627
2.65917	-0.0619941
2.66083	-0.0624511
2.6625	-0.0622932
2.66417	-0.0624795
2.66583	-0.0625601
2.6675	-0.0625312
2.66917	-0.0628871
2.67083	-0.0629042
2.6725	-0.0633964
2.67417	-0.0630182
2.67583	-0.0633103
2.6775	-0.0636112
2.67917	-0.0636331
2.68083	-0.0634754
2.6825	-0.0635366
2.68417	-0.0631998
2.68583	-0.0636711
2.6875	-0.063303
2.68917	-0.0635163
2.69083	-0.0636715
2.6925	-0.0636946
2.69417	-0.0637552
2.69583	-0.0638693
2.6975	-0.0632521
2.69917	-0.0639431
2.70083	-0.0635553
2.7025	-0.0639987
2.70417	-0.0632059
2.70583	-0.0637447
2.7075	-0.0637409
2.70917	-0.0635759
2.71083	-0.0639428
2.7125	-0.0638331
2.71417	-0.0634502
2.71583	-0.0637073
2.7175	-0.0632982
2.71917	-0.063423
2.72083	-0.0634149
2.7225	-0.0630108
2.72417	-0.0632276
2.72583	-0.0633774
2.7275	-0.0628835
2.72917	-0.0636488
2.73083	-0.0630564
2.7325	-0.0627257
2.73417	-0.0631079
2.73583	-0.0634713
2.7375	-0.0633639
2.73917	-0.0628079
2.74083	-0.063171
2.7425	-0.0634889
2.74417	-0.0634611
2.74583	-0.0627853
2.7475	-0.0631455
2.74917	-0.0633923
2.75083	-0.0633104
2.7525	-0.0631079
2.75417	-0.0627197
2.75583	-0.063479
2.7575	-0.0631745
2.75917	-0.0628435
2.76083	-0.0632563
2.7625	-0.0629931
2.76417	-0.0630509
2.76583	-0.0633293
2.7675	-0.0633521
2.76917	-0.063091
2.77083	-0.0632372
2.7725	-0.0629216
2.77417	-0.0629996
2.77583	-0.0630801
2.7775	-0.0629706
2.77917	-0.0634496
2.78083	-0.0629883
2.7825	-0.0634531
2.78417	-0.063611
2.78583	-0.0637912
2.7875	-0.0631742
2.78917	-0.0637365
2.79083	-0.0636447
2.7925	-0.0633574
2.79417	-0.0635723
2.79583	-0.0632819
2.7975	-0.0636304
2.79917	-0.0635465
2.80083	-0.0637437
2.8025	-0.0635384
2.80417	-0.0637679
2.80583	-0.0632515
2.8075	-0.0633769
2.80917	-0.0634674
2.81083	-0.0637036
2.8125	-0.0634915
2.81417	-0.0635106
2.81583	-0.0636316
2.8175	-0.0634509
2.81917	-0.0631916
2.82083	-0.0635751
2.8225	-0.0638415
2.82417	-0.0633957
2.82583	-0.0635396
2.8275	-0.0634182
2.82917	-0.0634232
2.83083	-0.0634641
2.8325	-0.0632789
2.83417	-0.0638728
2.83583	-0.0638851
2.8375	-0.0637657
2.83917	-0.063428
2.84083	-0.0633995
2.8425	-0.0637968
2.84417	-0.0635252
2.84583	-0.063284
2.8475	-0.063509
2.84917	-0.0636154
2.85083	-0.0633289
2.8525	-0.0638147
2.85417	-0.0634984
2.85583	-0.0636006
2.8575	-0.06355
2.85917	-0.063282
2.86083	-0.0636633
2.8625	-0.0631997
2.86417	-0.0631458
2.86583	-0.0637411
2.8675	-0.0637897
2.86917	-0.063169
2.87083	-0.0628104
2.8725	-0.0628502
2.87417	-0.0633508
2.87583	-0.0635796
2.8775	-0.0630912
2.87917	-0.0629424
2.88083	-0.063572
2.8825	-0.0633907
2.88417	-0.0639819
2.88583	-0.0630842
2.8875	-0.0630689
2.88917	-0.0631477
2.89083	-0.063638
2.8925	-0.0640151
2.89417	-0.0637307
2.89583	-0.0633214
2.8975	-0.0634028
2.89917	-0.0636534
2.90083	-0.063424
2.9025	-0.0636919
2.90417	-0.0630233
2.90583	-0.0639166
2.9075	-0.0638299
2.90917	-0.0636797
2.91083	-0.0638509
2.9125	-0.0636987
2.91417	-0.0634353
2.91583	-0.0634843
2.9175	-0.0633379
2.91917	-0.0632237
2.92083	-0.0635926
2.9225	-0.0633171
2.92417	-0.0634202
2.92583	-0.0635294
2.9275	-0.0634127
2.92917	-0.0636854
2.93083	-0.0635053
2.9325	-0.0634062
2.93417	-0.0632947
2.93583	-0.0634267
2.9375	-0.063652
2.93917	-0.0635782
2.94083	-0.0631957
2.9425	-0.0636706
2.94417	-0.0633896
2.94583	-0.0628403
2.9475	-0.0637947
2.94917	-0.0631566
2.95083	-0.0635123
2.9525	-0.0633051
2.95417	-0.0632984
2.95583	-0.0634082
2.9575	-0.0638124
2.95917	-0.0636817
2.96083	-0.0638161
2.9625	-0.0635753
2.96417	-0.0630052
2.96583	-0.0636468
2.9675	-0.0634
2.96917	-0.063247
2.97083	-0.0630195
2.9725	-0.0633345
2.97417	-0.0632698
2.97583	-0.0636588
2.9775	-0.0632179
2.97917	-0.0635824
2.98083	-0.0634779
2.9825	-0.063619
2.98417	-0.063522
2.98583	-0.0632085
2.9875	-0.0640157
2.98917	-0.0637555
2.99083	-0.0637411
2.9925	-0.0638626
2.99417	-0.0635845
2.99583	-0.0634597
2.9975	-0.0637118
2.99917	-0.0638603
3.00083	-0.0635889
3.0025	-0.0632958
3.00417	-0.0633766
3.00583	-0.062711
3.0075	-0.0633329
3.00917	-0.0631741
3.01083	-0.0635009
3.0125	-0.0632396
3.01417	-0.063958
3.01583	-0.0630354
3.0175	-0.0638958
3.01917	-0.0634271
3.02083	-0.0637623
3.0225	-0.0633701
3.02417	-0.0634694
3.02583	-0.0635408
3.0275	-0.0632165
3.02917	-0.0638836
3.03083	-0.063984
3.0325	-0.0634736
3.03417	-0.0631142
3.03583	-0.0637281
3.0375	-0.0630078
3.03917	-0.0631478
3.04083	-0.0635855
3.0425	-0.06268
3.04417	-0.0631643
3.04583	-0.0629669
3.0475	-0.0629356
3.04917	-0.0634345
3.05083	-0.0634351
3.0525	-0.0628327
3.05417	-0.0629573
3.05583	-0.0632951
3.0575	-0.0630847
3.05917	-0.0634195
3.06083	-0.0636043
3.0625	-0.0633924
3.06417	-0.0634332
3.06583	-0.0635604
3.0675	-0.0637086
3.06917	-0.0635402
3.07083	-0.0634141
3.0725	-0.0635837
3.07417	-0.0637217
3.07583	-0.063386
3.0775	-0.0633258
3.07917	-0.0632423
3.08083	-0.0630188
3.0825	-0.0634667
3.08417	-0.0631246
3.08583	-0.0640422
3.0875	-0.0635454
3.08917	-0.0640249
3.09083	-0.0635552
3.0925	-0.063638
3.09417	-0.0637549
3.09583	-0.063608
3.0975	-0.063828
3.09917	-0.0632672
3.10083	-0.0634892
3.1025	-0.0631772
3.10417	-0.0634036
3.10583	-0.0633656
3.1075	-0.0630855
3.10917	-0.0633022
3.11083	-0.0640405
3.1125	-0.0637959
3.11417	-0.062994
3.11583	-0.0636905
3.1175	-0.0632292
3.11917	-0.0636472
3.12083	-0.0632397
3.1225	-0.0632322
3.12417	-0.0637644
3.12583	-0.0638498
3.1275	-0.0639409
3.12917	-0.06353
3.13083	-0.0635931
3.1325	-0.0635327
3.13417	-0.0635574
3.13583	-0.0641127
3.1375	-0.0632702
3.13917	-0.0634226
3.14083	-0.063528
3.1425	-0.0634993
3.14417	-0.0632976
3.14583	-0.0629128
3.1475	-0.0633031
3.14917	-0.0628386
3.15083	-0.0632232
3.1525	-0.0627883
3.15417	-0.0637459
3.15583	-0.0633448
3.1575	-0.0633081
3.15917	-0.0630528
3.16083	-0.063418
3.1625	-0.0631298
3.16417	-0.0639534
3.16583	-0.063788
3.1675	-0.0631224
3.16917	-0.0634136
3.17083	-0.0637495
3.1725	-0.0636511
3.17417	-0.0632839
3.17583	-0.0637468
3.1775	-0.063768
3.17917	-0.0633034
3.18083	-0.0637241
3.1825	-0.0635663
3.18417	-0.0633542
3.18583	-0.0629403
3.1875	-0.0626626
3.18917	-0.0634549
3.19083	-0.0640119
3.1925	-0.0633958
3.19417	-0.0636173
3.19583	-0.0634111
3.1975	-0.0635118
3.19917	-0.0635741
3.20083	-0.0638374
3.2025	-0.0639754
3.20417	-0.0639414
3.20583	-0.0631868
3.2075	-0.0632556
3.20917	-0.0634242
3.21083	-0.0630581
3.2125	-0.0631689
3.21417	-0.0632155
3.21583	-0.0632855
3.2175	-0.0631522
3.21917	-0.0638524
3.22083	-0.0636359
3.2225	-0.0630849
3.22417	-0.0630862
3.22583	-0.0634906
3.2275	-0.0636858
3.22917	-0.0633775
3.23083	-0.0633442
3.2325	-0.0637174
3.23417	-0.0635083
3.23583	-0.0634921
3.2375	-0.0635317
3.23917	-0.0633307
3.24083	-0.0632481
3.2425	-0.0634704
3.24417	-0.0635436
3.24583	-0.0631904
3.2475	-0.0631831
3.24917	-0.0636014
3.25083	-0.0638572
3.2525	-0.0634032
3.25417	-0.0633558
3.25583	-0.0633838
3.2575	-0.0634798
3.25917	-0.063024
3.26083	-0.0635542
3.2625	-0.0629048
3.26417	-0.0634688
3.26583	-0.0627633
3.2675	-0.0636113
3.26917	-0.0630976
3.27083	-0.0638102
3.2725	-0.0633963
3.27417	-0.0633291
3.27583	-0.0629103
3.2775	-0.0638052
3.27917	-0.0633495
3.28083	-0.0630249
3.2825	-0.0632826
3.28417	-0.0630172
3.28583	-0.0630848
3.2875	-0.0634633
3.28917	-0.0640015
3.29083	-0.0638822
3.2925	-0.0635665
3.29417	-0.0635142
3.29583	-0.063065
3.2975	-0.063428
3.29917	-0.0635509
3.30083	-0.0638314
3.3025	-0.0632985
3.30417	-0.0637845
3.30583	-0.0637057
3.3075	-0.0637574
3.30917	-0.0638918
3.31083	-0.0635734
3.3125	-0.0633391
3.31417	-0.0633799
3.31583	-0.0630775
3.3175	-0.0641898
3.31917	-0.0636285
3.32083	-0.0634261
3.3225	-0.0631391
3.32417	-0.0635142
3.32583	-0.0629947
3.3275	-0.0638734
3.32917	-0.0635059
[truncated: 7,009 more rows]

## Sheet: 15c_datapoints.csv
Sample 1
Time (min)	Abs
0.000833333	-0.0360028
0.0025	-0.0358522
0.00416667	-0.0366626
0.00583333	-0.0367716
0.0075	-0.0365147
0.00916667	-0.036475
0.0108333	-0.0369909
0.0125	-0.0364469
0.0141667	-0.0365777
0.0158333	-0.0368004
0.0175	-0.0368519
0.0191667	-0.0370095
0.0208333	-0.0372105
0.0225	-0.0370779
0.0241667	-0.0368409
0.0258333	-0.0370854
0.0275	-0.0368563
0.0291667	-0.0369699
0.0308333	-0.0372463
0.0325	-0.0370951
0.0341667	-0.0372848
0.0358333	-0.037112
0.0375	-0.0369745
0.0391667	-0.0373937
0.0408333	-0.0373642
0.0425	-0.0374805
0.0441667	-0.0372452
0.0458333	-0.0372698
0.0475	-0.0375657
0.0491667	-0.03786
0.0508333	-0.0376191
0.0525	-0.0373242
0.0541667	-0.037529
0.0558333	-0.0374212
0.0575	-0.0375208
0.0591667	-0.0377399
0.0608333	-0.0374428
0.0625	-0.0376246
0.0641667	-0.036985
0.0658333	-0.0369354
0.0675	-0.0367607
0.0691667	-0.0367853
0.0708333	-0.0374179
0.0725	-0.0369274
0.0741667	-0.0378055
0.0758333	-0.0374553
0.0775	-0.0372848
0.0791667	-0.0374774
0.0808333	-0.036879
0.0825	-0.0369337
0.0841667	-0.0375477
0.0858333	-0.037787
0.0875	-0.0375118
0.0891667	-0.0373864
0.0908333	-0.0377453
0.0925	-0.0381815
0.0941667	-0.0376526
0.0958333	-0.0376116
0.0975	-0.0377251
0.0991667	-0.0376595
0.100833	-0.0370103
0.1025	-0.0373294
0.104167	-0.0374063
0.105833	-0.0372583
0.1075	-0.0371254
0.109167	-0.0371578
0.110833	-0.0371479
0.1125	-0.037392
0.114167	-0.0378697
0.115833	-0.0375777
0.1175	-0.0374495
0.119167	-0.0377248
0.120833	-0.0374581
0.1225	-0.0373753
0.124167	-0.0370569
0.125833	-0.0372074
0.1275	-0.036944
0.129167	-0.0370952
0.130833	-0.036847
0.1325	-0.036803
0.134167	-0.0361461
0.135833	-0.0365184
0.1375	-0.0368415
0.139167	-0.0374856
0.140833	-0.0372424
0.1425	-0.037244
0.144167	-0.0369265
0.145833	-0.0370767
0.1475	-0.0377618
0.149167	-0.0373185
0.150833	-0.0373622
0.1525	-0.0369889
0.154167	-0.0371505
0.155833	-0.0375757
0.1575	-0.0375255
0.159167	-0.037349
0.160833	-0.0372707
0.1625	-0.0377972
0.164167	-0.0368741
0.165833	-0.0370782
0.1675	-0.0372317
0.169167	-0.0373903
0.170833	-0.0370064
0.1725	-0.0373128
0.174167	-0.0377387
0.175833	-0.0366209
0.1775	-0.0373449
0.179167	-0.0371385
0.180833	-0.0374345
0.1825	-0.0374595
0.184167	-0.0373537
0.185833	-0.0377849
0.1875	-0.0372521
0.189167	-0.0375677
0.190833	-0.0373265
0.1925	-0.037009
0.194167	-0.0369684
0.195833	-0.0371762
0.1975	-0.0370501
0.199167	-0.0366153
0.200833	-0.0368233
0.2025	-0.0366002
0.204167	-0.0372811
0.205833	-0.0375429
0.2075	-0.0374874
0.209167	-0.0367653
0.210833	-0.0366088
0.2125	-0.0359227
0.214167	-0.0364223
0.215833	-0.0362822
0.2175	-0.0360083
0.219167	-0.0370017
0.220833	-0.037361
0.2225	-0.0372179
0.224167	-0.0370837
0.225833	-0.0374748
0.2275	-0.0373361
0.229167	-0.0373573
0.230833	-0.0372889
0.2325	-0.0371542
0.234167	-0.0369354
0.235833	-0.0370092
0.2375	-0.036759
0.239167	-0.0368461
0.240833	-0.03701
0.2425	-0.0370123
0.244167	-0.0365875
0.245833	-0.0361247
0.2475	-0.0370518
0.249167	-0.0368017
0.250833	-0.0373227
0.2525	-0.0371131
0.254167	-0.0371806
0.255833	-0.0364387
0.2575	-0.0374325
0.259167	-0.0373145
0.260833	-0.0369232
0.2625	-0.0368741
0.264167	-0.0366311
0.265833	-0.0374708
0.2675	-0.0368764
0.269167	-0.0358318
0.270833	-0.0354725
0.2725	-0.0353012
0.274167	-0.0354842
0.275833	-0.0366675
0.2775	-0.0373137
0.279167	-0.0375357
0.280833	-0.0368356
0.2825	-0.036971
0.284167	-0.0369486
0.285833	-0.0367961
0.2875	-0.0367979
0.289167	-0.0364438
0.290833	-0.0367609
0.2925	-0.0365953
0.294167	-0.0369115
0.295833	-0.0367119
0.2975	-0.0365382
0.299167	-0.0368295
0.300833	-0.0367445
0.3025	-0.0366007
0.304167	-0.0361773
0.305833	-0.0368238
0.3075	-0.0360623
0.309167	-0.0360967
0.310833	-0.0358099
0.3125	-0.0363746
0.314167	-0.0360434
0.315833	-0.0368762
0.3175	-0.0366891
0.319167	-0.0367245
0.320833	-0.0366528
0.3225	-0.0365745
0.324167	-0.036381
0.325833	-0.0363421
0.3275	-0.0365404
0.329167	-0.0366275
0.330833	-0.0359595
0.3325	-0.0363701
0.334167	-0.0363999
0.335833	-0.0361278
0.3375	-0.0363326
0.339167	-0.0359495
0.340833	-0.0362493
0.3425	-0.0360682
0.344167	-0.0363897
0.345833	-0.0362376
0.3475	-0.0363541
0.349167	-0.0364119
0.350833	-0.0363436
0.3525	-0.0369432
0.354167	-0.0366968
0.355833	-0.0367855
0.3575	-0.03672
0.359167	-0.0366276
0.360833	-0.0369786
0.3625	-0.0363371
0.364167	-0.0370037
0.365833	-0.03724
0.3675	-0.0364162
0.369167	-0.0360326
0.370833	-0.0364508
0.3725	-0.0362052
0.374167	-0.0366587
0.375833	-0.0365732
0.3775	-0.0368865
0.379167	-0.0366562
0.380833	-0.0365602
0.3825	-0.0367747
0.384167	-0.0366272
0.385833	-0.0373264
0.3875	-0.0370174
0.389167	-0.0367319
0.390833	-0.0362676
0.3925	-0.0365743
0.394167	-0.0363423
0.395833	-0.0364562
0.3975	-0.0366854
0.399167	-0.0369813
0.400833	-0.0368699
0.4025	-0.0370134
0.404167	-0.0368617
0.405833	-0.0366816
0.4075	-0.0362602
0.409167	-0.0369702
0.410833	-0.0366887
0.4125	-0.0365708
0.414167	-0.0369134
0.415833	-0.0363407
0.4175	-0.0368217
0.419167	-0.0363642
0.420833	-0.0367383
0.4225	-0.0368136
0.424167	-0.0371073
0.425833	-0.0366425
0.4275	-0.0369802
0.429167	-0.0365952
0.430833	-0.0362257
0.4325	-0.036167
0.434167	-0.0365042
0.435833	-0.0368983
0.4375	-0.0371406
0.439167	-0.0367122
0.440833	-0.036809
0.4425	-0.0366138
0.444167	-0.0364816
0.445833	-0.0367053
0.4475	-0.0363563
0.449167	-0.0361477
0.450833	-0.035591
0.4525	-0.0347979
0.454167	-0.0360655
0.455833	-0.0363537
0.4575	-0.0367882
0.459167	-0.0364866
0.460833	-0.0368395
0.4625	-0.0368534
0.464167	-0.0365307
0.465833	-0.0363404
0.4675	-0.0363555
0.469167	-0.036422
0.470833	-0.0364706
0.4725	-0.036541
0.474167	-0.0367088
0.475833	-0.0366377
0.4775	-0.036638
0.479167	-0.0368809
0.480833	-0.0367925
0.4825	-0.0367085
0.484167	-0.0364501
0.485833	-0.0367158
0.4875	-0.036853
0.489167	-0.0365786
0.490833	-0.0364075
0.4925	-0.0367498
0.494167	-0.0367887
0.495833	-0.0371976
0.4975	-0.0371486
0.499167	-0.036796
0.500833	-0.036129
0.5025	-0.0360836
0.504167	-0.0363481
0.505833	-0.0362005
0.5075	-0.0369029
0.509167	-0.0367187
0.510833	-0.0365393
0.5125	-0.0369295
0.514167	-0.0365336
0.515833	-0.0361686
0.5175	-0.0367026
0.519167	-0.036122
0.520833	-0.0355069
0.5225	-0.0348426
0.524167	-0.0355011
0.525833	-0.0358722
0.5275	-0.0350674
0.529167	-0.0356373
0.530833	-0.0363181
0.5325	-0.0364399
0.534167	-0.0364329
0.535833	-0.0365128
0.5375	-0.036373
0.539167	-0.036204
0.540833	-0.0365804
0.5425	-0.0358991
0.544167	-0.0362817
0.545833	-0.0360219
0.5475	-0.036395
0.549167	-0.0363244
0.550833	-0.0365409
0.5525	-0.036252
0.554167	-0.0367597
0.555833	-0.0368541
0.5575	-0.0367505
0.559167	-0.0365731
0.560833	-0.0360886
0.5625	-0.0363202
0.564167	-0.0366132
0.565833	-0.0366116
0.5675	-0.0360542
0.569167	-0.0365738
0.570833	-0.0360359
0.5725	-0.0360802
0.574167	-0.0359712
0.575833	-0.0366572
0.5775	-0.03402
0.579167	-0.0357217
0.580833	-0.0362779
0.5825	-0.0364387
0.584167	-0.0364442
0.585833	-0.0361786
0.5875	-0.0364971
0.589167	-0.0368791
0.590833	-0.0367111
0.5925	-0.0367239
0.594167	-0.0364895
0.595833	-0.0369698
0.5975	-0.0362545
0.599167	-0.0368295
0.600833	-0.0361557
0.6025	-0.0363401
0.604167	-0.0366506
0.605833	-0.0361916
0.6075	-0.036072
0.609167	-0.0360504
0.610833	-0.0357945
0.6125	-0.0363529
0.614167	-0.0361136
0.615833	-0.0360122
0.6175	-0.0366487
0.619167	-0.0363314
0.620833	-0.0363518
0.6225	-0.0362009
0.624167	-0.0363106
0.625833	-0.0359087
0.6275	-0.0360501
0.629167	-0.0363195
0.630833	-0.0361985
0.6325	-0.0358833
0.634167	-0.0364648
0.635833	-0.0361973
0.6375	-0.0359923
0.639167	-0.0361531
0.640833	-0.0362611
0.6425	-0.0362914
0.644167	-0.0358261
0.645833	-0.0358002
0.6475	-0.0363445
0.649167	-0.036049
0.650833	-0.0363394
0.6525	-0.0361822
0.654167	-0.0362717
0.655833	-0.0359237
0.6575	-0.0357199
0.659167	-0.0359353
0.660833	-0.0358645
0.6625	-0.0360058
0.664167	-0.036007
0.665833	-0.0358386
0.6675	-0.036311
0.669167	-0.0358684
0.670833	-0.0360721
0.6725	-0.0363986
0.674167	-0.0362533
0.675833	-0.0363928
0.6775	-0.0366449
0.679167	-0.0361378
0.680833	-0.0356884
0.6825	-0.035757
0.684167	-0.0358661
0.685833	-0.036307
0.6875	-0.0359624
0.689167	-0.0358578
0.690833	-0.0358432
0.6925	-0.035388
0.694167	-0.0358251
0.695833	-0.0358978
0.6975	-0.0360108
0.699167	-0.036731
0.700833	-0.0360588
0.7025	-0.0361317
0.704167	-0.0363387
0.705833	-0.0359567
0.7075	-0.0363801
0.709167	-0.035781
0.710833	-0.0366172
0.7125	-0.0361364
0.714167	-0.0363553
0.715833	-0.0357152
0.7175	-0.0358763
0.719167	-0.0354999
0.720833	-0.0358471
0.7225	-0.0350275
0.724167	-0.0358898
0.725833	-0.0352557
0.7275	-0.0355888
0.729167	-0.0359016
0.730833	-0.0356641
0.7325	-0.0356615
0.734167	-0.0359403
0.735833	-0.036628
0.7375	-0.036065
0.739167	-0.0362775
0.740833	-0.0361703
0.7425	-0.0367824
0.744167	-0.0361082
0.745833	-0.0362958
0.7475	-0.035974
0.749167	-0.035853
0.750833	-0.0358385
0.7525	-0.0358607
0.754167	-0.0359587
0.755833	-0.0358031
0.7575	-0.0358811
0.759167	-0.035657
0.760833	-0.0365417
0.7625	-0.0359207
0.764167	-0.0358001
0.765833	-0.0361133
0.7675	-0.0357026
0.769167	-0.0358777
0.770833	-0.0364255
0.7725	-0.0358328
0.774167	-0.0360749
0.775833	-0.0359365
0.7775	-0.0357176
0.779167	-0.0357933
0.780833	-0.0356385
0.7825	-0.0358338
0.784167	-0.0358957
0.785833	-0.0351558
0.7875	-0.0354409
0.789167	-0.0355741
0.790833	-0.0351335
0.7925	-0.0356202
0.794167	-0.0359163
0.795833	-0.035608
0.7975	-0.0358789
0.799167	-0.0355155
0.800833	-0.0353616
0.8025	-0.036295
0.804167	-0.035737
0.805833	-0.035866
0.8075	-0.035805
0.809167	-0.0360626
0.810833	-0.0360531
0.8125	-0.0355859
0.814167	-0.0355728
0.815833	-0.0354782
0.8175	-0.035243
0.819167	-0.0356182
0.820833	-0.0353967
0.8225	-0.0356131
0.824167	-0.035777
0.825833	-0.0354071
0.8275	-0.0362006
0.829167	-0.0355973
0.830833	-0.0343124
0.8325	-0.035019
0.834167	-0.0355725
0.835833	-0.0355467
0.8375	-0.0357979
0.839167	-0.0360236
0.840833	-0.0356092
0.8425	-0.0351748
0.844167	-0.0355693
0.845833	-0.0357437
0.8475	-0.0359905
0.849167	-0.0360341
0.850833	-0.0360695
0.8525	-0.0342444
0.854167	-0.0340242
0.855833	-0.034173
0.8575	-0.0356259
0.859167	-0.0354695
0.860833	-0.0356984
0.8625	-0.0356041
0.864167	-0.0356675
0.865833	-0.0358181
0.8675	-0.0353204
0.869167	-0.0353461
0.870833	-0.0356859
0.8725	-0.0361931
0.874167	-0.0363149
0.875833	-0.0360095
0.8775	-0.035771
0.879167	-0.0362452
0.880833	-0.0356315
0.8825	-0.0358877
0.884167	-0.0359416
0.885833	-0.0353121
0.8875	-0.0354653
0.889167	-0.0340059
0.890833	-0.0352307
0.8925	-0.0357007
0.894167	-0.0348556
0.895833	-0.0350811
0.8975	-0.0347066
0.899167	-0.0353829
0.900833	-0.0358706
0.9025	-0.0354463
0.904167	-0.0351101
0.905833	-0.0360197
0.9075	-0.0356742
0.909167	-0.0358655
0.910833	-0.0361257
0.9125	-0.0357792
0.914167	-0.0356752
0.915833	-0.0360267
0.9175	-0.0356939
0.919167	-0.0360608
0.920833	-0.0357553
0.9225	-0.0359024
0.924167	-0.0354876
0.925833	-0.0359954
0.9275	-0.0357794
0.929167	-0.0360421
0.930833	-0.0353009
0.9325	-0.0353093
0.934167	-0.0360376
0.935833	-0.035619
0.9375	-0.0363651
0.939167	-0.0355276
0.940833	-0.0354715
0.9425	-0.035805
0.944167	-0.0353521
0.945833	-0.0357163
0.9475	-0.0354529
0.949167	-0.0353101
0.950833	-0.035576
0.9525	-0.0360314
0.954167	-0.0352424
0.955833	-0.0350019
0.9575	-0.0348525
0.959167	-0.0355497
0.960833	-0.0354854
0.9625	-0.0360946
0.964167	-0.0356881
0.965833	-0.0362765
0.9675	-0.0351665
0.969167	-0.0354114
0.970833	-0.0354408
0.9725	-0.0354093
0.974167	-0.0357175
0.975833	-0.035396
0.9775	-0.0354598
0.979167	-0.0357318
0.980833	-0.0357554
0.9825	-0.0355951
0.984167	-0.0358368
0.985833	-0.0351182
0.9875	-0.0360968
0.989167	-0.0352721
0.990833	-0.0348576
0.9925	-0.0338611
0.994167	-0.0348022
0.995833	-0.0351027
0.9975	-0.0354548
0.999167	-0.0356577
1.00083	-0.0354949
1.0025	-0.0353084
1.00417	-0.0349727
1.00583	-0.0353981
1.0075	-0.0356273
1.00917	-0.0352859
1.01083	-0.0352309
1.0125	-0.0350971
1.01417	-0.0351834
1.01583	-0.0346902
1.0175	-0.0349456
1.01917	-0.0354578
1.02083	-0.0359053
1.0225	-0.035406
1.02417	-0.035484
1.02583	-0.0356247
1.0275	-0.0353773
1.02917	-0.035789
1.03083	-0.0351834
1.0325	-0.0351956
1.03417	-0.0355169
1.03583	-0.0351441
1.0375	-0.0356297
1.03917	-0.0356632
1.04083	-0.0354294
1.0425	-0.0351009
1.04417	-0.0359042
1.04583	-0.0355728
1.0475	-0.0348626
1.04917	-0.0353854
1.05083	-0.0353324
1.0525	-0.0361956
1.05417	-0.035732
1.05583	-0.0355439
1.0575	-0.0354724
1.05917	-0.0358514
1.06083	-0.0353038
1.0625	-0.0354766
1.06417	-0.0355321
1.06583	-0.0350664
1.0675	-0.0350853
1.06917	-0.0352601
1.07083	-0.0352149
1.0725	-0.0348211
1.07417	-0.0356087
1.07583	-0.0348844
1.0775	-0.0355288
1.07917	-0.0349565
1.08083	-0.0348818
1.0825	-0.0359738
1.08417	-0.035142
1.08583	-0.035233
1.0875	-0.0348634
1.08917	-0.0352563
1.09083	-0.034762
1.0925	-0.0349281
1.09417	-0.0353846
1.09583	-0.0357599
1.0975	-0.0351785
1.09917	-0.0357116
1.10083	-0.0348204
1.1025	-0.0352509
1.10417	-0.0353411
1.10583	-0.0354251
1.1075	-0.0352079
1.10917	-0.0355994
1.11083	-0.0353939
1.1125	-0.035237
1.11417	-0.0352095
1.11583	-0.0347891
1.1175	-0.0354905
1.11917	-0.0357189
1.12083	-0.0351381
1.1225	-0.0355056
1.12417	-0.0347375
1.12583	-0.0351618
1.1275	-0.0352482
1.12917	-0.0348752
1.13083	-0.0353966
1.1325	-0.0353006
1.13417	-0.0354411
1.13583	-0.0353868
1.1375	-0.0348162
1.13917	-0.0351245
1.14083	-0.0355924
1.1425	-0.0352308
1.14417	-0.0356814
1.14583	-0.035262
1.1475	-0.0352314
1.14917	-0.0353652
1.15083	-0.0356994
1.1525	-0.0352981
1.15417	-0.035555
1.15583	-0.0349959
1.1575	-0.0351259
1.15917	-0.0345786
1.16083	-0.0354299
1.1625	-0.0351216
1.16417	-0.0348024
1.16583	-0.0351735
1.1675	-0.034976
1.16917	-0.0357985
1.17083	-0.0352108
1.1725	-0.0354916
1.17417	-0.0357144
1.17583	-0.0355231
1.1775	-0.0350279
1.17917	-0.0351086
1.18083	-0.0356149
1.1825	-0.0356569
1.18417	-0.0350665
1.18583	-0.0348381
1.1875	-0.0351208
1.18917	-0.0350265
1.19083	-0.0350364
1.1925	-0.0344479
1.19417	-0.0356819
1.19583	-0.0355208
1.1975	-0.0348463
1.19917	-0.035031
1.20083	-0.0353315
1.2025	-0.0350335
1.20417	-0.0354183
1.20583	-0.0351637
1.2075	-0.0356355
1.20917	-0.0354389
1.21083	-0.0355601
1.2125	-0.0357078
1.21417	-0.0351025
1.21583	-0.035626
1.2175	-0.034933
1.21917	-0.0349399
1.22083	-0.0340578
1.2225	-0.033714
1.22417	-0.0341768
1.22583	-0.0343553
1.2275	-0.0348647
1.22917	-0.0347569
1.23083	-0.0354177
1.2325	-0.0354374
1.23417	-0.0356698
1.23583	-0.0350386
1.2375	-0.0348861
1.23917	-0.0351652
1.24083	-0.034893
1.2425	-0.0352066
1.24417	-0.0352153
1.24583	-0.0351128
1.2475	-0.0351433
1.24917	-0.0350145
1.25083	-0.0353088
1.2525	-0.0353477
1.25417	-0.0355267
1.25583	-0.0351823
1.2575	-0.0349152
1.25917	-0.0350324
1.26083	-0.0354291
1.2625	-0.0349266
1.26417	-0.0350367
1.26583	-0.0354357
1.2675	-0.0360362
1.26917	-0.0351344
1.27083	-0.0350015
1.2725	-0.0351923
1.27417	-0.0350823
1.27583	-0.0354789
1.2775	-0.0354851
1.27917	-0.0352908
1.28083	-0.0354671
1.2825	-0.0354727
1.28417	-0.0357308
1.28583	-0.0349879
1.2875	-0.0353952
1.28917	-0.0350188
1.29083	-0.035563
1.2925	-0.0354081
1.29417	-0.0349936
1.29583	-0.0350424
1.2975	-0.0348332
1.29917	-0.0350404
1.30083	-0.0349138
1.3025	-0.0350018
1.30417	-0.0347388
1.30583	-0.0346269
1.3075	-0.0350378
1.30917	-0.0353883
1.31083	-0.034723
1.3125	-0.0348886
1.31417	-0.0354679
1.31583	-0.0353529
1.3175	-0.0348878
1.31917	-0.0347645
1.32083	-0.0350246
1.3225	-0.0346252
1.32417	-0.0350458
1.32583	-0.0347782
1.3275	-0.0352219
1.32917	-0.0345774
1.33083	-0.0345599
1.3325	-0.0348029
1.33417	-0.0348237
1.33583	-0.0351897
1.3375	-0.0350629
1.33917	-0.0354192
1.34083	-0.0346738
1.3425	-0.0344325
1.34417	-0.0335345
1.34583	-0.0328362
1.3475	-0.0328553
1.34917	-0.0346834
1.35083	-0.0349937
1.3525	-0.0352648
1.35417	-0.0349003
1.35583	-0.0351493
1.3575	-0.0344578
1.35917	-0.0350686
1.36083	-0.0353419
1.3625	-0.035104
1.36417	-0.0354749
1.36583	-0.0351056
1.3675	-0.0351064
1.36917	-0.0346425
1.37083	-0.0340677
1.3725	-0.0346006
1.37417	-0.0349506
1.37583	-0.0350129
1.3775	-0.0348643
1.37917	-0.0351443
1.38083	-0.0349764
1.3825	-0.0348532
1.38417	-0.0353616
1.38583	-0.0346142
1.3875	-0.0344898
1.38917	-0.0347046
1.39083	-0.0346562
1.3925	-0.035131
1.39417	-0.0346708
1.39583	-0.0344858
1.3975	-0.0347847
1.39917	-0.0348659
1.40083	-0.0348532
1.4025	-0.0339665
1.40417	-0.0340874
1.40583	-0.0342149
1.4075	-0.033635
1.40917	-0.0337715
1.41083	-0.0344248
1.4125	-0.0344676
1.41417	-0.033906
1.41583	-0.0343146
1.4175	-0.0347109
1.41917	-0.0348381
1.42083	-0.0347041
1.4225	-0.0348742
1.42417	-0.0345091
1.42583	-0.0348778
1.4275	-0.0350849
1.42917	-0.034913
1.43083	-0.0349298
1.4325	-0.0346783
1.43417	-0.0344993
1.43583	-0.0342838
1.4375	-0.0346046
1.43917	-0.0348761
1.44083	-0.034287
1.4425	-0.0350299
1.44417	-0.0347053
1.44583	-0.0351641
1.4475	-0.0348345
1.44917	-0.0347551
1.45083	-0.0330422
1.4525	-0.0346084
1.45417	-0.0353842
1.45583	-0.03483
1.4575	-0.0351573
1.45917	-0.0349517
1.46083	-0.035032
1.4625	-0.0350758
1.46417	-0.0345105
1.46583	-0.0352501
1.4675	-0.0353044
1.46917	-0.0351117
1.47083	-0.0348946
1.4725	-0.034701
1.47417	-0.0346753
1.47583	-0.0345614
1.4775	-0.0350592
1.47917	-0.035084
1.48083	-0.0345568
1.4825	-0.0341697
1.48417	-0.034562
1.48583	-0.0350028
1.4875	-0.0352494
1.48917	-0.0348905
1.49083	-0.0345738
1.4925	-0.0349435
1.49417	-0.0344783
1.49583	-0.0351389
1.4975	-0.0346965
1.49917	-0.034937
1.50083	-0.0349847
1.5025	-0.0350457
1.50417	-0.0342362
1.50583	-0.0343856
1.5075	-0.0351745
1.50917	-0.0350543
1.51083	-0.034779
1.5125	-0.0344429
1.51417	-0.0356961
1.51583	-0.0362456
1.5175	-0.0346947
1.51917	-0.0352008
1.52083	-0.0345829
1.5225	-0.034928
1.52417	-0.0348024
1.52583	-0.0353289
1.5275	-0.0351365
1.52917	-0.0347949
1.53083	-0.0352113
1.5325	-0.0343747
1.53417	-0.0345503
1.53583	-0.0344318
1.5375	-0.0335509
1.53917	-0.0337951
1.54083	-0.0339847
1.5425	-0.0341356
1.54417	-0.0344523
1.54583	-0.0342155
1.5475	-0.034305
1.54917	-0.0340461
1.55083	-0.0337879
1.5525	-0.0343799
1.55417	-0.0335993
1.55583	-0.0344311
1.5575	-0.0339394
1.55917	-0.0337859
1.56083	-0.0336115
1.5625	-0.0335498
1.56417	-0.0338696
1.56583	-0.0341885
1.5675	-0.0344186
1.56917	-0.0344709
1.57083	-0.0347608
1.5725	-0.0349544
1.57417	-0.034359
1.57583	-0.0343462
1.5775	-0.034375
1.57917	-0.0343073
1.58083	-0.0346123
1.5825	-0.0342281
1.58417	-0.0347035
1.58583	-0.035036
1.5875	-0.0349468
1.58917	-0.0344621
1.59083	-0.0354407
1.5925	-0.0345059
1.59417	-0.0350166
1.59583	-0.0353451
1.5975	-0.0349679
1.59917	-0.0350328
1.60083	-0.0346536
1.6025	-0.0347582
1.60417	-0.0341579
1.60583	-0.034521
1.6075	-0.0340883
1.60917	-0.0344828
1.61083	-0.0346204
1.6125	-0.0350352
1.61417	-0.0344628
1.61583	-0.0343732
1.6175	-0.034627
1.61917	-0.0346185
1.62083	-0.0343736
1.6225	-0.0344375
1.62417	-0.034663
1.62583	-0.0342051
1.6275	-0.0341737
1.62917	-0.0351819
1.63083	-0.0341599
1.6325	-0.0345358
1.63417	-0.0342752
1.63583	-0.034026
1.6375	-0.0344841
1.63917	-0.0336135
1.64083	-0.0342976
1.6425	-0.0339323
1.64417	-0.0339962
1.64583	-0.0340938
1.6475	-0.0346013
1.64917	-0.0340776
1.65083	-0.0341421
1.6525	-0.0348167
1.65417	-0.0340379
1.65583	-0.0344939
1.6575	-0.0341833
1.65917	-0.0344277
1.66083	-0.034928
1.6625	-0.0344904
1.66417	-0.0348117
1.66583	-0.0344757
1.6675	-0.0345144
1.66917	-0.0344008
1.67083	-0.0344563
1.6725	-0.0345822
1.67417	-0.0344298
1.67583	-0.0343042
1.6775	-0.0351277
1.67917	-0.0343574
1.68083	-0.0345919
1.6825	-0.0341016
1.68417	-0.0346643
1.68583	-0.0344162
1.6875	-0.0347664
1.68917	-0.0341363
1.69083	-0.0326844
1.6925	-0.0334035
1.69417	-0.034459
1.69583	-0.0345011
1.6975	-0.0344986
1.69917	-0.0345752
1.70083	-0.0351041
1.7025	-0.0347418
1.70417	-0.0343026
1.70583	-0.0346776
1.7075	-0.0344892
1.70917	-0.03483
1.71083	-0.034694
1.7125	-0.0344214
1.71417	-0.034506
1.71583	-0.0339999
1.7175	-0.0343991
1.71917	-0.0343975
1.72083	-0.0341246
1.7225	-0.0345594
1.72417	-0.0344895
1.72583	-0.0342384
1.7275	-0.0324797
1.72917	-0.0343071
1.73083	-0.034419
1.7325	-0.0348393
1.73417	-0.0343858
1.73583	-0.03456
1.7375	-0.034875
1.73917	-0.0345856
1.74083	-0.0346683
1.7425	-0.0344881
1.74417	-0.0345346
1.74583	-0.0348207
1.7475	-0.0343272
1.74917	-0.0347269
1.75083	-0.0344722
1.7525	-0.034594
1.75417	-0.0345416
1.75583	-0.0337985
1.7575	-0.0336556
1.75917	-0.0333839
1.76083	-0.0343757
1.7625	-0.0347305
1.76417	-0.034524
1.76583	-0.0342687
1.7675	-0.0343319
1.76917	-0.0343881
1.77083	-0.034246
1.7725	-0.03444
1.77417	-0.0346525
1.77583	-0.034604
1.7775	-0.0346124
1.77917	-0.0351828
1.78083	-0.0346181
1.7825	-0.0351801
1.78417	-0.0350662
1.78583	-0.0343748
1.7875	-0.0345513
1.78917	-0.0346846
1.79083	-0.0343611
1.7925	-0.0345503
1.79417	-0.0342778
1.79583	-0.0350677
1.7975	-0.0342654
1.79917	-0.0342191
1.80083	-0.0340243
1.8025	-0.0343146
1.80417	-0.0341403
1.80583	-0.0344125
1.8075	-0.0347388
1.80917	-0.0343983
1.81083	-0.0342007
1.8125	-0.0346756
1.81417	-0.0347556
1.81583	-0.0343509
1.8175	-0.0345354
1.81917	-0.0344407
1.82083	-0.0349212
1.8225	-0.0343896
1.82417	-0.0347464
1.82583	-0.0341699
1.8275	-0.03431
1.82917	-0.0342852
1.83083	-0.0343651
1.8325	-0.0332355
1.83417	-0.0335781
1.83583	-0.0344433
1.8375	-0.0340995
1.83917	-0.0342755
1.84083	-0.0343944
1.8425	-0.0343021
1.84417	-0.0344457
1.84583	-0.0345472
1.8475	-0.0344181
1.84917	-0.0344299
1.85083	-0.0345718
1.8525	-0.03415
1.85417	-0.0344228
1.85583	-0.0345645
1.8575	-0.0346391
1.85917	-0.033595
1.86083	-0.0336573
1.8625	-0.033904
1.86417	-0.0337857
1.86583	-0.0344007
1.8675	-0.0342265
1.86917	-0.0345039
1.87083	-0.0338968
1.8725	-0.0343174
1.87417	-0.0341564
1.87583	-0.0344817
1.8775	-0.0342186
1.87917	-0.0339947
1.88083	-0.0341117
1.8825	-0.0342712
1.88417	-0.0345462
1.88583	-0.0342331
1.8875	-0.0341699
1.88917	-0.0342439
1.89083	-0.0345665
1.8925	-0.0348344
1.89417	-0.0347903
1.89583	-0.0345603
1.8975	-0.0345094
1.89917	-0.0339121
1.90083	-0.0339778
1.9025	-0.0343041
1.90417	-0.0343347
1.90583	-0.0349913
1.9075	-0.0339781
1.90917	-0.0345855
1.91083	-0.0344673
1.9125	-0.0344513
1.91417	-0.0342182
1.91583	-0.034697
1.9175	-0.0338726
1.91917	-0.0344086
1.92083	-0.0346732
1.9225	-0.0344534
1.92417	-0.0345625
1.92583	-0.0346575
1.9275	-0.0343308
1.92917	-0.0342376
1.93083	-0.0348205
1.9325	-0.0342788
1.93417	-0.0337987
1.93583	-0.0343853
1.9375	-0.0339598
1.93917	-0.0337992
1.94083	-0.0338943
1.9425	-0.0339111
1.94417	-0.0334794
1.94583	-0.0340599
1.9475	-0.0342583
1.94917	-0.0340866
1.95083	-0.03361
1.9525	-0.0335535
1.95417	-0.0337271
1.95583	-0.0341888
1.9575	-0.034262
1.95917	-0.0339474
1.96083	-0.0334874
1.9625	-0.0342293
1.96417	-0.0333251
1.96583	-0.03383
1.9675	-0.0336979
1.96917	-0.0336819
1.97083	-0.033506
1.9725	-0.0334437
1.97417	-0.0336364
1.97583	-0.0341472
1.9775	-0.0335875
1.97917	-0.0338669
1.98083	-0.0336404
1.9825	-0.0335716
1.98417	-0.0339907
1.98583	-0.0339992
1.9875	-0.0342707
1.98917	-0.0340224
1.99083	-0.0339417
1.9925	-0.0333714
1.99417	-0.0338114
1.99583	-0.0342156
1.9975	-0.0340912
1.99917	-0.0338344
2.00083	-0.0334358
2.0025	-0.0343199
2.00417	-0.0342645
2.00583	-0.0343313
2.0075	-0.0341342
2.00917	-0.034663
2.01083	-0.0339728
2.0125	-0.0345509
2.01417	-0.0341457
2.01583	-0.0338326
2.0175	-0.033915
2.01917	-0.0331996
2.02083	-0.0327054
2.0225	-0.0336613
2.02417	-0.0343004
2.02583	-0.0339972
2.0275	-0.0346764
2.02917	-0.0340063
2.03083	-0.0343308
2.0325	-0.0343498
2.03417	-0.0343475
2.03583	-0.0345424
2.0375	-0.0337049
2.03917	-0.03481
2.04083	-0.0337636
2.0425	-0.0343945
2.04417	-0.0341404
2.04583	-0.0340138
2.0475	-0.0334378
2.04917	-0.0342759
2.05083	-0.0340139
2.0525	-0.0334493
2.05417	-0.0343729
2.05583	-0.0340567
2.0575	-0.0342539
2.05917	-0.0336433
2.06083	-0.0343549
2.0625	-0.0338434
2.06417	-0.0338519
2.06583	-0.0336436
2.0675	-0.0334887
2.06917	-0.0327504
2.07083	-0.0334979
2.0725	-0.033284
2.07417	-0.0327801
2.07583	-0.0326798
2.0775	-0.0323013
2.07917	-0.0331242
2.08083	-0.0337397
2.0825	-0.0344419
2.08417	-0.0333703
2.08583	-0.0341263
2.0875	-0.0339824
2.08917	-0.0342848
2.09083	-0.0338334
2.0925	-0.0338782
2.09417	-0.0340676
2.09583	-0.0339632
2.0975	-0.0341922
2.09917	-0.0334248
2.10083	-0.0337914
2.1025	-0.0338315
2.10417	-0.0337113
2.10583	-0.0339053
2.1075	-0.0345437
2.10917	-0.0341267
2.11083	-0.0341781
2.1125	-0.0341094
2.11417	-0.0338753
2.11583	-0.0334688
2.1175	-0.0342529
2.11917	-0.0340885
2.12083	-0.0338416
2.1225	-0.0328243
2.12417	-0.034163
2.12583	-0.0358344
2.1275	-0.0326194
2.12917	-0.0335207
2.13083	-0.0338312
2.1325	-0.0342625
2.13417	-0.0335787
2.13583	-0.0339955
2.1375	-0.033782
2.13917	-0.0343298
2.14083	-0.0338338
2.1425	-0.0340364
2.14417	-0.0338703
2.14583	-0.0341092
2.1475	-0.0341978
2.14917	-0.0335776
2.15083	-0.0336403
2.1525	-0.0334621
2.15417	-0.03345
2.15583	-0.0335573
2.1575	-0.0334367
2.15917	-0.0340182
2.16083	-0.0334884
2.1625	-0.0341173
2.16417	-0.0335889
2.16583	-0.034658
2.1675	-0.0334727
2.16917	-0.034381
2.17083	-0.0340545
2.1725	-0.0340202
2.17417	-0.0338948
2.17583	-0.0333631
2.1775	-0.0336686
2.17917	-0.0328722
2.18083	-0.033369
2.1825	-0.0337591
2.18417	-0.0340159
2.18583	-0.0337491
2.1875	-0.0338638
2.18917	-0.0341485
2.19083	-0.0342206
2.1925	-0.0338789
2.19417	-0.0344412
2.19583	-0.0333556
2.1975	-0.0335329
2.19917	-0.0336991
2.20083	-0.0339168
2.2025	-0.0334998
2.20417	-0.0337431
2.20583	-0.0338466
2.2075	-0.0335677
2.20917	-0.0330182
2.21083	-0.0335865
2.2125	-0.0338158
2.21417	-0.0342402
2.21583	-0.0340289
2.2175	-0.0340063
2.21917	-0.0341295
2.22083	-0.0333829
2.2225	-0.0337263
2.22417	-0.0339747
2.22583	-0.0339092
2.2275	-0.0339086
2.22917	-0.0341316
2.23083	-0.0335355
2.2325	-0.0335283
2.23417	-0.0335866
2.23583	-0.033668
2.2375	-0.0338563
2.23917	-0.0335302
2.24083	-0.0341854
2.2425	-0.0332346
2.24417	-0.0337196
2.24583	-0.0336327
2.2475	-0.0337789
2.24917	-0.0342311
2.25083	-0.0341559
2.2525	-0.0336267
2.25417	-0.0339296
2.25583	-0.034077
2.2575	-0.0341266
2.25917	-0.0341892
2.26083	-0.0339544
2.2625	-0.0337064
2.26417	-0.033751
2.26583	-0.0340784
2.2675	-0.0333664
2.26917	-0.0343036
2.27083	-0.0339907
2.2725	-0.0340271
2.27417	-0.0330953
2.27583	-0.0339258
2.2775	-0.0337458
2.27917	-0.0341519
2.28083	-0.0337216
2.2825	-0.0331603
2.28417	-0.0330387
2.28583	-0.0337163
2.2875	-0.0337963
2.28917	-0.0337634
2.29083	-0.0336724
2.2925	-0.0336483
2.29417	-0.0336126
2.29583	-0.03416
2.2975	-0.0339578
2.29917	-0.0336632
2.30083	-0.0343411
2.3025	-0.0339745
2.30417	-0.0339494
2.30583	-0.0337265
2.3075	-0.034115
2.30917	-0.0340577
2.31083	-0.0332757
2.3125	-0.0338747
2.31417	-0.0338348
2.31583	-0.0339275
2.3175	-0.033881
2.31917	-0.0335886
2.32083	-0.0339029
2.3225	-0.034571
2.32417	-0.0341243
2.32583	-0.0342798
2.3275	-0.0337291
2.32917	-0.0339527
2.33083	-0.0333047
2.3325	-0.0335745
2.33417	-0.0337656
2.33583	-0.0337525
2.3375	-0.0347285
2.33917	-0.0337936
2.34083	-0.0338663
2.3425	-0.0338711
2.34417	-0.0336751
2.34583	-0.0341912
2.3475	-0.0336285
2.34917	-0.0333608
2.35083	-0.034034
2.3525	-0.0338811
2.35417	-0.0336415
2.35583	-0.0341998
2.3575	-0.0339729
2.35917	-0.0335508
2.36083	-0.03391
2.3625	-0.0337124
2.36417	-0.0339537
2.36583	-0.0338743
2.3675	-0.0338242
2.36917	-0.0332712
2.37083	-0.0337417
2.3725	-0.0329908
2.37417	-0.0338317
2.37583	-0.0337679
2.3775	-0.0334716
2.37917	-0.0338442
2.38083	-0.0340507
2.3825	-0.0338275
2.38417	-0.0337338
2.38583	-0.034379
2.3875	-0.0340292
2.38917	-0.0337071
2.39083	-0.0337511
2.3925	-0.0333322
2.39417	-0.0333904
2.39583	-0.0341246
2.3975	-0.0343753
2.39917	-0.034149
2.40083	-0.0342439
2.4025	-0.0333103
2.40417	-0.0339044
2.40583	-0.0338381
2.4075	-0.0339834
2.40917	-0.0338582
2.41083	-0.033655
2.4125	-0.0340943
2.41417	-0.0338548
2.41583	-0.0338504
2.4175	-0.0338696
2.41917	-0.0337658
2.42083	-0.0335569
2.4225	-0.033488
2.42417	-0.0331747
2.42583	-0.0337547
2.4275	-0.0338605
2.42917	-0.0338815
2.43083	-0.0337055
2.4325	-0.0339437
2.43417	-0.0343123
2.43583	-0.0339982
2.4375	-0.0332152
2.43917	-0.0336576
2.44083	-0.0335759
2.4425	-0.0334987
2.44417	-0.0343293
2.44583	-0.0339986
2.4475	-0.0340655
2.44917	-0.0340825
2.45083	-0.0335164
2.4525	-0.0335548
2.45417	-0.0339915
2.45583	-0.0331851
2.4575	-0.034112
2.45917	-0.0330803
2.46083	-0.034122
2.4625	-0.0338234
2.46417	-0.0322127
2.46583	-0.033176
2.4675	-0.0332703
2.46917	-0.03383
2.47083	-0.0338166
2.4725	-0.0338922
2.47417	-0.0332882
2.47583	-0.0338346
2.4775	-0.0342002
2.47917	-0.0337239
2.48083	-0.0340789
2.4825	-0.0342926
2.48417	-0.0338586
2.48583	-0.033784
2.4875	-0.0337905
2.48917	-0.0337235
2.49083	-0.0336416
2.4925	-0.0336783
2.49417	-0.034061
2.49583	-0.0341965
2.4975	-0.0333639
2.49917	-0.0331028
2.50083	-0.0330531
2.5025	-0.0329529
2.50417	-0.0331721
2.50583	-0.033545
2.5075	-0.0333005
2.50917	-0.0330864
2.51083	-0.0332264
2.5125	-0.0334818
2.51417	-0.0337722
2.51583	-0.0339662
2.5175	-0.0337956
2.51917	-0.0336617
2.52083	-0.0338336
2.5225	-0.0334488
2.52417	-0.0335838
2.52583	-0.0337336
2.5275	-0.0341684
2.52917	-0.0339461
2.53083	-0.0342221
2.5325	-0.0338904
2.53417	-0.0338046
2.53583	-0.0337675
2.5375	-0.0337298
2.53917	-0.0333455
2.54083	-0.0335617
2.5425	-0.0335183
2.54417	-0.0340204
2.54583	-0.0340405
2.5475	-0.0336179
2.54917	-0.0339726
2.55083	-0.0338982
2.5525	-0.0339775
2.55417	-0.0338842
2.55583	-0.0338653
2.5575	-0.0340002
2.55917	-0.0335719
2.56083	-0.0335958
2.5625	-0.0338429
2.56417	-0.0333195
2.56583	-0.0335787
2.5675	-0.0337774
2.56917	-0.03346
2.57083	-0.0339171
2.5725	-0.0341777
2.57417	-0.0330463
2.57583	-0.0336921
2.5775	-0.0333636
2.57917	-0.0339114
2.58083	-0.0337112
2.5825	-0.0330758
2.58417	-0.0337504
2.58583	-0.033223
2.5875	-0.033363
2.58917	-0.0333711
2.59083	-0.0338586
2.5925	-0.033438
2.59417	-0.0333787
2.59583	-0.032836
2.5975	-0.033354
2.59917	-0.0338273
2.60083	-0.0333812
2.6025	-0.0338157
2.60417	-0.033553
2.60583	-0.0329096
2.6075	-0.0325681
2.60917	-0.0335272
2.61083	-0.0341806
2.6125	-0.0337087
2.61417	-0.0338568
2.61583	-0.0338909
2.6175	-0.0337399
2.61917	-0.0338366
2.62083	-0.0336684
2.6225	-0.0333028
2.62417	-0.0335381
2.62583	-0.033138
2.6275	-0.0335323
2.62917	-0.0336702
2.63083	-0.0334625
2.6325	-0.0333062
2.63417	-0.0343417
2.63583	-0.0333853
2.6375	-0.0337338
2.63917	-0.0339217
2.64083	-0.0333696
2.6425	-0.0330784
2.64417	-0.0339129
2.64583	-0.0333643
2.6475	-0.0332562
2.64917	-0.0334285
2.65083	-0.0334154
2.6525	-0.0333999
2.65417	-0.0336723
2.65583	-0.0330952
2.6575	-0.0338904
2.65917	-0.0331676
2.66083	-0.0331823
2.6625	-0.0333544
2.66417	-0.0333196
2.66583	-0.0333496
2.6675	-0.0329995
2.66917	-0.0332688
2.67083	-0.0336314
2.6725	-0.0330009
2.67417	-0.0333909
2.67583	-0.0329946
2.6775	-0.0331834
2.67917	-0.0335657
2.68083	-0.0339072
2.6825	-0.0333117
2.68417	-0.0334417
2.68583	-0.0333577
2.6875	-0.0334375
2.68917	-0.0330586
2.69083	-0.0333392
2.6925	-0.0333202
2.69417	-0.0327958
2.69583	-0.0326606
2.6975	-0.0332924
2.69917	-0.0332241
2.70083	-0.0336514
2.7025	-0.0333386
2.70417	-0.0335005
2.70583	-0.033809
2.7075	-0.0337114
2.70917	-0.0335224
2.71083	-0.0335007
2.7125	-0.0334262
2.71417	-0.0336684
2.71583	-0.0336926
2.7175	-0.0335465
2.71917	-0.033139
2.72083	-0.0331317
2.7225	-0.0329016
2.72417	-0.0320957
2.72583	-0.0314175
2.7275	-0.032219
2.72917	-0.033453
2.73083	-0.0329338
2.7325	-0.0337206
2.73417	-0.0330944
2.73583	-0.0330093
2.7375	-0.0331869
2.73917	-0.0328535
2.74083	-0.0328241
2.7425	-0.033119
2.74417	-0.0331527
2.74583	-0.0334961
2.7475	-0.0333749
2.74917	-0.0335833
2.75083	-0.0332695
2.7525	-0.0338253
2.75417	-0.0337433
2.75583	-0.0336911
2.7575	-0.0330868
2.75917	-0.0328181
2.76083	-0.0328551
2.7625	-0.0330727
2.76417	-0.0328531
2.76583	-0.0325175
2.7675	-0.032597
2.76917	-0.0329315
2.77083	-0.0332336
2.7725	-0.0332926
2.77417	-0.033343
2.77583	-0.0331059
2.7775	-0.0331216
2.77917	-0.0334735
2.78083	-0.0327855
2.7825	-0.033687
2.78417	-0.0334522
2.78583	-0.0336793
2.7875	-0.0339915
2.78917	-0.0333335
2.79083	-0.0329764
2.7925	-0.0326508
2.79417	-0.0328793
2.79583	-0.0331472
2.7975	-0.0337218
2.79917	-0.0333958
2.80083	-0.0331731
2.8025	-0.0333012
2.80417	-0.0328769
2.80583	-0.0329756
2.8075	-0.0330925
2.80917	-0.0326644
2.81083	-0.0323715
2.8125	-0.032884
2.81417	-0.0330697
2.81583	-0.0331221
2.8175	-0.032843
2.81917	-0.0337204
2.82083	-0.032805
2.8225	-0.0325148
2.82417	-0.0327005
2.82583	-0.0333987
2.8275	-0.0335384
2.82917	-0.0335599
2.83083	-0.0332688
2.8325	-0.0333858
2.83417	-0.0336048
2.83583	-0.0330589
2.8375	-0.0333259
2.83917	-0.0337132
2.84083	-0.0332314
2.8425	-0.0334001
2.84417	-0.0329668
2.84583	-0.0325259
2.8475	-0.0326711
2.84917	-0.0322763
2.85083	-0.0319666
2.8525	-0.0325192
2.85417	-0.0328186
2.85583	-0.0331272
2.8575	-0.03252
2.85917	-0.0325137
2.86083	-0.0331191
2.8625	-0.0333634
2.86417	-0.0336951
2.86583	-0.0332821
2.8675	-0.0326927
2.86917	-0.0327684
2.87083	-0.0321036
2.8725	-0.0321747
2.87417	-0.0314416
2.87583	-0.0324244
2.8775	-0.033119
2.87917	-0.0331119
2.88083	-0.033356
2.8825	-0.0335005
2.88417	-0.0329386
2.88583	-0.0334473
2.8875	-0.0335057
2.88917	-0.0330972
2.89083	-0.0336
2.8925	-0.0329256
2.89417	-0.0333869
2.89583	-0.0336525
2.8975	-0.0331469
2.89917	-0.0332496
2.90083	-0.033495
2.9025	-0.0333992
2.90417	-0.0333449
2.90583	-0.0332607
2.9075	-0.0326959
2.90917	-0.0328949
2.91083	-0.0331786
2.9125	-0.0333518
2.91417	-0.0336869
2.91583	-0.0330255
2.9175	-0.0325636
2.91917	-0.0334513
2.92083	-0.0331075
2.9225	-0.0331967
2.92417	-0.0330701
2.92583	-0.0331711
2.9275	-0.033185
2.92917	-0.0328565
2.93083	-0.0332408
2.9325	-0.0339162
2.93417	-0.0332878
2.93583	-0.0332193
2.9375	-0.033001
2.93917	-0.033547
2.94083	-0.0329347
2.9425	-0.0336268
2.94417	-0.0333732
2.94583	-0.0333176
2.9475	-0.0329976
2.94917	-0.0330503
2.95083	-0.033012
2.9525	-0.03348
2.95417	-0.0332629
2.95583	-0.032877
2.9575	-0.0325356
2.95917	-0.0332808
2.96083	-0.0338469
2.9625	-0.0332055
2.96417	-0.0335346
2.96583	-0.032917
2.9675	-0.0331459
2.96917	-0.033265
2.97083	-0.0328319
2.9725	-0.0333003
2.97417	-0.0337738
2.97583	-0.033007
2.9775	-0.033163
2.97917	-0.0331054
2.98083	-0.0337293
2.9825	-0.0331132
2.98417	-0.0333077
2.98583	-0.032919
2.9875	-0.0333174
2.98917	-0.0331832
2.99083	-0.0334297
2.9925	-0.0333082
2.99417	-0.0331857
2.99583	-0.03327
2.9975	-0.0328457
2.99917	-0.0325114
3.00083	-0.0327324
3.0025	-0.0333336
3.00417	-0.0334003
3.00583	-0.0327904
3.0075	-0.0327942
3.00917	-0.0329295
3.01083	-0.0336449
3.0125	-0.0331269
3.01417	-0.0330269
3.01583	-0.0328647
3.0175	-0.0332222
3.01917	-0.033176
3.02083	-0.0333677
3.0225	-0.0333714
3.02417	-0.0327965
3.02583	-0.0324868
3.0275	-0.0325804
3.02917	-0.032842
3.03083	-0.0326727
3.0325	-0.033259
3.03417	-0.0326157
3.03583	-0.0329548
3.0375	-0.0333365
3.03917	-0.0331084
3.04083	-0.0332923
3.0425	-0.0333452
3.04417	-0.0328294
3.04583	-0.0333905
3.0475	-0.0330129
3.04917	-0.033282
3.05083	-0.0330193
3.0525	-0.0329664
3.05417	-0.0330753
3.05583	-0.0330573
3.0575	-0.0330696
3.05917	-0.0323378
3.06083	-0.0324951
3.0625	-0.0327602
3.06417	-0.0328027
3.06583	-0.0323038
3.0675	-0.0336591
3.06917	-0.0328051
3.07083	-0.0330384
3.0725	-0.0328069
3.07417	-0.0329896
3.07583	-0.0327437
3.0775	-0.0329482
3.07917	-0.0333918
3.08083	-0.0329763
3.0825	-0.0327901
3.08417	-0.0330663
3.08583	-0.0330389
3.0875	-0.032776
3.08917	-0.0328397
3.09083	-0.0326224
3.0925	-0.0326823
3.09417	-0.0330254
3.09583	-0.0337202
3.0975	-0.0331812
3.09917	-0.0331903
3.10083	-0.0328669
3.1025	-0.0331755
3.10417	-0.0333474
3.10583	-0.0329252
3.1075	-0.0329299
3.10917	-0.0332754
3.11083	-0.0331544
3.1125	-0.0333734
3.11417	-0.0330427
3.11583	-0.033215
3.1175	-0.0336253
3.11917	-0.0327859
3.12083	-0.0322621
3.1225	-0.03278
3.12417	-0.0324803
3.12583	-0.0328959
3.1275	-0.0325325
3.12917	-0.0327976
3.13083	-0.0327004
3.1325	-0.0332914
3.13417	-0.033318
3.13583	-0.0330031
3.1375	-0.0329253
3.13917	-0.0331266
3.14083	-0.0327007
3.1425	-0.0328484
3.14417	-0.0332939
3.14583	-0.033437
3.1475	-0.0328291
3.14917	-0.03299
3.15083	-0.0333684
3.1525	-0.0327947
3.15417	-0.0328871
3.15583	-0.0331936
3.1575	-0.0329084
3.15917	-0.0331078
3.16083	-0.0333528
3.1625	-0.0330611
3.16417	-0.0329737
3.16583	-0.0334236
3.1675	-0.0332317
3.16917	-0.0332555
3.17083	-0.0324341
3.1725	-0.0331425
3.17417	-0.0325639
3.17583	-0.0329845
3.1775	-0.032679
3.17917	-0.0331357
3.18083	-0.0328682
3.1825	-0.0325296
3.18417	-0.0331358
3.18583	-0.0329693
3.1875	-0.0329717
3.18917	-0.03279
3.19083	-0.0328194
3.1925	-0.0331549
3.19417	-0.0326934
3.19583	-0.0331508
3.1975	-0.0328427
3.19917	-0.0326222
3.20083	-0.0329847
3.2025	-0.0331183
3.20417	-0.0328977
3.20583	-0.0334124
3.2075	-0.0329955
3.20917	-0.0325331
3.21083	-0.032597
3.2125	-0.0333871
3.21417	-0.0321623
3.21583	-0.0331003
3.2175	-0.0328966
3.21917	-0.0330203
3.22083	-0.0330485
3.2225	-0.0326899
3.22417	-0.03255
3.22583	-0.0328146
3.2275	-0.0326513
3.22917	-0.0324848
3.23083	-0.0336256
3.2325	-0.0330422
3.23417	-0.0329477
3.23583	-0.0327333
3.2375	-0.0325307
3.23917	-0.0328294
3.24083	-0.0328215
3.2425	-0.0324594
3.24417	-0.0321068
3.24583	-0.0317858
3.2475	-0.0327721
3.24917	-0.0325316
3.25083	-0.032335
3.2525	-0.0321938
3.25417	-0.0323974
3.25583	-0.0327315
3.2575	-0.0325342
3.25917	-0.033126
3.26083	-0.0325368
3.2625	-0.0327596
3.26417	-0.0327595
3.26583	-0.0327038
3.2675	-0.0324983
3.26917	-0.0329049
3.27083	-0.0327774
3.2725	-0.0328657
3.27417	-0.032735
3.27583	-0.0328347
3.2775	-0.0330352
3.27917	-0.0323803
3.28083	-0.032267
3.2825	-0.0325919
3.28417	-0.0321308
3.28583	-0.0324683
3.2875	-0.0321578
3.28917	-0.032864
3.29083	-0.0320484
3.2925	-0.0322897
3.29417	-0.0325229
3.29583	-0.0323613
3.2975	-0.0321863
3.29917	-0.0322606
3.30083	-0.0322969
3.3025	-0.0321227
3.30417	-0.0328152
3.30583	-0.0325835
3.3075	-0.0325477
3.30917	-0.0325396
3.31083	-0.0327376
3.3125	-0.033051
3.31417	-0.032765
3.31583	-0.032778
3.3175	-0.0324165
3.31917	-0.0322039
3.32083	-0.0322636
3.3225	-0.0322344
3.32417	-0.0319205
3.32583	-0.0323287
3.3275	-0.0322086
3.32917	-0.0326242
[truncated: 7,006 more rows]

## Sheet: 25c_datapoints.csv
Sample 1
Time (min)	Abs
0.000833333	-0.000124597
0.0025	0.00109542
0.00416667	0.00118613
0.00583333	0.000450494
0.0075	0.000839516
0.00916667	-0.000186235
0.0108333	0.0013197
0.0125	0.000836482
0.0141667	6.29592e-05
0.0158333	0.000662591
0.0175	0.000825407
0.0191667	-0.000302967
0.0208333	0.000199963
0.0225	0.000399552
0.0241667	0.00047335
0.0258333	-0.000135
0.0275	-0.000401254
0.0291667	-0.000105861
0.0308333	-0.000218009
0.0325	-0.000476972
0.0341667	-5.60654e-05
0.0358333	-0.000202485
0.0375	0.000349161
0.0391667	-0.000132878
0.0408333	-0.000202847
0.0425	0.00020232
0.0441667	0.00060307
0.0458333	1.93372e-05
0.0475	-0.000501536
0.0491667	9.03773e-05
0.0508333	5.47782e-05
0.0525	0.000108398
0.0541667	0.000271188
0.0558333	-4.63852e-05
0.0575	-1.54278e-05
0.0591667	-0.000124597
0.0608333	-0.000132775
0.0625	-0.000109432
0.0641667	-0.00018727
0.0658333	-0.000347665
0.0675	0.000298594
0.0691667	-0.000871792
0.0708333	-0.000183027
0.0725	-2.36591e-05
0.0741667	0.000158192
0.0758333	0.000119377
0.0775	-0.000177076
0.0791667	-3.44787e-05
0.0808333	2.46959e-05
0.0825	0.000232104
0.0841667	0.000151123
0.0858333	-0.000150889
0.0875	0.000215761
0.0891667	0.000522667
0.0908333	-0.000243984
0.0925	8.51732e-05
0.0941667	0.000296366
0.0958333	-0.000697739
0.0975	-0.000148922
0.0991667	2.87335e-06
0.100833	0.000175568
0.1025	-0.000367167
0.104167	8.85649e-05
0.105833	-0.000333852
0.1075	4.21703e-05
0.109167	-0.000472576
0.110833	4.48368e-05
0.1125	-0.000262249
0.114167	-0.000355941
0.115833	0.000119325
0.1175	-0.000212679
0.119167	0.000417042
0.120833	0.000200404
0.1225	-0.000421374
0.124167	2.07093e-05
0.125833	-0.000354907
0.1275	-0.000937302
0.129167	-0.000531735
0.130833	-0.000335094
0.1325	-5.89125e-05
0.134167	0.000184011
0.135833	0.000851499
0.1375	0.000455962
0.139167	0.00068092
0.140833	0.00025557
0.1425	9.10764e-05
0.144167	0.000341726
0.145833	0.000618442
0.1475	-0.000110726
0.149167	0.000349886
0.150833	0.000319473
0.1525	-0.000547299
0.154167	-0.000282738
0.155833	5.59141e-06
0.1575	-0.000144471
0.159167	-0.00020885
0.160833	-0.000380047
0.1625	-0.000102496
0.164167	3.76916e-05
0.165833	-2.00353e-05
0.1675	-0.000540422
0.169167	-1.12344e-05
0.170833	-0.000689882
0.1725	1.80688e-05
0.174167	-8.03944e-05
0.175833	-0.000462853
0.1775	-0.000235395
0.179167	-0.000458457
0.180833	0.000118211
0.1825	0.000406496
0.184167	0.000339265
0.185833	1.2943e-07
0.1875	0.000118444
0.189167	0.000189786
0.190833	-6.20183e-05
0.1925	-0.00028429
0.194167	0.000190744
0.195833	-0.000562965
0.1975	9.36396e-05
0.199167	-0.000272494
0.200833	-0.000448114
0.2025	-0.000551021
0.204167	-5.49265e-05
0.205833	-0.000185614
0.2075	-0.000498123
0.209167	-0.000145507
0.210833	-0.00086089
0.2125	-0.000208746
0.214167	8.81248e-05
0.215833	-0.000369391
0.2175	0.00028616
0.219167	0.000386442
0.220833	0.000102106
0.2225	-0.000551694
0.224167	-0.000107413
0.225833	-0.00034632
0.2275	-0.000678665
0.229167	-0.000297794
0.230833	-0.000377926
0.2325	-9.34383e-05
0.234167	-0.000141573
0.235833	-0.000362718
0.2375	-0.000360804
0.239167	-0.000199121
0.240833	0.000142293
0.2425	-0.000442166
0.244167	0.00035284
0.245833	-9.02809e-05
0.2475	0.000230576
0.249167	-0.000156478
0.250833	0.000359239
0.2525	0.000787933
0.254167	0.000605714
0.255833	0.000374654
0.2575	0.000265516
0.259167	0.000428313
0.260833	7.31858e-05
0.2625	0.000197192
0.264167	0.000117771
0.265833	8.18004e-06
0.2675	0.000380691
0.269167	0.000589254
0.270833	6.83961e-05
0.2725	0.000272768
0.274167	0.000256191
0.275833	-0.000412426
0.2775	0.000122743
0.279167	0.000342011
0.280833	5.15679e-05
0.2825	-1.86375e-05
0.284167	8.89015e-05
0.285833	-0.000449148
0.2875	0.000402014
0.289167	0.000787829
0.290833	0.000310069
0.2925	-0.000199638
0.294167	-8.30342e-05
0.295833	-0.000118852
0.2975	0.000114094
0.299167	-0.000130446
0.300833	0.000114638
0.3025	0.000660931
0.304167	0.000206101
0.305833	-0.000155392
0.3075	-9.94425e-05
0.309167	0.000196415
0.310833	0.000331026
0.3125	-0.000271097
0.314167	8.8073e-05
0.315833	0.000396884
0.3175	-0.000117041
0.319167	0.000339886
0.320833	-8.63988e-05
0.3225	9.54262e-05
0.324167	-0.000174902
0.325833	0.000237387
0.3275	0.000670524
0.329167	0.000255984
0.330833	6.37359e-05
0.3325	-0.000102807
0.334167	0.000314603
0.335833	0.00011816
0.3375	0.000200714
0.339167	0.000304422
0.340833	0.000275048
0.3425	0.000201569
0.344167	0.000315406
0.345833	0.000163242
0.3475	-0.00017335
0.349167	-0.000544403
0.350833	-6.42442e-05
0.3525	-0.00052465
0.354167	9.9051e-05
0.355833	0.000677291
0.3575	-0.000291533
0.359167	0.000486825
0.360833	-0.000182665
0.3625	0.000188724
0.364167	0.000128336
0.365833	0.000166427
0.3675	0.000447125
0.369167	0.000822165
0.370833	0.00030836
0.3725	0.00027352
0.374167	0.000638429
0.375833	0.000147394
0.3775	0.000513804
0.379167	0.000314421
0.380833	0.000280332
0.3825	1.0018e-05
0.384167	-0.00046156
0.385833	0.000381727
0.3875	0.000236351
0.389167	0.0006243
0.390833	0.000617534
0.3925	0.000672391
0.394167	-0.000448424
0.395833	0.000178106
0.3975	0.000436035
0.399167	0.000363358
0.400833	3.68891e-05
0.4025	-0.000267475
0.404167	0.000461974
0.405833	0.000248758
0.4075	-0.000162637
0.409167	0.00013468
0.410833	-5.74665e-06
0.4125	-0.000215266
0.414167	0.000348954
0.415833	0.000104747
0.4175	3.34718e-05
0.419167	0.000201129
0.420833	0.000240444
0.4225	0.000454666
0.424167	0.000893752
0.425833	0.00111058
0.4275	0.000704981
0.429167	0.000766279
0.430833	0.00102181
0.4325	0.00150848
0.434167	0.00156493
0.435833	0.00139737
0.4375	0.000133152
0.439167	0.000244199
0.440833	0.000213974
0.4425	-6.04136e-05
0.444167	0.000585365
0.445833	0.000329161
0.4475	-0.000142453
0.449167	0.00053262
0.450833	0.000128672
0.4525	-0.000103169
0.454167	0.000347555
0.455833	0.00043575
0.4575	0.00031639
0.459167	0.000505433
0.460833	0.0004315
0.4625	0.00020794
0.464167	0.000540291
0.465833	0.000221226
0.4675	0.000786402
0.469167	0.000528084
0.470833	0.000941094
0.4725	0.000392168
0.474167	0.000729095
0.475833	0.00053998
0.4775	-0.000139865
0.479167	0.000430568
0.480833	-0.000190117
0.4825	-0.000433943
0.484167	-0.000392616
0.485833	-0.000312021
0.4875	-0.00018991
0.489167	-0.000119318
0.490833	0.000381908
0.4925	-0.000213352
0.494167	0.000560456
0.495833	0.000241428
0.4975	0.000500716
0.499167	0.000565018
0.500833	0.000246219
0.5025	2.25214e-05
0.504167	0.000313385
0.505833	0.000613154
0.5075	0.000560171
0.509167	0.000304344
0.510833	0.000612972
0.5125	0.000708922
0.514167	3.19186e-05
0.515833	0.000371286
0.5175	0.000804478
0.519167	0.000314551
0.520833	-9.73301e-06
0.5225	0.000313437
0.524167	0.000166815
0.525833	0.000152288
0.5275	0.000284269
0.529167	0.000835678
0.530833	0.000491879
0.5325	0.00116329
0.534167	0.000838868
0.535833	0.000956971
0.5375	0.000866127
0.539167	0.000783446
0.540833	0.000942547
0.5425	0.000655669
0.544167	0.00131173
0.545833	0.000977077
0.5475	0.0011661
0.549167	0.000819001
0.550833	0.000764619
0.5525	0.00067392
0.554167	0.000938007
0.555833	0.00132004
0.5575	0.00107308
0.559167	0.000865842
0.560833	0.00122811
0.5625	0.00108235
0.564167	0.000730884
0.565833	0.000559497
0.5675	0.000497269
0.569167	0.00024293
0.570833	-0.000244347
0.5725	0.000907163
0.574167	0.0001577
0.575833	0.000613154
0.5775	0.000442383
0.579167	0.00056494
0.580833	0.000339265
0.5825	0.000278778
0.584167	0.000896657
0.585833	0.000701895
0.5875	0.000728031
0.589167	0.00109039
0.590833	0.000731065
0.5925	0.000586713
0.594167	0.000552862
0.595833	0.000589565
0.5975	0.000244432
0.599167	-1.43406e-05
0.600833	-0.000209936
0.6025	0.000492164
0.604167	0.000149802
0.605833	-6.78159e-05
0.6075	0.000327037
0.609167	8.84355e-05
0.610833	0.000853418
0.6125	0.000639595
0.614167	0.000590887
0.615833	0.000634929
0.6175	0.000416394
0.619167	0.000304837
0.620833	0.000659039
0.6225	0.000849761
0.624167	-0.000266544
0.625833	0.000126704
0.6275	0.000527954
0.629167	0.000702829
0.630833	0.000527566
0.6325	0.000585314
0.634167	0.000685976
0.635833	0.000340534
0.6375	0.000402506
0.639167	0.000297894
0.640833	0.000523704
0.6425	0.000385587
0.644167	0.000806267
0.645833	0.000738248
0.6475	0.00038595
0.649167	0.000504474
0.650833	0.000659091
0.6525	0.000891806
0.654167	0.000486333
0.655833	0.000288025
0.6575	0.000399475
0.659167	0.00018124
0.660833	0.000499161
0.6625	0.000782098
0.664167	0.000618753
0.665833	0.000406911
0.6675	0.000203278
0.669167	0.000635862
0.670833	0.000656757
0.6725	0.00159759
0.674167	0.000820013
0.675833	0.000689061
0.6775	0.000225525
0.679167	8.50955e-05
0.680833	0.000540317
0.6825	0.000491076
0.684167	0.00044526
0.685833	0.000979983
0.6875	0.00154165
0.689167	0.00125033
0.690833	0.000319654
0.6925	0.00104563
0.694167	0.000241816
0.695833	0.000191314
0.6975	0.000114949
0.699167	0.000129941
0.700833	0.000281239
0.7025	0.000670291
0.704167	8.973e-05
0.705833	-0.000159066
0.7075	0.000232285
0.709167	0.000506055
0.710833	0.000625389
0.7125	0.000413855
0.714167	0.000940419
0.715833	0.000536559
0.7175	0.000489028
0.719167	0.000172512
0.720833	0.000426033
0.7225	0.000809717
0.724167	0.000488043
0.725833	0.000870822
0.7275	0.00050367
0.729167	0.000695802
0.730833	-8.08602e-05
0.7325	0.000420203
0.734167	0.000438004
0.735833	0.000332555
0.7375	0.000608799
0.739167	0.000126445
0.740833	0.000501079
0.7425	0.000538399
0.744167	0.000585184
0.745833	0.00100969
0.7475	0.000570798
0.749167	0.000385976
0.750833	0.000200818
0.7525	0.000570928
0.754167	0.000430568
0.755833	0.000418519
0.7575	0.000574842
0.759167	0.000760756
0.760833	0.00021299
0.7625	0.000290667
0.764167	0.000662098
0.765833	-7.22158e-05
0.7675	0.000385484
0.769167	0.000381908
0.770833	0.000832929
0.7725	0.000413233
0.774167	0.000599078
0.775833	0.000501934
0.7775	0.000490013
0.779167	0.000548741
0.780833	0.00021141
0.7825	0.000564526
0.784167	0.000474905
0.785833	0.000685717
0.7875	0.000331156
0.789167	0.000951912
0.790833	0.000670835
0.7925	0.000889835
0.794167	0.000883869
0.795833	0.00156893
0.7975	0.00107459
0.799167	0.000612039
0.800833	0.000905036
0.8025	0.000235963
0.804167	0.000615305
0.805833	0.000350145
0.8075	0.00069225
0.809167	0.000405978
0.810833	0.000883791
0.8125	0.000532386
0.814167	0.000291807
0.815833	0.000682113
0.8175	0.000395355
0.819167	0.00052259
0.820833	0.000607554
0.8225	0.000720719
0.824167	0.000919536
0.825833	0.000202734
0.8275	0.000676928
0.829167	0.000980528
0.830833	0.00104065
0.8325	0.000436424
0.834167	0.000661787
0.835833	0.000803389
0.8375	0.00031411
0.839167	0.00135032
0.840833	0.000386572
0.8425	0.00101615
0.844167	0.000696347
0.845833	0.000515048
0.8475	0.000661787
0.849167	0.0001837
0.850833	0.000205557
0.8525	0.000503722
0.854167	0.00110734
0.855833	0.00130643
0.8575	0.000510979
0.859167	0.000374395
0.860833	0.00092667
0.8625	0.000526114
0.864167	0.000676435
0.865833	0.000502297
0.8675	0.000232518
0.869167	0.000539488
0.870833	0.000608721
0.8725	0.000734177
0.874167	0.000993266
0.875833	0.000723857
0.8775	0.000707185
0.879167	0.000757799
0.880833	0.00102017
0.8825	0.000261657
0.884167	0.000458475
0.885833	0.000603614
0.8875	0.000551747
0.889167	0.000683643
0.890833	0.000393697
0.8925	0.000691576
0.894167	0.00075767
0.895833	0.000586791
0.8975	0.000306572
0.899167	0.000601281
0.900833	0.000811143
0.9025	0.000783965
0.904167	0.000717323
0.905833	0.000886385
0.9075	0.000161947
0.909167	0.000848101
0.910833	0.000621967
0.9125	0.000869888
0.914167	0.000706018
0.915833	0.000799758
0.9175	0.00113526
0.919167	0.000734358
0.920833	0.000683876
0.9225	2.14341e-05
0.924167	-0.000120715
0.925833	9.68502e-05
0.9275	0.000396288
0.929167	0.000322711
0.930833	0.000419892
0.9325	0.00024925
0.934167	0.000118263
0.935833	0.000231534
0.9375	0.000857905
0.939167	0.00103019
0.940833	0.00113485
0.9425	0.000506625
0.944167	0.000714989
0.945833	0.000726813
0.9475	0.000702518
0.949167	5.72894e-05
0.950833	0.000545527
0.9525	0.000248369
0.954167	0.000207163
0.955833	0.00062767
0.9575	0.000404346
0.959167	0.000722923
0.960833	0.000428365
0.9625	0.000826522
0.964167	0.000633322
0.965833	0.000554754
0.9675	0.00054024
0.969167	0.000740815
0.970833	0.000608358
0.9725	0.000599337
0.974167	0.000951497
0.975833	0.000532386
0.9775	0.00097098
0.979167	0.00070664
0.980833	0.000937151
0.9825	0.000715197
0.984167	0.000454666
0.985833	0.000580959
0.9875	0.000831761
0.989167	0.000784691
0.990833	0.000928668
0.9925	0.000693469
0.994167	0.000746364
0.995833	0.000590239
0.9975	0.000941146
0.999167	0.000649447
1.00083	0.000184373
1.0025	0.000668761
1.00417	0.000707729
1.00583	0.000667594
1.0075	0.000233502
1.00917	0.00120656
1.01083	0.00127447
1.0125	0.00088706
1.01417	0.000813399
1.01583	0.000245572
1.0175	0.000711204
1.01917	0.000517665
1.02083	0.000311675
1.0225	0.000615072
1.02417	0.000998741
1.02583	0.000730936
1.0275	0.000243578
1.02917	0.000404268
1.03083	0.000412326
1.0325	0.000842992
1.03417	3.56723e-05
1.03583	0.000666842
1.0375	0.000111945
1.03917	0.000370612
1.04083	0.000305769
1.0425	0.000552862
1.04417	0.000361493
1.04583	0.000806942
1.0475	0.000735681
1.04917	0.000780334
1.05083	0.000469981
1.0525	0.00046358
1.05417	0.000822528
1.05583	0.000455729
1.0575	0.000729587
1.05917	0.000436035
1.06083	0.000673428
1.0625	0.0005151
1.06417	0.00109654
1.06583	0.000484674
1.0675	0.000621475
1.06917	0.000935283
1.07083	0.000696865
1.0725	0.000847427
1.07417	0.00100063
1.07583	0.000695388
1.0775	0.000458605
1.07917	0.000611572
1.08083	0.0010127
1.0825	0.000808498
1.08417	0.000892533
1.08583	0.000872793
1.0875	0.000561882
1.08917	0.0010443
1.09083	0.00133614
1.0925	0.000557035
1.09417	0.00042922
1.09583	0.000820843
1.0975	0.000553277
1.09917	0.000950744
1.10083	0.00103008
1.1025	0.000746934
1.10417	0.000684809
1.10583	0.000950303
1.1075	0.00118575
1.10917	0.00144851
1.11083	0.000633218
1.1125	0.000710685
1.11417	0.000942495
1.11583	0.000458242
1.1175	0.00086509
1.11917	0.000269582
1.12083	0.00109927
1.1225	0.000536611
1.12417	0.00131137
1.12583	0.00139916
1.1275	0.000891288
1.12917	0.00113503
1.13083	0.00115699
1.1325	0.000542261
1.13417	0.000890743
1.13583	0.00120796
1.1375	0.000585728
1.13917	0.000943714
1.14083	0.000918265
1.1425	0.000710711
1.14417	0.00139724
1.14583	0.000595527
1.1475	0.000747479
1.14917	0.00110767
1.15083	0.000681309
1.1525	0.000408517
1.15417	0.00084862
1.15583	0.00133897
1.1575	0.00123426
1.15917	0.000723235
1.16083	0.000895101
1.1625	0.00113796
1.16417	0.000887423
1.16583	0.00110523
1.1675	0.000834199
1.16917	0.000878941
1.17083	0.000952275
1.1725	0.00067908
1.17417	0.000589746
1.17583	0.000984886
1.1775	0.00088527
1.17917	0.00128089
1.18083	0.00112153
1.1825	0.00104596
1.18417	0.000969683
1.18583	0.000890821
1.1875	0.00103507
1.18917	0.00111606
1.19083	0.00135639
1.1925	0.0010126
1.19417	0.000961251
1.19583	0.00117282
1.1975	0.000671405
1.19917	0.00113028
1.20083	0.000942183
1.2025	0.000552292
1.20417	0.00112641
1.20583	0.000956037
1.2075	0.000404527
1.20917	0.000828105
1.21083	0.00102723
1.2125	0.000570669
1.21417	0.000900652
1.21583	0.000877333
1.2175	0.00135878
1.21917	0.0011357
1.22083	0.000780256
1.2225	0.00104799
1.22417	0.000349472
1.22583	0.000871367
1.2275	0.000952093
1.22917	0.00107822
1.23083	0.00129462
1.2325	0.000768587
1.23417	0.00148677
1.23583	0.000978322
1.2375	0.000946256
1.23917	0.0018024
1.24083	0.00143316
1.2425	0.00157948
1.24417	0.00142656
1.24583	0.00174573
1.2475	0.00102957
1.24917	0.0013646
1.25083	0.000738663
1.2525	0.000436527
1.25417	0.000516888
1.25583	0.00117271
1.2575	0.000646413
1.25917	0.000597056
1.26083	9.77564e-05
1.2625	0.000818197
1.26417	0.00128839
1.26583	0.00107259
1.2675	0.000792445
1.26917	0.00112592
1.27083	0.00120324
1.2725	0.00123847
1.27417	0.000510979
1.27583	0.00130347
1.2775	0.000874817
1.27917	0.00106504
1.28083	0.000784872
1.2825	0.0009942
1.28417	0.00128164
1.28583	0.0014703
1.2875	0.0013713
1.28917	0.00136681
1.29083	0.00152238
1.2925	0.00120171
1.29417	0.000959357
1.29583	0.000962938
1.2975	0.000551307
1.29917	0.00130729
1.30083	0.00140358
1.3025	0.00136138
1.30417	0.000894323
1.30583	0.00127016
1.3075	0.00159429
1.30917	0.00100878
1.31083	0.00119395
1.3125	0.00126957
1.31417	0.00153828
1.31583	0.00101094
1.3175	0.00116708
1.31917	0.000566755
1.32083	0.000864857
1.3225	0.000687739
1.32417	0.00135364
1.32583	0.00167915
1.3275	0.00133829
1.32917	0.00152612
1.33083	0.00139971
1.3325	0.00102676
1.33417	0.00162651
1.33583	0.00122066
1.3375	0.00131241
1.33917	0.00104041
1.34083	0.00143253
1.3425	0.00125796
1.34417	0.00114162
1.34583	0.000967711
1.3475	0.000954636
1.34917	0.000493382
1.35083	0.00095653
1.3525	0.00121391
1.35417	0.000954324
1.35583	0.000843744
1.3575	0.00112597
1.35917	0.000781501
1.36083	0.00102282
1.3625	0.000541795
1.36417	0.00106467
1.36583	0.000853029
1.3675	0.00138727
1.36917	0.000912532
1.37083	0.00116994
1.3725	0.00163984
1.37417	0.00169467
1.37583	0.00112203
1.3775	0.000872586
1.37917	0.000815993
1.38083	0.00113282
1.3825	0.0016243
1.38417	0.00102313
1.38583	0.000831243
1.3875	0.00104866
1.38917	0.00103992
1.39083	0.000879849
1.3925	0.000736018
1.39417	0.00115478
1.39583	0.00108621
1.3975	0.000890821
1.39917	0.00100292
1.40083	0.00124548
1.4025	0.000853833
1.40417	0.000585988
1.40583	0.00109062
1.4075	0.00146419
1.40917	0.000745275
1.41083	0.00119789
1.4125	0.000990698
1.41417	0.000860292
1.41583	0.000591327
1.4175	0.00049149
1.41917	0.00080912
1.42083	0.000762467
1.4225	0.00122146
1.42417	0.00100292
1.42583	0.000880782
1.4275	0.000944233
1.42917	0.00111232
1.43083	0.000831554
1.4325	0.0010313
1.43417	0.000562633
1.43583	0.00101389
1.4375	0.00080676
1.43917	0.000696658
1.44083	0.00153056
1.4425	0.00125422
1.44417	0.00110645
1.44583	0.00149612
1.4475	0.000858891
1.44917	0.00128686
1.45083	0.00105141
1.4525	0.00064268
1.45417	0.00105144
1.45583	0.00128766
1.4575	0.00147664
1.45917	0.00161209
1.46083	0.00115626
1.4625	0.000429764
1.46417	0.000734488
1.46583	0.00142256
1.4675	0.000917565
1.46917	0.00120119
1.47083	0.000873779
1.4725	0.000861952
1.47417	0.00154332
1.47583	0.00136932
1.4775	0.000747531
1.47917	0.00155153
1.48083	0.00125199
1.4825	0.00147684
1.48417	0.00132079
1.48583	0.00136841
1.4875	0.00145796
1.48917	0.000885322
1.49083	0.000966725
1.4925	0.000762182
1.49417	0.0011717
1.49583	0.000715119
1.4975	0.000548404
1.49917	0.000840165
1.50083	0.00100956
1.5025	0.000811688
1.50417	0.00106441
1.50583	0.00109273
1.5075	0.000651028
1.50917	0.00100268
1.51083	0.000998637
1.5125	0.00116636
1.51417	0.00104046
1.51583	0.00147165
1.5175	0.00152934
1.51917	0.0017014
1.52083	0.000978141
1.5225	0.00119924
1.52417	0.00102196
1.52583	0.000511419
1.5275	0.00101081
1.52917	0.00156044
1.53083	0.000842836
1.5325	0.000964287
1.53417	0.00063931
1.53583	0.000689035
1.5375	0.000582592
1.53917	0.00132941
1.54083	0.00103548
1.5425	0.00102892
1.54417	0.000885348
1.54583	0.00133946
1.5475	0.0012442
1.54917	0.001244
1.55083	0.00103014
1.5525	0.00120249
1.55417	0.00187287
1.55583	0.00136366
1.5575	0.00157072
1.55917	0.00136226
1.56083	0.000876529
1.5625	0.00100017
1.56417	0.00196431
1.56583	0.00113583
1.5675	0.00108141
1.56917	0.0011288
1.57083	0.00123057
1.5725	0.000513311
1.57417	0.00150861
1.57583	0.00117305
1.5775	0.00156168
1.57917	0.000816563
1.58083	0.00098429
1.5825	0.00142292
1.58417	0.0011439
1.58583	0.000646802
1.5875	0.00113207
1.58917	0.00172975
1.59083	0.00147056
1.5925	0.00175478
1.59417	0.00152513
1.59583	0.00142773
1.5975	0.00119782
1.59917	0.00142108
1.60083	0.00116475
1.6025	0.00142563
1.60417	0.00104282
1.60583	0.00165041
1.6075	0.00111133
1.60917	0.00130405
1.61083	0.00107212
1.6125	0.000878993
1.61417	0.00141147
1.61583	0.00110684
1.6175	0.00105808
1.61917	0.000833707
1.62083	0.00141529
1.6225	0.00135585
1.62417	0.001517
1.62583	0.00103455
1.6275	0.00101013
1.62917	0.0010627
1.63083	0.00178303
1.6325	0.000907915
1.63417	0.00116114
1.63583	0.00229408
1.6375	0.00139238
1.63917	0.000987429
1.64083	0.00115317
1.6425	0.00129184
1.64417	0.0013083
1.64583	0.0012947
1.6475	0.00137548
1.64917	0.00111811
1.65083	0.00126809
1.6525	0.00124008
1.65417	0.000726009
1.65583	0.0016935
1.6575	0.00160112
1.65917	0.00158881
1.66083	0.00172783
1.6625	0.00115577
1.66417	0.00119857
1.66583	0.000668268
1.6675	0.00110651
1.66917	0.00107586
1.67083	0.000912636
1.6725	0.0012926
1.67417	0.00144991
1.67583	0.00152903
1.6775	0.00144479
1.67917	0.00110752
1.68083	0.00130337
1.6825	0.00136151
1.68417	0.00133731
1.68583	0.000855804
1.6875	0.000782798
1.68917	0.0014738
1.69083	0.00107402
1.6925	0.00165176
1.69417	0.000787777
1.69583	0.00149087
1.6975	0.00211768
1.69917	0.00172601
1.70083	0.00140038
1.7025	0.00164838
1.70417	0.00162484
1.70583	0.00125848
1.7075	0.00160284
1.70917	0.00157309
1.71083	0.00136138
1.7125	0.000989582
1.71417	0.00152729
1.71583	0.00137896
1.7175	0.00139077
1.71917	0.00081065
1.72083	0.00112584
1.7225	0.00126469
1.72417	0.00158379
1.72583	0.00108608
1.7275	0.0012368
1.72917	0.00155402
1.73083	0.00116031
1.7325	0.00149451
1.73417	0.00174022
1.73583	0.00171738
1.7375	0.00121451
1.73917	0.00143051
1.74083	0.00123494
1.7425	0.00146001
1.74417	0.00172803
1.74583	0.0015992
1.7475	0.00144305
1.74917	0.00106711
1.75083	0.0010388
1.7525	0.000718982
1.75417	0.00118058
1.75583	0.00108183
1.7575	0.00158047
1.75917	0.00115006
1.76083	0.00114839
1.7625	0.00117817
1.76417	0.00132253
1.76583	0.00106989
1.7675	0.00139122
1.76917	0.000799317
1.77083	0.00161284
1.7725	0.0013035
1.77417	0.000872612
1.77583	0.00128559
1.7775	0.00104096
1.77917	0.00107459
1.78083	0.00081786
1.7825	0.00127146
1.78417	0.0015302
1.78583	0.00164802
1.7875	0.001298
1.78917	0.0010893
1.79083	0.00139784
1.7925	0.0012813
1.79417	0.00158449
1.79583	0.00135024
1.7975	0.000942988
1.79917	0.00105889
1.80083	0.00133749
1.8025	0.00103437
1.80417	0.00147479
1.80583	0.00128478
1.8075	0.00144965
1.80917	0.00127528
1.81083	0.00136706
1.8125	0.00157522
1.81417	0.00141651
1.81583	0.000450002
1.8175	0.000649136
1.81917	0.00121038
1.82083	0.00111709
1.8225	0.00122995
1.82417	0.00158701
1.82583	0.00107863
1.8275	0.000939745
1.82917	0.000748075
1.83083	0.00128704
1.8325	0.00167606
1.83417	0.00139083
1.83583	0.00109371
1.8375	0.00113944
1.83917	0.00140425
1.84083	0.00158805
1.8425	0.00174319
1.84417	0.001668
1.84583	0.00164106
1.8475	0.00140932
1.84917	0.00146944
1.85083	0.0010223
1.8525	0.00153344
1.85417	0.00112696
1.85583	0.00130729
1.8575	0.00107241
1.85917	0.000858865
1.86083	0.0010838
1.8625	0.00111933
1.86417	0.00100857
1.86583	0.00141825
1.8675	0.00134167
1.86917	0.00153111
1.87083	0.00102461
1.8725	0.00128891
1.87417	0.0014937
1.87583	0.0015257
1.8775	0.00132271
1.87917	0.0012746
1.88083	0.00123538
1.8825	0.00133079
1.88417	0.00172531
1.88583	0.00182051
1.8875	0.00120051
1.88917	0.00100058
1.89083	0.000736044
1.8925	0.000656809
1.89417	0.000837234
1.89583	0.00120934
1.8975	0.000899121
1.89917	0.00120812
1.90083	0.00089051
1.9025	0.00133263
1.90417	0.000615875
1.90583	0.00114014
1.9075	0.00114616
1.90917	0.00123655
1.91083	0.000799265
1.9125	0.00157857
1.91417	0.00164672
1.91583	0.00189031
1.9175	0.00156758
1.91917	0.000889887
1.92083	0.00158288
1.9225	0.0013915
1.92417	0.00117868
1.92583	0.000985198
1.9275	0.00140874
1.92917	0.00133809
1.93083	0.00134437
1.9325	0.000976402
1.93417	0.000979594
1.93583	0.00136522
1.9375	0.000796672
1.93917	0.00118857
1.94083	0.00141111
1.9425	0.00150851
1.94417	0.000796024
1.94583	0.00111164
1.9475	0.000824292
1.94917	0.00147516
1.95083	0.000960162
1.9525	0.00132201
1.95417	0.00109205
1.95583	0.00120199
1.9575	0.000956478
1.95917	0.00111538
1.96083	0.00103629
1.9625	0.000948046
1.96417	0.00111943
1.96583	0.00107518
1.9675	0.00112584
1.96917	0.00122917
1.97083	0.00211589
1.9725	0.00153887
1.97417	0.00135665
1.97583	0.000726242
1.9775	0.00147004
1.97917	0.00138696
1.98083	0.00151344
1.9825	0.00129955
1.98417	0.00167268
1.98583	0.00120687
1.9875	0.0016553
1.98917	0.00100969
1.99083	0.0015255
1.9925	0.00134338
1.99417	0.00117933
1.99583	0.00114814
1.9975	0.00206241
1.99917	0.000961433
2.00083	0.00123164
2.0025	0.00145827
2.00417	0.000991295
2.00583	0.00105123
2.0075	0.00102829
2.00917	0.000793923
2.01083	0.00156236
2.0125	0.000875802
2.01417	0.00135418
2.01583	0.00128829
2.0175	0.00130841
2.01917	0.00115263
2.02083	0.00130867
2.0225	0.00206358
2.02417	0.00161164
2.02583	0.000949499
2.0275	0.00140542
2.02917	0.001282
2.03083	0.00145201
2.0325	0.00142342
2.03417	0.00121625
2.03583	0.00119647
2.0375	0.00122699
2.03917	0.00107586
2.04083	0.00119493
2.0425	0.00114476
2.04417	0.0013835
2.04583	0.00129075
2.0475	0.00128335
2.04917	0.00113742
2.05083	0.00084115
2.0525	0.00191345
2.05417	0.00153828
2.05583	0.00142882
2.0575	0.00113121
2.05917	0.00150708
2.06083	0.0013527
2.0625	0.00152994
2.06417	0.00129161
2.06583	0.000768068
2.0675	0.00122097
2.06917	0.00102445
2.07083	0.00157602
2.0725	0.00113365
2.07417	0.00116693
2.07583	0.00072116
2.0775	0.0012076
2.07917	0.00101898
2.08083	0.00117596
2.0825	0.00146279
2.08417	0.00100559
2.08583	0.00144622
2.0875	0.00125903
2.08917	0.00120926
2.09083	0.00142682
2.0925	0.00133152
2.09417	0.00140334
2.09583	0.00206902
2.0975	0.00127788
2.09917	0.00129457
2.10083	0.00128089
2.1025	0.00111004
2.10417	0.000984653
2.10583	0.00134118
2.1075	0.00106101
2.10917	0.00150461
2.11083	0.000794468
2.1125	0.00145822
2.11417	0.000939978
2.11583	0.00119499
2.1175	0.00100852
2.11917	0.00170127
2.12083	0.000798513
2.1225	0.00125207
2.12417	0.00160549
2.12583	0.00150043
2.1275	0.00120257
2.12917	0.00159642
2.13083	0.0016355
2.1325	0.00135694
2.13417	0.00102809
2.13583	0.00162578
2.1375	0.00185683
2.13917	0.00121791
2.14083	0.00122582
2.1425	0.00140784
2.14417	0.00116568
2.14583	0.00173315
2.1475	0.000904906
2.14917	0.00118902
2.15083	0.0012022
2.1525	0.00118089
2.15417	0.00122712
2.15583	0.00177191
2.1575	0.00132406
2.15917	0.00134094
2.16083	0.0012435
2.1625	0.00165597
2.16417	0.00106584
2.16583	0.00162791
2.1675	0.00112973
2.16917	0.00188636
2.17083	0.00146092
2.1725	0.00190178
2.17417	0.0014469
2.17583	0.00163225
2.1775	0.00163999
2.17917	0.00188772
2.18083	0.00113251
2.1825	0.00155883
2.18417	0.00133884
2.18583	0.00105261
2.1875	0.00144092
2.18917	0.00117536
2.19083	0.00131526
2.1925	0.00124636
2.19417	0.00141121
2.19583	0.00139747
2.1975	0.00140043
2.19917	0.00106319
2.20083	0.00136784
2.2025	0.0017028
2.20417	0.00160364
2.20583	0.00135837
2.2075	0.00157722
2.20917	0.00166434
2.21083	0.00162022
2.2125	0.00137278
2.21417	0.00173159
2.21583	0.00136693
2.2175	0.00137439
2.21917	0.00166042
2.22083	0.00096286
2.2225	0.00139737
2.22417	0.00169659
2.22583	0.00127627
2.2275	0.000987974
2.22917	0.00113243
2.23083	0.00176452
2.2325	0.00191665
2.23417	0.00157709
2.23583	0.00129789
2.2375	0.00138031
2.23917	0.00140926
2.24083	0.00146292
2.2425	0.00164976
2.24417	0.00156254
2.24583	0.00194174
2.2475	0.00152679
2.24917	0.00122941
2.25083	0.00193966
2.2525	0.00134167
2.25417	0.000893207
2.25583	0.00177172
2.2575	0.00126025
2.25917	0.00162066
2.26083	0.00198652
2.2625	0.00147025
2.26417	0.00163131
2.26583	0.00115317
2.2675	0.00128021
2.26917	0.00131887
2.27083	0.00144768
2.2725	0.00121837
2.27417	0.0020447
2.27583	0.00161783
2.2775	0.00156272
2.27917	0.00132383
2.28083	0.00191462
2.2825	0.00162991
2.28417	0.00147035
2.28583	0.00107845
2.2875	0.00172611
2.28917	0.000946178
2.29083	0.0013163
2.2925	0.00230272
2.29417	0.0015668
2.29583	0.000839853
2.2975	0.000906203
2.29917	0.0011586
2.30083	0.0011008
2.3025	0.00158972
2.30417	0.00106522
2.30583	0.00150591
2.3075	0.000939849
2.30917	0.00144596
2.31083	0.0018553
2.3125	0.00200564
2.31417	0.001639
2.31583	0.00136987
2.3175	0.00179442
2.31917	0.00112579
2.32083	0.00151009
2.3225	0.00133933
2.32417	0.00144983
2.32583	0.00127115
2.3275	0.00127136
2.32917	0.00172736
2.33083	0.00153612
2.3325	0.00171182
2.33417	0.00175769
2.33583	0.00187459
2.3375	0.0017324
2.33917	0.00171213
2.34083	0.00153178
2.3425	0.00156717
2.34417	0.00133668
2.34583	0.0013652
2.3475	0.00175681
2.34917	0.00138342
2.35083	0.00129929
2.3525	0.00186224
2.35417	0.00154376
2.35583	0.00167151
2.3575	0.00100263
2.35917	0.00121954
2.36083	0.00122681
2.3625	0.00201991
2.36417	0.00122177
2.36583	0.00157704
2.3675	0.000972822
2.36917	0.00131308
2.37083	0.00170171
2.3725	0.00167476
2.37417	0.00143482
2.37583	0.00159704
2.3775	0.00102988
2.37917	0.00157615
2.38083	0.00162466
2.3825	0.00170098
2.38417	0.00199177
2.38583	0.00168042
2.3875	0.00144443
2.38917	0.00152248
2.39083	0.00124098
2.3925	0.00135437
2.39417	0.00202033
2.39583	0.00210626
2.3975	0.00159076
2.39917	0.00171902
2.40083	0.00135195
2.4025	0.00179195
2.40417	0.00134751
2.40583	0.00133196
2.4075	0.0010777
2.40917	0.00119024
2.41083	0.00172809
2.4125	0.00149051
2.41417	0.00158486
2.41583	0.00125202
2.4175	0.00140384
2.41917	0.0016935
2.42083	0.00189211
2.4225	0.00175631
2.42417	0.00118144
2.42583	0.00170571
2.4275	0.00145162
2.42917	0.0012677
2.43083	0.0012826
2.4325	0.00136738
2.43417	0.000958112
2.43583	0.00085679
2.4375	0.00119457
2.43917	0.00133453
2.44083	0.00168136
2.4425	0.00143464
2.44417	0.00182335
2.44583	0.00100393
2.4475	0.0016811
2.44917	0.0013184
2.45083	0.00154843
2.4525	0.00153713
2.45417	0.00157174
2.45583	0.00182938
2.4575	0.00159743
2.45917	0.00131389
2.46083	0.00132061
2.4625	0.00129906
2.46417	0.00186416
2.46583	0.00165823
2.4675	0.00132118
2.46917	0.00123102
2.47083	0.00129234
2.4725	0.00161105
2.47417	0.00159057
2.47583	0.00199911
2.4775	0.0012738
2.47917	0.00163984
2.48083	0.00187108
2.4825	0.00119
2.48417	0.00155532
2.48583	0.00045959
2.4875	0.00109483
2.48917	0.00148651
2.49083	0.00164501
2.4925	0.00179907
2.49417	0.00147313
2.49583	0.00108424
2.4975	0.00164599
2.49917	0.00130594
2.50083	0.00138363
2.5025	0.00161055
2.50417	0.00177105
2.50583	0.00151196
2.5075	0.0015408
2.50917	0.00146019
2.51083	0.00060307
2.5125	0.00092239
2.51417	0.00180091
2.51583	0.00163706
2.5175	0.00145651
2.51917	0.00144586
2.52083	0.00163144
2.5225	0.00138122
2.52417	0.00172759
2.52583	0.0015647
2.5275	0.00176606
2.52917	0.00170922
2.53083	0.00160073
2.5325	0.00153547
2.53417	0.00195077
2.53583	0.00139989
2.5375	0.00147848
2.53917	0.00143757
2.54083	0.00151677
2.5425	0.00154646
2.54417	0.00155392
2.54583	0.00149191
2.5475	0.00140698
2.54917	0.00149994
2.55083	0.00137234
2.5525	0.00181071
2.55417	0.00196507
2.55583	0.00124597
2.5575	0.00134652
2.55917	0.00155004
2.56083	0.00122084
2.5625	0.00144349
2.56417	0.00162952
2.56583	0.00169986
2.5675	0.00185808
2.56917	0.001487
2.57083	0.000921456
2.5725	0.00143303
2.57417	0.00125365
2.57583	0.00139688
2.5775	0.00153713
2.57917	0.00159385
2.58083	0.00110339
2.5825	0.00161497
2.58417	0.00171792
2.58583	0.00107111
2.5875	0.00107285
2.58917	0.00158662
2.59083	0.00170498
2.5925	0.00104397
2.59417	0.00165319
2.59583	0.000976299
2.5975	0.00109532
2.59917	0.00150869
2.60083	0.00132222
2.6025	0.00199752
2.60417	0.00119955
2.60583	0.00143913
2.6075	0.00166491
2.60917	0.00143477
2.61083	0.00202132
2.6125	0.00143809
2.61417	0.00185212
2.61583	0.00142947
2.6175	0.0012136
2.61917	0.00125607
2.62083	0.00124651
2.6225	0.00122479
2.62417	0.00137314
2.62583	0.000993189
2.6275	0.00100515
2.62917	0.00159974
2.63083	0.00115662
2.6325	0.000977259
2.63417	0.00176335
2.63583	0.00162102
2.6375	0.00170823
2.63917	0.00175779
2.64083	0.000943895
2.6425	0.00201255
2.64417	0.00107464
2.64583	0.00117321
2.6475	0.00128675
2.64917	0.00155503
2.65083	0.0015907
2.6525	0.00140446
2.65417	0.00162588
2.65583	0.00102811
2.6575	0.00173573
2.65917	0.00110121
2.66083	0.00153739
2.6625	0.00127151
2.66417	0.00184682
2.66583	0.00149736
2.6675	0.00137714
2.66917	0.00128071
2.67083	0.00133305
2.6725	0.00171546
2.67417	0.00165485
2.67583	0.00189005
2.6775	0.00126837
2.67917	0.00210364
2.68083	0.00137893
2.6825	0.00123595
2.68417	0.0016251
2.68583	0.00158842
2.6875	0.000930665
2.68917	0.000997807
2.69083	0.00149477
2.6925	0.00101955
2.69417	0.00157727
2.69583	0.00150105
2.6975	0.00182129
2.69917	0.00135792
2.70083	0.00160902
2.7025	0.00129062
2.70417	0.00144794
2.70583	0.00186861
2.7075	0.00138529
2.70917	0.00206831
2.71083	0.00184752
2.7125	0.00149999
2.71417	0.00130843
2.71583	0.00196561
2.7175	0.00117622
2.71917	0.00114881
2.72083	0.00209898
2.7225	0.00160925
2.72417	0.00154399
2.72583	0.00200899
2.7275	0.00169506
2.72917	0.00150516
2.73083	0.00137234
2.7325	0.000870252
2.73417	0.00161432
2.73583	0.00277922
2.7375	0.00167907
2.73917	0.0015841
2.74083	0.00113139
2.7425	0.00105014
2.74417	0.00154607
2.74583	0.0011301
2.7475	0.00173999
2.74917	0.00166751
2.75083	0.00224136
2.7525	0.00121523
2.75417	0.00211974
2.75583	0.00184357
2.7575	0.00162812
2.75917	0.00181947
2.76083	0.0020531
2.7625	0.00158847
2.76417	0.00144362
2.76583	0.00140677
2.7675	0.00139724
2.76917	0.00102754
2.77083	0.00134543
2.7725	0.00167182
2.77417	0.0016138
2.77583	0.00140874
2.7775	0.00129254
2.77917	0.00121425
2.78083	0.00198265
2.7825	0.00187633
2.78417	0.00206048
2.78583	0.00224131
2.7875	0.00183125
2.78917	0.00157124
2.79083	0.0012791
2.7925	0.00195797
2.79417	0.00169074
2.79583	0.00192986
2.7975	0.00137641
2.79917	0.00180603
2.80083	0.00208522
2.8025	0.00175935
2.80417	0.00166083
2.80583	0.00152581
2.8075	0.00141454
2.80917	0.0013137
2.81083	0.00111113
2.8125	0.00139186
2.81417	0.0010113
2.81583	0.00183377
2.8175	0.0013237
2.81917	0.00121962
2.82083	0.00148225
2.8225	0.00147552
2.82417	0.00179774
2.82583	0.00120189
2.8275	0.00190376
2.82917	0.00144819
2.83083	0.0015355
2.8325	0.00180718
2.83417	0.00167013
2.83583	0.00144788
2.8375	0.0016601
2.83917	0.00145601
2.84083	0.00155433
2.8425	0.00146542
2.84417	0.00147651
2.84583	0.00139625
2.8475	0.00139836
2.84917	0.00123395
2.85083	0.00143518
2.8525	0.00103037
2.85417	0.00210325
2.85583	0.00196088
2.8575	0.00154028
2.85917	0.00177354
2.86083	0.00148162
2.8625	0.00130781
2.86417	0.00114396
2.86583	0.00158319
2.8675	0.001505
2.86917	0.00160764
2.87083	0.00195105
2.8725	0.00159465
2.87417	0.00155823
2.87583	0.00143334
2.8775	0.00115154
2.87917	0.00124228
2.88083	0.00176273
2.8825	0.000765138
2.88417	0.00120135
2.88583	0.000883013
2.8875	0.00121131
2.88917	0.00180744
2.89083	0.00185381
2.8925	0.00142285
2.89417	0.000997755
2.89583	0.00157919
2.8975	0.00161546
2.89917	0.0017075
2.90083	0.00192588
2.9025	0.000977466
2.90417	0.00132726
2.90583	0.00188246
2.9075	0.00189837
2.90917	0.00103535
2.91083	0.0014135
2.9125	0.000952457
2.91417	0.00170589
2.91583	0.00149051
2.9175	0.00164069
2.91917	0.00119571
2.92083	0.00202909
2.9225	0.00114562
2.92417	0.00173191
2.92583	0.00148292
2.9275	0.00145279
2.92917	0.00164696
2.93083	0.0016983
2.9325	0.00164511
2.93417	0.00155205
2.93583	0.00134606
2.9375	0.00185228
2.93917	0.00139334
2.94083	0.00151311
2.9425	0.00107391
2.94417	0.00131293
2.94583	0.00172494
2.9475	0.00181157
2.94917	0.0012597
2.95083	0.00149357
2.9525	0.00165524
2.95417	0.00081869
2.95583	0.00140407
2.9575	0.00099708
2.95917	0.00174911
2.96083	0.00156249
2.9625	0.0021631
2.96417	0.00184997
2.96583	0.00158366
2.9675	0.00140002
2.96917	0.00182592
2.97083	0.00151768
2.9725	0.00165158
2.97417	0.00139238
2.97583	0.00164493
2.9775	0.00170283
2.97917	0.0013914
2.98083	0.00142661
2.9825	0.00174004
2.98417	0.00119704
2.98583	0.00134305
2.9875	0.0011287
2.98917	0.00114235
2.99083	0.0012961
2.9925	0.00120983
2.99417	0.00135746
2.99583	0.00164444
2.9975	0.00181958
2.99917	0.00139373
3.00083	0.00172822
3.0025	0.00185589
3.00417	0.00160229
3.00583	0.00107378
3.0075	0.00106548
3.00917	0.00101838
3.01083	0.00155625
3.0125	0.00148991
3.01417	0.0017631
3.01583	0.00111933
3.0175	0.00161235
3.01917	0.0015893
3.02083	0.00162162
3.0225	0.00166639
3.02417	0.00163033
3.02583	0.00161887
3.0275	0.0016019
3.02917	0.00137641
3.03083	0.00152459
3.0325	0.00213576
3.03417	0.00142786
3.03583	0.00175769
3.0375	0.00126804
3.03917	0.00190734
3.04083	0.00197303
3.0425	0.00166652
3.04417	0.00147461
3.04583	0.00219167
3.0475	0.00111053
3.04917	0.00160886
3.05083	0.00163373
3.0525	0.00141098
3.05417	0.00196252
3.05583	0.00155602
3.0575	0.00118717
3.05917	0.00141012
3.06083	0.00147321
3.0625	0.00137187
3.06417	0.0012123
3.06583	0.00140994
3.0675	0.00136545
3.06917	0.00156366
3.07083	0.00136556
3.0725	0.00119537
3.07417	0.00184648
3.07583	0.00167107
3.0775	0.00137215
3.07917	0.00159564
3.08083	0.00175348
3.0825	0.00120072
3.08417	0.00142038
3.08583	0.00198917
3.0875	0.00135844
3.08917	0.00187305
3.09083	0.0015774
3.0925	0.00172026
3.09417	0.00157875
3.09583	0.00165369
3.0975	0.00185296
3.09917	0.00219292
3.10083	0.00171109
3.1025	0.00165184
3.10417	0.00215852
3.10583	0.00209979
3.1075	0.0018215
3.10917	0.00174721
3.11083	0.00165823
3.1125	0.00151381
3.11417	0.00158712
3.11583	0.00137408
3.1175	0.00164298
3.11917	0.00143401
3.12083	0.00169069
3.1225	0.00165498
3.12417	0.00121095
3.12583	0.00194395
3.1275	0.00145944
3.12917	0.00186767
3.13083	0.00179176
3.1325	0.00155989
3.13417	0.0013277
3.13583	0.00107015
3.1375	0.0016236
3.13917	0.00207302
3.14083	0.00205037
3.1425	0.00193774
3.14417	0.00176021
3.14583	0.00110173
3.1475	0.00152243
3.14917	0.00169352
3.15083	0.00154823
3.1525	0.00129431
3.15417	0.00169129
3.15583	0.00150331
3.1575	0.00180551
3.15917	0.00131778
3.16083	0.00157475
3.1625	0.00122743
3.16417	0.00133053
3.16583	0.00158558
3.1675	0.00126575
3.16917	0.00183569
3.17083	0.00167489
3.1725	0.00165301
3.17417	0.00190389
3.17583	0.00178241
3.1775	0.00150869
3.17917	0.00154947
3.18083	0.00200972
3.1825	0.00114707
3.18417	0.00157382
3.18583	0.00133848
3.1875	0.00186972
3.18917	0.00183489
3.19083	0.0012293
3.1925	0.00202972
3.19417	0.00165441
3.19583	0.00124503
3.1975	0.00164893
3.19917	0.00132217
3.20083	0.0012852
3.2025	0.00211498
3.20417	0.00152833
3.20583	0.00196962
3.2075	0.0017776
3.20917	0.00204758
3.21083	0.00131391
3.2125	0.00199302
3.21417	0.00219489
3.21583	0.00175059
3.2175	0.00194674
3.21917	0.00157179
3.22083	0.00162227
3.2225	0.00186705
3.22417	0.00224618
3.22583	0.00139693
3.2275	0.00162375
3.22917	0.00164168
3.23083	0.00204959
3.2325	0.00115532
3.23417	0.00153747
3.23583	0.00123395
3.2375	0.00193725
3.23917	0.0018553
3.24083	0.00164215
3.2425	0.00151695
3.24417	0.00119296
3.24583	0.00172408
3.2475	0.00158083
3.24917	0.00163895
3.25083	0.00183013
3.2525	0.00207365
3.25417	0.00145601
3.25583	0.00191579
3.2575	0.00162791
3.25917	0.00154701
3.26083	0.00153331
3.2625	0.00159379
3.26417	0.00185979
3.26583	0.00165423
3.2675	0.00151718
3.26917	0.00169264
3.27083	0.00159101
3.2725	0.00173518
3.27417	0.00146721
3.27583	0.00172466
3.2775	0.00132848
3.27917	0.00174475
3.28083	0.00178623
3.2825	0.00138059
3.28417	0.00126074
3.28583	0.00148513
3.2875	0.00181058
3.28917	0.00164599
3.29083	0.0016283
3.2925	0.00196998
3.29417	0.0012488
3.29583	0.00188753
3.2975	0.00166138
3.29917	0.00177289
3.30083	0.00146043
3.3025	0.00165652
3.30417	0.00104495
3.30583	0.00145575
3.3075	0.00192097
3.30917	0.00140443
3.31083	0.00146001
3.3125	0.00151282
3.31417	0.00184214
3.31583	0.00184362
3.3175	0.00167299
3.31917	0.00163253
3.32083	0.00148116
3.3225	0.00157997
3.32417	0.00207258
3.32583	0.00161806
3.3275	0.00187323
3.32917	0.00172783
[truncated: 7,008 more rows]

## Sheet: 35c_datapoints.csv
Sample 1
Time (min)	Abs
0.000833333	0.00189934
0.0025	0.00192492
0.00416667	0.00121635
0.00583333	0.00109094
0.0075	0.00203245
0.00916667	0.00150794
0.0108333	0.00126033
0.0125	0.00176299
0.0141667	0.00197141
0.0158333	0.00208506
0.0175	0.00169355
0.0191667	0.00177167
0.0208333	0.00157093
0.0225	0.00130246
0.0241667	0.0014411
0.0258333	0.00159691
0.0275	0.00192086
0.0291667	0.00196489
0.0308333	0.00207003
0.0325	0.00135385
0.0341667	0.000792056
0.0358333	0.00155464
0.0375	0.0018496
0.0391667	0.00161214
0.0408333	0.00121747
0.0425	0.00102801
0.0441667	0.00109514
0.0458333	0.00148061
0.0475	0.00123595
0.0491667	0.00137475
0.0508333	0.00128559
0.0525	0.00125801
0.0541667	0.00226559
0.0558333	0.00191098
0.0575	0.00197175
0.0591667	0.00147692
0.0608333	0.000977648
0.0625	0.000911754
0.0641667	0.000563255
0.0658333	0.000922597
0.0675	0.00120332
0.0691667	0.000863586
0.0708333	0.00108354
0.0725	0.00130638
0.0741667	0.00127925
0.0758333	0.00177076
0.0775	0.00122915
0.0791667	0.000963612
0.0808333	0.00114832
0.0825	0.000916346
0.0841667	0.000683876
0.0858333	0.00105455
0.0875	0.000754532
0.0891667	0.00117336
0.0908333	0.0010298
0.0925	0.00133133
0.0941667	0.00111813
0.0958333	0.00119849
0.0975	0.0011968
0.0991667	0.0016033
0.100833	0.00200392
0.1025	0.00173898
0.104167	0.00153648
0.105833	0.00110376
0.1075	0.0018411
0.109167	0.00134873
0.110833	0.00110145
0.1125	0.000869214
0.114167	0.000881613
0.115833	0.00143809
0.1175	0.00121528
0.119167	0.00113947
0.120833	0.000986728
0.1225	0.00142807
0.124167	0.00147308
0.125833	0.00109908
0.1275	0.00180398
0.129167	0.00208975
0.130833	0.00165324
0.1325	0.00148929
0.134167	0.00203999
0.135833	0.00156025
0.1375	0.0019198
0.139167	0.00170524
0.140833	0.00115714
0.1425	0.00074486
0.144167	0.00136047
0.145833	0.0011404
0.1475	0.00160281
0.149167	0.00151604
0.150833	0.00150513
0.1525	0.00167258
0.154167	0.0016362
0.155833	0.00193943
0.1575	0.00189068
0.159167	0.00169916
0.160833	0.00140958
0.1625	0.00138903
0.164167	0.0013519
0.165833	0.00103491
0.1675	0.00168035
0.169167	0.0016376
0.170833	0.00111167
0.1725	0.00129901
0.174167	0.00116249
0.175833	0.00143747
0.1775	0.00200132
0.179167	0.00148308
0.180833	0.00180214
0.1825	0.00150417
0.184167	0.00168094
0.185833	0.00145742
0.1875	0.00161635
0.189167	0.0015535
0.190833	0.00187875
0.1925	0.00126284
0.194167	0.00170244
0.195833	0.00171829
0.1975	0.00228107
0.199167	0.00231727
0.200833	0.0018859
0.2025	0.00225747
0.204167	0.0026246
0.205833	0.00157195
0.2075	0.00180406
0.209167	0.0020137
0.210833	0.00143196
0.2125	0.00166566
0.214167	0.0016064
0.215833	0.00196364
0.2175	0.00194845
0.219167	0.00206707
0.220833	0.00164875
0.2225	0.00190194
0.224167	0.00227092
0.225833	0.00176749
0.2275	0.00200977
0.229167	0.00189343
0.230833	0.00198608
0.2325	0.00185314
0.234167	0.00179033
0.235833	0.00198772
0.2375	0.00183673
0.239167	0.00160749
0.240833	0.00147887
0.2425	0.0017297
0.244167	0.00197084
0.245833	0.00201333
0.2475	0.00138571
0.249167	0.00182392
0.250833	0.00227212
0.2525	0.0017003
0.254167	0.00167
0.255833	0.00201461
0.2575	0.0014597
0.259167	0.00160996
0.260833	0.00214263
0.2625	0.00222737
0.264167	0.0024023
0.265833	0.00193158
0.2675	0.00236875
0.269167	0.00201924
0.270833	0.00223449
0.2725	0.00179803
0.274167	0.00245288
0.275833	0.0022728
0.2775	0.00203718
0.279167	0.0016845
0.280833	0.00224717
0.2825	0.00139623
0.284167	0.00234317
0.285833	0.00262905
0.2875	0.00237989
0.289167	0.00194596
0.290833	0.00219836
0.2925	0.0020957
0.294167	0.00214978
0.295833	0.00145843
0.2975	0.00199008
0.299167	0.00189055
0.300833	0.00190771
0.3025	0.00272388
0.304167	0.00174911
0.305833	0.00214911
0.3075	0.00209508
0.309167	0.00184399
0.310833	0.00210785
0.3125	0.00245113
0.314167	0.00206605
0.315833	0.0016976
0.3175	0.00189988
0.319167	0.00216841
0.320833	0.00199014
0.3225	0.00151344
0.324167	0.00219427
0.325833	0.00180117
0.3275	0.00184617
0.329167	0.00168185
0.330833	0.00220434
0.3325	0.00195976
0.334167	0.00209318
0.335833	0.00177235
0.3375	0.00215553
0.339167	0.00219757
0.340833	0.00227706
0.3425	0.0020356
0.344167	0.00219893
0.345833	0.00244403
0.3475	0.00200595
0.349167	0.00290759
0.350833	0.00210876
0.3525	0.00165262
0.354167	0.00168185
0.355833	0.00186278
0.3575	0.00237143
0.359167	0.00249159
0.360833	0.00179847
0.3625	0.00203913
0.364167	0.00227808
0.365833	0.00180016
0.3675	0.0019956
0.369167	0.00255429
0.370833	0.00243468
0.3725	0.00215811
0.374167	0.00245124
0.375833	0.00233005
0.3775	0.00239218
0.379167	0.00191301
0.380833	0.00231709
0.3825	0.00267851
0.384167	0.00238866
0.385833	0.002273
0.3875	0.00251784
0.389167	0.0019724
0.390833	0.00262837
0.3925	0.00218176
0.394167	0.00199487
0.395833	0.00233687
0.3975	0.00195885
0.399167	0.00214573
0.400833	0.00237916
0.4025	0.00237448
0.404167	0.00219757
0.405833	0.00230983
0.4075	0.00210949
0.409167	0.00291729
0.410833	0.00324718
0.4125	0.00257285
0.414167	0.00197833
0.415833	0.00207703
0.4175	0.00210205
0.419167	0.00207838
0.420833	0.00149973
0.4225	0.00160276
0.424167	0.00185896
0.425833	0.00195378
0.4275	0.00158325
0.429167	0.00177193
0.430833	0.00176284
0.4325	0.00270112
0.434167	0.00235873
0.435833	0.00239137
0.4375	0.00189804
0.439167	0.00253536
0.440833	0.00241232
0.4425	0.00244262
0.444167	0.00213066
0.445833	0.00232898
0.4475	0.00283448
0.449167	0.00233106
0.450833	0.00180406
0.4525	0.00223535
0.454167	0.00224899
0.455833	0.00198655
0.4575	0.00223624
0.459167	0.0023117
0.460833	0.00234457
0.4625	0.00191397
0.464167	0.00239176
0.465833	0.00219651
0.4675	0.00263897
0.469167	0.00243453
0.470833	0.00214107
0.4725	0.00212681
0.474167	0.00235555
0.475833	0.00257991
0.4775	0.00303267
0.479167	0.0026788
0.480833	0.00234639
0.4825	0.00282361
0.484167	0.00276142
0.485833	0.00181427
0.4875	0.00213061
0.489167	0.00261056
0.490833	0.00218761
0.4925	0.00225849
0.494167	0.00301169
0.495833	0.00184968
0.4975	0.00221813
0.499167	0.00203019
0.500833	0.00246025
0.5025	0.00244658
0.504167	0.00213488
0.505833	0.00201253
0.5075	0.00228867
0.509167	0.00212718
0.510833	0.00278419
0.5125	0.00265913
0.514167	0.00261384
0.515833	0.00234397
0.5175	0.00251817
0.519167	0.00237182
0.520833	0.00255348
0.5225	0.00273438
0.524167	0.00294103
0.525833	0.00244309
0.5275	0.00250234
0.529167	0.00263627
0.530833	0.00203773
0.5325	0.00255744
0.534167	0.00206524
0.535833	0.00225721
0.5375	0.00293603
0.539167	0.0022174
0.540833	0.00245592
0.5425	0.00264585
0.544167	0.00272334
0.545833	0.00228568
0.5475	0.00309592
0.549167	0.00229036
0.550833	0.0025722
0.5525	0.00267598
0.554167	0.0025615
0.555833	0.00284253
0.5575	0.00241802
0.559167	0.00256679
0.560833	0.00263551
0.5625	0.00247857
0.564167	0.00190126
0.565833	0.00267729
0.5675	0.00243023
0.569167	0.00237713
0.570833	0.00229065
0.5725	0.00258824
0.574167	0.00270974
0.575833	0.00290186
0.5775	0.002297
0.579167	0.00233044
0.580833	0.00307853
0.5825	0.00258413
0.584167	0.0026397
0.585833	0.00268935
0.5875	0.00305345
0.589167	0.00276791
0.590833	0.00183258
0.5925	0.00255434
0.594167	0.00221214
0.595833	0.00243192
0.5975	0.00236974
0.599167	0.0029782
0.600833	0.00263864
0.6025	0.00251023
0.604167	0.00249979
0.605833	0.00287935
0.6075	0.00267255
0.609167	0.00276616
0.610833	0.00258869
0.6125	0.00307832
0.614167	0.00293868
0.615833	0.0024736
0.6175	0.00223051
0.619167	0.00293371
0.620833	0.00270135
0.6225	0.00337635
0.624167	0.00295242
0.625833	0.00233996
0.6275	0.00245007
0.629167	0.00286092
0.630833	0.00287783
0.6325	0.00283742
0.634167	0.00270292
0.635833	0.00274986
0.6375	0.00304289
0.639167	0.00304414
0.640833	0.00271956
0.6425	0.00304584
0.644167	0.00297345
0.645833	0.00257468
0.6475	0.00321524
0.649167	0.00293118
0.650833	0.00249151
0.6525	0.00261033
0.654167	0.002606
0.655833	0.00315017
0.6575	0.0036093
0.659167	0.00310144
0.660833	0.00269244
0.6625	0.00272743
0.664167	0.00281316
0.665833	0.0030589
0.6675	0.00282648
0.669167	0.0029635
0.670833	0.00303888
0.6725	0.00279063
0.674167	0.00247665
0.675833	0.00262809
0.6775	0.00319977
0.679167	0.00281053
0.680833	0.00239931
0.6825	0.00284615
0.684167	0.00271367
0.685833	0.00255765
0.6875	0.00261981
0.689167	0.00296089
0.690833	0.00254161
0.6925	0.00280217
0.694167	0.00269541
0.695833	0.00317174
0.6975	0.00245574
0.699167	0.00297296
0.700833	0.00269851
0.7025	0.00279383
0.704167	0.00300416
0.705833	0.00282293
0.7075	0.00280686
0.709167	0.00340967
0.710833	0.00314246
0.7125	0.00260702
0.714167	0.00276457
0.715833	0.0030883
0.7175	0.00281994
0.719167	0.0025652
0.720833	0.00279242
0.7225	0.00252661
0.724167	0.0029778
0.725833	0.00274332
0.7275	0.00294697
0.729167	0.00306979
0.730833	0.00312277
0.7325	0.00281118
0.734167	0.00291937
0.735833	0.00329418
0.7375	0.00298458
0.739167	0.00335545
0.740833	0.0033956
0.7425	0.00225586
0.744167	0.00215215
0.745833	0.00290603
0.7475	0.00261793
0.749167	0.00266403
0.750833	0.00302636
0.7525	0.0024369
0.754167	0.00343631
0.755833	0.00285579
0.7575	0.00312405
0.759167	0.00343257
0.760833	0.0028838
0.7625	0.00286916
0.764167	0.00326601
0.765833	0.00300911
0.7675	0.00310168
0.769167	0.00322131
0.770833	0.00351895
0.7725	0.00318076
0.774167	0.00332368
0.775833	0.00325514
0.7775	0.00299834
0.779167	0.00340977
0.780833	0.0034009
0.7825	0.00319735
0.784167	0.00307295
0.785833	0.00295106
0.7875	0.00293066
0.789167	0.00293793
0.790833	0.0031065
0.7925	0.00310111
0.794167	0.00319474
0.795833	0.00281806
0.7975	0.00291708
0.799167	0.00240626
0.800833	0.00346853
0.8025	0.00320094
0.804167	0.00329997
0.805833	0.00314765
0.8075	0.00302472
0.809167	0.0029782
0.810833	0.00260543
0.8125	0.00284717
0.814167	0.00339983
0.815833	0.00285907
0.8175	0.0028166
0.819167	0.00314478
0.820833	0.00301813
0.8225	0.00258634
0.824167	0.00310499
0.825833	0.00317823
0.8275	0.00308463
0.829167	0.00310374
0.830833	0.00254814
0.8325	0.00330704
0.834167	0.00255387
0.835833	0.00322854
0.8375	0.00345765
0.839167	0.00355261
0.840833	0.00353766
0.8425	0.00342206
0.844167	0.00337964
0.845833	0.00279784
0.8475	0.00299597
0.849167	0.00335545
0.850833	0.0026403
0.8525	0.00307318
0.854167	0.00295383
0.855833	0.00268354
0.8575	0.00304711
0.859167	0.00328057
0.860833	0.00316835
0.8625	0.00268489
0.864167	0.00300139
0.865833	0.00297556
0.8675	0.00295977
0.869167	0.00304002
0.870833	0.00338319
0.8725	0.00312694
0.874167	0.00282528
0.875833	0.00366613
0.8775	0.00308953
0.879167	0.00320084
0.880833	0.00354421
0.8825	0.00324384
0.884167	0.0034874
0.885833	0.00342342
0.8875	0.00322838
0.889167	0.00296545
0.890833	0.00269086
0.8925	0.00333905
0.894167	0.00334192
0.895833	0.00261108
0.8975	0.0030456
0.899167	0.0027993
0.900833	0.00284649
0.9025	0.00284391
0.904167	0.00333193
0.905833	0.00353724
0.9075	0.00278888
0.909167	0.0031653
0.910833	0.00341603
0.9125	0.00352291
0.914167	0.00331787
0.915833	0.00329893
0.9175	0.00380527
0.919167	0.00339866
0.920833	0.00360275
0.9225	0.00335825
0.924167	0.00298688
0.925833	0.00278487
0.9275	0.00346464
0.929167	0.00297009
0.930833	0.00311644
0.9325	0.00283573
0.934167	0.00327285
0.935833	0.0031082
0.9375	0.00374307
0.939167	0.00352461
0.940833	0.00548793
0.9425	0.00438109
0.944167	0.00363123
0.945833	0.00345867
0.9475	0.00338386
0.949167	0.00366119
0.950833	0.00330428
0.9525	0.00293996
0.954167	0.00315487
0.955833	0.00322058
0.9575	0.00286267
0.959167	0.00290874
0.960833	0.00291341
0.9625	0.00341642
0.964167	0.00311091
0.965833	0.00325868
0.9675	0.00304333
0.969167	0.00336208
0.970833	0.00295925
0.9725	0.00318475
0.974167	0.0031586
0.975833	0.00299065
0.9775	0.00352523
0.979167	0.0033361
0.980833	0.00346493
0.9825	0.00334836
0.984167	0.00421594
0.985833	0.0036424
0.9875	0.00279222
0.989167	0.00357824
0.990833	0.00354387
0.9925	0.00353074
0.994167	0.00314616
0.995833	0.00340875
0.9975	0.00309083
0.999167	0.003497
1.00083	0.00319711
1.0025	0.00357842
1.00417	0.00365195
1.00583	0.00365608
1.0075	0.00360528
1.00917	0.00317484
1.01083	0.00342141
1.0125	0.00338595
1.01417	0.00360118
1.01583	0.00372458
1.0175	0.00352719
1.01917	0.00331291
1.02083	0.00402669
1.0225	0.00347197
1.02417	0.00413631
1.02583	0.00393541
1.0275	0.00329953
1.02917	0.00339939
1.03083	0.00343263
1.0325	0.00319768
1.03417	0.00298622
1.03583	0.00349288
1.0375	0.003588
1.03917	0.00360773
1.04083	0.00341288
1.0425	0.00341666
1.04417	0.00364692
1.04583	0.00367031
1.0475	0.00351811
1.04917	0.00349118
1.05083	0.00337758
1.0525	0.00350556
1.05417	0.00369774
1.05583	0.0038663
1.0575	0.00333769
1.05917	0.00350376
1.06083	0.00381509
1.0625	0.00347453
1.06417	0.00342592
1.06583	0.00335874
1.0675	0.00325094
1.06917	0.00362872
1.07083	0.00319891
1.0725	0.0032199
1.07417	0.00300968
1.07583	0.00347949
1.0775	0.00339803
1.07917	0.00407819
1.08083	0.00369532
1.0825	0.00313776
1.08417	0.00369119
1.08583	0.00424799
1.0875	0.00263686
1.08917	0.00309495
1.09083	0.00354737
1.0925	0.00341061
1.09417	0.00321602
1.09583	0.00304876
1.0975	0.00338097
1.09917	0.00374973
1.10083	0.00393528
1.1025	0.00384426
1.10417	0.00327222
1.10583	0.00276054
1.1075	0.00375064
1.10917	0.00372273
1.11083	0.00301104
1.1125	0.00345092
1.11417	0.00334171
1.11583	0.00363629
1.1175	0.00350569
1.11917	0.00368051
1.12083	0.00342282
1.1225	0.00353593
1.12417	0.00334001
1.12583	0.00369526
1.1275	0.00338206
1.12917	0.00398039
1.13083	0.00343049
1.1325	0.00370341
1.13417	0.00346595
1.13583	0.00362206
1.1375	0.00337189
1.13917	0.00343297
1.14083	0.00351083
1.1425	0.00299214
1.14417	0.00387249
1.14583	0.00372119
1.1475	0.0030614
1.14917	0.00320063
1.15083	0.00359207
1.1525	0.00378022
1.15417	0.00385684
1.15583	0.00335292
1.1575	0.00338934
1.15917	0.00334541
1.16083	0.00410103
1.1625	0.00397773
1.16417	0.00416994
1.16583	0.00419399
1.1675	0.00367952
1.16917	0.00405224
1.17083	0.00370278
1.1725	0.00382916
1.17417	0.00408146
1.17583	0.00380448
1.1775	0.00331364
1.17917	0.00384736
1.18083	0.00353228
1.1825	0.0035582
1.18417	0.00399779
1.18583	0.0034582
1.1875	0.00397689
1.18917	0.00349851
1.19083	0.00396616
1.1925	0.00349914
1.19417	0.0041229
1.19583	0.00332373
1.1975	0.00363629
1.19917	0.00431588
1.20083	0.00394382
1.2025	0.00439882
1.20417	0.00418364
1.20583	0.00449116
1.2075	0.00316446
1.20917	0.00414587
1.21083	0.00363775
1.2125	0.0037878
1.21417	0.00345538
1.21583	0.00387933
1.2175	0.00372923
1.21917	0.00388291
1.22083	0.00344053
1.2225	0.00338577
1.22417	0.0036454
1.22583	0.00387596
1.2275	0.00365918
1.22917	0.00378628
1.23083	0.00363624
1.2325	0.00347931
1.23417	0.00371268
1.23583	0.00406489
1.2375	0.00399758
1.23917	0.00369939
1.24083	0.00422266
1.2425	0.00376333
1.24417	0.00365561
1.24583	0.00386324
1.2475	0.00389568
1.24917	0.00353927
1.25083	0.00353703
1.2525	0.00362454
1.25417	0.00327149
1.25583	0.00358735
1.2575	0.00401606
1.25917	0.00394257
1.26083	0.00408747
1.2625	0.00395534
1.26417	0.00359406
1.26583	0.0037086
1.2675	0.00387805
1.26917	0.00374526
1.27083	0.00370746
1.2725	0.00366579
1.27417	0.00327775
1.27583	0.00395474
1.2775	0.00373375
1.27917	0.00307696
1.28083	0.00403967
1.2825	0.00391812
1.28417	0.00414958
1.28583	0.00355945
1.2875	0.00414028
1.28917	0.00405828
1.29083	0.00383109
1.2925	0.0032693
1.29417	0.0035136
1.29583	0.00393162
1.2975	0.00371678
1.29917	0.00411088
1.30083	0.00398536
1.3025	0.00377075
1.30417	0.00372996
1.30583	0.00373899
1.3075	0.00359964
1.30917	0.00433873
1.31083	0.00361241
1.3125	0.00388599
1.31417	0.00409713
1.31583	0.00395195
1.3175	0.0038259
1.31917	0.00407119
1.32083	0.00328943
1.3225	0.00354256
1.32417	0.00399197
1.32583	0.00397689
1.3275	0.00423069
1.32917	0.00381125
1.33083	0.00336033
1.3325	0.00416056
1.33417	0.00340205
1.33583	0.00500439
1.3375	0.00947652
1.33917	0.00445172
1.34083	0.00361387
1.3425	0.00425688
1.34417	0.00414195
1.34583	0.00320282
1.3475	0.00366025
1.34917	0.00396096
1.35083	0.00441958
1.3525	0.00344416
1.35417	0.00346798
1.35583	0.00393674
1.3575	0.00376153
1.35917	0.00364754
1.36083	0.00344379
1.3625	0.00395688
1.36417	0.00399939
1.36583	0.00382036
1.3675	0.00390323
1.36917	0.00415288
1.37083	0.00393089
1.3725	0.00419597
1.37417	0.00424059
1.37583	0.00386538
1.3775	0.00472843
1.37917	0.00366676
1.38083	0.00428765
1.3825	0.0040791
1.38417	0.00413241
1.38583	0.00467889
1.3875	0.00431531
1.38917	0.00378853
1.39083	0.00420847
1.3925	0.00381412
1.39417	0.00388019
1.39583	0.00381271
1.3975	0.0031447
1.39917	0.00382932
1.40083	0.00388753
1.4025	0.00381921
1.40417	0.00392533
1.40583	0.00329932
1.4075	0.00387494
1.40917	0.00435541
1.41083	0.00362663
1.4125	0.0041419
1.41417	0.00366584
1.41583	0.00387393
1.4175	0.00429128
1.41917	0.00407495
1.42083	0.00384674
1.4225	0.00432786
1.42417	0.00408446
1.42583	0.00358591
1.4275	0.00398196
1.42917	0.00389526
1.43083	0.00366837
1.4325	0.00414558
1.43417	0.00411511
1.43583	0.00414501
1.4375	0.00446388
1.43917	0.00376239
1.44083	0.00383284
1.4425	0.00382271
1.44417	0.00372482
1.44583	0.0038582
1.4475	0.00415238
1.44917	0.00382169
1.45083	0.00423555
1.4525	0.00400367
1.45417	0.00446174
1.45583	0.00403244
1.4575	0.00417091
1.45917	0.00432391
1.46083	0.0039823
1.4625	0.00433188
1.46417	0.00405593
1.46583	0.00374826
1.4675	0.00394377
1.46917	0.00387369
1.47083	0.00430825
1.4725	0.00401397
1.47417	0.00392731
1.47583	0.00403398
1.4775	0.00411901
1.47917	0.00447113
1.48083	0.00392535
1.4825	0.00378479
1.48417	0.00368109
1.48583	0.00436559
1.4875	0.00418743
1.48917	0.00439257
1.49083	0.00394082
1.4925	0.00454853
1.49417	0.00374928
1.49583	0.00407474
1.4975	0.00383629
1.49917	0.00402455
1.50083	0.00373346
1.5025	0.00363783
1.50417	0.00376973
1.50583	0.00445431
1.5075	0.00447123
1.50917	0.00406343
1.51083	0.00409272
1.5125	0.00390535
1.51417	0.00446953
1.51583	0.00453976
1.5175	0.00438133
1.51917	0.0046627
1.52083	0.00370855
1.5225	0.00433329
1.52417	0.00417295
1.52583	0.00392157
1.5275	0.00404048
1.52917	0.00425314
1.53083	0.0046245
1.5325	0.00423787
1.53417	0.00389244
1.53583	0.00384669
1.5375	0.00457858
1.53917	0.00403043
1.54083	0.00384763
1.5425	0.00417878
1.54417	0.00387826
1.54583	0.00374712
1.5475	0.00439723
1.54917	0.00408882
1.55083	0.00411867
1.5525	0.00399453
1.55417	0.00388239
1.55583	0.00378503
1.5575	0.00387199
1.55917	0.00445193
1.56083	0.00425502
1.5625	0.00412562
1.56417	0.00369132
1.56583	0.00432278
1.5675	0.00425915
1.56917	0.00371471
1.57083	0.00407563
1.5725	0.00442047
1.57417	0.00444843
1.57583	0.00403839
1.5775	0.00414524
1.57917	0.00465718
1.58083	0.00406055
1.5825	0.00462908
1.58417	0.00434211
1.58583	0.00393653
1.5875	0.00416001
1.58917	0.00446914
1.59083	0.00435105
1.5925	0.00389735
1.59417	0.00421696
1.59583	0.00376278
1.5975	0.00398152
1.59917	0.00404783
1.60083	0.00372477
1.6025	0.00472662
1.60417	0.00401182
1.60583	0.00389842
1.6075	0.0038248
1.60917	0.00452857
1.61083	0.00451706
1.6125	0.00413942
1.61417	0.00400101
1.61583	0.00438075
1.6175	0.00420541
1.61917	0.00391433
1.62083	0.00464336
1.6225	0.00391467
1.62417	0.00426062
1.62583	0.00410273
1.6275	0.00420915
1.62917	0.00370505
1.63083	0.00415112
1.6325	0.00468321
1.63417	0.00468517
1.63583	0.00428503
1.6375	0.00417684
1.63917	0.00453382
1.64083	0.00443151
1.6425	0.00409645
1.64417	0.00436838
1.64583	0.00406857
1.6475	0.00406672
1.64917	0.00418719
1.65083	0.00360779
1.6525	0.00451193
1.65417	0.00428482
1.65583	0.00416848
1.6575	0.00452352
1.65917	0.00432616
1.66083	0.00440395
1.6625	0.00441182
1.66417	0.00392674
1.66583	0.00398857
1.6675	0.00450304
1.66917	0.00468263
1.67083	0.00442698
1.6725	0.00434783
1.67417	0.00425032
1.67583	0.00453388
1.6775	0.00428843
1.67917	0.00412235
1.68083	0.00423257
1.6825	0.0042235
1.68417	0.00368821
1.68583	0.003977
1.6875	0.00395121
1.68917	0.00443164
1.69083	0.00468415
1.6925	0.00388079
1.69417	0.00409554
1.69583	0.00440889
1.6975	0.00446145
1.69917	0.00449122
1.70083	0.00432522
1.7025	0.00455232
1.70417	0.00408198
1.70583	0.00502859
1.7075	0.00421173
1.70917	0.00429857
1.71083	0.00424885
1.7125	0.0038651
1.71417	0.00405953
1.71583	0.00428851
1.7175	0.00390527
1.71917	0.00455543
1.72083	0.00452409
1.7225	0.00373612
1.72417	0.00423539
1.72583	0.00472566
1.7275	0.00413539
1.72917	0.00440816
1.73083	0.0037838
1.7325	0.00403725
1.73417	0.00408125
1.73583	0.00390691
1.7375	0.00414456
1.73917	0.00423521
1.74083	0.00429188
1.7425	0.00443428
1.74417	0.00416775
1.74583	0.00411172
1.7475	0.00429646
1.74917	0.00455888
1.75083	0.00351109
1.7525	0.00395189
1.75417	0.00467199
1.75583	0.00420031
1.7575	0.00456064
1.75917	0.00438567
1.76083	0.00482472
1.7625	0.00441974
1.76417	0.00427779
1.76583	0.00405755
1.7675	0.00432475
1.76917	0.00412703
1.77083	0.00395722
1.7725	0.00445646
1.77417	0.00410787
1.77583	0.00448923
1.7775	0.0047529
1.77917	0.00427978
1.78083	0.00397622
1.7825	0.00471401
1.78417	0.00427939
1.78583	0.00377581
1.7875	0.00425327
1.78917	0.00469242
1.79083	0.00395372
1.7925	0.00402562
1.79417	0.00462845
1.79583	0.00479975
1.7975	0.00465145
1.79917	0.00454374
1.80083	0.00448782
1.8025	0.00418358
1.80417	0.00457288
1.80583	0.00510506
1.8075	0.00447542
1.80917	0.00440408
1.81083	0.00459676
1.8125	0.00438771
1.81417	0.00501707
1.81583	0.0042144
1.8175	0.00431797
1.81917	0.00459454
1.82083	0.00452697
1.8225	0.00445907
1.82417	0.00507023
1.82583	0.00416751
1.8275	0.00466327
1.82917	0.00472953
1.83083	0.00432731
1.8325	0.0044318
1.83417	0.00448562
1.83583	0.00462157
1.8375	0.00432027
1.83917	0.00425094
1.84083	0.00465529
1.8425	0.00440549
1.84417	0.00443156
1.84583	0.00476305
1.8475	0.00451193
1.84917	0.00409612
1.85083	0.00419103
1.8525	0.00419025
1.85417	0.00425625
1.85583	0.00517432
1.8575	0.0044495
1.85917	0.00474298
1.86083	0.00434603
1.8625	0.00425084
1.86417	0.00461029
1.86583	0.00491142
1.8675	0.00410923
1.86917	0.00489974
1.87083	0.00441809
1.8725	0.00489875
1.87417	0.0047814
1.87583	0.00476276
1.8775	0.00455391
1.87917	0.00430919
1.88083	0.00440904
1.8825	0.00468088
1.88417	0.00461646
1.88583	0.00469085
1.8875	0.00434564
1.88917	0.00438279
1.89083	0.00411007
1.8925	0.00436423
1.89417	0.0038821
1.89583	0.00422324
1.8975	0.00419624
1.89917	0.0047619
1.90083	0.0039886
1.9025	0.0042001
1.90417	0.00427515
1.90583	0.00411182
1.9075	0.00453602
1.90917	0.00432367
1.91083	0.00460124
1.9125	0.0047053
1.91417	0.00481252
1.91583	0.00450322
1.9175	0.00399842
1.91917	0.00442766
1.92083	0.00454549
1.9225	0.00475523
1.92417	0.00440782
1.92583	0.00428119
1.9275	0.00454055
1.92917	0.0043386
1.93083	0.0046823
1.9325	0.00409146
1.93417	0.00467821
1.93583	0.00434896
1.9375	0.00458719
1.93917	0.00475206
1.94083	0.00474442
1.9425	0.00483173
1.94417	0.00466788
1.94583	0.00467583
1.9475	0.00452177
1.94917	0.00465547
1.95083	0.00432095
1.9525	0.00445178
1.95417	0.00418494
1.95583	0.00454005
1.9575	0.00494501
1.95917	0.00472743
1.96083	0.00470569
1.9625	0.00433149
1.96417	0.0044671
1.96583	0.00445567
1.9675	0.00425839
1.96917	0.0046207
1.97083	0.00458013
1.9725	0.00432668
1.97417	0.00434862
1.97583	0.00475868
1.9775	0.00470284
1.97917	0.00473455
1.98083	0.0042408
1.9825	0.00423573
1.98417	0.00436616
1.98583	0.00445902
1.9875	0.00417007
1.98917	0.00439971
1.99083	0.00444231
1.9925	0.00483854
1.99417	0.00466934
1.99583	0.00474332
1.9975	0.00449171
1.99917	0.00435212
2.00083	0.00454023
2.0025	0.00429539
2.00417	0.00480982
2.00583	0.0043932
2.0075	0.00438109
2.00917	0.00434958
2.01083	0.00448606
2.0125	0.00442578
2.01417	0.00438405
2.01583	0.00434467
2.0175	0.00435039
2.01917	0.00477679
2.02083	0.00468104
2.0225	0.00425829
2.02417	0.00483469
2.02583	0.00489432
2.0275	0.00430339
2.02917	0.00492914
2.03083	0.00517893
2.0325	0.00411059
2.03417	0.00412319
2.03583	0.00462465
2.0375	0.00489896
2.03917	0.00486566
2.04083	0.00440261
2.0425	0.00459734
2.04417	0.00447966
2.04583	0.00481587
2.0475	0.00496088
2.04917	0.00470561
2.05083	0.00495527
2.0525	0.00458698
2.05417	0.00503619
2.05583	0.00439017
2.0575	0.00472812
2.05917	0.00527375
2.06083	0.00476826
2.0625	0.00488254
2.06417	0.00453388
2.06583	0.00470901
2.0675	0.00510632
2.06917	0.0047568
2.07083	0.00492537
2.0725	0.00467552
2.07417	0.00422961
2.07583	0.00472662
2.0775	0.00434077
2.07917	0.00492286
2.08083	0.00524739
2.0825	0.00479333
2.08417	0.00402379
2.08583	0.00437725
2.0875	0.00467172
2.08917	0.00430728
2.09083	0.00444385
2.0925	0.00419874
2.09417	0.00426598
2.09583	0.00478789
2.0975	0.00437662
2.09917	0.00474832
2.10083	0.00441234
2.1025	0.00485749
2.10417	0.00462049
2.10583	0.00454622
2.1075	0.00446553
2.10917	0.005247
2.11083	0.00477096
2.1125	0.00410918
2.11417	0.00478535
2.11583	0.00497407
2.1175	0.00455936
2.11917	0.00469143
2.12083	0.00461827
2.1225	0.0043449
2.12417	0.00439811
2.12583	0.00471841
2.1275	0.00471027
2.12917	0.00529094
2.13083	0.00485189
2.1325	0.00470375
2.13417	0.00466837
2.13583	0.00457484
2.1375	0.00509663
2.13917	0.00493396
2.14083	0.00439328
2.1425	0.00447293
2.14417	0.00478627
2.14583	0.00461704
2.1475	0.00436227
2.14917	0.00466254
2.15083	0.00480778
2.1525	0.00510349
2.15417	0.00400827
2.15583	0.00495119
2.1575	0.00432346
2.15917	0.00496462
2.16083	0.00466039
2.1625	0.00477883
2.16417	0.00449166
2.16583	0.00457414
2.1675	0.00441482
2.16917	0.00492401
2.17083	0.0041851
2.1725	0.00454549
2.17417	0.00512746
2.17583	0.00504019
2.1775	0.0047491
2.17917	0.00512123
2.18083	0.00487762
2.1825	0.00486584
2.18417	0.00487783
2.18583	0.00509658
2.1875	0.00447265
2.18917	0.00446443
2.19083	0.00461374
2.1925	0.00439338
2.19417	0.00475303
2.19583	0.00487241
2.1975	0.00442646
2.19917	0.00473916
2.20083	0.00490563
2.2025	0.00528572
2.20417	0.00481027
2.20583	0.00466605
2.2075	0.00476394
2.20917	0.00490241
2.21083	0.00457979
2.2125	0.00477415
2.21417	0.00443718
2.21583	0.00496179
2.2175	0.00474832
2.21917	0.00480019
2.22083	0.00508427
2.2225	0.00505787
2.22417	0.00516397
2.22583	0.00456812
2.2275	0.0047333
2.22917	0.00451261
2.23083	0.00453733
2.2325	0.00503163
2.23417	0.00493404
2.23583	0.0049138
2.2375	0.00434647
2.23917	0.00484848
2.24083	0.00442196
2.2425	0.00418476
2.24417	0.00496734
2.24583	0.00454785
2.2475	0.0053478
2.24917	0.00439328
2.25083	0.00485631
2.2525	0.00486644
2.25417	0.00443122
2.25583	0.00444294
2.2575	0.00500597
2.25917	0.00472521
2.26083	0.00489181
2.2625	0.00450333
2.26417	0.00473484
2.26583	0.00454238
2.2675	0.00481265
2.26917	0.00430995
2.27083	0.0048644
2.2725	0.00477051
2.27417	0.00488173
2.27583	0.00450082
2.2775	0.00449838
2.27917	0.00456637
2.28083	0.0048149
2.2825	0.00464896
2.28417	0.00541778
2.28583	0.0042791
2.2875	0.00431541
2.28917	0.00485524
2.29083	0.004166
2.2925	0.00479922
2.29417	0.00478915
2.29583	0.00473183
2.2975	0.00445907
2.29917	0.00463538
2.30083	0.00488694
2.3025	0.00430788
2.30417	0.00438833
2.30583	0.00459274
2.3075	0.00472097
2.30917	0.00482828
2.31083	0.00505894
2.3125	0.00501453
2.31417	0.00507827
2.31583	0.00460412
2.3175	0.00423471
2.31917	0.00504608
2.32083	0.00487097
2.3225	0.00495781
2.32417	0.00507861
2.32583	0.00465262
2.3275	0.00447639
2.32917	0.00444746
2.33083	0.0051979
2.3325	0.00506931
2.33417	0.00493833
2.33583	0.00453539
2.3375	0.00527993
2.33917	0.00494111
2.34083	0.00410638
2.3425	0.00462076
2.34417	0.00419116
2.34583	0.00452493
2.3475	0.00457034
2.34917	0.00446783
2.35083	0.00544879
2.3525	0.00477172
2.35417	0.00502267
2.35583	0.00509571
2.3575	0.00518682
2.35917	0.0046493
2.36083	0.00449438
2.3625	0.00459132
2.36417	0.00489948
2.36583	0.00481875
2.3675	0.00481791
2.36917	0.0047256
2.37083	0.00465474
2.3725	0.00477698
2.37417	0.00497748
2.37583	0.00533307
2.3775	0.00449891
2.37917	0.00484186
2.38083	0.00434166
2.3825	0.00463344
2.38417	0.00488045
2.38583	0.00454724
2.3875	0.00509401
2.38917	0.00496614
2.39083	0.00509045
2.3925	0.00496137
2.39417	0.00453296
2.39583	0.00448154
2.3975	0.00470964
2.39917	0.00484663
2.40083	0.00477624
2.4025	0.00434014
2.40417	0.00439145
2.40583	0.00515069
2.4075	0.00516877
2.40917	0.00523437
2.41083	0.00505771
2.4125	0.00482419
2.41417	0.00482634
2.41583	0.0044189
2.4175	0.00462332
2.41917	0.00452404
2.42083	0.00457395
2.4225	0.00442471
2.42417	0.00481066
2.42583	0.00505884
2.4275	0.00485513
2.42917	0.00516968
2.43083	0.00492296
2.4325	0.00456247
2.43417	0.00500898
2.43583	0.00435604
2.4375	0.00501827
2.43917	0.00528606
2.44083	0.00487398
2.4425	0.00515059
2.44417	0.0050289
2.44583	0.00458583
2.4475	0.00461578
2.44917	0.00464425
2.45083	0.00513948
2.4525	0.00493493
2.45417	0.00500123
2.45583	0.00463373
2.4575	0.00493912
2.45917	0.00489087
2.46083	0.0044756
2.4625	0.00471322
2.46417	0.00563599
2.46583	0.00511727
2.4675	0.0047109
2.46917	0.0058017
2.47083	0.00485495
2.4725	0.00472039
2.47417	0.00455444
2.47583	0.00515195
2.4775	0.005388
2.47917	0.00496302
2.48083	0.00486689
2.4825	0.00516497
2.48417	0.00503791
2.48583	0.00476905
2.4875	0.00532099
2.48917	0.00490524
2.49083	0.00508733
2.4925	0.00479941
2.49417	0.00483875
2.49583	0.00444045
2.4975	0.0053473
2.49917	0.00519994
2.50083	0.00502744
2.5025	0.00511787
2.50417	0.00469096
2.50583	0.00543736
2.5075	0.00496072
2.50917	0.0051711
2.51083	0.0053
2.5125	0.0049542
2.51417	0.00495786
2.51583	0.00546638
2.5175	0.00458018
2.51917	0.00481118
2.52083	0.00494174
2.5225	0.00548475
2.52417	0.00530472
2.52583	0.0045688
2.5275	0.00514215
2.52917	0.00499272
2.53083	0.00515357
2.5325	0.00442304
2.53417	0.00511992
2.53583	0.00523974
2.5375	0.0053282
2.53917	0.00516866
2.54083	0.00524684
2.5425	0.00504457
2.54417	0.00549382
2.54583	0.00459619
2.5475	0.00529751
2.54917	0.00477067
2.55083	0.00533113
2.5525	0.00485081
2.55417	0.00460425
2.55583	0.0044783
2.5575	0.00515245
2.55917	0.00512102
2.56083	0.00509283
2.5625	0.00518409
2.56417	0.00471995
2.56583	0.0047161
2.5675	0.00542879
2.56917	0.00525824
2.57083	0.00570126
2.5725	0.00524744
2.57417	0.00488804
2.57583	0.00494116
2.5775	0.00549288
2.57917	0.00462518
2.58083	0.00472113
2.5825	0.00507062
2.58417	0.00523384
2.58583	0.00486882
2.5875	0.00507487
2.58917	0.00528129
2.59083	0.00483849
2.5925	0.00552049
2.59417	0.004978
2.59583	0.00495391
2.5975	0.00476208
2.59917	0.00543254
2.60083	0.00498698
2.6025	0.00491697
2.60417	0.00445261
2.60583	0.00501749
2.6075	0.00557937
2.60917	0.00513375
2.61083	0.00527896
2.6125	0.00481825
2.61417	0.00528237
2.61583	0.00487511
2.6175	0.00476638
2.61917	0.00465048
2.62083	0.00475957
2.6225	0.00486176
2.62417	0.00468863
2.62583	0.00527653
2.6275	0.00503304
2.62917	0.0052186
2.63083	0.0052219
2.6325	0.00514357
2.63417	0.00530993
2.63583	0.00480069
2.6375	0.00470252
2.63917	0.00494378
2.64083	0.00495902
2.6425	0.00503375
2.64417	0.00547466
2.64583	0.00546087
2.6475	0.00532241
2.64917	0.00504857
2.65083	0.00538187
2.6525	0.00479831
2.65417	0.00457531
2.65583	0.00494757
2.6575	0.00495629
2.65917	0.0053402
2.66083	0.00529088
2.6625	0.0047563
2.66417	0.00489613
2.66583	0.00484409
2.6675	0.00578413
2.66917	0.00482302
2.67083	0.00523198
2.6725	0.00501754
2.67417	0.00491228
2.67583	0.00504388
2.6775	0.00500041
2.67917	0.00501618
2.68083	0.00494977
2.6825	0.00499101
2.68417	0.00485393
2.68583	0.00497577
2.6875	0.00489364
2.68917	0.00467929
2.69083	0.00508849
2.6925	0.00472087
2.69417	0.00557932
2.69583	0.00509443
2.6975	0.00450571
2.69917	0.00519106
2.70083	0.00526549
2.7025	0.00514236
2.70417	0.00535653
2.70583	0.00499222
2.7075	0.00530949
2.70917	0.0045242
2.71083	0.00479951
2.7125	0.00480493
2.71417	0.0053473
2.71583	0.00523117
2.7175	0.00538942
2.71917	0.0049509
2.72083	0.00533824
2.7225	0.00511125
2.72417	0.00543416
2.72583	0.00478569
2.7275	0.00495137
2.72917	0.00491561
2.73083	0.00485539
2.7325	0.00522292
2.73417	0.00530425
2.73583	0.00471008
2.7375	0.00501827
2.73917	0.00460323
2.74083	0.00483616
2.7425	0.00506355
2.74417	0.00521723
2.74583	0.00514543
2.7475	0.00529054
2.74917	0.00479616
2.75083	0.00494886
2.7525	0.00546889
2.75417	0.00531384
2.75583	0.00507248
2.7575	0.00535359
2.75917	0.00535931
2.76083	0.00534067
2.7625	0.00497339
2.76417	0.00459166
2.76583	0.00489047
2.7675	0.00482493
2.76917	0.00472906
2.77083	0.00518619
2.7725	0.00529371
2.77417	0.00557961
2.77583	0.00513563
2.7775	0.00519258
2.77917	0.00528129
2.78083	0.00503338
2.7825	0.00514147
2.78417	0.00488526
2.78583	0.00527886
2.7875	0.00492129
2.78917	0.00572828
2.79083	0.00489325
2.7925	0.00504726
2.79417	0.00477713
2.79583	0.00503838
2.7975	0.00529288
2.79917	0.00531628
2.80083	0.00469731
2.8025	0.00534167
2.80417	0.00506104
2.80583	0.00500426
2.8075	0.00435722
2.80917	0.0051519
2.81083	0.00530045
2.8125	0.00552266
2.81417	0.00509925
2.81583	0.00509653
2.8175	0.00540297
2.81917	0.00528997
2.82083	0.00482404
2.8225	0.00529424
2.82417	0.00552686
2.82583	0.00473502
2.8275	0.00552468
2.82917	0.00498745
2.83083	0.0054749
2.8325	0.00501584
2.83417	0.00490903
2.83583	0.00523057
2.8375	0.00468376
2.83917	0.0054226
2.84083	0.0049154
2.8425	0.0051486
2.84417	0.00492739
2.84583	0.00515494
2.8475	0.00506049
2.84917	0.00599207
2.85083	0.00518024
2.8525	0.00525839
2.85417	0.00507222
2.85583	0.00521142
2.8575	0.00502508
2.85917	0.00492933
2.86083	0.00499759
2.8625	0.00521663
2.86417	0.00468219
2.86583	0.00517416
2.8675	0.00529723
2.86917	0.0049022
2.87083	0.004916
2.8725	0.00525538
2.87417	0.00466526
2.87583	0.00533444
2.8775	0.00526935
2.87917	0.00526686
2.88083	0.00501754
2.8825	0.00536072
2.88417	0.00518084
2.88583	0.00490678
2.8875	0.0052673
2.88917	0.00517919
2.89083	0.00487579
2.8925	0.0049676
2.89417	0.00490898
2.89583	0.00514084
2.8975	0.00565825
2.89917	0.00524781
2.90083	0.00507398
2.9025	0.0057894
2.90417	0.00542664
2.90583	0.00500466
2.9075	0.00522439
2.90917	0.00523238
2.91083	0.00515669
2.9125	0.00490825
2.91417	0.00503901
2.91583	0.00539713
2.9175	0.00558522
2.91917	0.00474306
2.92083	0.00492398
2.9225	0.00453699
2.92417	0.00534067
2.92583	0.00502626
2.9275	0.00517547
2.92917	0.00452818
2.93083	0.00529951
2.9325	0.00554621
2.93417	0.00596168
2.93583	0.00521474
2.9375	0.00556123
2.93917	0.00523769
2.94083	0.00572254
2.9425	0.00522868
2.94417	0.00534644
2.94583	0.00532343
2.9475	0.00529723
2.94917	0.00542567
2.95083	0.00550019
2.9525	0.00557801
2.95417	0.00566685
2.95583	0.00522562
2.9575	0.0053473
2.95917	0.00509472
2.96083	0.0052923
2.9625	0.00515392
2.96417	0.00575721
2.96583	0.00514388
2.9675	0.0055607
2.96917	0.00558918
2.97083	0.00574522
2.9725	0.00526028
2.97417	0.00510053
2.97583	0.00578418
2.9775	0.0047306
2.97917	0.00525771
2.98083	0.00512293
2.9825	0.00535312
2.98417	0.00530716
2.98583	0.00536554
2.9875	0.00502202
2.98917	0.00545993
2.99083	0.00551283
2.9925	0.00612133
2.99417	0.00549639
2.99583	0.00530716
2.9975	0.00576112
2.99917	0.00485173
3.00083	0.0054134
3.0025	0.00576959
3.00417	0.00559644
3.00583	0.00550712
3.0075	0.00584546
3.00917	0.00582466
3.01083	0.0054966
3.0125	0.00489249
3.01417	0.00527275
3.01583	0.00496014
3.0175	0.00522103
3.01917	0.00514781
3.02083	0.00485961
3.0225	0.00536602
3.02417	0.00499544
3.02583	0.00561092
3.0275	0.00512555
3.02917	0.00522596
3.03083	0.00546496
3.0325	0.00508021
3.03417	0.00587774
3.03583	0.00504666
3.0375	0.00466929
3.03917	0.0050607
3.04083	0.005332
3.0425	0.00542074
3.04417	0.00538677
3.04583	0.00512379
3.0475	0.00608423
3.04917	0.00509755
3.05083	0.00535312
3.0525	0.0054019
3.05417	0.00490134
3.05583	0.00580779
3.0575	0.00525716
3.05917	0.0050376
3.06083	0.00526413
3.0625	0.00544297
3.06417	0.00548373
3.06583	0.00561865
3.0675	0.00511952
3.06917	0.00504621
3.07083	0.00536748
3.0725	0.00561325
3.07417	0.00559844
3.07583	0.00546887
3.0775	0.00570779
3.07917	0.00525742
3.08083	0.00581356
3.0825	0.00571131
3.08417	0.00549361
3.08583	0.00550423
3.0875	0.00535891
3.08917	0.00537943
3.09083	0.00564047
3.0925	0.00569093
3.09417	0.00548601
3.09583	0.00534882
3.0975	0.00535218
3.09917	0.00499979
3.10083	0.00563641
3.1025	0.00526859
3.10417	0.0052814
3.10583	0.0051695
3.1075	0.00515428
3.10917	0.00490095
3.11083	0.00534447
3.1125	0.00515014
3.11417	0.00533493
3.11583	0.00535409
3.1175	0.00558297
3.11917	0.00521446
3.12083	0.00523125
3.1225	0.00516987
3.12417	0.00537666
3.12583	0.0050399
3.1275	0.00533113
3.12917	0.00548903
3.13083	0.00541817
3.1325	0.00488168
3.13417	0.0053249
3.13583	0.0051771
3.1375	0.00543736
3.13917	0.00554272
3.14083	0.00583612
3.1425	0.00556548
3.14417	0.006161
3.14583	0.00498735
3.1475	0.00522273
3.14917	0.00545398
3.15083	0.00551322
3.1525	0.0054576
3.15417	0.00505368
3.15583	0.00565017
3.1575	0.00552077
3.15917	0.00529615
3.16083	0.00540677
3.1625	0.00526073
3.16417	0.00525488
3.16583	0.00540627
3.1675	0.00606137
3.16917	0.00554676
3.17083	0.00572508
3.1725	0.00547899
3.17417	0.00566352
3.17583	0.00544006
3.1775	0.00518766
3.17917	0.00496428
3.18083	0.00535506
3.1825	0.00493302
3.18417	0.00536038
3.18583	0.0053473
3.1875	0.00523589
3.18917	0.00503244
3.19083	0.00554647
3.1925	0.00586863
3.19417	0.00568752
3.19583	0.00548942
3.1975	0.00548129
3.19917	0.00560038
3.20083	0.00557982
3.2025	0.00507238
3.20417	0.00531379
3.20583	0.0053511
3.2075	0.00481011
3.20917	0.00574507
3.21083	0.0055682
3.2125	0.00592835
3.21417	0.0052699
3.21583	0.00548006
3.2175	0.00534209
3.21917	0.00555764
3.22083	0.00556729
3.2225	0.00575399
3.22417	0.00521254
3.22583	0.00485754
3.2275	0.0059018
3.22917	0.00516505
3.23083	0.00551794
3.2325	0.00494252
3.23417	0.00558653
3.23583	0.00571493
3.2375	0.00585092
3.23917	0.00545028
3.24083	0.00505834
3.2425	0.00641357
3.24417	0.00531096
3.24583	0.00544716
3.2475	0.00551147
3.24917	0.00559511
3.25083	0.00566761
3.2525	0.0053608
3.25417	0.00538093
3.25583	0.00590337
3.2575	0.00582432
3.25917	0.00538224
3.26083	0.00567344
3.2625	0.00584667
3.26417	0.00552062
3.26583	0.00557911
3.2675	0.00555748
3.26917	0.00548578
3.27083	0.00541681
3.2725	0.00555142
3.27417	0.00524325
3.27583	0.00523628
3.2775	0.00566992
3.27917	0.00557751
3.28083	0.00591586
3.2825	0.00523447
3.28417	0.00551868
3.28583	0.00560302
3.2875	0.00574223
3.28917	0.00594092
3.29083	0.00572337
3.2925	0.00577531
3.29417	0.00510161
3.29583	0.00589107
3.2975	0.00573389
3.29917	0.00581545
3.30083	0.00564535
3.3025	0.00585467
3.30417	0.00547398
3.30583	0.00575092
3.3075	0.0051842
3.30917	0.00521383
3.31083	0.00520052
3.3125	0.00536465
3.31417	0.00532783
3.31583	0.0058822
3.3175	0.00568054
3.31917	0.0054804
3.32083	0.00603388
3.3225	0.00551283
3.32417	0.00580795
3.32583	0.00558244
3.3275	0.0057298
3.32917	0.00590639
[truncated: 7,009 more rows]

## Sheet: 45c_datapoints.csv
Sample 1
Time (min)	Abs
0.000833333	0.0022098
0.0025	0.00208033
0.00416667	0.00217465
0.00583333	0.00180736
0.0075	0.00189281
0.00916667	0.00136
0.0108333	0.000970383
0.0125	0.000872249
0.0141667	0.00140586
0.0158333	0.000710426
0.0175	0.00109392
0.0191667	0.00108572
0.0208333	0.000622149
0.0225	0.000624274
0.0241667	0.000435517
0.0258333	0.000838712
0.0275	-0.000195602
0.0291667	0.000376442
0.0308333	0.00013323
0.0325	0.000320716
0.0341667	0.000831502
0.0358333	-4.85594e-05
0.0375	-4.17262e-05
0.0391667	7.93477e-05
0.0408333	0.000840528
0.0425	0.000511083
0.0441667	0.000777222
0.0458333	0.000430801
0.0475	0.000847012
0.0491667	0.00103535
0.0508333	0.000701092
0.0525	0.00115187
0.0541667	0.000468841
0.0558333	0.00069588
0.0575	0.00101566
0.0591667	0.000720538
0.0608333	0.000987092
0.0625	0.000519376
0.0641667	0.000376208
0.0658333	0.00080593
0.0675	0.000353254
0.0691667	0.00085941
0.0708333	0.000257357
0.0725	0.000569606
0.0741667	0.000863897
0.0758333	0.00064968
0.0775	0.000874194
0.0791667	0.00101929
0.0808333	0.0010538
0.0825	0.000250156
0.0841667	0.000700055
0.0858333	0.000793534
0.0875	0.000663005
0.0891667	0.000251633
0.0908333	0.000155473
0.0925	0.000201595
0.0941667	0.000433081
0.0958333	0.00079356
0.0975	0.000371053
0.0991667	-7.14447e-06
0.100833	0.000392376
0.1025	0.000566262
0.104167	0.00052132
0.105833	0.000204392
0.1075	0.000262045
0.109167	0.000164355
0.110833	0.000240962
0.1125	5.15134e-06
0.114167	0.000336829
0.115833	-0.000173298
0.1175	0.00021141
0.119167	0.000665002
0.120833	0.000633114
0.1225	0.000613672
0.124167	0.000454303
0.125833	7.97295e-06
0.1275	0.00115016
0.129167	0.000321623
0.130833	0.000336182
0.1325	9.66172e-05
0.134167	0.000493797
0.135833	1.94408e-05
0.1375	0.00061248
0.139167	0.000499446
0.140833	0.000847997
0.1425	0.000657794
0.144167	0.00537582
0.145833	0.00317875
0.1475	0.000594049
0.149167	0.000390873
0.150833	0.000476097
0.1525	0.000743901
0.154167	0.00111559
0.155833	0.000886826
0.1575	0.000978348
0.159167	-0.000139969
0.160833	-0.000110778
0.1625	-0.000103273
0.164167	0.000273286
0.165833	1.20889e-05
0.1675	-3.45823e-05
0.169167	0.00020579
0.170833	6.36324e-05
0.1725	-0.000324799
0.174167	0.000131055
0.175833	-2.71276e-05
0.1775	0.000275721
0.179167	9.1413e-05
0.180833	-0.000203209
0.1825	0.000791485
0.184167	0.000683487
0.185833	0.000529561
0.1875	-0.000110364
0.189167	-0.000109846
0.190833	0.000657665
0.1925	0.000105317
0.194167	-0.000158186
0.195833	0.000444534
0.1975	0.000658831
0.199167	0.000236662
0.200833	0.000493486
0.2025	-8.28343e-06
0.204167	-0.000181681
0.205833	-0.000487935
0.2075	0.000656654
0.209167	0.000725568
0.210833	-0.000138623
0.2125	0.000492967
0.214167	-0.000206417
0.215833	-0.00025692
0.2175	-8.75375e-05
0.219167	0.000744186
0.220833	0.000300796
0.2225	0.000694947
0.224167	0.000628085
0.225833	7.87523e-05
0.2275	0.000514478
0.229167	0.000732725
0.230833	0.000991684
0.2325	0.000610535
0.234167	2.53683e-06
0.235833	0.000787284
0.2375	7.89335e-05
0.239167	0.000750254
0.240833	0.000290926
0.2425	0.000771777
0.244167	2.0994e-05
0.245833	0.000400382
0.2475	0.000204133
0.249167	0.000320224
0.250833	-0.000251849
0.2525	0.000179323
0.254167	0.000725257
0.255833	-0.000183337
0.2575	0.000265619
0.259167	0.000348539
0.260833	0.000458164
0.2625	0.00042352
0.264167	0.000372141
0.265833	0.000484104
0.2675	0.000516059
0.269167	0.00063314
0.270833	0.000487551
0.2725	0.00026435
0.274167	0.000258108
0.275833	3.65008e-05
0.2775	0.000509009
0.279167	0.000687609
0.280833	0.000430671
0.2825	0.00041813
0.284167	0.000661813
0.285833	0.000676176
0.2875	0.00100157
0.289167	0.000734799
0.290833	1.70074e-05
0.2925	-0.000326093
0.294167	0.00019323
0.295833	0.000206257
0.2975	0.00043575
0.299167	0.000353435
0.300833	0.00053433
0.3025	0.000968982
0.304167	0.000960758
0.305833	0.000574531
0.3075	0.000618753
0.309167	0.000312608
0.310833	0.000326726
0.3125	0.000850072
0.314167	0.000471562
0.315833	0.00047804
0.3175	0.000611624
0.319167	0.000120024
0.320833	0.000464902
0.3225	0.000651572
0.324167	0.00030551
0.325833	0.000454666
0.3275	0.00092654
0.329167	0.00144544
0.330833	0.00306281
0.3325	0.00461895
0.334167	0.00183926
0.335833	0.000578574
0.3375	0.000523082
0.339167	0.000655694
0.340833	9.51672e-05
0.3425	0.00035372
0.344167	0.00104952
0.345833	0.000762571
0.3475	0.000210012
0.349167	0.000166038
0.350833	0.000354161
0.3525	0.000408984
0.354167	0.000544568
0.355833	0.000513804
0.3575	0.000199523
0.359167	0.000368332
0.360833	0.000189475
0.3625	5.06618e-05
0.364167	0.000526166
0.365833	0.000891781
0.3675	0.000724427
0.369167	0.000694791
0.370833	0.000467519
0.3725	0.000984886
0.374167	0.000794286
0.375833	0.00121923
0.3775	0.000581788
0.379167	0.000549752
0.380833	0.00123112
0.3825	0.000529121
0.384167	0.000445985
0.385833	0.00086854
0.3875	0.000949421
0.389167	0.000819261
0.390833	0.000837701
0.3925	0.000916527
0.394167	0.000975131
0.395833	0.00126993
0.3975	0.00071849
0.399167	0.000920782
0.400833	0.000638299
0.4025	0.000499757
0.404167	-2.36591e-05
0.405833	0.000662954
0.4075	0.000530468
0.409167	0.000614709
0.410833	0.000960265
0.4125	0.00101625
0.414167	0.00073078
0.415833	0.000376338
0.4175	0.000438833
0.419167	0.000541484
0.420833	0.000808083
0.4225	0.00139098
0.424167	0.000778934
0.425833	0.000612583
0.4275	-1.27875e-05
0.429167	0.00061445
0.430833	0.000641384
0.4325	0.000931807
0.434167	0.00132674
0.435833	0.00112221
0.4375	0.000680039
0.439167	0.000846649
0.440833	0.000767602
0.4425	0.00118063
0.444167	0.000965973
0.445833	0.00105782
0.4475	0.00129109
0.449167	0.000702855
0.450833	0.000154178
0.4525	0.00109057
0.454167	0.00112779
0.455833	0.00106999
0.4575	0.00138932
0.459167	0.00146754
0.460833	0.00124314
0.4625	0.00133577
0.464167	0.000893363
0.465833	0.00116381
0.4675	0.00118834
0.469167	0.000887293
0.470833	0.00118258
0.4725	0.000988363
0.474167	0.001354
0.475833	0.00116231
0.4775	0.00101644
0.479167	0.000830542
0.480833	0.00119968
0.4825	0.00104306
0.484167	0.00115836
0.485833	0.000897228
0.4875	0.000788088
0.489167	0.000921638
0.490833	0.00139176
0.4925	0.00155755
0.494167	0.00142716
0.495833	0.000776937
0.4975	0.00110479
0.499167	0.00111728
0.500833	0.000972952
0.5025	0.00133391
0.504167	0.000647502
0.505833	0.000708118
0.5075	0.00102243
0.509167	0.00081397
0.510833	0.00127406
0.5125	0.000477548
0.514167	0.00122377
0.515833	0.000685613
0.5175	0.000947709
0.519167	0.00126907
0.520833	0.00146064
0.5225	0.000790811
0.524167	0.00123021
0.525833	0.00157789
0.5275	0.000990335
0.529167	0.000879901
0.530833	0.0013902
0.5325	0.00111824
0.534167	0.00154597
0.535833	0.00134951
0.5375	0.00122172
0.539167	0.000708118
0.540833	0.00103693
0.5425	0.0010298
0.544167	0.000741022
0.545833	0.000898447
0.5475	0.000887345
0.549167	0.000677265
0.550833	0.00090654
0.5525	0.00153848
0.554167	0.00112815
0.555833	0.000636044
0.5575	0.000919692
0.559167	0.000970461
0.560833	0.000954688
0.5625	0.000899926
0.564167	0.00119052
0.565833	0.000880549
0.5675	0.000620775
0.569167	0.000801444
0.570833	0.00146347
0.5725	0.00086745
0.574167	0.00156241
0.575833	0.000886567
0.5775	0.00100733
0.579167	0.00120947
0.580833	0.00121256
0.5825	0.00131856
0.584167	0.000962678
0.585833	0.00121983
0.5875	0.00126245
0.589167	0.00126876
0.590833	0.00132596
0.5925	0.00212328
0.594167	0.00124545
0.595833	0.00180284
0.5975	0.00143586
0.599167	0.00172754
0.600833	0.000881353
0.6025	0.00151846
0.604167	0.00110054
0.605833	0.00121194
0.6075	0.00143043
0.609167	0.00124623
0.610833	0.00139584
0.6125	0.00102663
0.614167	0.00132056
0.615833	0.000929809
0.6175	0.00123927
0.619167	0.000986832
0.620833	0.000701921
0.6225	0.001025
0.624167	0.00102972
0.625833	0.000954791
0.6275	0.00114811
0.629167	0.00154901
0.630833	0.00132201
0.6325	0.00123719
0.634167	0.00109112
0.635833	0.00112262
0.6375	0.00122196
0.639167	0.000929264
0.640833	0.00072059
0.6425	0.00109991
0.644167	0.00085832
0.645833	0.00100479
0.6475	0.00157888
0.649167	0.0010708
0.650833	0.00119021
0.6525	0.00103779
0.654167	0.00181568
0.655833	0.00102565
0.6575	0.00116602
0.659167	0.000960732
0.660833	0.00150884
0.6625	0.000988726
0.664167	0.00170581
0.665833	0.00169253
0.6675	0.00172684
0.669167	0.00151869
0.670833	0.00108123
0.6725	0.00137306
0.674167	0.00141412
0.675833	0.0013874
0.6775	0.00155111
0.679167	0.00170919
0.680833	0.00140191
0.6825	0.00102713
0.684167	0.00160749
0.685833	0.000965973
0.6875	0.00137392
0.689167	0.00130493
0.690833	0.00166234
0.6925	0.00141391
0.694167	0.00203276
0.695833	0.00134398
0.6975	0.000899666
0.699167	0.00153113
0.700833	0.00148316
0.7025	0.00142487
0.704167	0.000990957
0.705833	0.00156636
0.7075	0.00123551
0.709167	0.00125814
0.710833	0.00137833
0.7125	0.00144947
0.714167	0.00120817
0.715833	0.00173217
0.7175	0.00105928
0.719167	0.000979178
0.720833	0.00160323
0.7225	0.00139298
0.724167	0.0014856
0.725833	0.00172772
0.7275	0.0016632
0.729167	0.0011649
0.730833	0.00203586
0.7325	0.00188509
0.734167	0.00176242
0.735833	0.000965532
0.7375	0.00154628
0.739167	0.00128535
0.740833	0.00149817
0.7425	0.00150217
0.744167	0.00139662
0.745833	0.00190581
0.7475	0.0015827
0.749167	0.000839153
0.750833	0.00208173
0.7525	0.00204025
0.754167	0.0012008
0.755833	0.00163477
0.7575	0.00124169
0.759167	0.00104218
0.760833	0.00124571
0.7625	0.00158306
0.764167	0.00177191
0.765833	0.00221011
0.7675	0.0017749
0.769167	0.00160517
0.770833	0.00180193
0.7725	0.00204415
0.774167	0.00150318
0.775833	0.0014384
0.7775	0.00172559
0.779167	0.00124119
0.780833	0.00147661
0.7825	0.00165161
0.784167	0.00153963
0.785833	0.00200681
0.7875	0.0021046
0.789167	0.00177575
0.790833	0.00146796
0.7925	0.00129325
0.794167	0.00128437
0.795833	0.00176577
0.7975	0.00193561
0.799167	0.00128795
0.800833	0.00145074
0.8025	0.00220915
0.804167	0.00152183
0.805833	0.00216061
0.8075	0.00206111
0.809167	0.00221789
0.810833	0.00178649
0.8125	0.0021861
0.814167	0.00197368
0.815833	0.00165878
0.8175	0.00150721
0.819167	0.00184284
0.820833	0.00207401
0.8225	0.00151965
0.824167	0.00143614
0.825833	0.00151266
0.8275	0.00156649
0.829167	0.00132365
0.830833	0.00144531
0.8325	0.00171301
0.834167	0.00155228
0.835833	0.00168983
0.8375	0.00122793
0.839167	0.00133391
0.840833	0.00199591
0.8425	0.00189713
0.844167	0.0016943
0.845833	0.00135613
0.8475	0.00151988
0.849167	0.00147567
0.850833	0.00167785
0.8525	0.00140833
0.854167	0.00153513
0.855833	0.00183736
0.8575	0.001839
0.859167	0.00153022
0.860833	0.00176037
0.8625	0.00148892
0.864167	0.0018469
0.865833	0.00195586
0.8675	0.00193597
0.869167	0.00123514
0.870833	0.00227457
0.8725	0.00123392
0.874167	0.00173762
0.875833	0.00204335
0.8775	0.0015852
0.879167	0.00192929
0.880833	0.00222934
0.8825	0.00167868
0.884167	0.00167421
0.885833	0.00216019
0.8875	0.00175002
0.889167	0.00164272
0.890833	0.00216128
0.8925	0.00153035
0.894167	0.00180078
0.895833	0.00210829
0.8975	0.00183026
0.899167	0.00163046
0.900833	0.00197932
0.9025	0.00118806
0.904167	0.00242456
0.905833	0.00146227
0.9075	0.00171873
0.909167	0.00197713
0.910833	0.00208488
0.9125	0.00186582
0.914167	0.00179028
0.915833	0.00191702
0.9175	0.00183504
0.919167	0.00191504
0.920833	0.00175345
0.9225	0.00187183
0.924167	0.00182441
0.925833	0.00177118
0.9275	0.00183172
0.929167	0.00157062
0.930833	0.00179683
0.9325	0.00212611
0.934167	0.00167546
0.935833	0.00179603
0.9375	0.00108432
0.939167	0.00180169
0.940833	0.00163448
0.9425	0.00144072
0.944167	0.00170397
0.945833	0.00188392
0.9475	0.00219565
0.949167	0.00195402
0.950833	0.00195079
0.9525	0.00211074
0.954167	0.0015674
0.955833	0.00193171
0.9575	0.00207326
0.959167	0.00214133
0.960833	0.00171777
0.9625	0.0019023
0.964167	0.00210247
0.965833	0.00158488
0.9675	0.00192094
0.969167	0.00210546
0.970833	0.00227816
0.9725	0.00222726
0.974167	0.00208262
0.975833	0.00183336
0.9775	0.00178267
0.979167	0.00145017
0.980833	0.00142412
0.9825	0.00190781
0.984167	0.00136584
0.985833	0.00166533
0.9875	0.00189596
0.989167	0.00176346
0.990833	0.00232219
0.9925	0.00187596
0.994167	0.00202595
0.995833	0.00168048
0.9975	0.00183304
0.999167	0.00174428
1.00083	0.00224071
1.0025	0.00208038
1.00417	0.00245999
1.00583	0.00178521
1.0075	0.00202784
1.00917	0.00256022
1.01083	0.00171527
1.0125	0.00166683
1.01417	0.00199586
1.01583	0.00198876
1.0175	0.00201375
1.01917	0.00208652
1.02083	0.00201952
1.0225	0.00205781
1.02417	0.00195243
1.02583	0.00217223
1.0275	0.00208488
1.02917	0.00209667
1.03083	0.00199739
1.0325	0.00201757
1.03417	0.00202972
1.03583	0.0020512
1.0375	0.00186361
1.03917	0.00216183
1.04083	0.00206665
1.0425	0.00199128
1.04417	0.00242638
1.04583	0.00203331
1.0475	0.00204098
1.04917	0.00169043
1.05083	0.00214468
1.0525	0.00226457
1.05417	0.00156558
1.05583	0.00208015
1.0575	0.00213597
1.05917	0.0020614
1.06083	0.0021886
1.0625	0.00228172
1.06417	0.00225057
1.06583	0.00205671
1.0675	0.00270674
1.06917	0.00167583
1.07083	0.00198509
1.0725	0.00186577
1.07417	0.00238145
1.07583	0.00219828
1.0775	0.00189707
1.07917	0.00221451
1.08083	0.00214448
1.0825	0.00247454
1.08417	0.00245184
1.08583	0.00218592
1.0875	0.0025296
1.08917	0.00165792
1.09083	0.00217283
1.0925	0.00186673
1.09417	0.00201284
1.09583	0.00220116
1.0975	0.00234137
1.09917	0.00243429
1.10083	0.00212856
1.1025	0.0177824
1.10417	0.00214643
1.10583	0.0018548
1.1075	0.00166156
1.10917	0.00207619
1.11083	0.00199919
1.1125	0.0023813
1.11417	0.00158434
1.11583	0.00173149
1.1175	0.00198283
1.11917	0.00187529
1.12083	0.0022824
1.1225	0.00141947
1.12417	0.00230353
1.12583	0.00227181
1.1275	0.00209034
1.12917	0.00181378
1.13083	0.00219588
1.1325	0.00250867
1.13417	0.002297
1.13583	0.00193288
1.1375	0.00186315
1.13917	0.00236034
1.14083	0.00208361
1.1425	0.00198746
1.14417	0.00196533
1.14583	0.00263301
1.1475	0.0021522
1.14917	0.00233736
1.15083	0.00202166
1.1525	0.00190781
1.15417	0.00162105
1.15583	0.00180224
1.1575	0.000994668
1.15917	0.00250284
1.16083	0.00185407
1.1625	0.00139753
1.16417	0.00220093
1.16583	0.00214128
1.1675	0.00237713
1.16917	0.00194011
1.17083	0.00237531
1.1725	0.00169212
1.17417	0.00208512
1.17583	0.00214401
1.1775	0.00225856
1.17917	0.00224363
1.18083	0.00217619
1.1825	0.00202394
1.18417	0.0023327
1.18583	0.00201788
1.1875	0.00222508
1.18917	0.00271594
1.19083	0.00215878
1.1925	0.00228058
1.19417	0.0153956
1.19583	0.00243112
1.1975	0.00223421
1.19917	0.00199721
1.20083	0.00242083
1.2025	0.00192612
1.20417	0.00274209
1.20583	0.00224274
1.2075	0.00237867
1.20917	0.00223756
1.21083	0.00233041
1.2125	0.00159315
1.21417	0.00255085
1.21583	0.0019781
1.2175	0.0018965
1.21917	0.00205921
1.22083	0.00212242
1.2225	0.00218379
1.22417	0.00256309
1.22583	0.00340821
1.2275	0.0029391
1.22917	0.00281366
1.23083	0.00219224
1.2325	0.00270083
1.23417	0.00207669
1.23583	0.00208439
1.2375	0.00183076
1.23917	0.00218353
1.24083	0.00253755
1.2425	0.00272626
1.24417	0.00267343
1.24583	0.00208119
1.2475	0.00202509
1.24917	0.00242138
1.25083	0.00223684
1.2525	0.00201877
1.25417	0.00251921
1.25583	0.00210205
1.2575	0.00249315
1.25917	0.00210637
1.26083	0.00162999
1.2625	0.00242552
1.26417	0.00215782
1.26583	0.00232682
1.2675	0.00236753
1.26917	0.00220733
1.27083	0.00217471
1.2725	0.0023116
1.27417	0.00205442
1.27583	0.00220496
1.2775	0.00225315
1.27917	0.00272527
1.28083	0.00233905
1.2825	0.0020648
1.28417	0.00205435
1.28583	0.00301669
1.2875	0.00202348
1.28917	0.00240355
1.29083	0.00239657
1.2925	0.00226457
1.29417	0.00216474
1.29583	0.00204621
1.2975	0.00242497
1.29917	0.00232768
1.30083	0.00237677
1.3025	0.00244749
1.30417	0.00243635
1.30583	0.00202202
1.3075	0.00204725
1.30917	0.00223712
1.31083	0.00248964
1.3125	0.00298041
1.31417	0.00307563
1.31583	0.00250175
1.3175	0.00251307
1.31917	0.0030444
1.32083	0.00292654
1.3225	0.00210634
1.32417	0.00295938
1.32583	0.00199003
1.3275	0.00208293
1.32917	0.00231196
1.33083	0.00233747
1.3325	0.00227972
1.33417	0.00224743
1.33583	0.00207674
1.3375	0.00223671
1.33917	0.00228714
1.34083	0.00220538
1.3425	0.00251471
1.34417	0.00248834
1.34583	0.00270127
1.3475	0.00229869
1.34917	0.00285605
1.35083	0.00260134
1.3525	0.00200036
1.35417	0.00179642
1.35583	0.00272787
1.3575	0.00221506
1.35917	0.00230832
1.36083	0.00307837
1.3625	0.00226104
1.36417	0.00245181
1.36583	0.0024206
1.3675	0.00260668
1.36917	0.00225515
1.37083	0.00229276
1.3725	0.00252218
1.37417	0.00286447
1.37583	0.00240988
1.3775	0.00246996
1.37917	0.00217601
1.38083	0.00209711
1.3825	0.00247686
1.38417	0.00258254
1.38583	0.00222692
1.3875	0.00246126
1.38917	0.00275376
1.39083	0.00228276
1.3925	0.00231417
1.39417	0.00227332
1.39583	0.00196556
1.3975	0.00231818
1.39917	0.00274207
1.40083	0.00260757
1.4025	0.00256231
1.40417	0.00246894
1.40583	0.00231381
1.4075	0.0026445
1.40917	0.00224685
1.41083	0.00244502
1.4125	0.0026721
1.41417	0.00254525
1.41583	0.00260955
1.4175	0.0024432
1.41917	0.00275645
1.42083	0.00355809
1.4225	0.00308885
1.42417	0.00280605
1.42583	0.00252718
1.4275	0.00301875
1.42917	0.00229276
1.43083	0.00260598
1.4325	0.00251575
1.43417	0.00212083
1.43583	0.00196145
1.4375	0.00272052
1.43917	0.00267374
1.44083	0.00254616
1.4425	0.00300436
1.44417	0.002728
1.44583	0.00276372
1.4475	0.00206061
1.44917	0.00298933
1.45083	0.00286567
1.4525	0.00275903
1.45417	0.00213998
1.45583	0.00257955
1.4575	0.00266564
1.45917	0.00222838
1.46083	0.00263671
1.4625	0.0027268
1.46417	0.0027659
1.46583	0.00271698
1.4675	0.00272107
1.46917	0.00266179
1.47083	0.0024981
1.4725	0.00254843
1.47417	0.00217897
1.47583	0.00245962
1.4775	0.00278708
1.47917	0.0027498
1.48083	0.002522
1.4825	0.00263319
1.48417	0.00265377
1.48583	0.00290496
1.4875	0.0028066
1.48917	0.00233734
1.49083	0.00255616
1.4925	0.00288104
1.49417	0.00295304
1.49583	0.00298132
1.4975	0.00269135
1.49917	0.00302887
1.50083	0.00272873
1.5025	0.0024956
1.50417	0.00269635
1.50583	0.00326964
1.5075	0.00287476
1.50917	0.0027068
1.51083	0.00293978
1.5125	0.0028862
1.51417	0.00255122
1.51583	0.0023935
1.5175	0.00272672
1.51917	0.00247829
1.52083	0.00269932
1.5225	0.00305241
1.52417	0.0025426
1.52583	0.00286079
1.5275	0.00234038
1.52917	0.00263538
1.53083	0.00288018
1.5325	0.00209365
1.53417	0.00291533
1.53583	0.00272985
1.5375	0.00244968
1.53917	0.0027473
1.54083	0.00259301
1.5425	0.0032536
1.54417	0.00287127
1.54583	0.00296462
1.5475	0.00277862
1.54917	0.00288438
1.55083	0.00294166
1.5525	0.00251377
1.55417	0.0024981
1.55583	0.00254515
1.5575	0.0027132
1.55917	0.00267619
1.56083	0.00290423
1.5625	0.0020479
1.56417	0.00262327
1.56583	0.00315077
1.5675	0.00319875
1.56917	0.0033721
1.57083	0.00295226
1.5725	0.00246058
1.57417	0.00206176
1.57583	0.00292336
1.5775	0.00257114
1.57917	0.00312306
1.58083	0.00287974
1.5825	0.0029881
1.58417	0.0028424
1.58583	0.00302016
1.5875	0.00277784
1.58917	0.00293355
1.59083	0.00282676
1.5925	0.00255963
1.59417	0.00228295
1.59583	0.00283234
1.5975	0.0029985
1.59917	0.00289321
1.60083	0.00329705
1.6025	0.00317479
1.60417	0.00307928
1.60583	0.00229455
1.6075	0.00274392
1.60917	0.00333109
1.61083	0.00314097
1.6125	0.00299029
1.61417	0.00265468
1.61583	0.00301617
1.6175	0.00308239
1.61917	0.00314749
1.62083	0.00252427
1.6225	0.00335689
1.62417	0.00272399
1.62583	0.0027981
1.6275	0.00270664
1.62917	0.0032518
1.63083	0.00324815
1.6325	0.00293733
1.63417	0.00252304
1.63583	0.00253176
1.6375	0.00316079
1.63917	0.00263892
1.64083	0.00240738
1.6425	0.00277992
1.64417	0.0033686
1.64583	0.00292995
1.6475	0.0025169
1.64917	0.00271211
1.65083	0.00272878
1.6525	0.00297525
1.65417	0.00321698
1.65583	0.00287763
1.6575	0.00277333
1.65917	0.00318671
1.66083	0.0024806
1.6625	0.00280858
1.66417	0.00295688
1.66583	0.00282046
1.6675	0.00311026
1.66917	0.00289016
1.67083	0.00274439
1.6725	0.00257223
1.67417	0.00345645
1.67583	0.003537
1.6775	0.00294794
1.67917	0.00284985
1.68083	0.00347364
1.6825	0.00256507
1.68417	0.00278021
1.68583	0.00310038
1.6875	0.00290481
1.68917	0.00246704
1.69083	0.00283594
1.6925	0.00248901
1.69417	0.00272034
1.69583	0.00265731
1.6975	0.00278265
1.69917	0.00346054
1.70083	0.00283169
1.7025	0.00289052
1.70417	0.00347761
1.70583	0.00291979
1.7075	0.0024156
1.70917	0.00291002
1.71083	0.0034673
1.7125	0.00341251
1.71417	0.00268104
1.71583	0.00304917
1.7175	0.00322071
1.71917	0.00255398
1.72083	0.00258363
1.7225	0.00302412
1.72417	0.0035861
1.72583	0.00320293
1.7275	0.00301351
1.72917	0.00261241
1.73083	0.002795
1.7325	0.00313586
1.73417	0.00268171
1.73583	0.00309811
1.7375	0.00297668
1.73917	0.00302751
1.74083	0.00314162
1.7425	0.00292977
1.74417	0.0032845
1.74583	0.00277077
1.7475	0.00316866
1.74917	0.00292534
1.75083	0.00304513
1.7525	0.00359748
1.75417	0.00259009
1.75583	0.00273582
1.7575	0.00344583
1.75917	0.00314553
1.76083	0.00308197
1.7625	0.00342608
1.76417	0.00303382
1.76583	0.00272576
1.7675	0.00258363
1.76917	0.00258369
1.77083	0.00277429
1.7725	0.00305525
1.77417	0.00284357
1.77583	0.00267088
1.7775	0.00360356
1.77917	0.00319974
1.78083	0.0036695
1.7825	0.00377949
1.78417	0.00361974
1.78583	0.00322773
1.7875	0.00304915
1.78917	0.00283924
1.79083	0.00295596
1.7925	0.00316955
1.79417	0.0029729
1.79583	0.00287267
1.7975	0.00229172
1.79917	0.00275194
1.80083	0.00314397
1.8025	0.00312475
1.80417	0.00283005
1.80583	0.00344254
1.8075	0.00361901
1.80917	0.0034833
1.81083	0.00315492
1.8125	0.00303168
1.81417	0.00309615
1.81583	0.00270383
1.8175	0.00314681
1.81917	0.00327381
1.82083	0.00279993
1.8225	0.00298005
1.82417	0.00302084
1.82583	0.00359539
1.8275	0.00296975
1.82917	0.00354162
1.83083	0.00317847
1.8325	0.00322499
1.83417	0.00336091
1.83583	0.00351331
1.8375	0.00319377
1.83917	0.00318999
1.84083	0.00328091
1.8425	0.0029422
1.84417	0.00323798
1.84583	0.00335373
1.8475	0.00299558
1.84917	0.00339117
1.85083	0.00306166
1.8525	0.00321451
1.85417	0.00305911
1.85583	0.00301237
1.8575	0.0030997
1.85917	0.00339714
1.86083	0.00351148
1.8625	0.00325138
1.86417	0.00358659
1.86583	0.00350997
1.8675	0.00294007
1.86917	0.0031968
1.87083	0.00284167
1.8725	0.00255338
1.87417	0.00349019
1.87583	0.00324199
1.8775	0.00287002
1.87917	0.00331907
1.88083	0.00325694
1.8825	0.00312097
1.88417	0.00295013
1.88583	0.00333036
1.8875	0.00288821
1.88917	0.00332256
1.89083	0.00318603
1.8925	0.00330378
1.89417	0.00318817
1.89583	0.00272831
1.8975	0.00314835
1.89917	0.00320467
1.90083	0.00292709
1.9025	0.00300163
1.90417	0.00290126
1.90583	0.00272805
1.9075	0.0033012
1.90917	0.00302631
1.91083	0.00324669
1.9125	0.00299821
1.91417	0.00335999
1.91583	0.00344823
1.9175	0.00317518
1.91917	0.00272227
1.92083	0.00300715
1.9225	0.00297945
1.92417	0.00283851
1.92583	0.0034762
1.9275	0.0034057
1.92917	0.00345877
1.93083	0.00310663
1.9325	0.00335512
1.93417	0.00340552
1.93583	0.00348648
1.9375	0.00300997
1.93917	0.00369874
1.94083	0.00345402
1.9425	0.00323931
1.94417	0.00313432
1.94583	0.00346884
1.9475	0.00335232
1.94917	0.00327613
1.95083	0.00334286
1.9525	0.00341828
1.95417	0.00317299
1.95583	0.00266971
1.9575	0.00355329
1.95917	0.00309514
1.96083	0.00329376
1.9625	0.00314217
1.96417	0.00362974
1.96583	0.00297598
1.9675	0.00294356
1.96917	0.00360706
1.97083	0.00372544
1.9725	0.00357654
1.97417	0.00352132
1.97583	0.00331114
1.9775	0.00311907
1.97917	0.0038453
1.98083	0.00317583
1.9825	0.00308426
1.98417	0.00312449
1.98583	0.00296214
1.9875	0.0033944
1.98917	0.00306648
1.99083	0.00340948
1.9925	0.00297708
1.99417	0.00312165
1.99583	0.00271065
1.9975	0.00337398
1.99917	0.00352516
2.00083	0.00326468
2.0025	0.00279435
2.00417	0.00317323
2.00583	0.00354423
2.0075	0.00337867
2.00917	0.00322241
2.01083	0.00351782
2.0125	0.00357182
2.01417	0.00281121
2.01583	0.00370088
2.0175	0.00358398
2.01917	0.00337466
2.02083	0.00323138
2.0225	0.00346694
2.02417	0.00343192
2.02583	0.00360693
2.0275	0.00288226
2.02917	0.0034845
2.03083	0.00340826
2.0325	0.00339386
2.03417	0.00352581
2.03583	0.00365882
2.0375	0.0039961
2.03917	0.00311146
2.04083	0.00317067
2.0425	0.00318485
2.04417	0.00284138
2.04583	0.00301271
2.0475	0.00363629
2.04917	0.00323266
2.05083	0.00314598
2.0525	0.00355305
2.05417	0.00306622
2.05583	0.00353844
2.0575	0.00332334
2.05917	0.00380997
2.06083	0.00341277
2.0625	0.00358845
2.06417	0.0034482
2.06583	0.0033108
2.0675	0.0032856
2.06917	0.00344651
2.07083	0.00338647
2.0725	0.00427363
2.07417	0.00332397
2.07583	0.00312835
2.0775	0.00315961
2.07917	0.0026751
2.08083	0.00347231
2.0825	0.00340758
2.08417	0.00315841
2.08583	0.00319865
2.0875	0.00345128
2.08917	0.00324439
2.09083	0.00343863
2.0925	0.00364728
2.09417	0.0032367
2.09583	0.00343124
2.0975	0.00407545
2.09917	0.00334891
2.10083	0.00357383
2.1025	0.00346848
2.10417	0.00360343
2.10583	0.00354833
2.1075	0.00343161
2.10917	0.00385397
2.11083	0.00312817
2.1125	0.00310708
2.11417	0.00362749
2.11583	0.00379944
2.1175	0.00292404
2.11917	0.0034797
2.12083	0.00376832
2.1225	0.0035572
2.12417	0.00384232
2.12583	0.00312129
2.1275	0.00355292
2.12917	0.00272248
2.13083	0.00333091
2.1325	0.00320908
2.13417	0.003563
2.13583	0.0032839
2.1375	0.00342644
2.13917	0.00368101
2.14083	0.00353285
2.1425	0.00340581
2.14417	0.00398622
2.14583	0.00362809
2.1475	0.00356334
2.14917	0.0037038
2.15083	0.00369025
2.1525	0.00373962
2.15417	0.00363
2.15583	0.00381788
2.1575	0.00306531
2.15917	0.00338538
2.16083	0.0030766
2.1625	0.00349405
2.16417	0.0032839
2.16583	0.00342595
2.1675	0.00282695
2.16917	0.00332866
2.17083	0.00325128
2.1725	0.00304422
2.17417	0.00313242
2.17583	0.00307397
2.1775	0.0037168
2.17917	0.00374732
2.18083	0.00407761
2.1825	0.0036743
2.18417	0.00341306
2.18583	0.00383402
2.1875	0.00346785
2.18917	0.00350141
2.19083	0.00331596
2.1925	0.00341815
2.19417	0.00339947
2.19583	0.0036643
2.1975	0.00367151
2.19917	0.00402883
2.20083	0.00405303
2.2025	0.00363501
2.20417	0.00343505
2.20583	0.0032953
2.2075	0.0028974
2.20917	0.00324804
2.21083	0.00376166
2.2125	0.00286439
2.21417	0.00377398
2.21583	0.00318066
2.2175	0.00329074
2.21917	0.00289284
2.22083	0.0032471
2.2225	0.00397569
2.22417	0.00379701
2.22583	0.00386418
2.2275	0.00388727
2.22917	0.00374591
2.23083	0.00351339
2.2325	0.00373839
2.23417	0.00326278
2.23583	0.00347542
2.2375	0.00381605
2.23917	0.00380686
2.24083	0.00315218
2.2425	0.00342039
2.24417	0.00321046
2.24583	0.00306904
2.2475	0.00364582
2.24917	0.00322353
2.25083	0.00365313
2.2525	0.00361523
2.25417	0.00422708
2.25583	0.00389869
2.2575	0.00371239
2.25917	0.00370495
2.26083	0.00337854
2.2625	0.00352124
2.26417	0.00415416
2.26583	0.00340476
2.2675	0.00372589
2.26917	0.00350861
2.27083	0.00352704
2.2725	0.00356879
2.27417	0.00339302
2.27583	0.00380276
2.2775	0.00404258
2.27917	0.00420334
2.28083	0.0032989
2.2825	0.00375696
2.28417	0.00343033
2.28583	0.00381678
2.2875	0.00357866
2.28917	0.00378231
2.29083	0.00326121
2.2925	0.00368675
2.29417	0.00381247
2.29583	0.0035019
2.2975	0.00340025
2.29917	0.00385259
2.30083	0.00356817
2.3025	0.0037038
2.30417	0.00368101
2.30583	0.00319469
2.3075	0.00345436
2.30917	0.00350874
2.31083	0.00281858
2.3125	0.00355687
2.31417	0.00361408
2.31583	0.00362909
2.3175	0.00396109
2.31917	0.00372215
2.32083	0.00337763
2.3225	0.00373845
2.32417	0.00410058
2.32583	0.0041638
2.3275	0.00376521
2.32917	0.00409732
2.33083	0.00418128
2.3325	0.00352857
2.33417	0.00391848
2.33583	0.00419106
2.3375	0.00389607
2.33917	0.00330341
2.34083	0.00355901
2.3425	0.00391872
2.34417	0.00366138
2.34583	0.00325128
2.3475	0.00392569
2.34917	0.00423769
2.35083	0.0036536
2.3525	0.00393165
2.35417	0.00377545
2.35583	0.0040993
2.3575	0.00390767
2.35917	0.00347482
2.36083	0.00397264
2.3625	0.00345454
2.36417	0.00353069
2.36583	0.00353747
2.3675	0.0038582
2.36917	0.00392146
2.37083	0.00404106
2.3725	0.00383726
2.37417	0.00358941
2.37583	0.00412818
2.3775	0.00403913
2.37917	0.00353682
2.38083	0.00277976
2.3825	0.00385165
2.38417	0.00366367
2.38583	0.00349893
2.3875	0.00357837
2.38917	0.00341575
2.39083	0.00364624
2.3925	0.00324658
2.39417	0.00336819
2.39583	0.00348737
2.3975	0.00415599
2.39917	0.00377166
2.40083	0.00376479
2.4025	0.00346109
2.40417	0.00322475
2.40583	0.00357213
2.4075	0.003224
2.40917	0.00359252
2.41083	0.00381166
2.4125	0.00380939
2.41417	0.00346895
2.41583	0.00335519
2.4175	0.00345152
2.41917	0.00372886
2.42083	0.00369396
2.4225	0.00285277
2.42417	0.00362253
2.42583	0.00360625
2.4275	0.00376061
2.42917	0.00335647
2.43083	0.00391107
2.4325	0.00378041
2.43417	0.00377406
2.43583	0.00382786
2.4375	0.00327572
2.43917	0.00391232
2.44083	0.00362084
2.4425	0.00360447
2.44417	0.0037556
2.44583	0.00368169
2.4475	0.00383963
2.44917	0.00437738
2.45083	0.00301868
2.4525	0.00351955
2.45417	0.0031526
2.45583	0.00316561
2.4575	0.00395409
2.45917	0.00381498
2.46083	0.00393808
2.4625	0.00283685
2.46417	0.0038943
2.46583	0.00360374
2.4675	0.00382864
2.46917	0.00368474
2.47083	0.0044885
2.4725	0.00331609
2.47417	0.00383183
2.47583	0.00350971
2.4775	0.00307331
2.47917	0.00346498
2.48083	0.00382206
2.4825	0.00320389
2.48417	0.00324974
2.48583	0.00419273
2.4875	0.00353285
2.48917	0.0035778
2.49083	0.00367088
2.4925	0.00392569
2.49417	0.00378278
2.49583	0.00379665
2.4975	0.00399244
2.49917	0.00389299
2.50083	0.0036986
2.5025	0.00321411
2.50417	0.00361786
2.50583	0.00377448
2.5075	0.00356195
2.50917	0.00382198
2.51083	0.00378015
2.5125	0.00373247
2.51417	0.0035429
2.51583	0.00315268
2.5175	0.00397883
2.51917	0.0033799
2.52083	0.00393374
2.5225	0.00348134
2.52417	0.00352216
2.52583	0.00402596
2.5275	0.00333313
2.52917	0.00355433
2.53083	0.00373302
2.5325	0.0039311
2.53417	0.00335843
2.53583	0.00392029
2.5375	0.00349551
2.53917	0.00393424
2.54083	0.00389882
2.5425	0.00416717
2.54417	0.00395116
2.54583	0.00330078
2.5475	0.00355206
2.54917	0.00335757
2.55083	0.00348458
2.5525	0.00319283
2.55417	0.00371014
2.55583	0.00358471
2.5575	0.00375215
2.55917	0.00361687
2.56083	0.00343985
2.5625	0.00330879
2.56417	0.00378516
2.56583	0.00343325
2.5675	0.00357213
2.56917	0.00357459
2.57083	0.00366754
2.5725	0.00335817
2.57417	0.00363585
2.57583	0.00352192
2.5775	0.00347367
2.57917	0.00400814
2.58083	0.00379981
2.5825	0.00352082
2.58417	0.00375764
2.58583	0.00401303
2.5875	0.00371119
2.58917	0.0038323
2.59083	0.00349319
2.5925	0.00343398
2.59417	0.0037273
2.59583	0.00350076
2.5975	0.00419273
2.59917	0.00345115
2.60083	0.00336399
2.6025	0.00388202
2.60417	0.00385363
2.60583	0.00371276
2.6075	0.00339422
2.60917	0.00331262
2.61083	0.00329522
2.6125	0.00377931
2.61417	0.00395916
2.61583	0.00348593
2.6175	0.00371539
2.61917	0.00387706
2.62083	0.00379756
2.6225	0.00450633
2.62417	0.00366172
2.62583	0.00343234
2.6275	0.00391809
2.62917	0.0035731
2.63083	0.0040321
2.6325	0.00335634
2.63417	0.00415622
2.63583	0.00395317
2.6375	0.00428979
2.63917	0.00428213
2.64083	0.00404033
2.6425	0.00379036
2.64417	0.00406648
2.64583	0.00364825
2.6475	0.00337716
2.64917	0.00410644
2.65083	0.00426901
2.6525	0.00393497
2.65417	0.0039434
2.65583	0.00425892
2.6575	0.00339873
2.65917	0.00348379
2.66083	0.00363384
2.6625	0.00413419
2.66417	0.00371552
2.66583	0.00391689
2.6675	0.00370897
2.66917	0.00359398
2.67083	0.00370592
2.6725	0.00372631
2.67417	0.00358526
2.67583	0.00353802
2.6775	0.00345097
2.67917	0.0038693
2.68083	0.00413356
2.6825	0.00402567
2.68417	0.00419553
2.68583	0.00360447
2.6875	0.00420988
2.68917	0.00363718
2.69083	0.0039269
2.6925	0.00392159
2.69417	0.00359338
2.69583	0.00394374
2.6975	0.00387387
2.69917	0.00376046
2.70083	0.00382877
2.7025	0.00365819
2.70417	0.00427481
2.70583	0.00407845
2.7075	0.00369871
2.70917	0.00423466
2.71083	0.00410672
2.7125	0.00428647
2.71417	0.0039107
2.71583	0.00456004
2.7175	0.00353176
2.71917	0.00394596
2.72083	0.0039817
2.7225	0.00413699
2.72417	0.00406648
2.72583	0.00389043
2.7275	0.00387494
2.72917	0.00377088
2.73083	0.00352289
2.7325	0.00395048
2.73417	0.00388795
2.73583	0.00423756
2.7375	0.00412713
2.73917	0.00386191
2.74083	0.00414467
2.7425	0.00437989
2.74417	0.00364368
2.74583	0.00413923
2.7475	0.00363799
2.74917	0.00377461
2.75083	0.00411989
2.7525	0.00394719
2.75417	0.00377297
2.75583	0.0040657
2.7575	0.00422138
2.75917	0.0040964
2.76083	0.00396618
2.7625	0.00422742
2.76417	0.00464524
2.76583	0.0039688
2.7675	0.00353815
2.76917	0.00359233
2.77083	0.00441511
2.7725	0.00401316
2.77417	0.00373518
2.77583	0.00372346
2.7775	0.00323949
2.77917	0.00352779
2.78083	0.00410503
2.7825	0.00386993
2.78417	0.00351845
2.78583	0.00377795
2.7875	0.00380386
2.78917	0.00367584
2.79083	0.00371996
2.7925	0.00386771
2.79417	0.00397107
2.79583	0.00431246
2.7975	0.00367302
2.79917	0.00382114
2.80083	0.00379004
2.8025	0.00370171
2.80417	0.00425097
2.80583	0.00440727
2.8075	0.00372529
2.80917	0.00438802
2.81083	0.00391718
2.8125	0.0031519
2.81417	0.00398951
2.81583	0.00347938
2.8175	0.00376142
2.81917	0.00442787
2.82083	0.0037298
2.8225	0.00404064
2.82417	0.00404566
2.82583	0.00389307
2.8275	0.00428637
2.82917	0.00359894
2.83083	0.00411415
2.8325	0.00364062
2.83417	0.00347286
2.83583	0.00403923
2.8375	0.00413113
2.83917	0.00447759
2.84083	0.00368064
2.8425	0.00413761
2.84417	0.00397123
2.84583	0.00415214
2.8475	0.00390809
2.84917	0.0042786
2.85083	0.00430859
2.8525	0.00365556
2.85417	0.00401504
2.85583	0.00382221
2.8575	0.00387682
2.85917	0.00391713
2.86083	0.00381166
2.8625	0.00398016
2.86417	0.00411963
2.86583	0.00420047
2.8675	0.00407955
2.86917	0.00395169
2.87083	0.00369532
2.8725	0.0043681
2.87417	0.00428454
2.87583	0.0034439
2.8775	0.00403508
2.87917	0.00384104
2.88083	0.00390339
2.8825	0.00439254
2.88417	0.00370458
2.88583	0.00408702
2.8875	0.00392946
2.88917	0.00387487
2.89083	0.00420091
2.8925	0.00388158
2.89417	0.00425348
2.89583	0.00390822
2.8975	0.00422614
2.89917	0.00408639
2.90083	0.00433047
2.9025	0.0032826
2.90417	0.00343503
2.90583	0.0040374
2.9075	0.00394986
2.90917	0.0039007
2.91083	0.00429418
2.9125	0.00455044
2.91417	0.00426336
2.91583	0.00365918
2.9175	0.00404589
2.91917	0.00388322
2.92083	0.0036536
2.9225	0.00374743
2.92417	0.00358448
2.92583	0.00423508
2.9275	0.00376678
2.92917	0.0041373
2.93083	0.00410456
2.9325	0.0035368
2.93417	0.00379748
2.93583	0.00386063
2.9375	0.00427102
2.93917	0.00432804
2.94083	0.00406301
2.9425	0.00398946
2.94417	0.00425787
2.94583	0.00409261
2.9475	0.00414828
2.94917	0.00409826
2.95083	0.00390151
2.9525	0.00393147
2.95417	0.0045689
2.95583	0.00403549
2.9575	0.00416511
2.95917	0.00400532
2.96083	0.0038635
2.9625	0.00414177
2.96417	0.00415123
2.96583	0.00395291
2.9675	0.00417726
2.96917	0.0043671
2.97083	0.00393437
2.9725	0.00373774
2.97417	0.00412855
2.97583	0.00422645
2.9775	0.00370746
2.97917	0.00397844
2.98083	0.00409389
2.9825	0.00380629
2.98417	0.00404723
2.98583	0.00411694
2.9875	0.00376385
2.98917	0.00377009
2.99083	0.00366887
2.9925	0.00339699
2.99417	0.00338684
2.99583	0.00402165
2.9975	0.00408767
2.99917	0.0038488
3.00083	0.00385264
3.0025	0.00390741
3.00417	0.00392731
3.00583	0.00386473
3.0075	0.00375307
3.00917	0.0042264
3.01083	0.00379158
3.0125	0.00444801
3.01417	0.00423751
3.01583	0.00441069
3.0175	0.00428103
3.01917	0.00414213
3.02083	0.00419597
3.0225	0.00396642
3.02417	0.00394889
3.02583	0.00371662
3.0275	0.00434075
3.02917	0.00405872
3.03083	0.00411665
3.0325	0.00376119
3.03417	0.00434786
3.03583	0.0039457
3.0375	0.00440402
3.03917	0.00405329
3.04083	0.00432553
3.0425	0.00394069
3.04417	0.00431635
3.04583	0.00418097
3.0475	0.0044461
3.04917	0.00423521
3.05083	0.00424038
3.0525	0.00496263
3.05417	0.00423808
3.05583	0.00410173
3.0575	0.00426514
3.05917	0.00445845
3.06083	0.0039683
3.0625	0.00435892
3.06417	0.0039655
3.06583	0.00398572
3.0675	0.00390425
3.06917	0.00362175
3.07083	0.00401331
3.0725	0.00419137
3.07417	0.00448481
3.07583	0.00452046
3.0775	0.00432456
3.07917	0.00374933
3.08083	0.00447539
3.0825	0.00415732
3.08417	0.00411976
3.08583	0.00451172
3.0875	0.00425633
3.08917	0.00439048
3.09083	0.00409042
3.0925	0.00446127
3.09417	0.00408462
3.09583	0.00458384
3.0975	0.00439315
3.09917	0.00460835
3.10083	0.0035304
3.1025	0.00408739
3.10417	0.00432077
3.10583	0.00395652
3.1075	0.00450707
3.10917	0.00431693
3.11083	0.00453087
3.1125	0.00425714
3.11417	0.00351516
3.11583	0.00357286
3.1175	0.00426564
3.11917	0.00349301
3.12083	0.00470519
3.1225	0.0040531
3.12417	0.00402928
3.12583	0.00408786
3.1275	0.00356767
3.12917	0.00471354
3.13083	0.00391229
3.1325	0.00404302
3.13417	0.00435018
3.13583	0.00432749
3.1375	0.00442426
3.13917	0.0044011
3.14083	0.00435238
3.1425	0.00419621
3.14417	0.00398878
3.14583	0.00456548
3.1475	0.00465731
3.14917	0.00469137
3.15083	0.00435055
3.1525	0.00388017
3.15417	0.00397925
3.15583	0.00414033
3.1575	0.00449611
3.15917	0.00415369
3.16083	0.00436485
3.1625	0.00403142
3.16417	0.00382229
3.16583	0.00456561
3.1675	0.00406904
3.16917	0.00426409
3.17083	0.00441038
3.1725	0.00417964
3.17417	0.00380952
3.17583	0.00405493
3.1775	0.00390206
3.17917	0.00431018
3.18083	0.00390527
3.1825	0.00432608
3.18417	0.00414498
3.18583	0.00432571
3.1875	0.0034285
3.18917	0.0046302
3.19083	0.00446823
3.1925	0.00459281
3.19417	0.00419694
3.19583	0.00430733
3.1975	0.00438815
3.19917	0.00434211
3.20083	0.00386259
3.2025	0.00393471
3.20417	0.00434783
3.20583	0.00380887
3.2075	0.00391457
3.20917	0.00373738
3.21083	0.00398047
3.2125	0.00408995
3.21417	0.00412857
3.21583	0.00386753
3.2175	0.00416613
3.21917	0.00389568
3.22083	0.00397441
3.2225	0.00403764
3.22417	0.0040234
3.22583	0.00399819
3.2275	0.00447803
3.22917	0.0047826
3.23083	0.00405702
3.2325	0.00423897
3.23417	0.00413931
3.23583	0.00479742
3.2375	0.00442978
3.23917	0.00482576
3.24083	0.00397332
3.2425	0.0044715
3.24417	0.00459601
3.24583	0.00376009
3.2475	0.0040716
3.24917	0.00451379
3.25083	0.0043852
3.2525	0.00395169
3.25417	0.00414323
3.25583	0.00360356
3.2575	0.00394913
3.25917	0.00381044
3.26083	0.00431599
3.2625	0.00365107
3.26417	0.00420376
3.26583	0.00402476
3.2675	0.00431748
3.26917	0.00418923
3.27083	0.00447516
3.2725	0.00426807
3.27417	0.00442599
3.27583	0.00395665
3.2775	0.00440763
3.27917	0.00424038
3.28083	0.00415766
3.2825	0.00418562
3.28417	0.00461955
3.28583	0.00401859
3.2875	0.00439419
3.28917	0.00414451
3.29083	0.00420593
3.2925	0.00414305
3.29417	0.00387487
3.29583	0.00411023
3.2975	0.00408822
3.29917	0.00420823
3.30083	0.0048667
3.3025	0.00428108
3.30417	0.00437296
3.30583	0.00459336
3.3075	0.0043744
3.30917	0.00404137
3.31083	0.00446634
3.3125	0.00421289
3.31417	0.0044965
3.31583	0.00420434
3.3175	0.00467002
3.31917	0.00447963
3.32083	0.00455569
3.3225	0.00440086
3.32417	0.00439665
3.32583	0.00432702
3.3275	0.00450097
3.32917	0.00425633
[truncated: 7,009 more rows]

## Sheet: 50c_datapoints.csv
Sample 1
Time (min)	Abs
0.000833333	0.00549372
0.0025	0.00627667
0.00416667	0.00512749
0.00583333	0.00404639
0.0075	0.00408511
0.00916667	0.00290593
0.0108333	0.00238778
0.0125	0.0029366
0.0141667	0.00328187
0.0158333	0.00328114
0.0175	0.00368414
0.0191667	0.00306184
0.0208333	0.00346112
0.0225	0.00243682
0.0241667	0.00314326
0.0258333	0.00321816
0.0275	0.00324773
0.0291667	0.00777992
0.0308333	0.00316329
0.0325	0.00193761
0.0341667	0.00194684
0.0358333	0.00205567
0.0375	0.00160647
0.0391667	0.00227022
0.0408333	0.00242529
0.0425	0.00222999
0.0441667	0.00218813
0.0458333	0.00210293
0.0475	0.00193368
0.0491667	0.0019431
0.0508333	0.00174864
0.0525	0.00177859
0.0541667	0.0020106
0.0558333	0.00147497
0.0575	0.00172073
0.0591667	0.00155236
0.0608333	0.00227126
0.0625	0.00113508
0.0641667	0.00215275
0.0658333	0.00269539
0.0675	0.00223746
0.0691667	0.00212153
0.0708333	0.0022965
0.0725	0.00241047
0.0741667	0.00234101
0.0758333	0.00909764
0.0775	0.0137893
0.0791667	0.00179551
0.0808333	0.00139708
0.0825	0.000598819
0.0841667	0.00177947
0.0858333	0.00191288
0.0875	0.00158603
0.0891667	0.00288419
0.0908333	0.00291351
0.0925	0.00291304
0.0941667	0.00239889
0.0958333	0.00140719
0.0975	0.00139669
0.0991667	0.00168638
0.100833	0.00191572
0.1025	0.00224857
0.104167	0.00157314
0.105833	0.00190472
0.1075	0.00226627
0.109167	0.00268539
0.110833	0.00230473
0.1125	0.00218688
0.114167	0.00234665
0.115833	0.00256973
0.1175	0.00197066
0.119167	0.00175465
0.120833	0.00230949
0.1225	0.0021104
0.124167	0.00260317
0.125833	0.00228956
0.1275	0.0024009
0.129167	0.00229661
0.130833	0.0029396
0.1325	0.00314903
0.134167	0.00310997
0.135833	0.00279305
0.1375	0.00278998
0.139167	0.00241029
0.140833	0.00248589
0.1425	0.00260874
0.144167	0.00219625
0.145833	0.00276035
0.1475	0.00302996
0.149167	0.00274829
0.150833	0.00299133
0.1525	0.00301763
0.154167	0.00312215
0.155833	0.00219489
0.1575	0.00258473
0.159167	0.00247399
0.160833	0.00306119
0.1625	0.00299065
0.164167	0.00314431
0.165833	0.00371375
0.1675	0.00284443
0.169167	0.00326781
0.170833	0.00381127
0.1725	0.00390861
0.174167	0.00333808
0.175833	0.00271544
0.1775	0.00250667
0.179167	0.00241263
0.180833	0.00247217
0.1825	0.00292047
0.184167	0.00292164
0.185833	0.00296769
0.1875	0.00283997
0.189167	0.00308903
0.190833	0.00259658
0.1925	0.00328983
0.194167	0.00346125
0.195833	0.00246329
0.1975	0.00288031
0.199167	0.00235701
0.200833	0.00236013
0.2025	0.00259902
0.204167	0.00214273
0.205833	0.00243494
0.2075	0.00263382
0.209167	0.00304433
0.210833	0.00282176
0.2125	0.00250849
0.214167	0.00241282
0.215833	0.00295604
0.2175	0.00260952
0.219167	0.00273941
0.220833	0.00335081
0.2225	0.00319682
0.224167	0.00321132
0.225833	0.00326813
0.2275	0.00320932
0.229167	0.0035678
0.230833	0.00401966
0.2325	0.00470399
0.234167	0.00399301
0.235833	0.00349569
0.2375	0.00314632
0.239167	0.00315787
0.240833	0.0033385
0.2425	0.00346255
0.244167	0.0031343
0.245833	0.0028054
0.2475	0.00328427
0.249167	0.002882
0.250833	0.00311284
0.2525	0.00305642
0.254167	0.00327903
0.255833	0.00294562
0.2575	0.00344515
0.259167	0.00340176
0.260833	0.00362206
0.2625	0.00292581
0.264167	0.00369636
0.265833	0.00423427
0.2675	0.00414702
0.269167	0.0040298
0.270833	0.00372638
0.2725	0.00389568
0.274167	0.00363869
0.275833	0.00382203
0.2775	0.0034033
0.279167	0.00376968
0.280833	0.00281525
0.2825	0.00380897
0.284167	0.00331163
0.285833	0.00358876
0.2875	0.00429227
0.289167	0.00380472
0.290833	0.0033296
0.2925	0.00366957
0.294167	0.00388889
0.295833	0.00367292
0.2975	0.00436174
0.299167	0.00369328
0.300833	0.00349225
0.3025	0.00355491
0.304167	0.00402672
0.305833	0.00406776
0.3075	0.00413751
0.309167	0.00390566
0.310833	0.00395777
0.3125	0.00405169
0.314167	0.00393959
0.315833	0.00410497
0.3175	0.00402975
0.319167	0.00413968
0.320833	0.00414543
0.3225	0.0039939
0.324167	0.00419916
0.325833	0.00460608
0.3275	0.00409387
0.329167	0.00411571
0.330833	0.00465657
0.3325	0.00395579
0.334167	0.00464624
0.335833	0.00439573
0.3375	0.00470276
0.339167	0.00398105
0.340833	0.00419982
0.3425	0.00427554
0.344167	0.00488165
0.345833	0.00423314
0.3475	0.00449679
0.349167	0.00448761
0.350833	0.00441234
0.3525	0.0046442
0.354167	0.0045401
0.355833	0.00532023
0.3575	0.00419349
0.359167	0.00443632
0.360833	0.00513836
0.3625	0.00442191
0.364167	0.0051602
0.365833	0.00448975
0.3675	0.0043807
0.369167	0.00443059
0.370833	0.00466733
0.3725	0.00423803
0.374167	0.00419179
0.375833	0.00424582
0.3775	0.00459459
0.379167	0.0040749
0.380833	0.00501953
0.3825	0.00473047
0.384167	0.00467337
0.385833	0.00533357
0.3875	0.00462735
0.389167	0.00483972
0.390833	0.00534453
0.3925	0.0048254
0.394167	0.00476622
0.395833	0.00585879
0.3975	0.00696396
0.399167	0.00668422
0.400833	0.00599068
0.4025	0.00467123
0.404167	0.00537603
0.405833	0.00577967
0.4075	0.00453958
0.409167	0.00482548
0.410833	0.00472393
0.4125	0.00426626
0.414167	0.00489071
0.415833	0.00525433
0.4175	0.00480838
0.419167	0.00479323
0.420833	0.00523054
0.4225	0.0051575
0.424167	0.00500793
0.425833	0.00543272
0.4275	0.00527899
0.429167	0.00478436
0.430833	0.00539042
0.4325	0.00540339
0.434167	0.00544378
0.435833	0.00548213
0.4375	0.005211
0.439167	0.0054236
0.440833	0.00518952
0.4425	0.00506384
0.444167	0.0052181
0.445833	0.00470004
0.4475	0.0051772
0.449167	0.00489741
0.450833	0.0057057
0.4525	0.00569418
0.454167	0.00552353
0.455833	0.00501123
0.4575	0.00632134
0.459167	0.00606454
0.460833	0.00572642
0.4625	0.00569014
0.464167	0.00605147
0.465833	0.00530255
0.4675	0.00555806
0.469167	0.00552898
0.470833	0.00579139
0.4725	0.00531035
0.474167	0.00551474
0.475833	0.0052116
0.4775	0.00569709
0.479167	0.00522748
0.480833	0.00544745
0.4825	0.00574362
0.484167	0.00587637
0.485833	0.00504682
0.4875	0.00567328
0.489167	0.00642539
0.490833	0.00594266
0.4925	0.00576692
0.494167	0.00612505
0.495833	0.00603803
0.4975	0.00534489
0.499167	0.00597118
0.500833	0.00615031
0.5025	0.00581262
0.504167	0.00631974
0.505833	0.0058553
0.5075	0.00611027
0.509167	0.00727657
0.510833	0.00629471
0.5125	0.00590466
0.514167	0.00573135
0.515833	0.00522124
0.5175	0.00641389
0.519167	0.00549634
0.520833	0.00506515
0.5225	0.00657575
0.524167	0.00602722
0.525833	0.00573318
0.5275	0.00594439
0.529167	0.0056411
0.530833	0.00572128
0.5325	0.00545505
0.534167	0.0060548
0.535833	0.00641948
0.5375	0.00576088
0.539167	0.00595914
0.540833	0.0062128
0.5425	0.00590581
0.544167	0.00622081
0.545833	0.00583972
0.5475	0.00675371
0.549167	0.00602094
0.550833	0.00573756
0.5525	0.00586105
0.554167	0.00588377
0.555833	0.0058801
0.5575	0.00556304
0.559167	0.00612411
0.560833	0.00620941
0.5625	0.0058537
0.564167	0.00613437
0.565833	0.00678599
0.5675	0.00778182
0.569167	0.0111641
0.570833	0.00858541
0.5725	0.00638848
0.574167	0.00624946
0.575833	0.0069144
0.5775	0.00711913
0.579167	0.00635531
0.580833	0.00650955
0.5825	0.00621779
0.584167	0.00625926
0.585833	0.00597449
0.5875	0.00673696
0.589167	0.0061814
0.590833	0.00649499
0.5925	0.00630338
0.594167	0.00641559
0.595833	0.00662926
0.5975	0.0068252
0.599167	0.00659667
0.600833	0.0117196
0.6025	0.00593003
0.604167	0.00648574
0.605833	0.00680661
0.6075	0.0068034
0.609167	0.00641115
0.610833	0.00725914
0.6125	0.00708155
0.614167	0.00709245
0.615833	0.00707877
0.6175	0.00717879
0.619167	0.00649796
0.620833	0.00670596
0.6225	0.00721669
0.624167	0.00679901
0.625833	0.00660552
0.6275	0.00694794
0.629167	0.00633548
0.630833	0.0070268
0.6325	0.00690199
0.634167	0.00687535
0.635833	0.00660789
0.6375	0.00666498
0.639167	0.00689628
0.640833	0.00687869
0.6425	0.00751046
0.644167	0.00730144
0.645833	0.00683892
0.6475	0.00671593
0.649167	0.00763123
0.650833	0.00757315
0.6525	0.0071515
0.654167	0.00676977
0.655833	0.0066531
0.6575	0.00682515
0.659167	0.00792199
0.660833	0.00702759
0.6625	0.00746377
0.664167	0.00680832
0.665833	0.00676054
0.6675	0.00703143
0.669167	0.00721282
0.670833	0.00766364
0.6725	0.0067851
0.674167	0.00715258
0.675833	0.00712516
0.6775	0.00828255
0.679167	0.00863106
0.680833	0.0084692
0.6825	0.00696743
0.684167	0.0072046
0.685833	0.0075082
0.6875	0.00721871
0.689167	0.00773765
0.690833	0.00747246
0.6925	0.00686401
0.694167	0.00815434
0.695833	0.00759206
0.6975	0.00765779
0.699167	0.00739354
0.700833	0.0071895
0.7025	0.00792307
0.704167	0.00764262
0.705833	0.00719992
0.7075	0.00704559
0.709167	0.00676044
0.710833	0.00772021
0.7125	0.00756988
0.714167	0.00724772
0.715833	0.00768411
0.7175	0.00696801
0.719167	0.00762644
0.720833	0.00823535
0.7225	0.00746672
0.724167	0.00787784
0.725833	0.00755321
0.7275	0.00780459
0.729167	0.00800283
0.730833	0.00745781
0.7325	0.00788709
0.734167	0.0075644
0.735833	0.00795885
0.7375	0.00701628
0.739167	0.00791572
0.740833	0.00795595
0.7425	0.00772711
0.744167	0.00825811
0.745833	0.00792115
0.7475	0.00748202
0.749167	0.00816845
0.750833	0.00797781
0.7525	0.00809204
0.754167	0.0079999
0.755833	0.00773515
0.7575	0.00799645
0.759167	0.00736023
0.760833	0.00767144
0.7625	0.00800188
0.764167	0.00779695
0.765833	0.00797535
0.7675	0.00844888
0.769167	0.00862093
0.770833	0.00825244
0.7725	0.00751986
0.774167	0.00783907
0.775833	0.00859188
0.7775	0.00823767
0.779167	0.0081172
0.780833	0.00772754
0.7825	0.00825102
0.784167	0.00782156
0.785833	0.00828065
0.7875	0.00837999
0.789167	0.00805509
0.790833	0.00820416
0.7925	0.00805277
0.794167	0.00846857
0.795833	0.00797306
0.7975	0.00793699
0.799167	0.00810037
0.800833	0.00872003
0.8025	0.00800433
0.804167	0.00820493
0.805833	0.00849594
0.8075	0.00895299
0.809167	0.00797501
0.810833	0.00771805
0.8125	0.0075875
0.814167	0.00847847
0.815833	0.00746306
0.8175	0.00822508
0.819167	0.00792097
0.820833	0.00821097
0.8225	0.00853765
0.824167	0.00850531
0.825833	0.00792903
0.8275	0.00835601
0.829167	0.00871747
0.830833	0.00864498
0.8325	0.00866603
0.834167	0.00856944
0.835833	0.00801952
0.8375	0.0082035
0.839167	0.00854454
0.840833	0.00812894
0.8425	0.00852445
0.844167	0.00856902
0.845833	0.00844949
0.8475	0.0087148
0.849167	0.00854544
0.850833	0.0085636
0.8525	0.00816565
0.854167	0.00844239
0.855833	0.0084843
0.8575	0.00852635
0.859167	0.00860326
0.860833	0.00886157
0.8625	0.00849599
0.864167	0.00844912
0.865833	0.00895
0.8675	0.00868985
0.869167	0.00917734
0.870833	0.00907697
0.8725	0.00864659
0.874167	0.00863262
0.875833	0.00884593
0.8775	0.00883536
0.879167	0.00923906
0.880833	0.00850758
0.8825	0.00896937
0.884167	0.00890469
0.885833	0.00853625
0.8875	0.0085946
0.889167	0.00868377
0.890833	0.00893454
0.8925	0.00868055
0.894167	0.0089801
0.895833	0.00924474
0.8975	0.00914467
0.899167	0.00865697
0.900833	0.00881137
0.9025	0.00911892
0.904167	0.00861353
0.905833	0.0093975
0.9075	0.00874262
0.909167	0.00884548
0.910833	0.00915291
0.9125	0.00941298
0.914167	0.00934047
0.915833	0.00871964
0.9175	0.00888207
0.919167	0.00937676
0.920833	0.00918284
0.9225	0.00882432
0.924167	0.00926769
0.925833	0.00865977
0.9275	0.00870524
0.929167	0.00918398
0.930833	0.00910319
0.9325	0.00967735
0.934167	0.00855566
0.935833	0.00879603
0.9375	0.00905191
0.939167	0.00875228
0.940833	0.00878636
0.9425	0.00898203
0.944167	0.00898029
0.945833	0.00910023
0.9475	0.00905733
0.949167	0.00905106
0.950833	0.00947694
0.9525	0.00944604
0.954167	0.00876684
0.955833	0.0095038
0.9575	0.00881829
0.959167	0.00951335
0.960833	0.00934217
0.9625	0.00895029
0.964167	0.00901015
0.965833	0.00914813
0.9675	0.00918948
0.969167	0.00962878
0.970833	0.0092242
0.9725	0.00921766
0.974167	0.00916092
0.975833	0.00926243
0.9775	0.00967865
0.979167	0.00966136
0.980833	0.00948837
0.9825	0.00926172
0.984167	0.00930678
0.985833	0.00923488
0.9875	0.00865274
0.989167	0.00898753
0.990833	0.00926793
0.9925	0.00985383
0.994167	0.00975989
0.995833	0.00918551
0.9975	0.00908492
0.999167	0.00965353
1.00083	0.0100546
1.0025	0.00945544
1.00417	0.00972992
1.00583	0.00958607
1.0075	0.00921766
1.00917	0.0102866
1.01083	0.00962807
1.0125	0.00990033
1.01417	0.00984856
1.01583	0.0103224
1.0175	0.00935201
1.01917	0.00997012
1.02083	0.00918218
1.0225	0.00893383
1.02417	0.00923292
1.02583	0.00972735
1.0275	0.0097489
1.02917	0.00944134
1.03083	0.00989379
1.0325	0.0100579
1.03417	0.0096679
1.03583	0.00998562
1.0375	0.0103493
1.03917	0.0101804
1.04083	0.00988095
1.0425	0.00972886
1.04417	0.00966322
1.04583	0.00973302
1.0475	0.00992547
1.04917	0.00987554
1.05083	0.0103483
1.0525	0.00981734
1.05417	0.0105258
1.05583	0.00948031
1.0575	0.00986238
1.05917	0.00948562
1.06083	0.0101577
1.0625	0.010009
1.06417	0.00995078
1.06583	0.00990618
1.0675	0.0101898
1.06917	0.00999963
1.07083	0.0102838
1.0725	0.00984152
1.07417	0.0100032
1.07583	0.0110276
1.0775	0.00989914
1.07917	0.00981597
1.08083	0.00992589
1.0825	0.00999255
1.08417	0.0103716
1.08583	0.00980281
1.0875	0.0106923
1.08917	0.00975557
1.09083	0.009984
1.0925	0.00953291
1.09417	0.00996533
1.09583	0.00976344
1.0975	0.0101064
1.09917	0.00993786
1.10083	0.0101672
1.1025	0.0100315
1.10417	0.009592
1.10583	0.00970443
1.1075	0.0103103
1.10917	0.0102605
1.11083	0.0104318
1.1125	0.0105898
1.11417	0.0110636
1.11583	0.0106036
1.1175	0.00976021
1.11917	0.0103302
1.12083	0.00993325
1.1225	0.0101191
1.12417	0.0102826
1.12583	0.0101421
1.1275	0.0102495
1.12917	0.0105519
1.13083	0.0106615
1.1325	0.00989962
1.13417	0.0104838
1.13583	0.0106555
1.1375	0.0103263
1.13917	0.0106858
1.14083	0.0107093
1.1425	0.0105249
1.14417	0.0106893
1.14583	0.0106281
1.1475	0.010357
1.14917	0.0108779
1.15083	0.0102427
1.1525	0.0106114
1.15417	0.0100431
1.15583	0.0101824
1.1575	0.0107378
1.15917	0.0104083
1.16083	0.0107226
1.1625	0.0106808
1.16417	0.0104739
1.16583	0.0102778
1.1675	0.0108608
1.16917	0.0106634
1.17083	0.0100524
1.1725	0.0111151
1.17417	0.0104479
1.17583	0.010758
1.1775	0.0110646
1.17917	0.0106478
1.18083	0.0102468
1.1825	0.010394
1.18417	0.0103759
1.18583	0.0108482
1.1875	0.0106956
1.18917	0.0104855
1.19083	0.0105002
1.1925	0.0100247
1.19417	0.0109583
1.19583	0.010606
1.1975	0.0103073
1.19917	0.0110357
1.20083	0.0103315
1.2025	0.0107546
1.20417	0.0109099
1.20583	0.0111987
1.2075	0.010657
1.20917	0.0108335
1.21083	0.0104045
1.2125	0.0111686
1.21417	0.0105385
1.21583	0.0106611
1.2175	0.0103197
1.21917	0.0103853
1.22083	0.0108297
1.2225	0.0115267
1.22417	0.0109717
1.22583	0.0113724
1.2275	0.0110491
1.22917	0.0109276
1.23083	0.0108475
1.2325	0.0107625
1.23417	0.0110278
1.23583	0.010926
1.2375	0.010928
1.23917	0.0142203
1.24083	0.0107439
1.2425	0.0108361
1.24417	0.0110884
1.24583	0.0108098
1.2475	0.0112136
1.24917	0.0112757
1.25083	0.0107779
1.2525	0.0110291
1.25417	0.0111606
1.25583	0.0111568
1.2575	0.0115811
1.25917	0.0112895
1.26083	0.0109362
1.2625	0.010976
1.26417	0.011056
1.26583	0.0111094
1.2675	0.010895
1.26917	0.0112921
1.27083	0.0108354
1.2725	0.011154
1.27417	0.0112299
1.27583	0.0110118
1.2775	0.011223
1.27917	0.0110187
1.28083	0.0112844
1.2825	0.0108149
1.28417	0.0111418
1.28583	0.0112761
1.2875	0.0113213
1.28917	0.0109115
1.29083	0.0116417
1.2925	0.0111843
1.29417	0.0114741
1.29583	0.0113068
1.2975	0.0107117
1.29917	0.0113434
1.30083	0.0109721
1.3025	0.0104015
1.30417	0.0113041
1.30583	0.0107992
1.3075	0.0108219
1.30917	0.010932
1.31083	0.0110663
1.3125	0.0113731
1.31417	0.0112396
1.31583	0.0110176
1.3175	0.010875
1.31917	0.0106334
1.32083	0.0108952
1.3225	0.011256
1.32417	0.0112101
1.32583	0.0107984
1.3275	0.0111925
1.32917	0.0118078
1.33083	0.0114314
1.3325	0.011059
1.33417	0.0117206
1.33583	0.0111263
1.3375	0.0116317
1.33917	0.0116296
1.34083	0.0113759
1.3425	0.0109503
1.34417	0.0114292
1.34583	0.0108088
1.3475	0.0115717
1.34917	0.0113952
1.35083	0.0116639
1.3525	0.0114709
1.35417	0.0109453
1.35583	0.0113209
1.3575	0.0116423
1.35917	0.0114769
1.36083	0.0117096
1.3625	0.0116389
1.36417	0.0115169
1.36583	0.0119992
1.3675	0.0114143
1.36917	0.011407
1.37083	0.0124346
1.3725	0.0115156
1.37417	0.0114199
1.37583	0.011522
1.3775	0.011648
1.37917	0.0117662
1.38083	0.0117508
1.3825	0.0119481
1.38417	0.0109837
1.38583	0.0112519
1.3875	0.0110317
1.38917	0.0117973
1.39083	0.0119842
1.3925	0.0119949
1.39417	0.012039
1.39583	0.0116761
1.3975	0.0118643
1.39917	0.0113857
1.40083	0.0120954
1.4025	0.0111054
1.40417	0.0112147
1.40583	0.0113752
1.4075	0.01149
1.40917	0.0115701
1.41083	0.011501
1.4125	0.0113859
1.41417	0.0113964
1.41583	0.0121967
1.4175	0.0118875
1.41917	0.0117593
1.42083	0.0123694
1.4225	0.0117949
1.42417	0.0114869
1.42583	0.0120989
1.4275	0.0113339
1.42917	0.0111587
1.43083	0.0115964
1.4325	0.0115879
1.43417	0.0117432
1.43583	0.0117128
1.4375	0.0117604
1.43917	0.0116297
1.44083	0.0119498
1.4425	0.0118651
1.44417	0.0119697
1.44583	0.0125164
1.4475	0.0116886
1.44917	0.0118928
1.45083	0.0116752
1.4525	0.012291
1.45417	0.0121225
1.45583	0.0116192
1.4575	0.0116236
1.45917	0.0113172
1.46083	0.0127373
1.4625	0.0124886
1.46417	0.0120638
1.46583	0.0117281
1.4675	0.0119117
1.46917	0.012061
1.47083	0.0122121
1.4725	0.0119959
1.47417	0.0121198
1.47583	0.0119207
1.4775	0.011736
1.47917	0.0125078
1.48083	0.0117383
1.4825	0.0115812
1.48417	0.0116266
1.48583	0.0122682
1.4875	0.0125177
1.48917	0.0126068
1.49083	0.011605
1.4925	0.011637
1.49417	0.0121191
1.49583	0.0115343
1.4975	0.0122814
1.49917	0.0118994
1.50083	0.011878
1.5025	0.0122444
1.50417	0.012493
1.50583	0.0118452
1.5075	0.0123209
1.50917	0.0125617
1.51083	0.0121895
1.5125	0.0120913
1.51417	0.0122647
1.51583	0.0117356
1.5175	0.0116988
1.51917	0.0116723
1.52083	0.011665
1.5225	0.0120769
1.52417	0.0118223
1.52583	0.0117337
1.5275	0.0118129
1.52917	0.0117418
1.53083	0.0118726
1.5325	0.0123857
1.53417	0.0126443
1.53583	0.0121632
1.5375	0.0120964
1.53917	0.0123913
1.54083	0.0117862
1.5425	0.012241
1.54417	0.0124378
1.54583	0.012675
1.5475	0.0125623
1.54917	0.0124007
1.55083	0.0121309
1.5525	0.0125511
1.55417	0.0122253
1.55583	0.0122741
1.5575	0.011997
1.55917	0.0124153
1.56083	0.0122173
1.5625	0.0119284
1.56417	0.0125567
1.56583	0.0121843
1.5675	0.0122196
1.56917	0.0117209
1.57083	0.0125636
1.5725	0.0127144
1.57417	0.0127369
1.57583	0.0118063
1.5775	0.0122031
1.57917	0.0122527
1.58083	0.0122349
1.5825	0.0130451
1.58417	0.0121038
1.58583	0.012976
1.5875	0.0130753
1.58917	0.0122495
1.59083	0.012362
1.5925	0.0123273
1.59417	0.0119348
1.59583	0.0123346
1.5975	0.0122589
1.59917	0.0120827
1.60083	0.013085
1.6025	0.0148737
1.60417	0.0120453
1.60583	0.0167038
1.6075	0.015913
1.60917	0.0170045
1.61083	0.0144134
1.6125	0.0124129
1.61417	0.0158517
1.61583	0.0124143
1.6175	0.0125214
1.61917	0.0126125
1.62083	0.0125506
1.6225	0.0119433
1.62417	0.0127704
1.62583	0.0123839
1.6275	0.0123037
1.62917	0.0123534
1.63083	0.0133486
1.6325	0.0126114
1.63417	0.0122509
1.63583	0.0125885
1.6375	0.0136367
1.63917	0.0125227
1.64083	0.0128911
1.6425	0.0125746
1.64417	0.0120898
1.64583	0.0119078
1.6475	0.0128479
1.64917	0.0123387
1.65083	0.0122262
1.6525	0.0124689
1.65417	0.0124279
1.65583	0.0126072
1.6575	0.0121683
1.65917	0.0122856
1.66083	0.0132019
1.6625	0.0124043
1.66417	0.0130698
1.66583	0.0124154
1.6675	0.0123172
1.66917	0.0124171
1.67083	0.0125432
1.6725	0.0127852
1.67417	0.0122438
1.67583	0.0130403
1.6775	0.0125488
1.67917	0.0123868
1.68083	0.0127148
1.6825	0.0127674
1.68417	0.0117947
1.68583	0.0122909
1.6875	0.0126582
1.68917	0.0124396
1.69083	0.0134628
1.6925	0.012837
1.69417	0.0125047
1.69583	0.0131381
1.6975	0.0125549
1.69917	0.0126668
1.70083	0.0126103
1.7025	0.0127849
1.70417	0.0123242
1.70583	0.0124985
1.7075	0.0124967
1.70917	0.0128408
1.71083	0.0129845
1.7125	0.012848
1.71417	0.0124131
1.71583	0.0119739
1.7175	0.0126595
1.71917	0.0129294
1.72083	0.0124303
1.7225	0.0126895
1.72417	0.0131477
1.72583	0.0129233
1.7275	0.0128151
1.72917	0.0126182
1.73083	0.0127294
1.7325	0.0129076
1.73417	0.0124445
1.73583	0.0133237
1.7375	0.0127048
1.73917	0.0124222
1.74083	0.0123631
1.7425	0.0129931
1.74417	0.0125863
1.74583	0.0125749
1.7475	0.0131332
1.74917	0.0131161
1.75083	0.0123906
1.7525	0.0129705
1.75417	0.0127617
1.75583	0.0127104
1.7575	0.012408
1.75917	0.0129681
1.76083	0.0126723
1.7625	0.013194
1.76417	0.013222
1.76583	0.0126608
1.7675	0.0127309
1.76917	0.0125939
1.77083	0.0120558
1.7725	0.0144322
1.77417	0.0135044
1.77583	0.0127317
1.7775	0.0127746
1.77917	0.0126967
1.78083	0.0122765
1.7825	0.012356
1.78417	0.0127069
1.78583	0.012854
1.7875	0.0130623
1.78917	0.0130542
1.79083	0.0130295
1.7925	0.0128862
1.79417	0.0120897
1.79583	0.0125084
1.7975	0.0130398
1.79917	0.0129653
1.80083	0.0123394
1.8025	0.012629
1.80417	0.0131933
1.80583	0.0129006
1.8075	0.0131135
1.80917	0.012887
1.81083	0.0125933
1.8125	0.0132071
1.81417	0.0134984
1.81583	0.013043
1.8175	0.0126326
1.81917	0.0135634
1.82083	0.0126341
1.8225	0.0129865
1.82417	0.0123124
1.82583	0.0126313
1.8275	0.0132541
1.82917	0.012763
1.83083	0.0129044
1.8325	0.0129255
1.83417	0.0130592
1.83583	0.0130307
1.8375	0.0130301
1.83917	0.0125096
1.84083	0.0135092
1.8425	0.0131141
1.84417	0.0131901
1.84583	0.0130726
1.8475	0.0127153
1.84917	0.0132502
1.85083	0.0131553
1.8525	0.0131274
1.85417	0.0128333
1.85583	0.0130368
1.8575	0.0130911
1.85917	0.0133879
1.86083	0.0130398
1.8625	0.012315
1.86417	0.0130131
1.86583	0.0128715
1.8675	0.0132757
1.86917	0.0134651
1.87083	0.0128903
1.8725	0.013207
1.87417	0.0128055
1.87583	0.0130362
1.8775	0.0127438
1.87917	0.0127423
1.88083	0.0128751
1.8825	0.0133544
1.88417	0.0131802
1.88583	0.0135238
1.8875	0.0133249
1.88917	0.0130175
1.89083	0.0130736
1.8925	0.013084
1.89417	0.0128537
1.89583	0.0130637
1.8975	0.0133384
1.89917	0.0135032
1.90083	0.0137498
1.9025	0.0130471
1.90417	0.0134539
1.90583	0.0133491
1.9075	0.0131336
1.90917	0.0125723
1.91083	0.0128928
1.9125	0.0131139
1.91417	0.0131224
1.91583	0.0134762
1.9175	0.0135275
1.91917	0.0130964
1.92083	0.0129811
1.9225	0.0131822
1.92417	0.0135129
1.92583	0.0134268
1.9275	0.0137206
1.92917	0.0134111
1.93083	0.0135308
1.9325	0.0128959
1.93417	0.0134357
1.93583	0.0129205
1.9375	0.0133369
1.93917	0.0131968
1.94083	0.0141246
1.9425	0.0136715
1.94417	0.0136975
1.94583	0.0138384
1.9475	0.0134703
1.94917	0.0132276
1.95083	0.0137161
1.9525	0.0142823
1.95417	0.0127366
1.95583	0.0133394
1.9575	0.0134407
1.95917	0.0130912
1.96083	0.013037
1.9625	0.0132197
1.96417	0.0126415
1.96583	0.0128265
1.9675	0.0129314
1.96917	0.0128365
1.97083	0.0134877
1.9725	0.0138901
1.97417	0.0132939
1.97583	0.0138523
1.9775	0.013102
1.97917	0.0136805
1.98083	0.0137396
1.9825	0.0129148
1.98417	0.0131848
1.98583	0.0137317
1.9875	0.0137579
1.98917	0.0139884
1.99083	0.0143368
1.9925	0.0131423
1.99417	0.0140605
1.99583	0.0130149
1.9975	0.0130079
1.99917	0.0132803
2.00083	0.0131365
2.0025	0.0131106
2.00417	0.0136943
2.00583	0.0138825
2.0075	0.01333
2.00917	0.0136466
2.01083	0.0128857
2.0125	0.0137779
2.01417	0.0137035
2.01583	0.0134693
2.0175	0.0131656
2.01917	0.0132683
2.02083	0.0137698
2.0225	0.0132735
2.02417	0.0136201
2.02583	0.0137124
2.0275	0.0135267
2.02917	0.0134896
2.03083	0.0134034
2.0325	0.0132971
2.03417	0.0137953
2.03583	0.0135877
2.0375	0.0127745
2.03917	0.01339
2.04083	0.0130585
2.0425	0.0135139
2.04417	0.0136765
2.04583	0.013306
2.0475	0.0138433
2.04917	0.0133293
2.05083	0.0134577
2.0525	0.0137784
2.05417	0.0129518
2.05583	0.0131074
2.0575	0.0136726
2.05917	0.0137723
2.06083	0.0136808
2.0625	0.0136971
2.06417	0.0130138
2.06583	0.013286
2.0675	0.0139433
2.06917	0.013377
2.07083	0.0141029
2.0725	0.0137353
2.07417	0.0134564
2.07583	0.0135435
2.0775	0.0135389
2.07917	0.0135696
2.08083	0.0131235
2.0825	0.0131686
2.08417	0.013074
2.08583	0.0137274
2.0875	0.0134973
2.08917	0.0135644
2.09083	0.0135231
2.0925	0.0133331
2.09417	0.0133241
2.09583	0.0131618
2.0975	0.0138242
2.09917	0.0133223
2.10083	0.013619
2.1025	0.0138355
2.10417	0.0127931
2.10583	0.0135736
2.1075	0.0131887
2.10917	0.0135876
2.11083	0.0134873
2.1125	0.013282
2.11417	0.0137039
2.11583	0.0139126
2.1175	0.0137184
2.11917	0.0137792
2.12083	0.0137928
2.1225	0.0135717
2.12417	0.0136298
2.12583	0.013719
2.1275	0.013403
2.12917	0.0138971
2.13083	0.0133148
2.1325	0.0132668
2.13417	0.0133901
2.13583	0.0135765
2.1375	0.0132593
2.13917	0.0131114
2.14083	0.0131901
2.1425	0.0138074
2.14417	0.013413
2.14583	0.0134426
2.1475	0.0137025
2.14917	0.0136931
2.15083	0.0135861
2.1525	0.013801
2.15417	0.0131714
2.15583	0.0129595
2.1575	0.0135324
2.15917	0.0138329
2.16083	0.0136406
2.1625	0.0134711
2.16417	0.0138464
2.16583	0.0140315
2.1675	0.0132184
2.16917	0.0137483
2.17083	0.014167
2.1725	0.0135008
2.17417	0.0131918
2.17583	0.01392
2.1775	0.0140178
2.17917	0.0136817
2.18083	0.0140075
2.1825	0.0137962
2.18417	0.0136968
2.18583	0.0134051
2.1875	0.0136507
2.18917	0.0134918
2.19083	0.0137486
2.1925	0.0137605
2.19417	0.0137058
2.19583	0.0136986
2.1975	0.0146702
2.19917	0.0138828
2.20083	0.0143213
2.2025	0.013706
2.20417	0.0146565
2.20583	0.0136362
2.2075	0.0139323
2.20917	0.0138979
2.21083	0.0141469
2.2125	0.0142043
2.21417	0.0136643
2.21583	0.0136167
2.2175	0.0133897
2.21917	0.0140799
2.22083	0.0137058
2.2225	0.0136331
2.22417	0.013598
2.22583	0.0140599
2.2275	0.013999
2.22917	0.0136578
2.23083	0.0141079
2.2325	0.0150153
2.23417	0.0140785
2.23583	0.0140518
2.2375	0.0137676
2.23917	0.014056
2.24083	0.0144014
2.2425	0.0141348
2.24417	0.0148465
2.24583	0.0144768
2.2475	0.0139664
2.24917	0.0140927
2.25083	0.0144455
2.2525	0.0134981
2.25417	0.0135358
2.25583	0.0141583
2.2575	0.0136928
2.25917	0.0132489
2.26083	0.013723
2.2625	0.0135771
2.26417	0.0139464
2.26583	0.0137556
2.2675	0.0145051
2.26917	0.0137423
2.27083	0.0139578
2.2725	0.0136692
2.27417	0.0145934
2.27583	0.0137418
2.2775	0.0142119
2.27917	0.0136666
2.28083	0.0137935
2.2825	0.0137532
2.28417	0.014048
2.28583	0.0137982
2.2875	0.0138519
2.28917	0.013982
2.29083	0.0142154
2.2925	0.0139914
2.29417	0.0136679
2.29583	0.0137752
2.2975	0.0140272
2.29917	0.0140942
2.30083	0.0142215
2.3025	0.0145706
2.30417	0.0143378
2.30583	0.0137553
2.3075	0.0138179
2.30917	0.0138462
2.31083	0.0143736
2.3125	0.0134855
2.31417	0.0144124
2.31583	0.0145189
2.3175	0.0143071
2.31917	0.0136852
2.32083	0.0137283
2.3225	0.0142553
2.32417	0.0141459
2.32583	0.0140035
2.3275	0.0137719
2.32917	0.013723
2.33083	0.0140564
2.3325	0.013858
2.33417	0.0137989
2.33583	0.0134448
2.3375	0.0138956
2.33917	0.0139878
2.34083	0.0140189
2.3425	0.0140149
2.34417	0.0138403
2.34583	0.0142173
2.3475	0.0142463
2.34917	0.014282
2.35083	0.0142558
2.3525	0.0148439
2.35417	0.0142282
2.35583	0.0142321
2.3575	0.0141213
2.35917	0.013476
2.36083	0.0138834
2.3625	0.0140613
2.36417	0.0143012
2.36583	0.0139917
2.3675	0.0144199
2.36917	0.0136156
2.37083	0.0138255
2.3725	0.0137346
2.37417	0.0141401
2.37583	0.0141937
2.3775	0.0148389
2.37917	0.0142693
2.38083	0.0141469
2.3825	0.014373
2.38417	0.0143969
2.38583	0.0139402
2.3875	0.0139986
2.38917	0.0139389
2.39083	0.0142425
2.3925	0.0138073
2.39417	0.0137953
2.39583	0.0137834
2.3975	0.0137596
2.39917	0.0141865
2.40083	0.0143033
2.4025	0.0144489
2.40417	0.0144326
2.40583	0.0145926
2.4075	0.0144286
2.40917	0.0144483
2.41083	0.0143196
2.4125	0.0144897
2.41417	0.0145901
2.41583	0.013904
2.4175	0.0144191
2.41917	0.0139419
2.42083	0.014301
2.4225	0.0145486
2.42417	0.0145011
2.42583	0.0141034
2.4275	0.0142316
2.42917	0.0140523
2.43083	0.0137911
2.4325	0.0139849
2.43417	0.0145491
2.43583	0.0144254
2.4375	0.0147
2.43917	0.0144624
2.44083	0.0142924
2.4425	0.0139142
2.44417	0.0142858
2.44583	0.0142647
2.4475	0.0144715
2.44917	0.0143386
2.45083	0.0142867
2.4525	0.0139208
2.45417	0.0149482
2.45583	0.0144303
2.4575	0.014464
2.45917	0.0141688
2.46083	0.0148501
2.4625	0.0145938
2.46417	0.0140526
2.46583	0.0139532
2.4675	0.0141532
2.46917	0.0144537
2.47083	0.0148451
2.4725	0.0140684
2.47417	0.0141597
2.47583	0.0143673
2.4775	0.0145519
2.47917	0.0146965
2.48083	0.0140999
2.4825	0.0146176
2.48417	0.0150124
2.48583	0.0146261
2.4875	0.0151852
2.48917	0.0144303
2.49083	0.0143474
2.4925	0.0141254
2.49417	0.01449
2.49583	0.0142302
2.4975	0.0142755
2.49917	0.0145548
2.50083	0.0144254
2.5025	0.0139681
2.50417	0.0147294
2.50583	0.0142131
2.5075	0.0150279
2.50917	0.014537
2.51083	0.013929
2.5125	0.0143994
2.51417	0.0143899
2.51583	0.0142072
2.5175	0.0149387
2.51917	0.0141331
2.52083	0.0159102
2.5225	0.0146128
2.52417	0.0145216
2.52583	0.013988
2.5275	0.0142545
2.52917	0.0141561
2.53083	0.0146403
2.5325	0.014032
2.53417	0.0138379
2.53583	0.0144191
2.5375	0.0144765
2.53917	0.0140816
2.54083	0.01461
2.5425	0.0142091
2.54417	0.0146039
2.54583	0.0147864
2.5475	0.0146984
2.54917	0.0149755
2.55083	0.0146344
2.5525	0.0140739
2.55417	0.0145031
2.55583	0.0145204
2.5575	0.0146897
2.55917	0.0142266
2.56083	0.0145708
2.5625	0.0147547
2.56417	0.0151425
2.56583	0.0151282
2.5675	0.0149497
2.56917	0.0147685
2.57083	0.0142406
2.5725	0.0141155
2.57417	0.0144936
2.57583	0.0140234
2.5775	0.0145409
2.57917	0.0142707
2.58083	0.0139639
2.5825	0.0137955
2.58417	0.0143364
2.58583	0.014335
2.5875	0.0141927
2.58917	0.0142745
2.59083	0.0147597
2.5925	0.0148374
2.59417	0.0145549
2.59583	0.0148067
2.5975	0.0144856
2.59917	0.0147095
2.60083	0.0157335
2.6025	0.0144647
2.60417	0.0148232
2.60583	0.0144002
2.6075	0.0142757
2.60917	0.0146387
2.61083	0.0147233
2.6125	0.0141169
2.61417	0.01478
2.61583	0.0144741
2.6175	0.0140607
2.61917	0.014278
2.62083	0.0146527
2.6225	0.0146037
2.62417	0.014656
2.62583	0.0151878
2.6275	0.0150225
2.62917	0.0145286
2.63083	0.0147744
2.6325	0.0145118
2.63417	0.0147104
2.63583	0.0146616
2.6375	0.0147178
2.63917	0.0147015
2.64083	0.0145335
2.6425	0.0143209
2.64417	0.0152025
2.64583	0.0147781
2.6475	0.0143603
2.64917	0.0143516
2.65083	0.0151052
2.6525	0.0147025
2.65417	0.0141691
2.65583	0.0143876
2.6575	0.0141211
2.65917	0.0144915
2.66083	0.0146649
2.6625	0.0145612
2.66417	0.0145117
2.66583	0.0146743
2.6675	0.0141923
2.66917	0.0144174
2.67083	0.0145371
2.6725	0.0145687
2.67417	0.0144252
2.67583	0.0149692
2.6775	0.0140258
2.67917	0.0147203
2.68083	0.0152367
2.6825	0.0143155
2.68417	0.0149097
2.68583	0.0151966
2.6875	0.0143879
2.68917	0.0148854
2.69083	0.0145062
2.6925	0.0151269
2.69417	0.0145444
2.69583	0.0143515
2.6975	0.0143144
2.69917	0.0143289
2.70083	0.0147951
2.7025	0.014479
2.70417	0.0142159
2.70583	0.0142262
2.7075	0.0144239
2.70917	0.0145769
2.71083	0.0140768
2.7125	0.0147976
2.71417	0.0146274
2.71583	0.0146649
2.7175	0.014889
2.71917	0.0150114
2.72083	0.0144738
2.7225	0.0137995
2.72417	0.0151792
2.72583	0.0151195
2.7275	0.0143037
2.72917	0.0141231
2.73083	0.0144535
2.7325	0.0144058
2.73417	0.0134834
2.73583	0.0144462
2.7375	0.0148505
2.73917	0.0154512
2.74083	0.0148912
2.7425	0.0148169
2.74417	0.0149164
2.74583	0.0141528
2.7475	0.0145375
2.74917	0.0144215
2.75083	0.0143558
2.7525	0.0143003
2.75417	0.0141881
2.75583	0.0143409
2.7575	0.0147886
2.75917	0.0150642
2.76083	0.0143691
2.7625	0.0147889
2.76417	0.0147044
2.76583	0.0145757
2.7675	0.0146865
2.76917	0.0147161
2.77083	0.014796
2.7725	0.0150586
2.77417	0.014818
2.77583	0.0150539
2.7775	0.0151108
2.77917	0.014833
2.78083	0.0146709
2.7825	0.0144658
2.78417	0.0152001
2.78583	0.0142961
2.7875	0.0148954
2.78917	0.0146054
2.79083	0.0148666
2.7925	0.0145535
2.79417	0.0143212
2.79583	0.0145332
2.7975	0.0147292
2.79917	0.0143871
2.80083	0.015035
2.8025	0.0146244
2.80417	0.0151828
2.80583	0.0148377
2.8075	0.0145598
2.80917	0.0149688
2.81083	0.0149993
2.8125	0.0145914
2.81417	0.0150562
2.81583	0.0146726
2.8175	0.0146688
2.81917	0.0145994
2.82083	0.0149889
2.8225	0.0148962
2.82417	0.0146438
2.82583	0.014959
2.8275	0.0143185
2.82917	0.0145574
2.83083	0.0147247
2.8325	0.0149417
2.83417	0.0147008
2.83583	0.0144299
2.8375	0.0146161
2.83917	0.0142398
2.84083	0.0148894
2.8425	0.0144679
2.84417	0.0149872
2.84583	0.0144934
2.8475	0.0148516
2.84917	0.0152467
2.85083	0.0149557
2.8525	0.0151366
2.85417	0.0149109
2.85583	0.0148358
2.8575	0.0148368
2.85917	0.015392
2.86083	0.0149382
2.8625	0.0148793
2.86417	0.0147146
2.86583	0.0149539
2.8675	0.0146598
2.86917	0.0143871
2.87083	0.0141384
2.8725	0.0148689
2.87417	0.0147468
2.87583	0.0142667
2.8775	0.0147745
2.87917	0.0148299
2.88083	0.0154362
2.8825	0.0145758
2.88417	0.0146852
2.88583	0.0145625
2.8875	0.015268
2.88917	0.0149076
2.89083	0.0148027
2.8925	0.015341
2.89417	0.0147023
2.89583	0.0148123
2.8975	0.0149918
2.89917	0.0152469
2.90083	0.0145851
2.9025	0.01477
2.90417	0.0154653
2.90583	0.0150183
2.9075	0.0146867
2.90917	0.0151372
2.91083	0.0148564
2.9125	0.0145139
2.91417	0.0141429
2.91583	0.0143601
2.9175	0.0149889
2.91917	0.0152541
2.92083	0.0148054
2.9225	0.0151022
2.92417	0.0148315
2.92583	0.0146318
2.9275	0.0148099
2.92917	0.0147524
2.93083	0.0148872
2.9325	0.0149325
2.93417	0.015356
2.93583	0.0146091
2.9375	0.0151603
2.93917	0.0148439
2.94083	0.0145303
2.9425	0.0148575
2.94417	0.0147337
2.94583	0.0147964
2.9475	0.0144911
2.94917	0.0146284
2.95083	0.0146406
2.9525	0.0148231
2.95417	0.0149526
2.95583	0.0149668
2.9575	0.0149857
2.95917	0.0149122
2.96083	0.0145335
2.9625	0.0150602
2.96417	0.0145591
2.96583	0.0150227
2.9675	0.0147623
2.96917	0.0145371
2.97083	0.0149314
2.9725	0.0149168
2.97417	0.0152725
2.97583	0.0149244
2.9775	0.0148514
2.97917	0.0153254
2.98083	0.0149732
2.9825	0.0148554
2.98417	0.0146283
2.98583	0.0142551
2.9875	0.0145636
2.98917	0.0149402
2.99083	0.0147778
2.9925	0.0148036
2.99417	0.0150889
2.99583	0.0149566
2.9975	0.0142583
2.99917	0.0148239
3.00083	0.0148577
3.0025	0.0147857
3.00417	0.0150049
3.00583	0.0150303
3.0075	0.0150677
3.00917	0.0148686
3.01083	0.0153934
3.0125	0.0143784
3.01417	0.0147499
3.01583	0.0145449
3.0175	0.0148318
3.01917	0.0146253
3.02083	0.0150285
3.0225	0.0151154
3.02417	0.0143394
3.02583	0.015242
3.0275	0.0149339
3.02917	0.0147718
3.03083	0.0147052
3.0325	0.0153454
3.03417	0.0149166
3.03583	0.0149305
3.0375	0.0152808
3.03917	0.0153115
3.04083	0.0146589
3.0425	0.0147387
3.04417	0.0149496
3.04583	0.0148878
3.0475	0.0144699
3.04917	0.0151277
3.05083	0.0145248
3.0525	0.0146677
3.05417	0.0150453
3.05583	0.0152185
3.0575	0.0151389
3.05917	0.0147343
3.06083	0.0151805
3.0625	0.0153592
3.06417	0.0153638
3.06583	0.0148608
3.0675	0.014992
3.06917	0.0154463
3.07083	0.0148017
3.0725	0.015181
3.07417	0.015112
3.07583	0.0150856
3.0775	0.0151333
3.07917	0.0147347
3.08083	0.0145026
3.0825	0.0149455
3.08417	0.0147943
3.08583	0.0150493
3.0875	0.0153478
3.08917	0.0154044
3.09083	0.0148798
3.0925	0.0150084
3.09417	0.0151473
3.09583	0.0144296
3.0975	0.01504
3.09917	0.0148643
3.10083	0.015032
3.1025	0.0147831
3.10417	0.0148538
3.10583	0.0150706
3.1075	0.0147349
3.10917	0.0150896
3.11083	0.0148197
3.1125	0.0153604
3.11417	0.0151915
3.11583	0.0150787
3.1175	0.0150504
3.11917	0.0151047
3.12083	0.0148852
3.1225	0.0151011
3.12417	0.0146117
3.12583	0.0150993
3.1275	0.0149355
3.12917	0.0152831
3.13083	0.0143058
3.1325	0.014691
3.13417	0.0152482
3.13583	0.0156593
3.1375	0.0152051
3.13917	0.014425
3.14083	0.0158397
3.1425	0.0148386
3.14417	0.0143349
3.14583	0.0145081
3.1475	0.014219
3.14917	0.0147273
3.15083	0.014716
3.1525	0.0150563
3.15417	0.0141234
3.15583	0.0145206
3.1575	0.0147464
3.15917	0.0145444
3.16083	0.0145731
3.1625	0.0143302
3.16417	0.0147016
3.16583	0.0149418
3.1675	0.014819
3.16917	0.0152042
3.17083	0.0151744
3.1725	0.0153841
3.17417	0.0150216
3.17583	0.0144553
3.1775	0.0147756
3.17917	0.0145396
3.18083	0.0144451
3.1825	0.0150136
3.18417	0.0147314
3.18583	0.0144755
3.1875	0.0140281
3.18917	0.0146351
3.19083	0.0153404
3.1925	0.0145317
3.19417	0.0147032
3.19583	0.0148484
3.1975	0.0150085
3.19917	0.0148907
3.20083	0.0147276
3.2025	0.0145583
3.20417	0.0150038
3.20583	0.0148751
3.2075	0.0154155
3.20917	0.0149102
3.21083	0.0146011
3.2125	0.0151406
3.21417	0.0147489
3.21583	0.0146136
3.2175	0.0148408
3.21917	0.0147263
3.22083	0.0145583
3.2225	0.0151946
3.22417	0.0142396
3.22583	0.0151251
3.2275	0.0150552
3.22917	0.0142283
3.23083	0.0148153
3.2325	0.0146059
3.23417	0.0149015
3.23583	0.0149691
3.2375	0.0153226
3.23917	0.014474
3.24083	0.0152298
3.2425	0.0150154
3.24417	0.0148419
3.24583	0.014589
3.2475	0.014647
3.24917	0.0150412
3.25083	0.0157734
3.2525	0.0150315
3.25417	0.0146464
3.25583	0.0145369
3.2575	0.0153536
3.25917	0.0156392
3.26083	0.0155283
3.2625	0.0146247
3.26417	0.0145702
3.26583	0.0149378
3.2675	0.0157859
3.26917	0.0146675
3.27083	0.0147037
3.2725	0.015031
3.27417	0.0148615
3.27583	0.0143882
3.2775	0.0149379
3.27917	0.0148738
3.28083	0.0148333
3.2825	0.014419
3.28417	0.0147991
3.28583	0.0147326
3.2875	0.0156249
3.28917	0.0151342
3.29083	0.0147285
3.2925	0.0146534
3.29417	0.0152124
3.29583	0.0149099
3.2975	0.0142541
3.29917	0.014465
3.30083	0.0146231
3.3025	0.0149788
3.30417	0.0145704
3.30583	0.0150368
3.3075	0.015221
3.30917	0.0154657
3.31083	0.0143101
3.3125	0.0147306
3.31417	0.0149812
3.31583	0.0151715
3.3175	0.0154299
3.31917	0.0154934
3.32083	0.0152177
3.3225	0.0147832
3.32417	0.0147679
3.32583	0.0145393
3.3275	0.0143785
3.32917	0.0150742
[truncated: 7,007 more rows]

## Sheet: 55c_datapoints.csv
Sample 1
Time (min)	Abs
0.000833333	0.00415779
0.0025	0.00439579
0.00416667	0.00487008
0.00583333	0.00372111
0.0075	0.00523927
0.00916667	0.0044529
0.0108333	0.00478553
0.0125	0.00493679
0.0141667	0.00521299
0.0158333	0.00482001
0.0175	0.00496425
0.0191667	0.00449043
0.0208333	0.00417621
0.0225	0.00382159
0.0241667	0.00389012
0.0258333	0.00376048
0.0275	0.00426289
0.0291667	0.0044596
0.0308333	0.00412091
0.0325	0.00416192
0.0341667	0.00365579
0.0358333	0.00328529
0.0375	0.00303893
0.0391667	0.00376302
0.0408333	0.00394087
0.0425	0.00463334
0.0441667	0.00445329
0.0458333	0.00435539
0.0475	0.00419153
0.0491667	0.00408015
0.0508333	0.00462926
0.0525	0.00421728
0.0541667	0.00493886
0.0558333	0.00399751
0.0575	0.00370834
0.0591667	0.00385747
0.0608333	0.00364744
0.0625	0.00344507
0.0641667	0.00377328
0.0658333	0.0035352
0.0675	0.00434862
0.0691667	0.00396597
0.0708333	0.00409081
0.0725	0.0040732
0.0741667	0.00473348
0.0758333	0.00445078
0.0775	0.00409024
0.0791667	0.003987
0.0808333	0.00386246
0.0825	0.00487537
0.0841667	0.00428882
0.0858333	0.0049161
0.0875	0.0048093
0.0891667	0.0050476
0.0908333	0.00518705
0.0925	0.00465935
0.0941667	0.00455072
0.0958333	0.00445727
0.0975	0.00450296
0.0991667	0.0045581
0.100833	0.00459326
0.1025	0.004638
0.104167	0.00479271
0.105833	0.00506656
0.1075	0.00409389
0.109167	0.00516371
0.110833	0.00536974
0.1125	0.0055154
0.114167	0.0050783
0.115833	0.00487969
0.1175	0.00530021
0.119167	0.00479213
0.120833	0.00472487
0.1225	0.00550137
0.124167	0.00511617
0.125833	0.00495752
0.1275	0.00506436
0.129167	0.00425881
0.130833	0.00511439
0.1325	0.00519051
0.134167	0.00434833
0.135833	0.00475714
0.1375	0.00509092
0.139167	0.00494404
0.140833	0.00488584
0.1425	0.00462989
0.144167	0.00536591
0.145833	0.00503846
0.1475	0.00540517
0.149167	0.00578431
0.150833	0.0061794
0.1525	0.00526146
0.154167	0.00568807
0.155833	0.00529854
0.1575	0.00487228
0.159167	0.00512756
0.160833	0.00514291
0.1625	0.00504103
0.164167	0.00511486
0.165833	0.00499018
0.1675	0.00568062
0.169167	0.00525852
0.170833	0.00539047
0.1725	0.00571973
0.174167	0.00512363
0.175833	0.00498064
0.1775	0.00535047
0.179167	0.00546106
0.180833	0.0057341
0.1825	0.00509071
0.184167	0.00577258
0.185833	0.00563688
0.1875	0.00494129
0.189167	0.00501775
0.190833	0.00550701
0.1925	0.00590156
0.194167	0.00565267
0.195833	0.00604617
0.1975	0.00552796
0.199167	0.00567892
0.200833	0.00621259
0.2025	0.00599268
0.204167	0.00528205
0.205833	0.00520592
0.2075	0.00562872
0.209167	0.00612673
0.210833	0.00541975
0.2125	0.00584914
0.214167	0.00540771
0.215833	0.00592297
0.2175	0.00562146
0.219167	0.00572301
0.220833	0.00564926
0.2225	0.00608796
0.224167	0.00555022
0.225833	0.00542302
0.2275	0.00565812
0.229167	0.0061579
0.230833	0.00572172
0.2325	0.00570764
0.234167	0.00607735
0.235833	0.00556346
0.2375	0.00536324
0.239167	0.00588109
0.240833	0.00581398
0.2425	0.00570937
0.244167	0.00579278
0.245833	0.00622693
0.2475	0.00580304
0.249167	0.00522926
0.250833	0.00617289
0.2525	0.00582324
0.254167	0.00591849
0.255833	0.00620406
0.2575	0.00627588
0.259167	0.00580711
0.260833	0.00584657
0.2625	0.00621207
0.264167	0.00622331
0.265833	0.00654295
0.2675	0.00590513
0.269167	0.00624106
0.270833	0.0059694
0.2725	0.00644237
0.274167	0.0060127
0.275833	0.00561923
0.2775	0.00658095
0.279167	0.00662547
0.280833	0.00662445
0.2825	0.00648459
0.284167	0.00636805
0.285833	0.00593145
0.2875	0.00610626
0.289167	0.00623825
0.290833	0.006722
0.2925	0.00665223
0.294167	0.00648606
0.295833	0.00701162
0.2975	0.00681768
0.299167	0.00682089
0.300833	0.00682102
0.3025	0.00659075
0.304167	0.00699915
0.305833	0.00681797
0.3075	0.00688266
0.309167	0.00738458
0.310833	0.00691446
0.3125	0.00699379
0.314167	0.00696388
0.315833	0.00674085
0.3175	0.00712492
0.319167	0.00638812
0.320833	0.0069623
0.3225	0.007083
0.324167	0.00696441
0.325833	0.0075767
0.3275	0.00739488
0.329167	0.00705719
0.330833	0.00697722
0.3325	0.00733488
0.334167	0.0067846
0.335833	0.00699431
0.3375	0.00698645
0.339167	0.00748873
0.340833	0.00718889
0.3425	0.00694291
0.344167	0.00708987
0.345833	0.00702399
0.3475	0.00669085
0.349167	0.00725198
0.350833	0.0063775
0.3525	0.00680232
0.354167	0.00676914
0.355833	0.00725356
0.3575	0.00750525
0.359167	0.00717902
0.360833	0.00685315
0.3625	0.00701746
0.364167	0.00705459
0.365833	0.00726596
0.3675	0.00790104
0.369167	0.00742806
0.370833	0.0075034
0.3725	0.00688692
0.374167	0.00708576
0.375833	0.00744475
0.3775	0.00718089
0.379167	0.00696225
0.380833	0.00743469
0.3825	0.00703257
0.384167	0.006995
0.385833	0.00682622
0.3875	0.00696007
0.389167	0.00739364
0.390833	0.00777731
0.3925	0.007304
0.394167	0.0075388
0.395833	0.00760439
0.3975	0.00774764
0.399167	0.00789255
0.400833	0.00744791
0.4025	0.00816072
0.404167	0.00833698
0.405833	0.00752387
0.4075	0.00794424
0.409167	0.00801538
0.410833	0.00814803
0.4125	0.00722282
0.414167	0.00725556
0.415833	0.00780778
0.4175	0.0078756
0.419167	0.00801103
0.420833	0.00738071
0.4225	0.00808587
0.424167	0.00798192
0.425833	0.00810752
0.4275	0.00715089
0.429167	0.00735744
0.430833	0.0076746
0.4325	0.00816267
0.434167	0.0079916
0.435833	0.00773196
0.4375	0.00762489
0.439167	0.00737603
0.440833	0.00758213
0.4425	0.00743161
0.444167	0.00759551
0.445833	0.00758624
0.4475	0.00830339
0.449167	0.00817391
0.450833	0.00844505
0.4525	0.00803471
0.454167	0.00756082
0.455833	0.00809702
0.4575	0.00792732
0.459167	0.00769895
0.460833	0.00838949
0.4625	0.0083102
0.464167	0.00814576
0.465833	0.008146
0.4675	0.00847517
0.469167	0.00867947
0.470833	0.00831854
0.4725	0.00846398
0.474167	0.00797725
0.475833	0.00814735
0.4775	0.00820089
0.479167	0.00810631
0.480833	0.00835215
0.4825	0.00822392
0.484167	0.00780826
0.485833	0.0087648
0.4875	0.00852633
0.489167	0.00790776
0.490833	0.00869236
0.4925	0.00854943
0.494167	0.00839702
0.495833	0.00881288
0.4975	0.00874856
0.499167	0.00900447
0.500833	0.00948631
0.5025	0.00867234
0.504167	0.00802603
0.505833	0.00802954
0.5075	0.00865568
0.509167	0.00849985
0.510833	0.00867622
0.5125	0.00857651
0.514167	0.00856698
0.515833	0.00898259
0.5175	0.00891058
0.519167	0.00838248
0.520833	0.00813513
0.5225	0.00841174
0.524167	0.00849898
0.525833	0.00842692
0.5275	0.00814381
0.529167	0.00842066
0.530833	0.00861168
0.5325	0.00853477
0.534167	0.00900981
0.535833	0.00827344
0.5375	0.00893137
0.539167	0.00895545
0.540833	0.00854636
0.5425	0.00938142
0.544167	0.00935029
0.545833	0.00932677
0.5475	0.00889956
0.549167	0.00881914
0.550833	0.00933606
0.5525	0.00966655
0.554167	0.00938697
0.555833	0.00942332
0.5575	0.00934733
0.559167	0.00933984
0.560833	0.00987385
0.5625	0.0087226
0.564167	0.0086636
0.565833	0.0085211
0.5675	0.0094571
0.569167	0.0091126
0.570833	0.00911551
0.5725	0.00870754
0.574167	0.00917317
0.575833	0.00917544
0.5775	0.00931699
0.579167	0.00903005
0.580833	0.00913266
0.5825	0.00932685
0.584167	0.0090207
0.585833	0.00855621
0.5875	0.00947737
0.589167	0.00948068
0.590833	0.00964186
0.5925	0.00978464
0.594167	0.00990653
0.595833	0.0096566
0.5975	0.00934143
0.599167	0.00942808
0.600833	0.00938496
0.6025	0.0102333
0.604167	0.0095197
0.605833	0.00944319
0.6075	0.0130512
0.609167	0.0126625
0.610833	0.0110612
0.6125	0.00951415
0.614167	0.00950454
0.615833	0.00979534
0.6175	0.00978634
0.619167	0.00988084
0.620833	0.00983805
0.6225	0.00899036
0.624167	0.00953894
0.625833	0.0100484
0.6275	0.00974475
0.629167	0.00980442
0.630833	0.00945782
0.6325	0.00997783
0.634167	0.0100024
0.635833	0.01033
0.6375	0.0100698
0.639167	0.00971314
0.640833	0.010106
0.6425	0.0101721
0.644167	0.0134135
0.645833	0.0100846
0.6475	0.00971097
0.649167	0.00987427
0.650833	0.00932468
0.6525	0.00960835
0.654167	0.00956791
0.655833	0.00950364
0.6575	0.00918112
0.659167	0.00972471
0.660833	0.00984043
0.6625	0.0103619
0.664167	0.00997987
0.665833	0.00971669
0.6675	0.010175
0.669167	0.0100728
0.670833	0.00996191
0.6725	0.0105663
0.674167	0.00997314
0.675833	0.0107706
0.6775	0.0118515
0.679167	0.0116083
0.680833	0.0105155
0.6825	0.0101125
0.684167	0.010347
0.685833	0.0103181
0.6875	0.00989374
0.689167	0.0100108
0.690833	0.00973596
0.6925	0.0105672
0.694167	0.0101844
0.695833	0.0101185
0.6975	0.00998079
0.699167	0.0105544
0.700833	0.0104576
0.7025	0.0102272
0.704167	0.0107155
0.705833	0.010538
0.7075	0.0108116
0.709167	0.0115124
0.710833	0.0111988
0.7125	0.0104545
0.714167	0.0105772
0.715833	0.0102965
0.7175	0.0104734
0.719167	0.010273
0.720833	0.0101303
0.7225	0.0105966
0.724167	0.0109115
0.725833	0.0109556
0.7275	0.0110463
0.729167	0.0107089
0.730833	0.0103018
0.7325	0.0110145
0.734167	0.0107895
0.735833	0.0111358
0.7375	0.0109849
0.739167	0.010639
0.740833	0.0110479
0.7425	0.0103088
0.744167	0.010379
0.745833	0.0106896
0.7475	0.0111244
0.749167	0.010955
0.750833	0.0108255
0.7525	0.0114433
0.754167	0.0108853
0.755833	0.0107166
0.7575	0.0107852
0.759167	0.0107959
0.760833	0.0110835
0.7625	0.010941
0.764167	0.011126
0.765833	0.0112028
0.7675	0.0111134
0.769167	0.0114865
0.770833	0.0114202
0.7725	0.0113997
0.774167	0.0111458
0.775833	0.0112178
0.7775	0.010867
0.779167	0.0110848
0.780833	0.0109339
0.7825	0.0112029
0.784167	0.0110968
0.785833	0.0112413
0.7875	0.0108837
0.789167	0.0108877
0.790833	0.0113917
0.7925	0.0113067
0.794167	0.011237
0.795833	0.0110838
0.7975	0.0113115
0.799167	0.0114121
0.800833	0.0113217
0.8025	0.0109207
0.804167	0.0116622
0.805833	0.0111234
0.8075	0.0119198
0.809167	0.0115666
0.810833	0.011968
0.8125	0.0122073
0.814167	0.0119187
0.815833	0.0114961
0.8175	0.011622
0.819167	0.0112075
0.820833	0.0111599
0.8225	0.0116841
0.824167	0.0112602
0.825833	0.01181
0.8275	0.0118751
0.829167	0.011261
0.830833	0.0112595
0.8325	0.0117394
0.834167	0.0117703
0.835833	0.0116586
0.8375	0.0119437
0.839167	0.0112726
0.840833	0.0110721
0.8425	0.0118296
0.844167	0.0116922
0.845833	0.0116381
0.8475	0.0113378
0.849167	0.0115011
0.850833	0.0116984
0.8525	0.0118005
0.854167	0.011785
0.855833	0.011627
0.8575	0.0116537
0.859167	0.0124583
0.860833	0.0117738
0.8625	0.011743
0.864167	0.0118497
0.865833	0.0120808
0.8675	0.0120566
0.869167	0.0117847
0.870833	0.011655
0.8725	0.0118839
0.874167	0.0123387
0.875833	0.0115536
0.8775	0.0121524
0.879167	0.0120754
0.880833	0.012312
0.8825	0.01241
0.884167	0.0121026
0.885833	0.0117465
0.8875	0.0122381
0.889167	0.0124092
0.890833	0.0123822
0.8925	0.0121541
0.894167	0.0125301
0.895833	0.0119412
0.8975	0.0124456
0.899167	0.0118053
0.900833	0.0123784
0.9025	0.0121263
0.904167	0.0120305
0.905833	0.0116524
0.9075	0.0119886
0.909167	0.0120075
0.910833	0.0117009
0.9125	0.0117403
0.914167	0.0126986
0.915833	0.0127589
0.9175	0.012213
0.919167	0.011779
0.920833	0.0122628
0.9225	0.0122481
0.924167	0.0124363
0.925833	0.0123454
0.9275	0.0121823
0.929167	0.0119036
0.930833	0.0117966
0.9325	0.0125653
0.934167	0.0127331
0.935833	0.0127746
0.9375	0.0122923
0.939167	0.0122263
0.940833	0.0124463
0.9425	0.0128114
0.944167	0.0127337
0.945833	0.0127398
0.9475	0.0122567
0.949167	0.012949
0.950833	0.0130527
0.9525	0.0129881
0.954167	0.0128609
0.955833	0.0123157
0.9575	0.0128285
0.959167	0.0123889
0.960833	0.0123951
0.9625	0.0125602
0.964167	0.0121304
0.965833	0.0121743
0.9675	0.0128713
0.969167	0.0129212
0.970833	0.0125256
0.9725	0.0124289
0.974167	0.0122295
0.975833	0.0126748
0.9775	0.0124369
0.979167	0.0134178
0.980833	0.0131744
0.9825	0.0132028
0.984167	0.0132264
0.985833	0.0127009
0.9875	0.0134089
0.989167	0.012741
0.990833	0.0130524
0.9925	0.0128142
0.994167	0.0127204
0.995833	0.0124525
0.9975	0.0126994
0.999167	0.0133703
1.00083	0.0130261
1.0025	0.0126833
1.00417	0.0128479
1.00583	0.012551
1.0075	0.0129211
1.00917	0.0126232
1.01083	0.0131089
1.0125	0.013208
1.01417	0.0129893
1.01583	0.0132144
1.0175	0.0129035
1.01917	0.0129545
1.02083	0.0129351
1.0225	0.0129209
1.02417	0.0132027
1.02583	0.01289
1.0275	0.0133941
1.02917	0.0131022
1.03083	0.0131296
1.0325	0.0134715
1.03417	0.013572
1.03583	0.0128261
1.0375	0.0130017
1.03917	0.013059
1.04083	0.0127235
1.0425	0.0129131
1.04417	0.0129697
1.04583	0.012606
1.0475	0.0130284
1.04917	0.0127821
1.05083	0.0134022
1.0525	0.0127577
1.05417	0.013486
1.05583	0.0129507
1.0575	0.0134241
1.05917	0.0135799
1.06083	0.0133123
1.0625	0.0132587
1.06417	0.013693
1.06583	0.0138361
1.0675	0.0129422
1.06917	0.0130068
1.07083	0.0129169
1.0725	0.0138035
1.07417	0.0129944
1.07583	0.0136202
1.0775	0.0133525
1.07917	0.0132412
1.08083	0.0129786
1.0825	0.0134755
1.08417	0.0129441
1.08583	0.0136993
1.0875	0.0134492
1.08917	0.0135129
1.09083	0.0134839
1.0925	0.0131577
1.09417	0.0137319
1.09583	0.013467
1.0975	0.0139189
1.09917	0.0131142
1.10083	0.0136079
1.1025	0.0137905
1.10417	0.0137288
1.10583	0.0136778
1.1075	0.013828
1.10917	0.0128406
1.11083	0.0134615
1.1125	0.0136905
1.11417	0.0139614
1.11583	0.0134424
1.1175	0.0133593
1.11917	0.0135412
1.12083	0.0139246
1.1225	0.0133899
1.12417	0.0135256
1.12583	0.0137621
1.1275	0.0138408
1.12917	0.0138817
1.13083	0.0138766
1.1325	0.0142941
1.13417	0.0135455
1.13583	0.0146848
1.1375	0.0140162
1.13917	0.0139743
1.14083	0.0141941
1.1425	0.0140118
1.14417	0.0139867
1.14583	0.0141347
1.1475	0.0138108
1.14917	0.0138788
1.15083	0.0141758
1.1525	0.0140263
1.15417	0.0137038
1.15583	0.0138954
1.1575	0.0141288
1.15917	0.0141888
1.16083	0.0140527
1.1625	0.0139516
1.16417	0.0140556
1.16583	0.0140665
1.1675	0.0140485
1.16917	0.0145076
1.17083	0.0138824
1.1725	0.0139747
1.17417	0.0141258
1.17583	0.0141992
1.1775	0.0143768
1.17917	0.0138396
1.18083	0.0139442
1.1825	0.0142993
1.18417	0.0141568
1.18583	0.0143518
1.1875	0.014199
1.18917	0.0143517
1.19083	0.0137908
1.1925	0.0144889
1.19417	0.0142007
1.19583	0.0134169
1.1975	0.0142264
1.19917	0.01416
1.20083	0.0140331
1.2025	0.0141554
1.20417	0.0143475
1.20583	0.0144134
1.2075	0.0145909
1.20917	0.0144837
1.21083	0.0148221
1.2125	0.0144734
1.21417	0.0143018
1.21583	0.0144214
1.2175	0.0146289
1.21917	0.0145042
1.22083	0.0143916
1.2225	0.0142149
1.22417	0.0145152
1.22583	0.0145443
1.2275	0.0141009
1.22917	0.0144034
1.23083	0.0145129
1.2325	0.0150254
1.23417	0.0143401
1.23583	0.0144093
1.2375	0.014715
1.23917	0.0143156
1.24083	0.0151572
1.2425	0.0146796
1.24417	0.0148408
1.24583	0.015048
1.2475	0.0143524
1.24917	0.0143768
1.25083	0.0141172
1.2525	0.0144491
1.25417	0.0149922
1.25583	0.0145882
1.2575	0.015152
1.25917	0.0149181
1.26083	0.0147476
1.2625	0.0148882
1.26417	0.0145962
1.26583	0.0145132
1.2675	0.0149186
1.26917	0.0148665
1.27083	0.0146353
1.2725	0.0144698
1.27417	0.0150173
1.27583	0.0149156
1.2775	0.0153145
1.27917	0.0150884
1.28083	0.0153243
1.2825	0.0149922
1.28417	0.0145901
1.28583	0.0150589
1.2875	0.014774
1.28917	0.014695
1.29083	0.0145558
1.2925	0.0148275
1.29417	0.0148264
1.29583	0.014888
1.2975	0.0152466
1.29917	0.0148872
1.30083	0.0149315
1.3025	0.0147935
1.30417	0.0147487
1.30583	0.0149716
1.3075	0.0144612
1.30917	0.0146559
1.31083	0.0155586
1.3125	0.0150183
1.31417	0.0153117
1.31583	0.0147474
1.3175	0.0155822
1.31917	0.0152905
1.32083	0.0151739
1.3225	0.0149044
1.32417	0.0149465
1.32583	0.0152008
1.3275	0.0151528
1.32917	0.0154325
1.33083	0.0152817
1.3325	0.0150253
1.33417	0.0154957
1.33583	0.0158039
1.3375	0.0153638
1.33917	0.0153247
1.34083	0.0149817
1.3425	0.0154717
1.34417	0.0154186
1.34583	0.0152975
1.3475	0.0154892
1.34917	0.0155733
1.35083	0.0150903
1.3525	0.0159803
1.35417	0.015788
1.35583	0.0149264
1.3575	0.0151476
1.35917	0.0149121
1.36083	0.0156949
1.3625	0.0152725
1.36417	0.0155144
1.36583	0.0157333
1.3675	0.0150538
1.36917	0.01579
1.37083	0.0153087
1.3725	0.0155786
1.37417	0.015513
1.37583	0.015574
1.3775	0.0153626
1.37917	0.0156376
1.38083	0.0147821
1.3825	0.0151701
1.38417	0.0159774
1.38583	0.0160555
1.3875	0.0155798
1.38917	0.0156516
1.39083	0.0154038
1.3925	0.0154769
1.39417	0.0152267
1.39583	0.0156397
1.3975	0.0154569
1.39917	0.0156381
1.40083	0.0156807
1.4025	0.0158713
1.40417	0.0159111
1.40583	0.0156792
1.4075	0.0163062
1.40917	0.0159676
1.41083	0.0156894
1.4125	0.0156253
1.41417	0.0158832
1.41583	0.015759
1.4175	0.0154642
1.41917	0.0162726
1.42083	0.0161337
1.4225	0.0157203
1.42417	0.0158591
1.42583	0.0156297
1.4275	0.0157827
1.42917	0.0155018
1.43083	0.0215154
1.4325	0.0180608
1.43417	0.0159304
1.43583	0.0156282
1.4375	0.0159843
1.43917	0.0161915
1.44083	0.0159659
1.4425	0.0156723
1.44417	0.0157245
1.44583	0.015779
1.4475	0.015893
1.44917	0.0157928
1.45083	0.0161437
1.4525	0.0152592
1.45417	0.015928
1.45583	0.0159068
1.4575	0.0161442
1.45917	0.0157886
1.46083	0.0160255
1.4625	0.0157691
1.46417	0.0159059
1.46583	0.0157449
1.4675	0.0161501
1.46917	0.0159726
1.47083	0.015567
1.4725	0.0156661
1.47417	0.0162046
1.47583	0.0162569
1.4775	0.0160156
1.47917	0.0160483
1.48083	0.0161654
1.4825	0.0156806
1.48417	0.0164657
1.48583	0.0163072
1.4875	0.0158549
1.48917	0.0155937
1.49083	0.0156238
1.4925	0.0159199
1.49417	0.01614
1.49583	0.0159028
1.4975	0.0161225
1.49917	0.0162463
1.50083	0.0163173
1.5025	0.0164575
1.50417	0.0167244
1.50583	0.0162363
1.5075	0.0160561
1.50917	0.016287
1.51083	0.0156557
1.5125	0.0160607
1.51417	0.0163156
1.51583	0.0157417
1.5175	0.0158572
1.51917	0.0154623
1.52083	0.0158371
1.5225	0.0165331
1.52417	0.016072
1.52583	0.0158575
1.5275	0.0162178
1.52917	0.0160754
1.53083	0.0165181
1.5325	0.0159949
1.53417	0.01646
1.53583	0.0163853
1.5375	0.0161198
1.53917	0.0162065
1.54083	0.0168823
1.5425	0.0164659
1.54417	0.0163764
1.54583	0.0166083
1.5475	0.016295
1.54917	0.015989
1.55083	0.0157637
1.5525	0.0163414
1.55417	0.0163746
1.55583	0.0164268
1.5575	0.0166643
1.55917	0.0162406
1.56083	0.0161554
1.5625	0.0167784
1.56417	0.016267
1.56583	0.0167327
1.5675	0.0165848
1.56917	0.0165203
1.57083	0.016609
1.5725	0.0169573
1.57417	0.0166228
1.57583	0.0166426
1.5775	0.0168798
1.57917	0.0164255
1.58083	0.0167872
1.5825	0.0164187
1.58417	0.0169761
1.58583	0.0168525
1.5875	0.0166955
1.58917	0.0170424
1.59083	0.0165977
1.5925	0.0169041
1.59417	0.0170144
1.59583	0.0168048
1.5975	0.0162862
1.59917	0.0170148
1.60083	0.0173136
1.6025	0.0171376
1.60417	0.01675
1.60583	0.0163409
1.6075	0.0168816
1.60917	0.0169192
1.61083	0.0166001
1.6125	0.0167867
1.61417	0.0170208
1.61583	0.0166147
1.6175	0.0169437
1.61917	0.0172641
1.62083	0.0169144
1.6225	0.0173135
1.62417	0.0168026
1.62583	0.0172543
1.6275	0.0167649
1.62917	0.0170342
1.63083	0.017277
1.6325	0.0172234
1.63417	0.0167485
1.63583	0.0171003
1.6375	0.017195
1.63917	0.0170907
1.64083	0.0168186
1.6425	0.017384
1.64417	0.0169557
1.64583	0.0171246
1.6475	0.0169638
1.64917	0.0171419
1.65083	0.0169698
1.6525	0.0169367
1.65417	0.0163293
1.65583	0.0170723
1.6575	0.0170999
1.65917	0.0168112
1.66083	0.0168966
1.6625	0.016746
1.66417	0.0170511
1.66583	0.0169648
1.6675	0.0173497
1.66917	0.0168478
1.67083	0.0177614
1.6725	0.0179298
1.67417	0.0175264
1.67583	0.0172018
1.6775	0.0168618
1.67917	0.0174193
1.68083	0.0169325
1.6825	0.0173261
1.68417	0.017202
1.68583	0.0170143
1.6875	0.0178065
1.68917	0.0174422
1.69083	0.0175642
1.6925	0.0174726
1.69417	0.017258
1.69583	0.0171753
1.6975	0.0174761
1.69917	0.0173629
1.70083	0.0175115
1.7025	0.0172181
1.70417	0.0173877
1.70583	0.0166544
1.7075	0.0176185
1.70917	0.0178929
1.71083	0.0178018
1.7125	0.0175134
1.71417	0.017405
1.71583	0.0171825
1.7175	0.0177784
1.71917	0.0178991
1.72083	0.0179344
1.7225	0.0177265
1.72417	0.0172689
1.72583	0.017979
1.7275	0.0179904
1.72917	0.0170834
1.73083	0.0173561
1.7325	0.017146
1.73417	0.0174086
1.73583	0.0174193
1.7375	0.0169671
1.73917	0.0174532
1.74083	0.017206
1.7425	0.0176488
1.74417	0.0181257
1.74583	0.0176069
1.7475	0.0179749
1.74917	0.0177462
1.75083	0.0176714
1.7525	0.0175964
1.75417	0.017643
1.75583	0.0176182
1.7575	0.017855
1.75917	0.0174532
1.76083	0.0173891
1.7625	0.0174296
1.76417	0.017859
1.76583	0.0180659
1.7675	0.0183657
1.76917	0.0174591
1.77083	0.0177183
1.7725	0.0176216
1.77417	0.0176258
1.77583	0.0177835
1.7775	0.0172208
1.77917	0.0179639
1.78083	0.0180503
1.7825	0.0178033
1.78417	0.0177109
1.78583	0.0177351
1.7875	0.0180633
1.78917	0.0176165
1.79083	0.0179653
1.7925	0.0180931
1.79417	0.0178192
1.79583	0.0179936
1.7975	0.018091
1.79917	0.0179295
1.80083	0.0180635
1.8025	0.0178345
1.80417	0.0177454
1.80583	0.0185679
1.8075	0.0178986
1.80917	0.0180962
1.81083	0.0178725
1.8125	0.018458
1.81417	0.0177599
1.81583	0.0178387
1.8175	0.0182242
1.81917	0.0182023
1.82083	0.0176961
1.8225	0.0177838
1.82417	0.0187423
1.82583	0.0179679
1.8275	0.0181175
1.82917	0.0178233
1.83083	0.0180544
1.8325	0.017938
1.83417	0.0180967
1.83583	0.0178287
1.8375	0.0182776
1.83917	0.018518
1.84083	0.0182895
1.8425	0.0177673
1.84417	0.017816
1.84583	0.0178616
1.8475	0.0182059
1.84917	0.0181351
1.85083	0.0183631
1.8525	0.018415
1.85417	0.0184609
1.85583	0.0186232
1.8575	0.0186392
1.85917	0.0191108
1.86083	0.0185111
1.8625	0.0176969
1.86417	0.0185547
1.86583	0.0183878
1.8675	0.0188787
1.86917	0.018187
1.87083	0.0184539
1.8725	0.0183838
1.87417	0.0178091
1.87583	0.0182077
1.8775	0.0183777
1.87917	0.0179687
1.88083	0.0181439
1.8825	0.0184885
1.88417	0.0184418
1.88583	0.0181066
1.8875	0.018294
1.88917	0.0185638
1.89083	0.0188409
1.8925	0.0183484
1.89417	0.0182745
1.89583	0.0191709
1.8975	0.0184147
1.89917	0.018254
1.90083	0.0185405
1.9025	0.0184926
1.90417	0.0181934
1.90583	0.0183346
1.9075	0.0181767
1.90917	0.0184552
1.91083	0.018658
1.9125	0.018094
1.91417	0.0181397
1.91583	0.0182673
1.9175	0.0184949
1.91917	0.0179186
1.92083	0.0181157
1.9225	0.018112
1.92417	0.0188195
1.92583	0.0187853
1.9275	0.0182952
1.92917	0.0188546
1.93083	0.0183276
1.9325	0.0187662
1.93417	0.0184683
1.93583	0.018631
1.9375	0.0191654
1.93917	0.0185762
1.94083	0.0187122
1.9425	0.0180684
1.94417	0.0189256
1.94583	0.0184875
1.9475	0.0185752
1.94917	0.0185717
1.95083	0.0190402
1.9525	0.0187665
1.95417	0.0189231
1.95583	0.0183278
1.9575	0.0190608
1.95917	0.0188799
1.96083	0.0188716
1.9625	0.0191242
1.96417	0.0186182
1.96583	0.018512
1.9675	0.0188934
1.96917	0.0187412
1.97083	0.0187052
1.9725	0.0189209
1.97417	0.0190862
1.97583	0.0186637
1.9775	0.0187762
1.97917	0.0187826
1.98083	0.0185673
1.9825	0.0183971
1.98417	0.0188692
1.98583	0.0196421
1.9875	0.0188601
1.98917	0.0186442
1.99083	0.0192409
1.9925	0.0191048
1.99417	0.0186476
1.99583	0.0189653
1.9975	0.0188916
1.99917	0.0188845
2.00083	0.018602
2.0025	0.0189304
2.00417	0.0191179
2.00583	0.0191113
2.0075	0.0191555
2.00917	0.0190721
2.01083	0.0190224
2.0125	0.0188873
2.01417	0.0189509
2.01583	0.0189979
2.0175	0.0189902
2.01917	0.018713
2.02083	0.0186959
2.0225	0.0192688
2.02417	0.018858
2.02583	0.0188602
2.0275	0.0189444
2.02917	0.0186228
2.03083	0.0191072
2.0325	0.0192157
2.03417	0.0190204
2.03583	0.0186989
2.0375	0.0191457
2.03917	0.0187959
2.04083	0.0194886
2.0425	0.0191573
2.04417	0.0187062
2.04583	0.0192179
2.0475	0.0190927
2.04917	0.0189469
2.05083	0.0189647
2.0525	0.0191976
2.05417	0.0192937
2.05583	0.0192356
2.0575	0.0192198
2.05917	0.0194054
2.06083	0.0188898
2.0625	0.0191294
2.06417	0.0190809
2.06583	0.0190391
2.0675	0.0189315
2.06917	0.0191535
2.07083	0.0189621
2.0725	0.0194131
2.07417	0.0193421
2.07583	0.0193819
2.0775	0.0191632
2.07917	0.0192054
2.08083	0.0187918
2.0825	0.0191005
2.08417	0.018967
2.08583	0.0188718
2.0875	0.0189368
2.08917	0.0187064
2.09083	0.0195967
2.0925	0.0190441
2.09417	0.0194914
2.09583	0.0193153
2.0975	0.0193702
2.09917	0.018766
2.10083	0.0188561
2.1025	0.0189958
2.10417	0.0191734
2.10583	0.0190182
2.1075	0.019614
2.10917	0.0195538
2.11083	0.0190311
2.1125	0.0196267
2.11417	0.0192833
2.11583	0.0197111
2.1175	0.0196986
2.11917	0.0190898
2.12083	0.0194688
2.1225	0.0193465
2.12417	0.019276
2.12583	0.0193228
2.1275	0.019156
2.12917	0.019027
2.13083	0.0196078
2.1325	0.019178
2.13417	0.0191864
2.13583	0.0197114
2.1375	0.0193761
2.13917	0.0193723
2.14083	0.0194615
2.1425	0.0191315
2.14417	0.0197066
2.14583	0.0197664
2.1475	0.019511
2.14917	0.019559
2.15083	0.0194511
2.1525	0.0190536
2.15417	0.0197076
2.15583	0.0194735
2.1575	0.019517
2.15917	0.01992
2.16083	0.0198907
2.1625	0.0199696
2.16417	0.0199833
2.16583	0.0198532
2.1675	0.0190376
2.16917	0.0190187
2.17083	0.019485
2.1725	0.0212782
2.17417	0.0194647
2.17583	0.0194691
2.1775	0.0195241
2.17917	0.0196661
2.18083	0.019904
2.1825	0.0196338
2.18417	0.0191641
2.18583	0.0193024
2.1875	0.0195212
2.18917	0.0191641
2.19083	0.0199982
2.1925	0.0195479
2.19417	0.0198761
2.19583	0.0194721
2.1975	0.0194327
2.19917	0.0193692
2.20083	0.019535
2.2025	0.0197679
2.20417	0.0194087
2.20583	0.0196796
2.2075	0.019796
2.20917	0.0195326
2.21083	0.0199102
2.2125	0.0195832
2.21417	0.0198248
2.21583	0.0197962
2.2175	0.0191593
2.21917	0.0192462
2.22083	0.019531
2.2225	0.0193331
2.22417	0.0200213
2.22583	0.0197935
2.2275	0.0201093
2.22917	0.0200073
2.23083	0.0201995
2.2325	0.0198225
2.23417	0.0201525
2.23583	0.0200541
2.2375	0.0196971
2.23917	0.0200902
2.24083	0.0200478
2.2425	0.0198324
2.24417	0.0198629
2.24583	0.0197526
2.2475	0.0195766
2.24917	0.0198259
2.25083	0.0202755
2.2525	0.0201524
2.25417	0.019971
2.25583	0.0196997
2.2575	0.0200236
2.25917	0.0192473
2.26083	0.0195315
2.2625	0.0191373
2.26417	0.0198205
2.26583	0.0201128
2.2675	0.0200947
2.26917	0.0198707
2.27083	0.0196027
2.2725	0.0194274
2.27417	0.02006
2.27583	0.0201327
2.2775	0.0204203
2.27917	0.0202741
2.28083	0.0200332
2.2825	0.0200533
2.28417	0.0196316
2.28583	0.0206045
2.2875	0.0204129
2.28917	0.0202358
2.29083	0.019651
2.2925	0.0199345
2.29417	0.0200259
2.29583	0.0195911
2.2975	0.0202098
2.29917	0.0206089
2.30083	0.0197154
2.3025	0.0200363
2.30417	0.0191608
2.30583	0.0192939
2.3075	0.0200257
2.30917	0.020139
2.31083	0.019468
2.3125	0.0201048
2.31417	0.0199647
2.31583	0.0196458
2.3175	0.0200003
2.31917	0.0198786
2.32083	0.0201664
2.3225	0.0197836
2.32417	0.0205505
2.32583	0.0202706
2.3275	0.0199441
2.32917	0.0200266
2.33083	0.0202439
2.3325	0.0198161
2.33417	0.0203779
2.33583	0.0196542
2.3375	0.0201332
2.33917	0.0201903
2.34083	0.0199354
2.3425	0.0199339
2.34417	0.0206718
2.34583	0.0200489
2.3475	0.0199914
2.34917	0.0200198
2.35083	0.0205026
2.3525	0.0199924
2.35417	0.019922
2.35583	0.0198988
2.3575	0.0199636
2.35917	0.0200824
2.36083	0.0207045
2.3625	0.0205868
2.36417	0.0208256
2.36583	0.0206925
2.3675	0.0201763
2.36917	0.0203233
2.37083	0.0200923
2.3725	0.0201687
2.37417	0.0200477
2.37583	0.02016
2.3775	0.0203582
2.37917	0.0202413
2.38083	0.0205728
2.3825	0.0202103
2.38417	0.0199589
2.38583	0.0203737
2.3875	0.0203081
2.38917	0.0199261
2.39083	0.0200069
2.3925	0.0202165
2.39417	0.0200968
2.39583	0.0200761
2.3975	0.0202261
2.39917	0.0200773
2.40083	0.0202904
2.4025	0.0203263
2.40417	0.0199199
2.40583	0.0201352
2.4075	0.0203885
2.40917	0.020499
2.41083	0.020822
2.4125	0.0203424
2.41417	0.0203291
2.41583	0.0205962
2.4175	0.0205121
2.41917	0.0202744
2.42083	0.0203646
2.4225	0.0204029
2.42417	0.0202295
2.42583	0.0204175
2.4275	0.0200598
2.42917	0.0202145
2.43083	0.0200406
2.4325	0.0204819
2.43417	0.0202327
2.43583	0.020413
2.4375	0.0206482
2.43917	0.0202577
2.44083	0.0206637
2.4425	0.0202491
2.44417	0.0205133
2.44583	0.020631
2.4475	0.0201875
2.44917	0.020178
2.45083	0.0206238
2.4525	0.0205482
2.45417	0.0204096
2.45583	0.0205455
2.4575	0.020179
2.45917	0.020432
2.46083	0.0203936
2.4625	0.0208977
2.46417	0.0201883
2.46583	0.0204541
2.4675	0.0205965
2.46917	0.0204251
2.47083	0.0206235
2.4725	0.0201545
2.47417	0.020462
2.47583	0.0210147
2.4775	0.0203722
2.47917	0.0205981
2.48083	0.0204487
2.4825	0.0201437
2.48417	0.0210281
2.48583	0.0200471
2.4875	0.0207303
2.48917	0.0202709
2.49083	0.0207176
2.4925	0.0206664
2.49417	0.0204234
2.49583	0.0206543
2.4975	0.02036
2.49917	0.02025
2.50083	0.0198046
2.5025	0.020553
2.50417	0.0203868
2.50583	0.0207998
2.5075	0.0203112
2.50917	0.0204479
2.51083	0.0205044
2.5125	0.0206488
2.51417	0.0203754
2.51583	0.0207887
2.5175	0.0206883
2.51917	0.0206849
2.52083	0.020926
2.5225	0.0202069
2.52417	0.0201002
2.52583	0.0207672
2.5275	0.0204151
2.52917	0.0201844
2.53083	0.020895
2.5325	0.0206117
2.53417	0.0207454
2.53583	0.0212907
2.5375	0.020861
2.53917	0.0212074
2.54083	0.021337
2.5425	0.0207237
2.54417	0.0205533
2.54583	0.0209684
2.5475	0.0201804
2.54917	0.0209485
2.55083	0.0208231
2.5525	0.0207415
2.55417	0.0205554
2.55583	0.0205145
2.5575	0.0209205
2.55917	0.0213085
2.56083	0.0206842
2.5625	0.0209507
2.56417	0.0206491
2.56583	0.0204888
2.5675	0.0208768
2.56917	0.0209068
2.57083	0.0208008
2.5725	0.0207803
2.57417	0.0205168
2.57583	0.020748
2.5775	0.0209211
2.57917	0.0208743
2.58083	0.0208384
2.5825	0.0209053
2.58417	0.0209338
2.58583	0.0199928
2.5875	0.0205455
2.58917	0.0210598
2.59083	0.0207527
2.5925	0.0203847
2.59417	0.0207349
2.59583	0.0212459
2.5975	0.0205884
2.59917	0.0199047
2.60083	0.0205778
2.6025	0.0204883
2.60417	0.0203511
2.60583	0.0206688
2.6075	0.0209031
2.60917	0.02104
2.61083	0.0213068
2.6125	0.0208653
2.61417	0.0214735
2.61583	0.0208088
2.6175	0.0210251
2.61917	0.0214691
2.62083	0.0210209
2.6225	0.0210427
2.62417	0.0211613
2.62583	0.0206425
2.6275	0.0209314
2.62917	0.0208216
2.63083	0.0208649
2.6325	0.0208116
2.63417	0.0205133
2.63583	0.0207967
2.6375	0.0210972
2.63917	0.0211761
2.64083	0.0210742
2.6425	0.0209873
2.64417	0.0205216
2.64583	0.0208277
2.6475	0.0209825
2.64917	0.0213462
2.65083	0.0214858
2.6525	0.0209519
2.65417	0.0212301
2.65583	0.0212346
2.6575	0.0207736
2.65917	0.0212916
2.66083	0.0207092
2.6625	0.0211187
2.66417	0.021325
2.66583	0.020931
2.6675	0.0216148
2.66917	0.0214869
2.67083	0.020804
2.6725	0.0211325
2.67417	0.0209519
2.67583	0.0212193
2.6775	0.0217542
2.67917	0.0218448
2.68083	0.0213876
2.6825	0.021255
2.68417	0.0213971
2.68583	0.0212847
2.6875	0.0211981
2.68917	0.021564
2.69083	0.021232
2.6925	0.0207621
2.69417	0.0208771
2.69583	0.0217233
2.6975	0.0214728
2.69917	0.0214441
2.70083	0.0214631
2.7025	0.0214237
2.70417	0.0213954
2.70583	0.0210169
2.7075	0.0209874
2.70917	0.0215181
2.71083	0.020683
2.7125	0.0209742
2.71417	0.0209909
2.71583	0.0214596
2.7175	0.0218539
2.71917	0.0217083
2.72083	0.0212863
2.7225	0.0212922
2.72417	0.0212438
2.72583	0.021258
2.7275	0.0209695
2.72917	0.0208502
2.73083	0.0209751
2.7325	0.0213657
2.73417	0.0210161
2.73583	0.0207318
2.7375	0.0212602
2.73917	0.0212383
2.74083	0.0214269
2.7425	0.0208054
2.74417	0.0209948
2.74583	0.020915
2.7475	0.021563
2.74917	0.0211702
2.75083	0.0210249
2.7525	0.020988
2.75417	0.0216025
2.75583	0.0208313
2.7575	0.0217322
2.75917	0.0211124
2.76083	0.0210418
2.7625	0.0215367
2.76417	0.0209317
2.76583	0.0210233
2.7675	0.0213364
2.76917	0.0209342
2.77083	0.0212817
2.7725	0.0213418
2.77417	0.0206737
2.77583	0.0202747
2.7775	0.0212592
2.77917	0.0210874
2.78083	0.0212785
2.7825	0.0211732
2.78417	0.0213329
2.78583	0.0212232
2.7875	0.0211892
2.78917	0.0212232
2.79083	0.0208591
2.7925	0.0212318
2.79417	0.0212011
2.79583	0.0210131
2.7975	0.0211363
2.79917	0.0213939
2.80083	0.0210793
2.8025	0.0214255
2.80417	0.0213556
2.80583	0.0212906
2.8075	0.0217036
2.80917	0.0211886
2.81083	0.0214269
2.8125	0.0213291
2.81417	0.0214589
2.81583	0.0211898
2.8175	0.0213159
2.81917	0.0215017
2.82083	0.0216931
2.8225	0.0213452
2.82417	0.0216714
2.82583	0.0213682
2.8275	0.021345
2.82917	0.0213773
2.83083	0.0216455
2.8325	0.0213097
2.83417	0.0215901
2.83583	0.0213737
2.8375	0.021283
2.83917	0.0211686
2.84083	0.0212021
2.8425	0.0217645
2.84417	0.0212989
2.84583	0.0212221
2.8475	0.0212885
2.84917	0.02158
2.85083	0.0215948
2.8525	0.021454
2.85417	0.0212162
2.85583	0.0217645
2.8575	0.0215657
2.85917	0.0215578
2.86083	0.021569
2.8625	0.0208784
2.86417	0.0217194
2.86583	0.021518
2.8675	0.0218317
2.86917	0.0216505
2.87083	0.0213605
2.8725	0.0216106
2.87417	0.02142
2.87583	0.0214845
2.8775	0.0212929
2.87917	0.0215088
2.88083	0.0221376
2.8825	0.0216325
2.88417	0.0217576
2.88583	0.0218743
2.8875	0.0210161
2.88917	0.0213958
2.89083	0.0215145
2.8925	0.0220219
2.89417	0.0213891
2.89583	0.0216467
2.8975	0.0215837
2.89917	0.0216964
2.90083	0.0222092
2.9025	0.0221732
2.90417	0.0217565
2.90583	0.0211037
2.9075	0.0218527
2.90917	0.0214761
2.91083	0.02142
2.9125	0.0218111
2.91417	0.0216873
2.91583	0.0218932
2.9175	0.0219588
2.91917	0.0211931
2.92083	0.0217918
2.9225	0.0217584
2.92417	0.0219302
2.92583	0.0221863
2.9275	0.0215569
2.92917	0.0220329
2.93083	0.0216887
2.9325	0.0216405
2.93417	0.0215558
2.93583	0.0211911
2.9375	0.0212004
2.93917	0.0215008
2.94083	0.0214946
2.9425	0.0215715
2.94417	0.0212309
2.94583	0.0214636
2.9475	0.0220242
2.94917	0.0219998
2.95083	0.0216978
2.9525	0.0214999
2.95417	0.0216089
2.95583	0.0217605
2.9575	0.0214243
2.95917	0.0218098
2.96083	0.0216653
2.9625	0.0210845
2.96417	0.0217656
2.96583	0.0216891
2.9675	0.0217301
2.96917	0.0217652
2.97083	0.0221399
2.9725	0.022334
2.97417	0.0219332
2.97583	0.0215574
2.9775	0.0216954
2.97917	0.0219985
2.98083	0.0217034
2.9825	0.0214806
2.98417	0.0221073
2.98583	0.0216144
2.9875	0.0216687
2.98917	0.022363
2.99083	0.0218227
2.9925	0.02175
2.99417	0.0214615
2.99583	0.0215373
2.9975	0.0222378
2.99917	0.0219301
3.00083	0.0216722
3.0025	0.0219001
3.00417	0.0218239
3.00583	0.0214366
3.0075	0.0219419
3.00917	0.0222325
3.01083	0.0217094
3.0125	0.0216363
3.01417	0.021817
3.01583	0.0220512
3.0175	0.0213328
3.01917	0.02178
3.02083	0.0221335
3.0225	0.0220477
3.02417	0.0216033
3.02583	0.021848
3.0275	0.0220639
3.02917	0.0219575
3.03083	0.021601
3.0325	0.0220767
3.03417	0.0219883
3.03583	0.021648
3.0375	0.0214051
3.03917	0.0215877
3.04083	0.0216976
3.0425	0.0216967
3.04417	0.0218741
3.04583	0.0218498
3.0475	0.0225534
3.04917	0.0222452
3.05083	0.0216147
3.0525	0.0219253
3.05417	0.0220422
3.05583	0.022157
3.0575	0.0220551
3.05917	0.0218286
3.06083	0.0219065
3.0625	0.0224548
3.06417	0.0222226
3.06583	0.0221807
3.0675	0.0222204
3.06917	0.0222197
3.07083	0.022384
3.0725	0.0225672
3.07417	0.0216338
3.07583	0.0217523
3.0775	0.0220982
3.07917	0.0219763
3.08083	0.0223059
3.0825	0.0226114
3.08417	0.0221107
3.08583	0.0217343
3.0875	0.0222
3.08917	0.022452
3.09083	0.0224431
3.0925	0.0220076
3.09417	0.0221557
3.09583	0.0217592
3.0975	0.0220242
3.09917	0.0218178
3.10083	0.021678
3.1025	0.0221105
3.10417	0.0218331
3.10583	0.0218574
3.1075	0.0219674
3.10917	0.021716
3.11083	0.0217153
3.1125	0.0221588
3.11417	0.0224931
3.11583	0.0222102
3.1175	0.0222734
3.11917	0.0220853
3.12083	0.0221946
3.1225	0.0220949
3.12417	0.0218519
3.12583	0.0224064
3.1275	0.0224781
3.12917	0.0221232
3.13083	0.0222919
3.1325	0.0227334
3.13417	0.022243
3.13583	0.0221755
3.1375	0.0220223
3.13917	0.0217742
3.14083	0.021951
3.1425	0.0215557
3.14417	0.0217052
3.14583	0.0220358
3.1475	0.0221081
3.14917	0.0216045
3.15083	0.0222784
3.1525	0.0227917
3.15417	0.0226584
3.15583	0.0225804
3.1575	0.0221241
3.15917	0.0221472
3.16083	0.022031
3.1625	0.0226542
3.16417	0.0219943
3.16583	0.0223229
3.1675	0.0217655
3.16917	0.0228257
3.17083	0.0221176
3.1725	0.0219284
3.17417	0.0215104
3.17583	0.0218877
3.1775	0.0223328
3.17917	0.0223308
3.18083	0.022033
3.1825	0.0220551
3.18417	0.0220365
3.18583	0.0220275
3.1875	0.0226749
3.18917	0.022162
3.19083	0.0228246
3.1925	0.0224204
3.19417	0.0224625
3.19583	0.0222295
3.1975	0.0224314
3.19917	0.0223252
3.20083	0.0221797
3.2025	0.0220757
3.20417	0.0221444
3.20583	0.0223987
3.2075	0.0228427
3.20917	0.0224749
3.21083	0.0222777
3.2125	0.0219817
3.21417	0.0217956
3.21583	0.0220716
3.2175	0.022524
3.21917	0.0224858
3.22083	0.0220875
3.2225	0.0222008
3.22417	0.0220232
3.22583	0.0228044
3.2275	0.0224663
3.22917	0.0225414
3.23083	0.0225944
3.2325	0.0221027
3.23417	0.0221907
3.23583	0.0225701
3.2375	0.0223283
3.23917	0.0227168
3.24083	0.022092
3.2425	0.022235
3.24417	0.0222966
3.24583	0.0226841
3.2475	0.0222003
3.24917	0.0223361
3.25083	0.0223356
3.2525	0.0225071
3.25417	0.0223869
3.25583	0.0220592
3.2575	0.0226807
3.25917	0.0223646
3.26083	0.0223538
3.2625	0.0223827
3.26417	0.0225549
3.26583	0.021922
3.2675	0.0227914
3.26917	0.0228304
3.27083	0.0229178
3.2725	0.0220964
3.27417	0.0227745
3.27583	0.0224239
3.2775	0.022521
3.27917	0.0227087
3.28083	0.0221251
3.2825	0.0224299
3.28417	0.0222733
3.28583	0.0223144
3.2875	0.0224321
3.28917	0.0223969
3.29083	0.0224434
3.2925	0.0224899
3.29417	0.022606
3.29583	0.0223093
3.2975	0.0221883
3.29917	0.0225214
3.30083	0.022357
3.3025	0.0222706
3.30417	0.0226558
3.30583	0.0224168
3.3075	0.0221361
3.30917	0.0225338
3.31083	0.0222094
3.3125	0.0226979
3.31417	0.0230869
3.31583	0.0225228
3.3175	0.0225357
3.31917	0.0224864
3.32083	0.0223111
3.3225	0.0225244
3.32417	0.0219497
3.32583	0.0223291
3.3275	0.0221702
3.32917	0.0228275
[truncated: 7,007 more rows]

## Sheet: 60c_datapoints.csv
Sample 1
Time (min)	Abs
0.000833333	0.00528391
0.0025	0.00486728
0.00416667	0.00537202
0.00583333	0.00491364
0.0075	0.00448018
0.00916667	0.0048822
0.0108333	0.00494752
0.0125	0.00473052
0.0141667	0.00477999
0.0158333	0.00496774
0.0175	0.00488765
0.0191667	0.0049443
0.0208333	0.00429076
0.0225	0.00426255
0.0241667	0.00465699
0.0258333	0.00479621
0.0275	0.00428477
0.0291667	0.00454238
0.0308333	0.00435952
0.0325	0.00468148
0.0341667	0.00463951
0.0358333	0.00472039
0.0375	0.00471275
0.0391667	0.00499979
0.0408333	0.00425766
0.0425	0.00486505
0.0441667	0.00441611
0.0458333	0.00472563
0.0475	0.00479093
0.0491667	0.00464292
0.0508333	0.00518341
0.0525	0.0051361
0.0541667	0.00541448
0.0558333	0.00488788
0.0575	0.00496486
0.0591667	0.00442225
0.0608333	0.00510415
0.0625	0.0055466
0.0641667	0.00498379
0.0658333	0.00525923
0.0675	0.00583313
0.0691667	0.00476297
0.0708333	0.00480564
0.0725	0.00555779
0.0741667	0.00559044
0.0758333	0.00515433
0.0775	0.00572201
0.0791667	0.00536816
0.0808333	0.00505242
0.0825	0.00501359
0.0841667	0.00508547
0.0858333	0.00527731
0.0875	0.00491718
0.0891667	0.00561126
0.0908333	0.00563793
0.0925	0.00531656
0.0941667	0.00547542
0.0958333	0.0056918
0.0975	0.00549563
0.0991667	0.00590232
0.100833	0.00590185
0.1025	0.00539102
0.104167	0.00544719
0.105833	0.00546722
0.1075	0.00548698
0.109167	0.0053912
0.110833	0.00583326
0.1125	0.00542483
0.114167	0.00601396
0.115833	0.00533643
0.1175	0.00561737
0.119167	0.00590912
0.120833	0.00602003
0.1225	0.0060343
0.124167	0.00575619
0.125833	0.00537663
0.1275	0.0059262
0.129167	0.00648083
0.130833	0.0059985
0.1325	0.00620558
0.134167	0.00652458
0.135833	0.00651444
0.1375	0.00616751
0.139167	0.00558491
0.140833	0.00600751
0.1425	0.0061972
0.144167	0.0065105
0.145833	0.00622215
0.1475	0.00620663
0.149167	0.00642576
0.150833	0.00590059
0.1525	0.0065743
0.154167	0.00568485
0.155833	0.00633253
0.1575	0.00599793
0.159167	0.00651223
0.160833	0.00611243
0.1625	0.00594441
0.164167	0.00589366
0.165833	0.00591124
0.1675	0.00599884
0.169167	0.00635134
0.170833	0.00607042
0.1725	0.0067404
0.174167	0.00609124
0.175833	0.00638045
0.1775	0.00644914
0.179167	0.00651812
0.180833	0.00600472
0.1825	0.00692006
0.184167	0.00603737
0.185833	0.00646725
0.1875	0.00644998
0.189167	0.00660889
0.190833	0.00673428
0.1925	0.00616948
0.194167	0.00670552
0.195833	0.00683477
0.1975	0.00739067
0.199167	0.00715152
0.200833	0.00618557
0.2025	0.00664795
0.204167	0.00643152
0.205833	0.00612747
0.2075	0.00696235
0.209167	0.0063053
0.210833	0.00688723
0.2125	0.00667975
0.214167	0.00670749
0.215833	0.00673451
0.2175	0.00680621
0.219167	0.00695483
0.220833	0.0063888
0.2225	0.00689463
0.224167	0.00684332
0.225833	0.00710502
0.2275	0.00731239
0.229167	0.00723537
0.230833	0.00701665
0.2325	0.0064389
0.234167	0.00741178
0.235833	0.0073666
0.2375	0.00717697
0.239167	0.0068566
0.240833	0.00749437
0.2425	0.0075412
0.244167	0.00785427
0.245833	0.00832864
0.2475	0.00753627
0.249167	0.00776625
0.250833	0.00784821
0.2525	0.00767054
0.254167	0.00727886
0.255833	0.00731397
0.2575	0.00785261
0.259167	0.00759056
0.260833	0.00749134
0.2625	0.00763123
0.264167	0.00766678
0.265833	0.00760781
0.2675	0.00827479
0.269167	0.00782858
0.270833	0.00768411
0.2725	0.00759849
0.274167	0.00747491
0.275833	0.00711318
0.2775	0.00802938
0.279167	0.00756359
0.280833	0.00772039
0.2825	0.00797188
0.284167	0.00707716
0.285833	0.0078858
0.2875	0.00765099
0.289167	0.00815096
0.290833	0.00808982
0.2925	0.00780841
0.294167	0.00769375
0.295833	0.00812379
0.2975	0.00772016
0.299167	0.00806543
0.300833	0.00802638
0.3025	0.00828824
0.304167	0.00754291
0.305833	0.00774263
0.3075	0.00793921
0.309167	0.00769887
0.310833	0.00804945
0.3125	0.00854003
0.314167	0.00808154
0.315833	0.00846086
0.3175	0.00905881
0.319167	0.00847617
0.320833	0.00857171
0.3225	0.00799771
0.324167	0.00848747
0.325833	0.00890289
0.3275	0.00863048
0.329167	0.00829861
0.330833	0.00945985
0.3325	0.00882582
0.334167	0.0083635
0.335833	0.00879621
0.3375	0.00794266
0.339167	0.00838617
0.340833	0.00842982
0.3425	0.0084195
0.344167	0.00886812
0.345833	0.00903785
0.3475	0.00834603
0.349167	0.00910702
0.350833	0.00910208
0.3525	0.00920474
0.354167	0.00849903
0.355833	0.00879103
0.3575	0.00873018
0.359167	0.00948753
0.360833	0.00872238
0.3625	0.0088734
0.364167	0.00932802
0.365833	0.00894429
0.3675	0.00898082
0.369167	0.00861063
0.370833	0.00931866
0.3725	0.00892086
0.374167	0.00857152
0.375833	0.00859996
0.3775	0.0085097
0.379167	0.00888706
0.380833	0.00893547
0.3825	0.00851688
0.384167	0.00900991
0.385833	0.00909669
0.3875	0.00939364
0.389167	0.00949816
0.390833	0.00918723
0.3925	0.00911212
0.394167	0.00942388
0.395833	0.00898676
0.3975	0.00961841
0.399167	0.00936237
0.400833	0.00929665
0.4025	0.0093965
0.404167	0.00938729
0.405833	0.00926423
0.4075	0.0091472
0.409167	0.0092288
0.410833	0.00947747
0.4125	0.00888672
0.414167	0.00959083
0.415833	0.00905003
0.4175	0.00903737
0.419167	0.00982325
0.420833	0.0091572
0.4225	0.0101986
0.424167	0.00990007
0.425833	0.00952484
0.4275	0.00980326
0.429167	0.0104039
0.430833	0.00932111
0.4325	0.00904993
0.434167	0.00922557
0.435833	0.0101384
0.4375	0.00960205
0.439167	0.0110451
0.440833	0.00962561
0.4425	0.00986922
0.444167	0.0095006
0.445833	0.00984909
0.4475	0.00988418
0.449167	0.0100474
0.450833	0.00999852
0.4525	0.00967957
0.454167	0.00998281
0.455833	0.010009
0.4575	0.00991659
0.459167	0.00993352
0.460833	0.00942795
0.4625	0.010113
0.464167	0.0106118
0.465833	0.011415
0.4675	0.0101909
0.469167	0.00987189
0.470833	0.00979468
0.4725	0.0100569
0.474167	0.0103999
0.475833	0.00999992
0.4775	0.0102197
0.479167	0.0101382
0.480833	0.00953936
0.4825	0.0108962
0.484167	0.0104866
0.485833	0.00995354
0.4875	0.00989297
0.489167	0.00999573
0.490833	0.0103773
0.4925	0.0103476
0.494167	0.0105532
0.495833	0.0102548
0.4975	0.0102003
0.499167	0.0101449
0.500833	0.0104628
0.5025	0.0104881
0.504167	0.0107756
0.505833	0.0103474
0.5075	0.0107209
0.509167	0.0102147
0.510833	0.0104445
0.5125	0.0104333
0.514167	0.0107665
0.515833	0.0100464
0.5175	0.0103421
0.519167	0.0104766
0.520833	0.0107452
0.5225	0.0105116
0.524167	0.0110849
0.525833	0.0108267
0.5275	0.0105346
0.529167	0.0114402
0.530833	0.0109967
0.5325	0.011006
0.534167	0.0105607
0.535833	0.0104876
0.5375	0.0112355
0.539167	0.0107941
0.540833	0.0106528
0.5425	0.0110075
0.544167	0.0109004
0.545833	0.0111653
0.5475	0.0112116
0.549167	0.0114257
0.550833	0.0111053
0.5525	0.0109266
0.554167	0.0108711
0.555833	0.0113596
0.5575	0.0108174
0.559167	0.0111015
0.560833	0.0112384
0.5625	0.0115361
0.564167	0.011626
0.565833	0.0120187
0.5675	0.0114332
0.569167	0.0113069
0.570833	0.0112923
0.5725	0.0113385
0.574167	0.0120408
0.575833	0.0108129
0.5775	0.0107855
0.579167	0.0117137
0.580833	0.0111651
0.5825	0.0109148
0.584167	0.0116086
0.585833	0.0113766
0.5875	0.0110259
0.589167	0.0112959
0.590833	0.0112095
0.5925	0.0114312
0.594167	0.0113389
0.595833	0.0120402
0.5975	0.0114407
0.599167	0.0113498
0.600833	0.0118555
0.6025	0.0123219
0.604167	0.0117146
0.605833	0.0117935
0.6075	0.0115616
0.609167	0.0115241
0.610833	0.0113761
0.6125	0.0114075
0.614167	0.0116198
0.615833	0.0118598
0.6175	0.0117555
0.619167	0.0117953
0.620833	0.0117946
0.6225	0.0117297
0.624167	0.012082
0.625833	0.0116486
0.6275	0.0116623
0.629167	0.0123517
0.630833	0.0123747
0.6325	0.0122222
0.634167	0.0120781
0.635833	0.0122066
0.6375	0.0123304
0.639167	0.0117505
0.640833	0.0124016
0.6425	0.0123807
0.644167	0.0120579
0.645833	0.0122877
0.6475	0.0124926
0.649167	0.0121703
0.650833	0.0124211
0.6525	0.011821
0.654167	0.0118891
0.655833	0.011699
0.6575	0.0115661
0.659167	0.0119476
0.660833	0.0120225
0.6625	0.0116893
0.664167	0.0119744
0.665833	0.011893
0.6675	0.0126062
0.669167	0.0121813
0.670833	0.011695
0.6725	0.0148339
0.674167	0.011578
0.675833	0.0119184
0.6775	0.0123252
0.679167	0.012116
0.680833	0.0118781
0.6825	0.0118574
0.684167	0.0127773
0.685833	0.0123318
0.6875	0.0119704
0.689167	0.0123897
0.690833	0.0144149
0.6925	0.0125447
0.694167	0.0118387
0.695833	0.012019
0.6975	0.012131
0.699167	0.0119103
0.700833	0.0127562
0.7025	0.0124761
0.704167	0.0120096
0.705833	0.0122632
0.7075	0.0118849
0.709167	0.0120901
0.710833	0.0125568
0.7125	0.013223
0.714167	0.0125658
0.715833	0.0136476
0.7175	0.0135271
0.719167	0.0131654
0.720833	0.0123075
0.7225	0.0128035
0.724167	0.0131126
0.725833	0.0128051
0.7275	0.0124827
0.729167	0.0126442
0.730833	0.0125391
0.7325	0.0129728
0.734167	0.0121295
0.735833	0.013012
0.7375	0.0120444
0.739167	0.0128582
0.740833	0.0129905
0.7425	0.0125266
0.744167	0.0122362
0.745833	0.0130115
0.7475	0.0121248
0.749167	0.0131112
0.750833	0.0130893
0.7525	0.0131656
0.754167	0.0130387
0.755833	0.0127489
0.7575	0.0128785
0.759167	0.0125453
0.760833	0.0125591
0.7625	0.0135394
0.764167	0.0148417
0.765833	0.012953
0.7675	0.012817
0.769167	0.0127374
0.770833	0.0129194
0.7725	0.01263
0.774167	0.012488
0.775833	0.0135181
0.7775	0.013008
0.779167	0.0128315
0.780833	0.0130832
0.7825	0.01294
0.784167	0.0135777
0.785833	0.0140349
0.7875	0.0129324
0.789167	0.0132942
0.790833	0.0133652
0.7925	0.0128177
0.794167	0.0126412
0.795833	0.0126605
0.7975	0.0128446
0.799167	0.0128968
0.800833	0.012661
0.8025	0.0129878
0.804167	0.0130684
0.805833	0.0130056
0.8075	0.0131601
0.809167	0.0132749
0.810833	0.0135002
0.8125	0.0130062
0.814167	0.0135719
0.815833	0.0134773
0.8175	0.0136455
0.819167	0.013699
0.820833	0.0133771
0.8225	0.0138983
0.824167	0.0135902
0.825833	0.0140903
0.8275	0.0155194
0.829167	0.0132586
0.830833	0.0128218
0.8325	0.0133833
0.834167	0.0131118
0.835833	0.0133867
0.8375	0.0136045
0.839167	0.0131528
0.840833	0.0132209
0.8425	0.0135144
0.844167	0.0135474
0.845833	0.0133153
0.8475	0.0133939
0.849167	0.0132605
0.850833	0.0136109
0.8525	0.0134464
0.854167	0.01339
0.855833	0.0134577
0.8575	0.0144837
0.859167	0.0136744
0.860833	0.0134863
0.8625	0.013578
0.864167	0.0138248
0.865833	0.0137434
0.8675	0.0135896
0.869167	0.0137899
0.870833	0.0139915
0.8725	0.0135332
0.874167	0.0132502
0.875833	0.0137406
0.8775	0.0134514
0.879167	0.0137029
0.880833	0.0138571
0.8825	0.0134486
0.884167	0.0145413
0.885833	0.013486
0.8875	0.014349
0.889167	0.0133253
0.890833	0.0135399
0.8925	0.0144794
0.894167	0.0138474
0.895833	0.0137015
0.8975	0.0134663
0.899167	0.0142981
0.900833	0.0143053
0.9025	0.0141711
0.904167	0.0140859
0.905833	0.0140286
0.9075	0.0138131
0.909167	0.0139117
0.910833	0.0144239
0.9125	0.0137031
0.914167	0.0144458
0.915833	0.0155665
0.9175	0.0149907
0.919167	0.0137705
0.920833	0.0135775
0.9225	0.0137305
0.924167	0.0140447
0.925833	0.0134495
0.9275	0.0144145
0.929167	0.0136327
0.930833	0.0143646
0.9325	0.0138295
0.934167	0.0139926
0.935833	0.0143691
0.9375	0.0138196
0.939167	0.0141757
0.940833	0.0141216
0.9425	0.0137297
0.944167	0.0145841
0.945833	0.0144268
0.9475	0.0185303
0.949167	0.0141222
0.950833	0.0142814
0.9525	0.0142735
0.954167	0.0139134
0.955833	0.0143265
0.9575	0.0146102
0.959167	0.0143268
0.960833	0.014381
0.9625	0.0143209
0.964167	0.0147105
0.965833	0.0144364
0.9675	0.015014
0.969167	0.0147516
0.970833	0.0150195
0.9725	0.0144839
0.974167	0.0144224
0.975833	0.0143709
0.9775	0.0145064
0.979167	0.0140081
0.980833	0.0147536
0.9825	0.0147547
0.984167	0.0147938
0.985833	0.0145624
0.9875	0.0145907
0.989167	0.01487
0.990833	0.0144031
0.9925	0.0153487
0.994167	0.0142844
0.995833	0.0150455
0.9975	0.0140567
0.999167	0.0152154
1.00083	0.0150036
1.0025	0.0150176
1.00417	0.0146938
1.00583	0.0143473
1.0075	0.0148385
1.00917	0.0149618
1.01083	0.0152464
1.0125	0.0150894
1.01417	0.0151855
1.01583	0.0149403
1.0175	0.0148951
1.01917	0.0144947
1.02083	0.0144571
1.0225	0.0145222
1.02417	0.0149931
1.02583	0.0149153
1.0275	0.0147843
1.02917	0.0150158
1.03083	0.0150494
1.0325	0.0150075
1.03417	0.0153233
1.03583	0.0145839
1.0375	0.0148689
1.03917	0.0149421
1.04083	0.0152083
1.0425	0.0149256
1.04417	0.015177
1.04583	0.0145578
1.0475	0.0148945
1.04917	0.0147608
1.05083	0.014926
1.0525	0.0148929
1.05417	0.0149579
1.05583	0.0150399
1.0575	0.0149845
1.05917	0.0149031
1.06083	0.0160544
1.0625	0.0150411
1.06417	0.0150299
1.06583	0.0152528
1.0675	0.0153874
1.06917	0.0143061
1.07083	0.0148334
1.0725	0.014994
1.07417	0.0152407
1.07583	0.014729
1.0775	0.0154789
1.07917	0.015325
1.08083	0.0155363
1.0825	0.0151689
1.08417	0.015337
1.08583	0.0147536
1.0875	0.0152322
1.08917	0.0152466
1.09083	0.0153138
1.0925	0.0218213
1.09417	0.0173903
1.09583	0.0151834
1.0975	0.0151636
1.09917	0.0142639
1.10083	0.0158676
1.1025	0.0160009
1.10417	0.0152258
1.10583	0.0153834
1.1075	0.0147943
1.10917	0.0154676
1.11083	0.0157793
1.1125	0.0153554
1.11417	0.0148556
1.11583	0.0154459
1.1175	0.0148865
1.11917	0.0154049
1.12083	0.0152506
1.1225	0.014802
1.12417	0.0151774
1.12583	0.0152939
1.1275	0.0150431
1.12917	0.0151416
1.13083	0.0147809
1.1325	0.0150695
1.13417	0.0157443
1.13583	0.0154795
1.1375	0.0149722
1.13917	0.0154918
1.14083	0.0152933
1.1425	0.0153689
1.14417	0.0155712
1.14583	0.0158991
1.1475	0.015315
1.14917	0.0154324
1.15083	0.0157807
1.1525	0.0157009
1.15417	0.0151437
1.15583	0.0153246
1.1575	0.0153439
1.15917	0.0178629
1.16083	0.0163883
1.1625	0.0154213
1.16417	0.0149128
1.16583	0.0154376
1.1675	0.0149048
1.16917	0.0156837
1.17083	0.0155441
1.1725	0.0157413
1.17417	0.0156215
1.17583	0.0149783
1.1775	0.0152472
1.17917	0.0156909
1.18083	0.015525
1.1825	0.0155399
1.18417	0.015558
1.18583	0.0154266
1.1875	0.0162164
1.18917	0.0156174
1.19083	0.0159244
1.1925	0.015597
1.19417	0.0156469
1.19583	0.0153765
1.1975	0.0155492
1.19917	0.0153358
1.20083	0.0151733
1.2025	0.0158587
1.20417	0.0157097
1.20583	0.0158351
1.2075	0.0149339
1.20917	0.0155034
1.21083	0.0158581
1.2125	0.0164291
1.21417	0.0158619
1.21583	0.0155583
1.2175	0.0155005
1.21917	0.0162517
1.22083	0.0160493
1.2225	0.0157258
1.22417	0.01601
1.22583	0.0159593
1.2275	0.0160644
1.22917	0.0157563
1.23083	0.0154109
1.2325	0.0158486
1.23417	0.0162592
1.23583	0.0157061
1.2375	0.015712
1.23917	0.0156239
1.24083	0.0155752
1.2425	0.0153179
1.24417	0.0156965
1.24583	0.0149113
1.2475	0.0154527
1.24917	0.016114
1.25083	0.0154283
1.2525	0.0161253
1.25417	0.0159588
1.25583	0.0160601
1.2575	0.0165263
1.25917	0.0162065
1.26083	0.0164254
1.2625	0.0159645
1.26417	0.0163067
1.26583	0.0163928
1.2675	0.0162727
1.26917	0.0159988
1.27083	0.0163083
1.2725	0.0157648
1.27417	0.015759
1.27583	0.0159043
1.2775	0.0163485
1.27917	0.0159308
1.28083	0.015892
1.2825	0.0158352
1.28417	0.0159084
1.28583	0.0160249
1.2875	0.0162005
1.28917	0.0164418
1.29083	0.0160751
1.2925	0.0155182
1.29417	0.0157145
1.29583	0.0159686
1.2975	0.0161295
1.29917	0.0159906
1.30083	0.0160637
1.3025	0.016312
1.30417	0.0163793
1.30583	0.0165238
1.3075	0.0162809
1.30917	0.0159417
1.31083	0.0164201
1.3125	0.0164608
1.31417	0.0163509
1.31583	0.0166083
1.3175	0.0160016
1.31917	0.0158433
1.32083	0.0164337
1.3225	0.0156384
1.32417	0.0165623
1.32583	0.0163105
1.3275	0.016155
1.32917	0.0162436
1.33083	0.016346
1.3325	0.0163726
1.33417	0.0161406
1.33583	0.0161489
1.3375	0.0164194
1.33917	0.0160815
1.34083	0.0160728
1.3425	0.0158538
1.34417	0.0160246
1.34583	0.0157223
1.3475	0.0158919
1.34917	0.0163978
1.35083	0.0162934
1.3525	0.0160102
1.35417	0.0169132
1.35583	0.0165583
1.3575	0.0164859
1.35917	0.0161087
1.36083	0.0167052
1.3625	0.0165751
1.36417	0.0167741
1.36583	0.0165555
1.3675	0.0164418
1.36917	0.016651
1.37083	0.0161979
1.3725	0.0163434
1.37417	0.0164984
1.37583	0.0161968
1.3775	0.016473
1.37917	0.015567
1.38083	0.0161857
1.3825	0.0167334
1.38417	0.016468
1.38583	0.0165119
1.3875	0.0198914
1.38917	0.0183516
1.39083	0.0157701
1.3925	0.016574
1.39417	0.0167989
1.39583	0.0166945
1.3975	0.0165958
1.39917	0.0168134
1.40083	0.0161531
1.4025	0.0163717
1.40417	0.0176799
1.40583	0.0192896
1.4075	0.0159585
1.40917	0.0163602
1.41083	0.0165476
1.4125	0.0160043
1.41417	0.016138
1.41583	0.0161059
1.4175	0.0165134
1.41917	0.0165271
1.42083	0.0170198
1.4225	0.0168761
1.42417	0.0162291
1.42583	0.0166527
1.4275	0.0159645
1.42917	0.0166414
1.43083	0.0164884
1.4325	0.016735
1.43417	0.0162931
1.43583	0.0165358
1.4375	0.0167093
1.43917	0.0165383
1.44083	0.0173406
1.4425	0.0166727
1.44417	0.0163192
1.44583	0.0163624
1.4475	0.0170832
1.44917	0.0165777
1.45083	0.0169833
1.4525	0.0167434
1.45417	0.0166572
1.45583	0.0167993
1.4575	0.0167092
1.45917	0.016592
1.46083	0.0166153
1.4625	0.0169172
1.46417	0.0166365
1.46583	0.0165761
1.4675	0.0162364
1.46917	0.0169656
1.47083	0.0169617
1.4725	0.0169312
1.47417	0.0166105
1.47583	0.0171416
1.4775	0.016954
1.47917	0.0168265
1.48083	0.0165306
1.4825	0.0170654
1.48417	0.0165605
1.48583	0.0166487
1.4875	0.0170642
1.48917	0.0163676
1.49083	0.0167114
1.4925	0.0169247
1.49417	0.0168515
1.49583	0.0166628
1.4975	0.0166922
1.49917	0.0167863
1.50083	0.0164655
1.5025	0.0163373
1.50417	0.0166869
1.50583	0.0169176
1.5075	0.0172986
1.50917	0.0168176
1.51083	0.0170891
1.5125	0.0173206
1.51417	0.0164497
1.51583	0.0163709
1.5175	0.0169507
1.51917	0.0167338
1.52083	0.0168191
1.5225	0.0169896
1.52417	0.0171934
1.52583	0.0169518
1.5275	0.0169309
1.52917	0.0170116
1.53083	0.0168696
1.5325	0.0164153
1.53417	0.0173143
1.53583	0.0173856
1.5375	0.0170931
1.53917	0.016982
1.54083	0.0173144
1.5425	0.0175531
1.54417	0.0176457
1.54583	0.0174797
1.5475	0.0169881
1.54917	0.0172678
1.55083	0.016679
1.5525	0.0171587
1.55417	0.0165988
1.55583	0.016879
1.5575	0.0171308
1.55917	0.0166787
1.56083	0.016972
1.5625	0.0167853
1.56417	0.0171949
1.56583	0.0174722
1.5675	0.0174159
1.56917	0.0173344
1.57083	0.0172911
1.5725	0.0170153
1.57417	0.0171022
1.57583	0.0170589
1.5775	0.0171849
1.57917	0.0172589
1.58083	0.0171228
1.5825	0.017113
1.58417	0.0168716
1.58583	0.0167267
1.5875	0.0172623
1.58917	0.0169975
1.59083	0.0169055
1.5925	0.0172514
1.59417	0.0168323
1.59583	0.0499489
1.5975	0.0169847
1.59917	0.0172603
1.60083	0.0170627
1.6025	0.0171958
1.60417	0.0172045
1.60583	0.016996
1.6075	0.0167264
1.60917	0.0168743
1.61083	0.0173278
1.6125	0.0176668
1.61417	0.0176376
1.61583	0.017581
1.6175	0.0177638
1.61917	0.0176168
1.62083	0.0176078
1.6225	0.0177007
1.62417	0.0168512
1.62583	0.0172695
1.6275	0.0173518
1.62917	0.017321
1.63083	0.017212
1.6325	0.0172605
1.63417	0.0170111
1.63583	0.0167461
1.6375	0.0169814
1.63917	0.01743
1.64083	0.0169369
1.6425	0.0171631
1.64417	0.0170775
1.64583	0.0176709
1.6475	0.0170438
1.64917	0.0170551
1.65083	0.0175342
1.6525	0.0170865
1.65417	0.0172765
1.65583	0.0175654
1.6575	0.0173602
1.65917	0.0172032
1.66083	0.0169124
1.6625	0.0175675
1.66417	0.0171856
1.66583	0.0176509
1.6675	0.0174141
1.66917	0.0171793
1.67083	0.0174401
1.6725	0.0173645
1.67417	0.0173119
1.67583	0.0177104
1.6775	0.0171163
1.67917	0.01722
1.68083	0.0172852
1.6825	0.0172943
1.68417	0.017432
1.68583	0.0174156
1.6875	0.0177276
1.68917	0.0177543
1.69083	0.0174665
1.6925	0.0177536
1.69417	0.0173874
1.69583	0.0172176
1.6975	0.0173347
1.69917	0.0178819
1.70083	0.0173326
1.7025	0.0175999
1.70417	0.0176607
1.70583	0.0174477
1.7075	0.0174614
1.70917	0.0173208
1.71083	0.0174472
1.7125	0.0173718
1.71417	0.0178997
1.71583	0.017404
1.7175	0.0170472
1.71917	0.0176491
1.72083	0.0175637
1.7225	0.018161
1.72417	0.0182083
1.72583	0.0180184
1.7275	0.017815
1.72917	0.0179893
1.73083	0.0176414
1.7325	0.0177696
1.73417	0.0176684
1.73583	0.017301
1.7375	0.0171497
1.73917	0.0170857
1.74083	0.0175182
1.7425	0.0175478
1.74417	0.0172247
1.74583	0.0175413
1.7475	0.0179869
1.74917	0.0177669
1.75083	0.0177213
1.7525	0.017316
1.75417	0.0170296
1.75583	0.0178081
1.7575	0.0173741
1.75917	0.0184521
1.76083	0.0179066
1.7625	0.0184351
1.76417	0.0173143
1.76583	0.018016
1.7675	0.0176723
1.76917	0.0176225
1.77083	0.017913
1.7725	0.0176005
1.77417	0.017414
1.77583	0.0179608
1.7775	0.0180028
1.77917	0.0173437
1.78083	0.0173548
1.7825	0.0171693
1.78417	0.0173372
1.78583	0.0175204
1.7875	0.0175563
1.78917	0.0178776
1.79083	0.017414
1.7925	0.0182987
1.79417	0.0183093
1.79583	0.0176557
1.7975	0.0177316
1.79917	0.0174417
1.80083	0.0173985
1.8025	0.0177468
1.80417	0.0173519
1.80583	0.0179738
1.8075	0.0181796
1.80917	0.0178696
1.81083	0.0178573
1.8125	0.0177234
1.81417	0.0175533
1.81583	0.0179651
1.8175	0.0178428
1.81917	0.0180451
1.82083	0.0181438
1.8225	0.0179727
1.82417	0.0177538
1.82583	0.0175475
1.8275	0.0173573
1.82917	0.0171786
1.83083	0.0176014
1.8325	0.0181279
1.83417	0.0177865
1.83583	0.0180243
1.8375	0.0183831
1.83917	0.0182355
1.84083	0.0181095
1.8425	0.0181131
1.84417	0.0180028
1.84583	0.0178803
1.8475	0.0177799
1.84917	0.0183403
1.85083	0.0180236
1.8525	0.0179816
1.85417	0.0180559
1.85583	0.0182851
1.8575	0.0180999
1.85917	0.0185401
1.86083	0.017799
1.8625	0.0186565
1.86417	0.0180178
1.86583	0.0175721
1.8675	0.0182205
1.86917	0.0181837
1.87083	0.0178271
1.8725	0.0176415
1.87417	0.0182847
1.87583	0.0184842
1.8775	0.0184364
1.87917	0.0179432
1.88083	0.0178361
1.8825	0.0182606
1.88417	0.0180926
1.88583	0.0181101
1.8875	0.0183067
1.88917	0.0177961
1.89083	0.018499
1.8925	0.0183949
1.89417	0.0180427
1.89583	0.018199
1.8975	0.0176145
1.89917	0.0186194
1.90083	0.0179404
1.9025	0.0191668
1.90417	0.0185437
1.90583	0.0183021
1.9075	0.0182914
1.90917	0.018225
1.91083	0.0182104
1.9125	0.0181171
1.91417	0.0184668
1.91583	0.0182894
1.9175	0.0181215
1.91917	0.0181094
1.92083	0.0181825
1.9225	0.018068
1.92417	0.0179948
1.92583	0.0180198
1.9275	0.0180006
1.92917	0.0178848
1.93083	0.0183081
1.9325	0.0184818
1.93417	0.0177995
1.93583	0.0176323
1.9375	0.018275
1.93917	0.0186516
1.94083	0.0185927
1.9425	0.0179498
1.94417	0.0183643
1.94583	0.0183924
1.9475	0.0183742
1.94917	0.018043
1.95083	0.0181003
1.9525	0.0180419
1.95417	0.0181037
1.95583	0.0183339
1.9575	0.0176321
1.95917	0.0179228
1.96083	0.0178812
1.9625	0.0179642
1.96417	0.0178258
1.96583	0.017902
1.9675	0.0181923
1.96917	0.0178836
1.97083	0.0184014
1.9725	0.0179452
1.97417	0.0181058
1.97583	0.0187631
1.9775	0.0181403
1.97917	0.0188361
1.98083	0.0184851
1.9825	0.0182826
1.98417	0.0183374
1.98583	0.0182645
1.9875	0.0181636
1.98917	0.0180121
1.99083	0.0183114
1.9925	0.0188497
1.99417	0.0178236
1.99583	0.0184334
1.9975	0.0180666
1.99917	0.0184249
2.00083	0.0184632
2.0025	0.0180867
2.00417	0.0185166
2.00583	0.0184629
2.0075	0.0183748
2.00917	0.0181164
2.01083	0.0185163
2.0125	0.0183851
2.01417	0.0180233
2.01583	0.0180813
2.0175	0.0184076
2.01917	0.018351
2.02083	0.0181804
2.0225	0.0181559
2.02417	0.0186227
2.02583	0.0183474
2.0275	0.0189555
2.02917	0.0185229
2.03083	0.0187466
2.0325	0.0181287
2.03417	0.0180381
2.03583	0.0181482
2.0375	0.0189917
2.03917	0.0184156
2.04083	0.0183841
2.0425	0.0184798
2.04417	0.0182578
2.04583	0.0182734
2.0475	0.0181537
2.04917	0.0183043
2.05083	0.0185585
2.0525	0.0186217
2.05417	0.0189445
2.05583	0.0193184
2.0575	0.0185266
2.05917	0.0189741
2.06083	0.0188869
2.0625	0.019121
2.06417	0.0186588
2.06583	0.0181063
2.0675	0.0184541
2.06917	0.0187027
2.07083	0.0186617
2.0725	0.0189413
2.07417	0.0186106
2.07583	0.0189533
2.0775	0.0188123
2.07917	0.018206
2.08083	0.018631
2.0825	0.0185529
2.08417	0.0185155
2.08583	0.0189032
2.0875	0.0184541
2.08917	0.0182651
2.09083	0.0186833
2.0925	0.0186363
2.09417	0.0184686
2.09583	0.0180987
2.0975	0.0182388
2.09917	0.0179892
2.10083	0.0188158
2.1025	0.0186225
2.10417	0.0186908
2.10583	0.0180097
2.1075	0.0180927
2.10917	0.0186327
2.11083	0.0186727
2.1125	0.0181841
2.11417	0.0183603
2.11583	0.0185099
2.1175	0.018531
2.11917	0.0187512
2.12083	0.0183705
2.1225	0.0188767
2.12417	0.0184493
2.12583	0.0190125
2.1275	0.0194523
2.12917	0.018599
2.13083	0.0180584
2.1325	0.0185757
2.13417	0.0185208
2.13583	0.0184301
2.1375	0.0186029
2.13917	0.0180378
2.14083	0.0186089
2.1425	0.0189242
2.14417	0.0185629
2.14583	0.018257
2.1475	0.0189073
2.14917	0.0184987
2.15083	0.0185793
2.1525	0.018554
2.15417	0.0186491
2.15583	0.0188111
2.1575	0.0189016
2.15917	0.019019
2.16083	0.0186005
2.1625	0.0193024
2.16417	0.0183906
2.16583	0.0181149
2.1675	0.0185736
2.16917	0.0184347
2.17083	0.0184351
2.1725	0.0183484
2.17417	0.0187037
2.17583	0.0187878
2.1775	0.0185955
2.17917	0.0184446
2.18083	0.0185038
2.1825	0.0186961
2.18417	0.0185871
2.18583	0.018669
2.1875	0.0184813
2.18917	0.0179881
2.19083	0.0189728
2.1925	0.018928
2.19417	0.0183676
2.19583	0.0189882
2.1975	0.0185029
2.19917	0.0190593
2.20083	0.0188368
2.2025	0.0186359
2.20417	0.0187329
2.20583	0.0187989
2.2075	0.0185003
2.20917	0.0186048
2.21083	0.0185401
2.2125	0.018896
2.21417	0.0183123
2.21583	0.0182159
2.2175	0.0183512
2.21917	0.0188444
2.22083	0.0190838
2.2225	0.0189827
2.22417	0.0187692
2.22583	0.0186723
2.2275	0.0190628
2.22917	0.0192045
2.23083	0.018871
2.2325	0.0186069
2.23417	0.0182978
2.23583	0.0189027
2.2375	0.0189106
2.23917	0.0190944
2.24083	0.0201999
2.2425	0.0188072
2.24417	0.0186181
2.24583	0.019099
2.2475	0.0185349
2.24917	0.0191326
2.25083	0.0186846
2.2525	0.0193253
2.25417	0.0188214
2.25583	0.0188893
2.2575	0.0189087
2.25917	0.01909
2.26083	0.0193601
2.2625	0.0186829
2.26417	0.0191349
2.26583	0.0192576
2.2675	0.0190016
2.26917	0.0185669
2.27083	0.0192673
2.2725	0.018762
2.27417	0.0187613
2.27583	0.0190254
2.2775	0.0185718
2.27917	0.0186376
2.28083	0.0189837
2.2825	0.0188551
2.28417	0.0186386
2.28583	0.0187826
2.2875	0.0183226
2.28917	0.0191544
2.29083	0.0185172
2.2925	0.019126
2.29417	0.0187948
2.29583	0.0193548
2.2975	0.0184024
2.29917	0.0185327
2.30083	0.018865
2.3025	0.0193421
2.30417	0.0190162
2.30583	0.0191362
2.3075	0.0197146
2.30917	0.0193168
2.31083	0.0189673
2.3125	0.0192563
2.31417	0.0189736
2.31583	0.0182614
2.3175	0.0179853
2.31917	0.0186475
2.32083	0.018834
2.3225	0.0187986
2.32417	0.0190545
2.32583	0.0192548
2.3275	0.0189234
2.32917	0.0188726
2.33083	0.0191039
2.3325	0.0185807
2.33417	0.0187801
2.33583	0.0194875
2.3375	0.0193647
2.33917	0.0189736
2.34083	0.0188597
2.3425	0.0193018
2.34417	0.0193337
2.34583	0.0189797
2.3475	0.0191607
2.34917	0.0191595
2.35083	0.0189461
2.3525	0.0196283
2.35417	0.0192649
2.35583	0.0186341
2.3575	0.0190107
2.35917	0.0186205
2.36083	0.0189382
2.3625	0.018664
2.36417	0.0193452
2.36583	0.0189255
2.3675	0.0191305
2.36917	0.0191556
2.37083	0.0188121
2.3725	0.0192571
2.37417	0.0191971
2.37583	0.0190149
2.3775	0.0186448
2.37917	0.0194092
2.38083	0.0190948
2.3825	0.0189143
2.38417	0.0189006
2.38583	0.0189824
2.3875	0.019128
2.38917	0.0189383
2.39083	0.0186966
2.3925	0.0186731
2.39417	0.018943
2.39583	0.0191002
2.3975	0.019034
2.39917	0.0187903
2.40083	0.0191481
2.4025	0.018817
2.40417	0.0186742
2.40583	0.0185188
2.4075	0.0193032
2.40917	0.0191782
2.41083	0.0196499
2.4125	0.0185765
2.41417	0.019322
2.41583	0.0190773
2.4175	0.0184746
2.41917	0.0192145
2.42083	0.0192413
2.4225	0.0191502
2.42417	0.0191882
2.42583	0.0191656
2.4275	0.0192566
2.42917	0.019135
2.43083	0.0189821
2.4325	0.0193224
2.43417	0.0190057
2.43583	0.0188275
2.4375	0.0193586
2.43917	0.0189582
2.44083	0.019245
2.4425	0.0189249
2.44417	0.0187307
2.44583	0.0190522
2.4475	0.0192734
2.44917	0.0189616
2.45083	0.0187612
2.4525	0.0192428
2.45417	0.0190543
2.45583	0.0188248
2.4575	0.0194799
2.45917	0.0192373
2.46083	0.0188441
2.4625	0.0192205
2.46417	0.0189692
2.46583	0.0187553
2.4675	0.0192161
2.46917	0.0191729
2.47083	0.0192886
2.4725	0.0192356
2.47417	0.0189375
2.47583	0.0185853
2.4775	0.0183485
2.47917	0.018485
2.48083	0.0189775
2.4825	0.0189062
2.48417	0.0192256
2.48583	0.0193023
2.4875	0.0195281
2.48917	0.0186719
2.49083	0.0191622
2.4925	0.0195121
2.49417	0.019414
2.49583	0.0191201
2.4975	0.0194996
2.49917	0.0191136
2.50083	0.019817
2.5025	0.0188877
2.50417	0.0192817
2.50583	0.0196364
2.5075	0.0193477
2.50917	0.0195809
2.51083	0.020031
2.5125	0.0192199
2.51417	0.0188969
2.51583	0.0190861
2.5175	0.0190558
2.51917	0.0193652
2.52083	0.0197648
2.5225	0.0192894
2.52417	0.0192941
2.52583	0.0194496
2.5275	0.0192425
2.52917	0.019463
2.53083	0.0192162
2.5325	0.019311
2.53417	0.0190751
2.53583	0.0192196
2.5375	0.0194905
2.53917	0.0189481
2.54083	0.0191842
2.5425	0.0194159
2.54417	0.0192675
2.54583	0.019437
2.5475	0.0189145
2.54917	0.018951
2.55083	0.0192637
2.5525	0.0192935
2.55417	0.0191037
2.55583	0.0197385
2.5575	0.0186038
2.55917	0.0191419
2.56083	0.0189844
2.5625	0.0190625
2.56417	0.0195692
2.56583	0.0195501
2.5675	0.0195675
2.56917	0.0196103
2.57083	0.0193718
2.5725	0.0198674
2.57417	0.0194065
2.57583	0.019705
2.5775	0.0190335
2.57917	0.0188004
2.58083	0.0193563
2.5825	0.0191306
2.58417	0.0189579
2.58583	0.0194162
2.5875	0.0199575
2.58917	0.0191759
2.59083	0.0195579
2.5925	0.0190764
2.59417	0.0189772
2.59583	0.0199863
2.5975	0.0194605
2.59917	0.0199775
2.60083	0.0197947
2.6025	0.0202379
2.60417	0.0193223
2.60583	0.0193951
2.6075	0.0189963
2.60917	0.0187676
2.61083	0.0190821
2.6125	0.0193758
2.61417	0.019487
2.61583	0.0191129
2.6175	0.0198896
2.61917	0.01925
2.62083	0.0196903
2.6225	0.0190153
2.62417	0.019182
2.62583	0.0200176
2.6275	0.0196865
2.62917	0.0189966
2.63083	0.0187514
2.6325	0.0198043
2.63417	0.0198054
2.63583	0.0192118
2.6375	0.0197819
2.63917	0.0194683
2.64083	0.0194366
2.6425	0.0189673
2.64417	0.018955
2.64583	0.019488
2.6475	0.019092
2.64917	0.0195259
2.65083	0.0197023
2.6525	0.0193712
2.65417	0.0198294
2.65583	0.0192475
2.6575	0.019556
2.65917	0.019123
2.66083	0.0196106
2.6625	0.0196381
2.66417	0.0195845
2.66583	0.019167
2.6675	0.0197119
2.66917	0.0196616
2.67083	0.0191555
2.6725	0.019631
2.67417	0.0191784
2.67583	0.0192391
2.6775	0.0194384
2.67917	0.0192809
2.68083	0.0192895
2.6825	0.0194212
2.68417	0.0194839
2.68583	0.0192029
2.6875	0.0196936
2.68917	0.0194349
2.69083	0.0194792
2.6925	0.0190973
2.69417	0.0195419
2.69583	0.0187918
2.6975	0.0198802
2.69917	0.0197274
2.70083	0.0194378
2.7025	0.019453
2.70417	0.0198062
2.70583	0.019564
2.7075	0.0190657
2.70917	0.0191528
2.71083	0.0193311
2.7125	0.0192404
2.71417	0.0198294
2.71583	0.0194792
2.7175	0.019372
2.71917	0.019671
2.72083	0.0193054
2.7225	0.0194857
2.72417	0.0196036
2.72583	0.0196966
2.7275	0.0198558
2.72917	0.0195147
2.73083	0.0194079
2.7325	0.0194322
2.73417	0.0193044
2.73583	0.0197372
2.7375	0.019533
2.73917	0.0192742
2.74083	0.0199673
2.7425	0.0189964
2.74417	0.0199747
2.74583	0.0196942
2.7475	0.0198215
2.74917	0.0194281
2.75083	0.0197222
2.7525	0.0194752
2.75417	0.020012
2.75583	0.0194654
2.7575	0.0195946
2.75917	0.0197489
2.76083	0.0192824
2.7625	0.019179
2.76417	0.0195161
2.76583	0.0191797
2.7675	0.0198105
2.76917	0.0200544
2.77083	0.0196948
2.7725	0.0199341
2.77417	0.0195037
2.77583	0.0197442
2.7775	0.020045
2.77917	0.0193161
2.78083	0.019581
2.7825	0.0194888
2.78417	0.0194815
2.78583	0.0198383
2.7875	0.0198405
2.78917	0.0197171
2.79083	0.0201065
2.7925	0.0195589
2.79417	0.0196266
2.79583	0.0194925
2.7975	0.0200854
2.79917	0.0197369
2.80083	0.0193306
2.8025	0.0191854
2.80417	0.0196742
2.80583	0.0196636
2.8075	0.0202159
2.80917	0.0194093
2.81083	0.0195393
2.8125	0.0198458
2.81417	0.0197461
2.81583	0.0197059
2.8175	0.0195291
2.81917	0.0199092
2.82083	0.0205765
2.8225	0.0195685
2.82417	0.0198205
2.82583	0.0191251
2.8275	0.0196872
2.82917	0.0193742
2.83083	0.0194858
2.8325	0.0195215
2.83417	0.0200082
2.83583	0.0193386
2.8375	0.0193571
2.83917	0.0188454
2.84083	0.0198462
2.8425	0.0199767
2.84417	0.0199219
2.84583	0.0196049
2.8475	0.0198925
2.84917	0.0202962
2.85083	0.0194177
2.8525	0.0193916
2.85417	0.0195386
2.85583	0.0194803
2.8575	0.0195272
2.85917	0.0196756
2.86083	0.0197828
2.8625	0.0203693
2.86417	0.0194862
2.86583	0.0198627
2.8675	0.0196913
2.86917	0.0199579
2.87083	0.0193253
2.8725	0.0193784
2.87417	0.0197571
2.87583	0.0194759
2.8775	0.0197871
2.87917	0.0196853
2.88083	0.0201121
2.8825	0.0201902
2.88417	0.0198102
2.88583	0.0203269
2.8875	0.0196528
2.88917	0.0197266
2.89083	0.020018
2.8925	0.0197736
2.89417	0.0197379
2.89583	0.01986
2.8975	0.0191981
2.89917	0.0198732
2.90083	0.0195482
2.9025	0.0201464
2.90417	0.0201043
2.90583	0.0200718
2.9075	0.0197645
2.90917	0.0193512
2.91083	0.0199015
2.9125	0.0193525
2.91417	0.0201413
2.91583	0.0198963
2.9175	0.0194455
2.91917	0.0195799
2.92083	0.0199597
2.9225	0.0198898
2.92417	0.0196212
2.92583	0.019292
2.9275	0.0198309
2.92917	0.0197921
2.93083	0.0196011
2.9325	0.019275
2.93417	0.0200931
2.93583	0.0201236
2.9375	0.0197047
2.93917	0.0198755
2.94083	0.0197205
2.9425	0.0199268
2.94417	0.0193647
2.94583	0.0192531
2.9475	0.01945
2.94917	0.0193161
2.95083	0.0200165
2.9525	0.0197134
2.95417	0.0197569
2.95583	0.0199607
2.9575	0.0202548
2.95917	0.0196215
2.96083	0.019542
2.9625	0.0196017
2.96417	0.0199676
2.96583	0.0197911
2.9675	0.0202059
2.96917	0.019923
2.97083	0.0199427
2.9725	0.0198724
2.97417	0.0207802
2.97583	0.0200582
2.9775	0.0196308
2.97917	0.0192458
2.98083	0.0194611
2.9825	0.0195502
2.98417	0.01968
2.98583	0.0203615
2.9875	0.0199451
2.98917	0.0202433
2.99083	0.0197291
2.9925	0.0198413
2.99417	0.0194062
2.99583	0.0195496
2.9975	0.0193888
2.99917	0.0199432
3.00083	0.0198912
3.0025	0.0194151
3.00417	0.0196171
3.00583	0.0198944
3.0075	0.0196391
3.00917	0.0195442
3.01083	0.0196493
3.0125	0.0194821
3.01417	0.0195861
3.01583	0.0192917
3.0175	0.0194162
3.01917	0.0195886
3.02083	0.0195755
3.0225	0.0200374
3.02417	0.0201057
3.02583	0.0203526
3.0275	0.0196816
3.02917	0.020085
3.03083	0.0200209
3.0325	0.0199515
3.03417	0.0192501
3.03583	0.0197715
3.0375	0.0196247
3.03917	0.020089
3.04083	0.0200176
3.0425	0.0198648
3.04417	0.0199606
3.04583	0.0203663
3.0475	0.0198646
3.04917	0.0200574
3.05083	0.0200727
3.0525	0.0199912
3.05417	0.0197897
3.05583	0.0199097
3.0575	0.0200629
3.05917	0.0200217
3.06083	0.0197712
3.0625	0.0195771
3.06417	0.0195583
3.06583	0.0200239
3.0675	0.0194553
3.06917	0.0192243
3.07083	0.0197318
3.0725	0.0195069
3.07417	0.0198127
3.07583	0.0200725
3.0775	0.0196219
3.07917	0.0202759
3.08083	0.0199213
3.0825	0.0202731
3.08417	0.0197669
3.08583	0.0200054
3.0875	0.0199114
3.08917	0.0191569
3.09083	0.0197362
3.0925	0.0193898
3.09417	0.0198651
3.09583	0.0197054
3.0975	0.0201899
3.09917	0.0199248
3.10083	0.019387
3.1025	0.0200961
3.10417	0.0198425
3.10583	0.0200522
3.1075	0.0201024
3.10917	0.0201506
3.11083	0.0201174
3.1125	0.0197368
3.11417	0.0195669
3.11583	0.0200005
3.1175	0.019084
3.11917	0.0197724
3.12083	0.0196711
3.1225	0.0194481
3.12417	0.0194587
3.12583	0.0195238
3.1275	0.0195188
3.12917	0.0195531
3.13083	0.0197746
3.1325	0.0196806
3.13417	0.0196506
3.13583	0.0196113
3.1375	0.0193617
3.13917	0.0200507
3.14083	0.0202646
3.1425	0.0200397
3.14417	0.0199129
3.14583	0.0200335
3.1475	0.0199758
3.14917	0.0201001
3.15083	0.0199055
3.1525	0.0195263
3.15417	0.0200108
3.15583	0.0201059
3.1575	0.0198717
3.15917	0.0202155
3.16083	0.0199671
3.1625	0.0196285
3.16417	0.0194909
3.16583	0.019883
3.1675	0.0200006
3.16917	0.0199637
3.17083	0.0206132
3.1725	0.0195069
3.17417	0.0207974
3.17583	0.020349
3.1775	0.0204181
3.17917	0.0203418
3.18083	0.019528
3.1825	0.0198879
3.18417	0.0202177
3.18583	0.0199437
3.1875	0.019907
3.18917	0.0203121
3.19083	0.0194692
3.1925	0.0192778
3.19417	0.0198865
3.19583	0.0195108
3.1975	0.0203459
3.19917	0.0195334
3.20083	0.0195132
3.2025	0.0198992
3.20417	0.0202595
3.20583	0.020024
3.2075	0.0203809
3.20917	0.0200356
3.21083	0.0201118
3.2125	0.0198888
3.21417	0.0200281
3.21583	0.0205629
3.2175	0.0199362
3.21917	0.0203477
3.22083	0.0201643
3.2225	0.0197612
3.22417	0.0201683
3.22583	0.0198221
3.2275	0.0209093
3.22917	0.0200918
3.23083	0.0203017
3.2325	0.0203986
3.23417	0.0201998
3.23583	0.0206643
3.2375	0.019939
3.23917	0.0200193
3.24083	0.0207065
3.2425	0.0203612
3.24417	0.0196891
3.24583	0.0202508
3.2475	0.0196562
3.24917	0.0198697
3.25083	0.0195102
3.2525	0.0197025
3.25417	0.0199646
3.25583	0.0207862
3.2575	0.0204608
3.25917	0.0199862
3.26083	0.0204863
3.2625	0.0201097
3.26417	0.0205942
3.26583	0.0201023
3.2675	0.0207669
3.26917	0.0204136
3.27083	0.0202793
3.2725	0.0199471
3.27417	0.0204825
3.27583	0.0199333
3.2775	0.0205195
3.27917	0.0199613
3.28083	0.0200434
3.2825	0.0208192
3.28417	0.0203007
3.28583	0.0198131
3.2875	0.01936
3.28917	0.0198726
3.29083	0.0197394
3.2925	0.0198632
3.29417	0.0201813
3.29583	0.0202375
3.2975	0.0203932
3.29917	0.0198513
3.30083	0.0202753
3.3025	0.0199431
3.30417	0.0203907
3.30583	0.0199884
3.3075	0.0202033
3.30917	0.0198046
3.31083	0.0200783
3.3125	0.0201474
3.31417	0.0203475
3.31583	0.020244
3.3175	0.0198334
3.31917	0.0196884
3.32083	0.0201256
3.3225	0.0200962
3.32417	0.0202298
3.32583	0.0199792
3.3275	0.020766
3.32917	0.0203733
[truncated: 7,010 more rows]

## Sheet: 65c_datapoints.csv
Sample 1
Time (min)	Abs
0.000833333	0.00560295
0.0025	0.00482856
0.00416667	0.00460116
0.00583333	0.00429431
0.0075	0.00406944
0.00916667	0.00455054
0.0108333	0.00576382
0.0125	0.00612285
0.0141667	0.00636182
0.0158333	0.00586173
0.0175	0.00772306
0.0191667	0.00816705
0.0208333	0.00731089
0.0225	0.00625516
0.0241667	0.00768714
0.0258333	0.00603701
0.0275	0.00604837
0.0291667	0.00561094
0.0308333	0.00488534
0.0325	0.00567197
0.0341667	0.00572946
0.0358333	0.00619019
0.0375	0.00621945
0.0391667	0.00624552
0.0408333	0.00633177
0.0425	0.00619479
0.0441667	0.00650929
0.0458333	0.0060217
0.0475	0.00592557
0.0491667	0.00586184
0.0508333	0.00537902
0.0525	0.00542077
0.0541667	0.00528923
0.0558333	0.00455522
0.0575	0.00432584
0.0591667	0.00459964
0.0608333	0.00561414
0.0625	0.00642933
0.0641667	0.00689873
0.0658333	0.00593683
0.0675	0.00501141
0.0691667	0.00492611
0.0708333	0.0048204
0.0725	0.00531009
0.0741667	0.00617305
0.0758333	0.00631877
0.0775	0.00560384
0.0791667	0.00649946
0.0808333	0.0066157
0.0825	0.00675215
0.0841667	0.00703578
0.0858333	0.00724961
0.0875	0.00628948
0.0891667	0.00473633
0.0908333	0.0046857
0.0925	0.00559091
0.0941667	0.00452328
0.0958333	0.00564147
0.0975	0.00540336
0.0991667	0.00469025
0.100833	0.00512369
0.1025	0.00476143
0.104167	0.00542431
0.105833	0.00539374
0.1075	0.00514341
0.109167	0.00525446
0.110833	0.00583751
0.1125	0.00603958
0.114167	0.00593833
0.115833	0.00493283
0.1175	0.00575884
0.119167	0.00599879
0.120833	0.00574693
0.1225	0.00596218
0.124167	0.00710847
0.125833	0.00552452
0.1275	0.00566324
0.129167	0.00565463
0.130833	0.00539707
0.1325	0.00615989
0.134167	0.00664939
0.135833	0.00559246
0.1375	0.00514511
0.139167	0.00526138
0.140833	0.00459227
0.1425	0.00451949
0.144167	0.00458384
0.145833	0.0054068
0.1475	0.00636631
0.149167	0.00597428
0.150833	0.00579958
0.1525	0.00566337
0.154167	0.00614971
0.155833	0.00607578
0.1575	0.00561328
0.159167	0.00538478
0.160833	0.00589642
0.1625	0.00635872
0.164167	0.0063919
0.165833	0.00635181
0.1675	0.00568791
0.169167	0.00552004
0.170833	0.00632557
0.1725	0.00648275
0.174167	0.00673278
0.175833	0.00631441
0.1775	0.00689849
0.179167	0.00690488
0.180833	0.00616683
0.1825	0.00643199
0.184167	0.00616207
0.185833	0.00603827
0.1875	0.00623667
0.189167	0.00564367
0.190833	0.00592429
0.1925	0.00568841
0.194167	0.00646533
0.195833	0.00683506
0.1975	0.00654663
0.199167	0.00661977
0.200833	0.00736189
0.2025	0.00716113
0.204167	0.00667655
0.205833	0.00691764
0.2075	0.00724638
0.209167	0.00577182
0.210833	0.00618418
0.2125	0.0058276
0.214167	0.00650464
0.215833	0.00703488
0.2175	0.00632124
0.219167	0.00647697
0.220833	0.00745052
0.2225	0.00635922
0.224167	0.00648895
0.225833	0.00612994
0.2275	0.00629521
0.229167	0.00585958
0.230833	0.00594819
0.2325	0.00633892
0.234167	0.00608819
0.235833	0.0062899
0.2375	0.00602278
0.239167	0.00629616
0.240833	0.0069533
0.2425	0.00707887
0.244167	0.0123186
0.245833	0.00664976
0.2475	0.0066772
0.249167	0.00648299
0.250833	0.00666593
0.2525	0.00663262
0.254167	0.0070333
0.255833	0.00672029
0.2575	0.00681949
0.259167	0.0080311
0.260833	0.00723798
0.2625	0.00692782
0.264167	0.00706335
0.265833	0.00735439
0.2675	0.0076667
0.269167	0.00727615
0.270833	0.00769481
0.2725	0.00761403
0.274167	0.00761967
0.275833	0.00764214
0.2775	0.00729486
0.279167	0.0069995
0.280833	0.00712894
0.2825	0.00731837
0.284167	0.00759045
0.285833	0.00726991
0.2875	0.00763321
0.289167	0.00666098
0.290833	0.00704959
0.2925	0.00721103
0.294167	0.0072498
0.295833	0.00712418
0.2975	0.00713621
0.299167	0.00777481
0.300833	0.00675938
0.3025	0.0060447
0.304167	0.00659443
0.305833	0.00655948
0.3075	0.00688037
0.309167	0.00710666
0.310833	0.00699573
0.3125	0.00761416
0.314167	0.00803363
0.315833	0.00780638
0.3175	0.00736555
0.319167	0.00694418
0.320833	0.00723635
0.3225	0.00740591
0.324167	0.00708855
0.325833	0.00724019
0.3275	0.00777083
0.329167	0.00752855
0.330833	0.00771465
0.3325	0.00708847
0.334167	0.00817027
0.335833	0.0113087
0.3375	0.00830534
0.339167	0.00747446
0.340833	0.00869323
0.3425	0.00785298
0.344167	0.00829801
0.345833	0.00763793
0.3475	0.007495
0.349167	0.00734346
0.350833	0.00815798
0.3525	0.0081196
0.354167	0.007775
0.355833	0.00715376
0.3575	0.00800816
0.359167	0.00770835
0.360833	0.00868887
0.3625	0.00741958
0.364167	0.00791886
0.365833	0.00772516
0.3675	0.00804942
0.369167	0.00797768
0.370833	0.00806923
0.3725	0.00739185
0.374167	0.0073159
0.375833	0.00799334
0.3775	0.00766535
0.379167	0.00747109
0.380833	0.00796309
0.3825	0.00774611
0.384167	0.00801245
0.385833	0.00851854
0.3875	0.00830822
0.389167	0.00793417
0.390833	0.00787088
0.3925	0.0082506
0.394167	0.00730292
0.395833	0.00761651
0.3975	0.00785006
0.399167	0.00788182
0.400833	0.00845965
0.4025	0.00846794
0.404167	0.00771858
0.405833	0.00803075
0.4075	0.00847171
0.409167	0.00790821
0.410833	0.0082788
0.4125	0.00825442
0.414167	0.00822899
0.415833	0.00859822
0.4175	0.00836923
0.419167	0.0083321
0.420833	0.00821105
0.4225	0.00816929
0.424167	0.00782486
0.425833	0.00844392
0.4275	0.00830872
0.429167	0.00850339
0.430833	0.00837976
0.4325	0.00823574
0.434167	0.00752234
0.435833	0.0081335
0.4375	0.00864474
0.439167	0.00902022
0.440833	0.00866566
0.4425	0.00845231
0.444167	0.00901914
0.445833	0.00864313
0.4475	0.00889816
0.449167	0.00908284
0.450833	0.00835809
0.4525	0.00866869
0.454167	0.00891396
0.455833	0.00852751
0.4575	0.00820638
0.459167	0.00856368
0.460833	0.00878102
0.4625	0.00927814
0.464167	0.00882321
0.465833	0.00890722
0.4675	0.00937211
0.469167	0.00883465
0.470833	0.00881235
0.4725	0.0091953
0.474167	0.00884447
0.475833	0.0089754
0.4775	0.00946033
0.479167	0.00942284
0.480833	0.00919276
0.4825	0.00904995
0.484167	0.00917102
0.485833	0.00945208
0.4875	0.00911649
0.489167	0.00959732
0.490833	0.00903113
0.4925	0.00881283
0.494167	0.00909914
0.495833	0.00908096
0.4975	0.00910036
0.499167	0.00862489
0.500833	0.00894974
0.5025	0.00859262
0.504167	0.00899117
0.505833	0.00867287
0.5075	0.00948126
0.509167	0.00927044
0.510833	0.00969718
0.5125	0.00932635
0.514167	0.00929549
0.515833	0.00959202
0.5175	0.00839168
0.519167	0.00897178
0.520833	0.00838176
0.5225	0.00931109
0.524167	0.0092146
0.525833	0.00956281
0.5275	0.00876169
0.529167	0.00906391
0.530833	0.00923765
0.5325	0.00944094
0.534167	0.00972598
0.535833	0.00906468
0.5375	0.00950314
0.539167	0.00918057
0.540833	0.0094525
0.5425	0.00915059
0.544167	0.00956738
0.545833	0.0103677
0.5475	0.00994432
0.549167	0.0098071
0.550833	0.00944417
0.5525	0.0101942
0.554167	0.00939925
0.555833	0.00966115
0.5575	0.00981303
0.559167	0.00937446
0.560833	0.00995465
0.5625	0.00957331
0.564167	0.00981218
0.565833	0.00969408
0.5675	0.00948951
0.569167	0.0101068
0.570833	0.0100078
0.5725	0.00950409
0.574167	0.00933653
0.575833	0.00997621
0.5775	0.009574
0.579167	0.00996146
0.580833	0.00992772
0.5825	0.0101932
0.584167	0.0106017
0.585833	0.00995926
0.5875	0.00982725
0.589167	0.0096074
0.590833	0.00991702
0.5925	0.0104934
0.594167	0.0105916
0.595833	0.00994875
0.5975	0.0105543
0.599167	0.0099333
0.600833	0.00976807
0.6025	0.00968982
0.604167	0.00978218
0.605833	0.00998959
0.6075	0.0111323
0.609167	0.010566
0.610833	0.00969358
0.6125	0.010289
0.614167	0.0102766
0.615833	0.0108324
0.6175	0.0108381
0.619167	0.0110541
0.620833	0.0104972
0.6225	0.00996281
0.624167	0.010912
0.625833	0.010351
0.6275	0.0103894
0.629167	0.0102725
0.630833	0.0109074
0.6325	0.0104337
0.634167	0.0102489
0.635833	0.0102008
0.6375	0.0104261
0.639167	0.010108
0.640833	0.0100768
0.6425	0.0134277
0.644167	0.0106335
0.645833	0.0104564
0.6475	0.0105092
0.649167	0.0113595
0.650833	0.010364
0.6525	0.00996
0.654167	0.0106263
0.655833	0.0104146
0.6575	0.0106221
0.659167	0.0106717
0.660833	0.0110806
0.6625	0.0107438
0.664167	0.0109649
0.665833	0.0104284
0.6675	0.0105084
0.669167	0.0105955
0.670833	0.0111677
0.6725	0.009931
0.674167	0.0105824
0.675833	0.0110753
0.6775	0.0103269
0.679167	0.010432
0.680833	0.0110279
0.6825	0.0110127
0.684167	0.0102582
0.685833	0.0112033
0.6875	0.0109179
0.689167	0.010864
0.690833	0.0111809
0.6925	0.0109899
0.694167	0.0107345
0.695833	0.0113725
0.6975	0.0110718
0.699167	0.0107596
0.700833	0.0113513
0.7025	0.0114925
0.704167	0.0107781
0.705833	0.0107821
0.7075	0.0105203
0.709167	0.010417
0.710833	0.0106814
0.7125	0.0110614
0.714167	0.0110525
0.715833	0.0111604
0.7175	0.0112931
0.719167	0.0107491
0.720833	0.0108909
0.7225	0.0106768
0.724167	0.0111788
0.725833	0.0115419
0.7275	0.0113657
0.729167	0.0113811
0.730833	0.010598
0.7325	0.0113273
0.734167	0.0112187
0.735833	0.0109409
0.7375	0.0113956
0.739167	0.0110984
0.740833	0.0108649
0.7425	0.0113436
0.744167	0.011014
0.745833	0.0110547
0.7475	0.0109005
0.749167	0.011272
0.750833	0.0114632
0.7525	0.011059
0.754167	0.0115139
0.755833	0.0112745
0.7575	0.0110835
0.759167	0.0107589
0.760833	0.0110836
0.7625	0.0111568
0.764167	0.0114871
0.765833	0.0116439
0.7675	0.0109365
0.769167	0.0117534
0.770833	0.0118511
0.7725	0.0112174
0.774167	0.0112735
0.775833	0.0114666
0.7775	0.0110836
0.779167	0.0114733
0.780833	0.0113445
0.7825	0.0116959
0.784167	0.0113441
0.785833	0.0116611
0.7875	0.0115801
0.789167	0.0119663
0.790833	0.0116219
0.7925	0.0121858
0.794167	0.0115645
0.795833	0.0115493
0.7975	0.0115603
0.799167	0.01179
0.800833	0.0118031
0.8025	0.0119052
0.804167	0.0118394
0.805833	0.0116946
0.8075	0.0110554
0.809167	0.0114991
0.810833	0.0118443
0.8125	0.0120216
0.814167	0.0113942
0.815833	0.0115965
0.8175	0.0118369
0.819167	0.0118173
0.820833	0.0120058
0.8225	0.0116979
0.824167	0.0117645
0.825833	0.0116105
0.8275	0.0115799
0.829167	0.0117592
0.830833	0.0122872
0.8325	0.0117297
0.834167	0.0121288
0.835833	0.0122025
0.8375	0.0122437
0.839167	0.0125619
0.840833	0.0120049
0.8425	0.0116624
0.844167	0.0119206
0.845833	0.0120403
0.8475	0.0120878
0.849167	0.0122578
0.850833	0.0118424
0.8525	0.0119388
0.854167	0.0120896
0.855833	0.0121525
0.8575	0.0117692
0.859167	0.0124663
0.860833	0.0121934
0.8625	0.0121588
0.864167	0.0126797
0.865833	0.0126369
0.8675	0.0118946
0.869167	0.0121565
0.870833	0.0277797
0.8725	0.0123378
0.874167	0.0126458
0.875833	0.0116419
0.8775	0.0122522
0.879167	0.0123974
0.880833	0.0123062
0.8825	0.0125512
0.884167	0.0122382
0.885833	0.0121353
0.8875	0.0125532
0.889167	0.0123756
0.890833	0.0122889
0.8925	0.0120258
0.894167	0.0124471
0.895833	0.0117338
0.8975	0.0128174
0.899167	0.0123435
0.900833	0.0124894
0.9025	0.0119988
0.904167	0.0119899
0.905833	0.0128114
0.9075	0.012793
0.909167	0.0132533
0.910833	0.0122381
0.9125	0.0130073
0.914167	0.0127372
0.915833	0.012448
0.9175	0.0122055
0.919167	0.012753
0.920833	0.0125289
0.9225	0.012991
0.924167	0.0128111
0.925833	0.0125358
0.9275	0.0123172
0.929167	0.0131515
0.930833	0.0130886
0.9325	0.0131687
0.934167	0.0119936
0.935833	0.0125023
0.9375	0.0124894
0.939167	0.0123639
0.940833	0.0124683
0.9425	0.0124195
0.944167	0.0123361
0.945833	0.0124197
0.9475	0.0122021
0.949167	0.0127292
0.950833	0.0122752
0.9525	0.0126164
0.954167	0.012485
0.955833	0.0130906
0.9575	0.0127186
0.959167	0.0127845
0.960833	0.0125713
0.9625	0.0125473
0.964167	0.0124718
0.965833	0.01262
0.9675	0.0130213
0.969167	0.0129425
0.970833	0.0126514
0.9725	0.0131653
0.974167	0.0126095
0.975833	0.0122603
0.9775	0.0124474
0.979167	0.012327
0.980833	0.0130185
0.9825	0.012689
0.984167	0.0127524
0.985833	0.0125409
0.9875	0.0127142
0.989167	0.0126427
0.990833	0.0128671
0.9925	0.0125076
0.994167	0.0123822
0.995833	0.0129492
0.9975	0.012868
0.999167	0.0125663
1.00083	0.0130387
1.0025	0.0122226
1.00417	0.0129373
1.00583	0.0128765
1.0075	0.0132279
1.00917	0.0129843
1.01083	0.0130548
1.0125	0.0128113
1.01417	0.0129372
1.01583	0.0126122
1.0175	0.0130028
1.01917	0.0128886
1.02083	0.012718
1.0225	0.0129457
1.02417	0.0125545
1.02583	0.0125683
1.0275	0.0132461
1.02917	0.013159
1.03083	0.0127584
1.0325	0.0125637
1.03417	0.0129021
1.03583	0.0124124
1.0375	0.0126841
1.03917	0.0128045
1.04083	0.0129654
1.0425	0.0131329
1.04417	0.0130087
1.04583	0.0130812
1.0475	0.0130793
1.04917	0.0130557
1.05083	0.0129232
1.0525	0.0138511
1.05417	0.0133507
1.05583	0.0135565
1.0575	0.0132151
1.05917	0.0128302
1.06083	0.0132269
1.0625	0.0130175
1.06417	0.0133566
1.06583	0.0128722
1.0675	0.0135229
1.06917	0.0132367
1.07083	0.0133534
1.0725	0.0136561
1.07417	0.01304
1.07583	0.0131159
1.0775	0.0133199
1.07917	0.0130728
1.08083	0.0134976
1.0825	0.0127879
1.08417	0.0131892
1.08583	0.0130958
1.0875	0.0138813
1.08917	0.0132247
1.09083	0.0132004
1.0925	0.0136549
1.09417	0.0132737
1.09583	0.0133053
1.0975	0.0135778
1.09917	0.013615
1.10083	0.0139305
1.1025	0.0131158
1.10417	0.0130797
1.10583	0.0132343
1.1075	0.0132263
1.10917	0.0135472
1.11083	0.0133971
1.1125	0.013667
1.11417	0.0133338
1.11583	0.0132351
1.1175	0.0130079
1.11917	0.0135361
1.12083	0.0132525
1.1225	0.0133035
1.12417	0.0133437
1.12583	0.0135632
1.1275	0.0134274
1.12917	0.0138617
1.13083	0.0132174
1.1325	0.0134542
1.13417	0.0144506
1.13583	0.0137654
1.1375	0.0134372
1.13917	0.0136191
1.14083	0.0134229
1.1425	0.0134005
1.14417	0.0137036
1.14583	0.0137731
1.1475	0.0135552
1.14917	0.0136865
1.15083	0.0138352
1.1525	0.0133091
1.15417	0.0138572
1.15583	0.0138988
1.1575	0.0138754
1.15917	0.0133113
1.16083	0.0131211
1.1625	0.0131184
1.16417	0.0136014
1.16583	0.0143139
1.1675	0.0139508
1.16917	0.0139518
1.17083	0.013449
1.1725	0.0135553
1.17417	0.0137733
1.17583	0.0136693
1.1775	0.0133743
1.17917	0.0138261
1.18083	0.0131304
1.1825	0.0133536
1.18417	0.0133969
1.18583	0.0126258
1.1875	0.0133164
1.18917	0.0136482
1.19083	0.0132053
1.1925	0.0127855
1.19417	0.013046
1.19583	0.013536
1.1975	0.0134997
1.19917	0.0133308
1.20083	0.0134652
1.2025	0.0136603
1.20417	0.0134635
1.20583	0.0143174
1.2075	0.014043
1.20917	0.0138763
1.21083	0.0132355
1.2125	0.0135459
1.21417	0.0132248
1.21583	0.0135119
1.2175	0.014219
1.21917	0.0133593
1.22083	0.0137261
1.2225	0.0134405
1.22417	0.0133767
1.22583	0.0138176
1.2275	0.0136159
1.22917	0.0143174
1.23083	0.0140936
1.2325	0.0145179
1.23417	0.0139232
1.23583	0.0135803
1.2375	0.0138145
1.23917	0.0136497
1.24083	0.0137927
1.2425	0.0139348
1.24417	0.0141187
1.24583	0.0136651
1.2475	0.0137922
1.24917	0.0136916
1.25083	0.0136076
1.2525	0.0137976
1.25417	0.0138974
1.25583	0.0133807
1.2575	0.0137687
1.25917	0.0139721
1.26083	0.0139768
1.2625	0.0139226
1.26417	0.0139227
1.26583	0.013695
1.2675	0.0145319
1.26917	0.014375
1.27083	0.0140781
1.2725	0.0138598
1.27417	0.0145545
1.27583	0.0135533
1.2775	0.0137972
1.27917	0.0147006
1.28083	0.0141848
1.2825	0.0143779
1.28417	0.0136421
1.28583	0.0138883
1.2875	0.0135857
1.28917	0.0140043
1.29083	0.0138933
1.2925	0.0141201
1.29417	0.0138862
1.29583	0.0140244
1.2975	0.0145419
1.29917	0.0138732
1.30083	0.0138768
1.3025	0.0144889
1.30417	0.0143253
1.30583	0.0144085
1.3075	0.0144656
1.30917	0.0139374
1.31083	0.014839
1.3125	0.0141292
1.31417	0.0143493
1.31583	0.0145324
1.3175	0.0149224
1.31917	0.0148384
1.32083	0.0145674
1.3225	0.0142538
1.32417	0.0145148
1.32583	0.0143653
1.3275	0.0138447
1.32917	0.0145887
1.33083	0.0142649
1.3325	0.0140446
1.33417	0.0145041
1.33583	0.013756
1.3375	0.0139807
1.33917	0.0140677
1.34083	0.0146989
1.3425	0.014212
1.34417	0.0141014
1.34583	0.0138824
1.3475	0.0143595
1.34917	0.0144851
1.35083	0.0144328
1.3525	0.0145163
1.35417	0.0142687
1.35583	0.0142391
1.3575	0.0140647
1.35917	0.0145521
1.36083	0.0143697
1.3625	0.0144437
1.36417	0.0143929
1.36583	0.0144136
1.3675	0.0149687
1.36917	0.0146645
1.37083	0.0146347
1.3725	0.0149097
1.37417	0.0144738
1.37583	0.0144055
1.3775	0.0152417
1.37917	0.0148835
1.38083	0.0145865
1.3825	0.0148489
1.38417	0.0144192
1.38583	0.0146781
1.3875	0.0150381
1.38917	0.0144186
1.39083	0.0147086
1.3925	0.014739
1.39417	0.0140115
1.39583	0.0146456
1.3975	0.0142361
1.39917	0.0143996
1.40083	0.0147843
1.4025	0.0142419
1.40417	0.014522
1.40583	0.0147729
1.4075	0.0148264
1.40917	0.0149568
1.41083	0.0151207
1.4125	0.0152086
1.41417	0.0149713
1.41583	0.0146822
1.4175	0.0153574
1.41917	0.0151437
1.42083	0.0143264
1.4225	0.0145385
1.42417	0.0144208
1.42583	0.0141989
1.4275	0.0140204
1.42917	0.0144265
1.43083	0.0141915
1.4325	0.0145463
1.43417	0.0150683
1.43583	0.0142514
1.4375	0.0143177
1.43917	0.0136595
1.44083	0.0147736
1.4425	0.0146387
1.44417	0.014589
1.44583	0.0145245
1.4475	0.0145759
1.44917	0.01446
1.45083	0.01421
1.4525	0.0143731
1.45417	0.014674
1.45583	0.0153291
1.4575	0.0147851
1.45917	0.0154649
1.46083	0.0150017
1.4625	0.0148195
1.46417	0.0147675
1.46583	0.0141973
1.4675	0.0147729
1.46917	0.0148149
1.47083	0.0144964
1.4725	0.0146793
1.47417	0.0146284
1.47583	0.014817
1.4775	0.0149806
1.47917	0.01495
1.48083	0.0142864
1.4825	0.0150548
1.48417	0.0149008
1.48583	0.0148175
1.4875	0.0148372
1.48917	0.0145888
1.49083	0.0151143
1.4925	0.0145984
1.49417	0.0144792
1.49583	0.0147194
1.4975	0.0164224
1.49917	0.0147059
1.50083	0.0147106
1.5025	0.0148285
1.50417	0.0148789
1.50583	0.0150314
1.5075	0.0148171
1.50917	0.015292
1.51083	0.0150635
1.5125	0.0147411
1.51417	0.0147777
1.51583	0.0154656
1.5175	0.0142781
1.51917	0.0150418
1.52083	0.0150033
1.5225	0.015455
1.52417	0.0147791
1.52583	0.0150917
1.5275	0.0149787
1.52917	0.0149485
1.53083	0.0148639
1.5325	0.0152468
1.53417	0.0148705
1.53583	0.0151727
1.5375	0.0149383
1.53917	0.014978
1.54083	0.0150397
1.5425	0.0145035
1.54417	0.0144589
1.54583	0.0143915
1.5475	0.0146856
1.54917	0.0151474
1.55083	0.0150291
1.5525	0.015223
1.55417	0.014785
1.55583	0.0148188
1.5575	0.0148753
1.55917	0.0150146
1.56083	0.0150441
1.5625	0.0147324
1.56417	0.0148175
1.56583	0.0144803
1.5675	0.015008
1.56917	0.0145468
1.57083	0.0149004
1.5725	0.0145675
1.57417	0.0149783
1.57583	0.0143296
1.5775	0.014647
1.57917	0.0152945
1.58083	0.0153857
1.5825	0.0156401
1.58417	0.0159473
1.58583	0.0150852
1.5875	0.0153148
1.58917	0.0153547
1.59083	0.0151372
1.5925	0.0150242
1.59417	0.0145453
1.59583	0.0146686
1.5975	0.0146578
1.59917	0.0150646
1.60083	0.0144232
1.6025	0.0155725
1.60417	0.0149648
1.60583	0.0156521
1.6075	0.0149701
1.60917	0.0153241
1.61083	0.015648
1.6125	0.0151137
1.61417	0.0157757
1.61583	0.0149053
1.6175	0.0153688
1.61917	0.0151554
1.62083	0.01577
1.6225	0.0152305
1.62417	0.015016
1.62583	0.0151378
1.6275	0.0152574
1.62917	0.0165134
1.63083	0.0160064
1.6325	0.01566
1.63417	0.0154613
1.63583	0.0155842
1.6375	0.0158579
1.63917	0.0158433
1.64083	0.0159527
1.6425	0.0153527
1.64417	0.0156555
1.64583	0.0157412
1.6475	0.0155721
1.64917	0.015217
1.65083	0.015134
1.6525	0.015572
1.65417	0.0153205
1.65583	0.0154006
1.6575	0.0154574
1.65917	0.0153903
1.66083	0.0151307
1.6625	0.0155118
1.66417	0.0153279
1.66583	0.0152568
1.6675	0.0153684
1.66917	0.0156889
1.67083	0.0159167
1.6725	0.0155654
1.67417	0.0153183
1.67583	0.0158429
1.6775	0.0154596
1.67917	0.0155622
1.68083	0.0155553
1.6825	0.0153994
1.68417	0.0154096
1.68583	0.0156772
1.6875	0.0152995
1.68917	0.0151174
1.69083	0.0152247
1.6925	0.0157515
1.69417	0.0156525
1.69583	0.0153878
1.6975	0.0147336
1.69917	0.0160164
1.70083	0.0154329
1.7025	0.0166856
1.70417	0.0158519
1.70583	0.0157509
1.7075	0.0160533
1.70917	0.015748
1.71083	0.01567
1.7125	0.0152757
1.71417	0.0159449
1.71583	0.0158816
1.7175	0.0155926
1.71917	0.015463
1.72083	0.0158503
1.7225	0.0153737
1.72417	0.0155922
1.72583	0.0157743
1.7275	0.0150149
1.72917	0.0150183
1.73083	0.0155833
1.7325	0.0157808
1.73417	0.0152919
1.73583	0.0153851
1.7375	0.0157989
1.73917	0.0159654
1.74083	0.0158223
1.7425	0.0157497
1.74417	0.0160545
1.74583	0.0161895
1.7475	0.0158638
1.74917	0.0161737
1.75083	0.0162128
1.7525	0.0160349
1.75417	0.0160134
1.75583	0.0155536
1.7575	0.0153127
1.75917	0.0155549
1.76083	0.0155677
1.7625	0.0156025
1.76417	0.015748
1.76583	0.0156236
1.7675	0.0160372
1.76917	0.0162319
1.77083	0.0159078
1.7725	0.0157805
1.77417	0.0159655
1.77583	0.0159221
1.7775	0.0156166
1.77917	0.0160401
1.78083	0.0155621
1.7825	0.0156257
1.78417	0.0157835
1.78583	0.0157607
1.7875	0.0154996
1.78917	0.0153201
1.79083	0.0152401
1.7925	0.0151511
1.79417	0.0156284
1.79583	0.0159021
1.7975	0.0155036
1.79917	0.015572
1.80083	0.0157137
1.8025	0.015694
1.80417	0.0158593
1.80583	0.0156659
1.8075	0.0160265
1.80917	0.0164336
1.81083	0.0165426
1.8125	0.0160046
1.81417	0.0158961
1.81583	0.0157741
1.8175	0.0158161
1.81917	0.0148517
1.82083	0.0150267
1.8225	0.0152872
1.82417	0.0154671
1.82583	0.0158972
1.8275	0.0152912
1.82917	0.0149543
1.83083	0.0155239
1.8325	0.0149174
1.83417	0.0153303
1.83583	0.0155022
1.8375	0.0152163
1.83917	0.0150068
1.84083	0.015539
1.8425	0.0152697
1.84417	0.0160104
1.84583	0.0157463
1.8475	0.0158884
1.84917	0.0158713
1.85083	0.0155353
1.8525	0.0165795
1.85417	0.0151236
1.85583	0.015864
1.8575	0.0162853
1.85917	0.016062
1.86083	0.016075
1.8625	0.0157962
1.86417	0.0156367
1.86583	0.0156762
1.8675	0.016
1.86917	0.0160454
1.87083	0.0159824
1.8725	0.0167698
1.87417	0.015822
1.87583	0.0162242
1.8775	0.0159631
1.87917	0.0157492
1.88083	0.0155979
1.8825	0.0155205
1.88417	0.015542
1.88583	0.0157964
1.8875	0.0158234
1.88917	0.0158873
1.89083	0.0159002
1.8925	0.0159925
1.89417	0.0159847
1.89583	0.0159221
1.8975	0.0163352
1.89917	0.0156615
1.90083	0.0161892
1.9025	0.0163014
1.90417	0.0158368
1.90583	0.01583
1.9075	0.0162443
1.90917	0.0164534
1.91083	0.0160924
1.9125	0.0162184
1.91417	0.016369
1.91583	0.0156148
1.9175	0.0159402
1.91917	0.0159473
1.92083	0.016121
1.9225	0.0157301
1.92417	0.0160776
1.92583	0.0162695
1.9275	0.0168596
1.92917	0.0164547
1.93083	0.0161029
1.9325	0.0160348
1.93417	0.0153311
1.93583	0.0161664
1.9375	0.0160487
1.93917	0.0155861
1.94083	0.0156634
1.9425	0.0157829
1.94417	0.0159628
1.94583	0.0158293
1.9475	0.0160872
1.94917	0.0171135
1.95083	0.0160598
1.9525	0.0160999
1.95417	0.0165936
1.95583	0.016433
1.9575	0.0163346
1.95917	0.0162138
1.96083	0.0167489
1.9625	0.0160641
1.96417	0.0156905
1.96583	0.0160324
1.9675	0.016528
1.96917	0.0159276
1.97083	0.0155314
1.9725	0.0160723
1.97417	0.0164716
1.97583	0.0160238
1.9775	0.0162472
1.97917	0.0160858
1.98083	0.015666
1.9825	0.0162944
1.98417	0.0159834
1.98583	0.0161634
1.9875	0.0156493
1.98917	0.0160938
1.99083	0.0165008
1.9925	0.0167917
1.99417	0.0166916
1.99583	0.0171503
1.9975	0.0164452
1.99917	0.0165946
2.00083	0.0166005
2.0025	0.0165884
2.00417	0.0163901
2.00583	0.0165125
2.0075	0.015841
2.00917	0.0161828
2.01083	0.0159799
2.0125	0.0161434
2.01417	0.0160397
2.01583	0.0162008
2.0175	0.016301
2.01917	0.0163829
2.02083	0.0164772
2.0225	0.0166611
2.02417	0.0163732
2.02583	0.0163084
2.0275	0.0160708
2.02917	0.0164208
2.03083	0.0166098
2.0325	0.0172591
2.03417	0.0168082
2.03583	0.0169063
2.0375	0.0166197
2.03917	0.0167507
2.04083	0.016199
2.0425	0.0160829
2.04417	0.0159447
2.04583	0.0163838
2.0475	0.0163777
2.04917	0.0164437
2.05083	0.0166556
2.0525	0.0159131
2.05417	0.0162395
2.05583	0.0164943
2.0575	0.0164146
2.05917	0.0165121
2.06083	0.016855
2.0625	0.0169667
2.06417	0.0169368
2.06583	0.0165106
2.0675	0.0169297
2.06917	0.0166815
2.07083	0.0166973
2.0725	0.0164534
2.07417	0.0163365
2.07583	0.016698
2.0775	0.0166692
2.07917	0.0164954
2.08083	0.0166298
2.0825	0.0168416
2.08417	0.0167754
2.08583	0.0167226
2.0875	0.0162271
2.08917	0.0165025
2.09083	0.016195
2.0925	0.0165667
2.09417	0.0165221
2.09583	0.0167274
2.0975	0.0166851
2.09917	0.0167039
2.10083	0.0166654
2.1025	0.0171748
2.10417	0.0164512
2.10583	0.0166523
2.1075	0.0164881
2.10917	0.0165667
2.11083	0.0167654
2.1125	0.0168997
2.11417	0.0165851
2.11583	0.016899
2.1175	0.0166803
2.11917	0.0163514
2.12083	0.0166699
2.1225	0.0169445
2.12417	0.0164821
2.12583	0.0168746
2.1275	0.01675
2.12917	0.0162186
2.13083	0.0163351
2.1325	0.0165747
2.13417	0.0165326
2.13583	0.0166015
2.1375	0.0163501
2.13917	0.0163625
2.14083	0.0169381
2.1425	0.0159859
2.14417	0.0168315
2.14583	0.0168178
2.1475	0.0167021
2.14917	0.017173
2.15083	0.0171981
2.1525	0.0167066
2.15417	0.0172068
2.15583	0.0169725
2.1575	0.0163348
2.15917	0.0168164
2.16083	0.0162148
2.1625	0.0171809
2.16417	0.0167065
2.16583	0.016537
2.1675	0.0169077
2.16917	0.0167084
2.17083	0.0168726
2.1725	0.016728
2.17417	0.0170055
2.17583	0.0165862
2.1775	0.0169896
2.17917	0.0161318
2.18083	0.0163108
2.1825	0.0161419
2.18417	0.0163899
2.18583	0.0166604
2.1875	0.0170133
2.18917	0.0165839
2.19083	0.0166129
2.1925	0.0163563
2.19417	0.0168156
2.19583	0.0166763
2.1975	0.0165516
2.19917	0.0165011
2.20083	0.0172564
2.2025	0.0166744
2.20417	0.0164252
2.20583	0.0165073
2.2075	0.0169285
2.20917	0.0166482
2.21083	0.0166586
2.2125	0.0168889
2.21417	0.0169844
2.21583	0.0167533
2.2175	0.0166471
2.21917	0.0168942
2.22083	0.0169313
2.2225	0.0167725
2.22417	0.0169796
2.22583	0.0174984
2.2275	0.0172204
2.22917	0.0172652
2.23083	0.01736
2.2325	0.0168906
2.23417	0.0170278
2.23583	0.0171121
2.2375	0.016611
2.23917	0.0163212
2.24083	0.0167173
2.2425	0.0168341
2.24417	0.0169408
2.24583	0.0166836
2.2475	0.0166172
2.24917	0.017314
2.25083	0.0171647
2.2525	0.0165981
2.25417	0.0170941
2.25583	0.0174664
2.2575	0.0174502
2.25917	0.016998
2.26083	0.0168198
2.2625	0.0169291
2.26417	0.0174147
2.26583	0.0167189
2.2675	0.0166428
2.26917	0.0166787
2.27083	0.0163091
2.2725	0.0173852
2.27417	0.0167184
2.27583	0.0172424
2.2775	0.0169392
2.27917	0.0164862
2.28083	0.0170946
2.2825	0.0171572
2.28417	0.0170688
2.28583	0.0170103
2.2875	0.0167746
2.28917	0.016835
2.29083	0.0174765
2.2925	0.0171097
2.29417	0.0170542
2.29583	0.016635
2.2975	0.017441
2.29917	0.017361
2.30083	0.0170497
2.3025	0.0170161
2.30417	0.0169872
2.30583	0.016908
2.3075	0.0168574
2.30917	0.0170186
2.31083	0.0166421
2.3125	0.0169153
2.31417	0.0169969
2.31583	0.0169271
2.3175	0.0171503
2.31917	0.017295
2.32083	0.0175397
2.3225	0.0175798
2.32417	0.0170025
2.32583	0.0166033
2.3275	0.016923
2.32917	0.0171112
2.33083	0.0167561
2.3325	0.0168293
2.33417	0.0167813
2.33583	0.0169274
2.3375	0.0168763
2.33917	0.0165799
2.34083	0.0169411
2.3425	0.0173397
2.34417	0.017284
2.34583	0.0173423
2.3475	0.0170443
2.34917	0.0171539
2.35083	0.0171949
2.3525	0.0171091
2.35417	0.0173338
2.35583	0.0168386
2.3575	0.0173087
2.35917	0.016862
2.36083	0.0170252
2.3625	0.0165592
2.36417	0.0168907
2.36583	0.016716
2.3675	0.0170857
2.36917	0.017104
2.37083	0.017024
2.3725	0.0173509
2.37417	0.0174671
2.37583	0.0175191
2.3775	0.0169082
2.37917	0.01732
2.38083	0.0175435
2.3825	0.0171865
2.38417	0.0163423
2.38583	0.0166862
2.3875	0.0172021
2.38917	0.0172703
2.39083	0.0173901
2.3925	0.017023
2.39417	0.0172161
2.39583	0.0172385
2.3975	0.0169741
2.39917	0.0175856
2.40083	0.0171608
2.4025	0.017348
2.40417	0.0170154
2.40583	0.0165502
2.4075	0.0169456
2.40917	0.0171718
2.41083	0.0169416
2.4125	0.017454
2.41417	0.0168994
2.41583	0.0175584
2.4175	0.0168864
2.41917	0.0176341
2.42083	0.0173018
2.4225	0.0175005
2.42417	0.0172649
2.42583	0.0180805
2.4275	0.0174622
2.42917	0.0173376
2.43083	0.0173273
2.4325	0.0171115
2.43417	0.0179564
2.43583	0.0179827
2.4375	0.0172296
2.43917	0.0177388
2.44083	0.0175684
2.4425	0.0171504
2.44417	0.0172678
2.44583	0.0175135
2.4475	0.0170921
2.44917	0.0178392
2.45083	0.018352
2.4525	0.0176966
2.45417	0.0174336
2.45583	0.0174572
2.4575	0.0171105
2.45917	0.01746
2.46083	0.0171729
2.4625	0.0172208
2.46417	0.017077
2.46583	0.0175045
2.4675	0.0170446
2.46917	0.0171703
2.47083	0.017451
2.4725	0.0182427
2.47417	0.017001
2.47583	0.0167336
2.4775	0.0171345
2.47917	0.017053
2.48083	0.0169244
2.4825	0.0173833
2.48417	0.0173119
2.48583	0.0167277
2.4875	0.0173042
2.48917	0.0171492
2.49083	0.0172264
2.4925	0.0178233
2.49417	0.0170667
2.49583	0.0173473
2.4975	0.0177896
2.49917	0.0173138
2.50083	0.0172351
2.5025	0.0171875
2.50417	0.0174225
2.50583	0.0172291
2.5075	0.0173051
2.50917	0.0173706
2.51083	0.0172229
2.5125	0.0174816
2.51417	0.0171411
2.51583	0.0171858
2.5175	0.0173532
2.51917	0.0172781
2.52083	0.0168117
2.5225	0.017487
2.52417	0.0170597
2.52583	0.0174277
2.5275	0.0171383
2.52917	0.0173414
2.53083	0.0174108
2.5325	0.0176997
2.53417	0.0175985
2.53583	0.016877
2.5375	0.0172872
2.53917	0.0175074
2.54083	0.0169037
2.5425	0.0171937
2.54417	0.0171623
2.54583	0.0174243
2.5475	0.0172878
2.54917	0.0169884
2.55083	0.0172318
2.5525	0.0172427
2.55417	0.0172837
2.55583	0.0174525
2.5575	0.0173116
2.55917	0.0176859
2.56083	0.0173716
2.5625	0.0174486
2.56417	0.0168213
2.56583	0.0174958
2.5675	0.0173084
2.56917	0.0177952
2.57083	0.0173831
2.5725	0.0172791
2.57417	0.0176097
2.57583	0.0176309
2.5775	0.0171087
2.57917	0.017749
2.58083	0.0174796
2.5825	0.0177664
2.58417	0.0171119
2.58583	0.0169892
2.5875	0.0171387
2.58917	0.0173854
2.59083	0.0179414
2.5925	0.0177933
2.59417	0.0172404
2.59583	0.0174284
2.5975	0.0177347
2.59917	0.0171847
2.60083	0.0176815
2.6025	0.0172593
2.60417	0.0176314
2.60583	0.017484
2.6075	0.0179797
2.60917	0.0174355
2.61083	0.0177004
2.6125	0.0174663
2.61417	0.0174685
2.61583	0.0178652
2.6175	0.0177634
2.61917	0.0176813
2.62083	0.0179154
2.6225	0.017497
2.62417	0.017521
2.62583	0.0174249
2.6275	0.0173427
2.62917	0.0178203
2.63083	0.0178491
2.6325	0.0177228
2.63417	0.0173337
2.63583	0.0174582
2.6375	0.0173136
2.63917	0.0176054
2.64083	0.0173137
2.6425	0.017925
2.64417	0.0174263
2.64583	0.0175858
2.6475	0.0174432
2.64917	0.0176497
2.65083	0.0175506
2.6525	0.0176733
2.65417	0.0171681
2.65583	0.0177108
2.6575	0.0177457
2.65917	0.0177952
2.66083	0.0174672
2.6625	0.0176815
2.66417	0.0178576
2.66583	0.0177009
2.6675	0.0177483
2.66917	0.0172852
2.67083	0.0175896
2.6725	0.0176139
2.67417	0.0173562
2.67583	0.0176187
2.6775	0.0177401
2.67917	0.0174487
2.68083	0.0176851
2.6825	0.0182468
2.68417	0.0182114
2.68583	0.0179301
2.6875	0.0178627
2.68917	0.0173853
2.69083	0.0170738
2.6925	0.0181904
2.69417	0.0172695
2.69583	0.0174095
2.6975	0.0181974
2.69917	0.0176296
2.70083	0.0178626
2.7025	0.0171789
2.70417	0.0177978
2.70583	0.0177853
2.7075	0.0176901
2.70917	0.0175577
2.71083	0.017087
2.7125	0.0179267
2.71417	0.0179165
2.71583	0.0177121
2.7175	0.0176126
2.71917	0.018208
2.72083	0.0179704
2.7225	0.0182113
2.72417	0.0174075
2.72583	0.0176558
2.7275	0.0174553
2.72917	0.0176758
2.73083	0.0174701
2.7325	0.0173234
2.73417	0.0175922
2.73583	0.0178001
2.7375	0.0175952
2.73917	0.0173007
2.74083	0.0176365
2.7425	0.0174881
2.74417	0.0179331
2.74583	0.017561
2.7475	0.017799
2.74917	0.0180205
2.75083	0.0182043
2.7525	0.0176509
2.75417	0.0177446
2.75583	0.0174014
2.7575	0.0174103
2.75917	0.0177108
2.76083	0.0177977
2.7625	0.0174392
2.76417	0.01763
2.76583	0.0173733
2.7675	0.01764
2.76917	0.017839
2.77083	0.017297
2.7725	0.0177546
2.77417	0.0172254
2.77583	0.0175803
2.7775	0.0179262
2.77917	0.0174843
2.78083	0.0176928
2.7825	0.0175366
2.78417	0.0176465
2.78583	0.0184008
2.7875	0.0176165
2.78917	0.0179521
2.79083	0.0177602
2.7925	0.01769
2.79417	0.017854
2.79583	0.0173782
2.7975	0.0175143
2.79917	0.017132
2.80083	0.0173232
2.8025	0.0180514
2.80417	0.0174737
2.80583	0.0174927
2.8075	0.0175172
2.80917	0.0179395
2.81083	0.017171
2.8125	0.0174209
2.81417	0.0180939
2.81583	0.0183862
2.8175	0.0175689
2.81917	0.0174682
2.82083	0.0177209
2.8225	0.0176379
2.82417	0.0174536
2.82583	0.0177495
2.8275	0.017954
2.82917	0.0182093
2.83083	0.0182278
2.8325	0.0182782
2.83417	0.0178128
2.83583	0.0174879
2.8375	0.0175611
2.83917	0.017707
2.84083	0.0177933
2.8425	0.0175726
2.84417	0.0174049
2.84583	0.0178865
2.8475	0.0178847
2.84917	0.0179796
2.85083	0.017792
2.8525	0.0175797
2.85417	0.0176514
2.85583	0.0182265
2.8575	0.0182784
2.85917	0.0179822
2.86083	0.0180241
2.8625	0.017961
2.86417	0.0175241
2.86583	0.0173522
2.8675	0.0181934
2.86917	0.0179863
2.87083	0.0177558
2.8725	0.0178584
2.87417	0.0182338
2.87583	0.0174193
2.8775	0.0175754
2.87917	0.0183983
2.88083	0.0177364
2.8825	0.017547
2.88417	0.017675
2.88583	0.0176125
2.8875	0.0177227
2.88917	0.0175632
2.89083	0.0176695
2.8925	0.0177945
2.89417	0.018143
2.89583	0.0178046
2.8975	0.0173305
2.89917	0.017947
2.90083	0.0174363
2.9025	0.0186796
2.90417	0.0180213
2.90583	0.0177214
2.9075	0.0173609
2.90917	0.017513
2.91083	0.0175758
2.9125	0.0179012
2.91417	0.0184172
2.91583	0.0184084
2.9175	0.0185099
2.91917	0.0178158
2.92083	0.0181339
2.9225	0.0178239
2.92417	0.0177446
2.92583	0.0174559
2.9275	0.0182231
2.92917	0.0177671
2.93083	0.0182467
2.9325	0.0179147
2.93417	0.0180254
2.93583	0.0185396
2.9375	0.0176752
2.93917	0.0178025
2.94083	0.018125
2.9425	0.0179749
2.94417	0.0177471
2.94583	0.0181463
2.9475	0.0173969
2.94917	0.0179288
2.95083	0.0179716
2.9525	0.0181268
2.95417	0.0179761
2.95583	0.0179186
2.9575	0.017585
2.95917	0.0180353
2.96083	0.0182867
2.9625	0.0177101
2.96417	0.0182909
2.96583	0.0180072
2.9675	0.0184009
2.96917	0.0176502
2.97083	0.0179341
2.9725	0.0182683
2.97417	0.0180735
2.97583	0.0184396
2.9775	0.0183488
2.97917	0.0177578
2.98083	0.0180931
2.9825	0.0178583
2.98417	0.0179515
2.98583	0.0180553
2.9875	0.0182471
2.98917	0.0180242
2.99083	0.0178983
2.9925	0.0183398
2.99417	0.0181014
2.99583	0.0176727
2.9975	0.0175796
2.99917	0.0184815
3.00083	0.0180178
3.0025	0.0180376
3.00417	0.0177289
3.00583	0.0174928
3.0075	0.0180088
3.00917	0.0178715
3.01083	0.0177634
3.0125	0.0180004
3.01417	0.0177196
3.01583	0.0175727
3.0175	0.0176513
3.01917	0.018106
3.02083	0.0175845
3.0225	0.0181403
3.02417	0.0176278
3.02583	0.0181259
3.0275	0.017692
3.02917	0.0177434
3.03083	0.0181256
3.0325	0.0177809
3.03417	0.0182079
3.03583	0.0180934
3.0375	0.0184358
3.03917	0.0181732
3.04083	0.0185246
3.0425	0.017882
3.04417	0.0182807
3.04583	0.0180589
3.0475	0.0184772
3.04917	0.0178316
3.05083	0.0182757
3.0525	0.018195
3.05417	0.0185369
3.05583	0.0177708
3.0575	0.0179074
3.05917	0.0177415
3.06083	0.0174933
3.0625	0.0177565
3.06417	0.0178965
3.06583	0.0180242
3.0675	0.0177765
3.06917	0.0178364
3.07083	0.0178052
3.0725	0.0179721
3.07417	0.0181216
3.07583	0.0185415
3.0775	0.01813
3.07917	0.0177652
3.08083	0.0182716
3.0825	0.0177513
3.08417	0.0178303
3.08583	0.0177903
3.0875	0.0175339
3.08917	0.0176808
3.09083	0.0172178
3.0925	0.0178907
3.09417	0.0182549
3.09583	0.0181924
3.0975	0.0176544
3.09917	0.0179602
3.10083	0.0181729
3.1025	0.0179065
3.10417	0.0183923
3.10583	0.0175458
3.1075	0.0183446
3.10917	0.0176545
3.11083	0.0183631
3.1125	0.0179882
3.11417	0.0181623
3.11583	0.0185973
3.1175	0.0173854
3.11917	0.0183619
3.12083	0.0182685
3.1225	0.0181319
3.12417	0.0179104
3.12583	0.0185489
3.1275	0.0180502
3.12917	0.0177352
3.13083	0.0182094
3.1325	0.0178833
3.13417	0.0179872
3.13583	0.0178452
3.1375	0.017984
3.13917	0.0182773
3.14083	0.0177764
3.1425	0.0178815
3.14417	0.0181976
3.14583	0.0188805
3.1475	0.0183248
3.14917	0.0183038
3.15083	0.0181634
3.1525	0.01813
3.15417	0.0181967
3.15583	0.0179416
3.1575	0.0181722
3.15917	0.0184419
3.16083	0.0181062
3.1625	0.0184356
3.16417	0.0176369
3.16583	0.0177765
3.1675	0.0177546
3.16917	0.0180852
3.17083	0.017898
3.1725	0.0179624
3.17417	0.0181172
3.17583	0.0184659
3.1775	0.0177409
3.17917	0.0173164
3.18083	0.0187025
3.1825	0.0181386
3.18417	0.0183698
3.18583	0.0184993
3.1875	0.018572
3.18917	0.0186278
3.19083	0.0184353
3.1925	0.0185156
3.19417	0.0185253
3.19583	0.0177434
3.1975	0.0185103
3.19917	0.0182216
3.20083	0.0177734
3.2025	0.0182793
3.20417	0.0180057
3.20583	0.0183604
3.2075	0.0181523
3.20917	0.0184514
3.21083	0.0184391
3.2125	0.0181077
3.21417	0.0175691
3.21583	0.0179265
3.2175	0.0184737
3.21917	0.0190377
3.22083	0.0183504
3.2225	0.0185121
3.22417	0.018321
3.22583	0.0182826
3.2275	0.0180411
3.22917	0.0180194
3.23083	0.0182143
3.2325	0.0184646
3.23417	0.0183431
3.23583	0.0184707
3.2375	0.0180957
3.23917	0.0180632
3.24083	0.0175851
3.2425	0.018222
3.24417	0.0184512
3.24583	0.018511
3.2475	0.017804
3.24917	0.0179965
3.25083	0.0176914
3.2525	0.0189023
3.25417	0.0189714
3.25583	0.0186421
3.2575	0.0186316
3.25917	0.0175632
3.26083	0.0186391
3.2625	0.0180754
3.26417	0.0179034
3.26583	0.0181914
3.2675	0.0179501
3.26917	0.0180903
3.27083	0.0185391
3.2725	0.0178304
3.27417	0.018201
3.27583	0.0182711
3.2775	0.0181361
3.27917	0.0183829
3.28083	0.0184106
3.2825	0.0183378
3.28417	0.0182029
3.28583	0.0181221
3.2875	0.0180366
3.28917	0.0181094
3.29083	0.0179061
3.2925	0.0184551
3.29417	0.0183789
3.29583	0.0185436
3.2975	0.0184784
3.29917	0.0187097
3.30083	0.0187799
3.3025	0.0186956
3.30417	0.0182855
3.30583	0.0181732
3.3075	0.0186012
3.30917	0.0182126
3.31083	0.0184501
3.3125	0.018007
3.31417	0.0184353
3.31583	0.018225
3.3175	0.0187605
3.31917	0.0181006
3.32083	0.0180893
3.3225	0.0189032
3.32417	0.0183372
3.32583	0.0186535
3.3275	0.0189225
3.32917	0.0185738
[truncated: 7,006 more rows]

[truncated: 18 more sheets: 5c_datapoints_Rep1.csv, 15c_datapoints_Rep1.csv, 25c_datapoints_Rep1.csv, 35c_datapoints_Rep1.csv, 45c_datapoints_Rep1.csv, 50c_datapoints_Rep1.csv, 55c_datapoints_Rep1.csv, 60c_datapoints_Rep1.csv, 65c_datapoints_Rep1.csv, 5c_datapoints_Rep2.csv, 15c_datapoints_Rep2.csv, 25c_datapoints_Rep2.csv, 35c_datapoints_Rep2.csv, 45c_datapoints_Rep2.csv, 50c_datapoints_Rep2.csv, 55c_datapoints_Rep2.csv, 60c_datapoints_Rep2.csv, 65c_datapoints_Rep2.csv]
