# Supplementary material for: Evaluating the Arrhenius equation for developmental processes
Source: Mol Syst Biol. 2021 Aug 20;17(8):e9895. doi: 10.15252/msb.20209895 (PMC8377445; doi:10.15252/msb.20209895)
Supplement: Supplementary file 11 — Dataset EV8 [file MSB-17-e9895-s006.xlsx]

## Sheet: Legend
	Source data used for determining saturation of β-galactosidase. Individual sheets are labeled with the temperature at which data was collected. Reported is absorption (column 2) over time (column 1).
	Sheets are labeled as follows:
	Temperaturec_datapoints_replicateName

## Sheet: 5cCont_datapoints_Cont2.csv
Sample 1
Time (min)	Abs
0.000833333	0.000666013
0.0025	0.00141737
0.00416667	0.000977362
0.00583333	0.0012273
0.0075	0.00111055
0.00916667	0.000698266
0.0108333	0.000514504
0.0125	0.000175413
0.0141667	0.000481642
0.0158333	0.000466198
0.0175	0.000750357
0.0191667	0.000392764
0.0208333	-5.17688e-05
0.0225	0.00112685
0.0241667	0.00125874
0.0258333	0.000413699
0.0275	0.000516732
0.0291667	0.000169742
0.0308333	0.000372348
0.0325	0.000257875
0.0341667	0.000765216
0.0358333	0.000467001
0.0375	0.00027383
0.0391667	0.000346829
0.0408333	0.000410927
0.0425	0.000884699
0.0441667	0.000379706
0.0458333	0.000545579
0.0475	0.00022941
0.0491667	0.00038823
0.0508333	0.000432563
0.0525	0.00042041
0.0541667	-6.38301e-05
0.0558333	0.000256968
0.0575	0.000140014
0.0591667	-0.000194981
0.0608333	0.00014395
0.0625	-0.000116057
0.0641667	8.49661e-05
0.0658333	0.000272743
0.0675	0.000188154
0.0691667	0.000360949
0.0708333	0.000133411
0.0725	0.000397117
0.0741667	0.000312271
0.0758333	0.00036898
0.0775	0.000563929
0.0791667	0.000453552
0.0808333	0.000849061
0.0825	0.00051637
0.0841667	-6.26436e-06
0.0858333	0.000647373
0.0875	0.000355948
0.0891667	0.000144183
0.0908333	0.000130278
0.0925	0.00148178
0.0941667	0.000856998
0.0958333	0.00066145
0.0975	0.000389266
0.0991667	1.31244e-05
0.100833	0.000689787
0.1025	0.000501986
0.104167	0.000607295
0.105833	0.000583784
0.1075	0.000365586
0.109167	0.00048724
0.110833	0.000938889
0.1125	0.000645195
0.114167	0.000592027
0.115833	0.000240988
0.1175	0.000548326
0.119167	0.00050209
0.120833	0.000691965
0.1225	0.00104332
0.124167	0.00125236
0.125833	0.000550348
0.1275	0.000804582
0.129167	0.000561337
0.130833	0.000543272
0.1325	8.44223e-05
0.134167	0.000779271
0.135833	0.000108683
0.1375	0.000442021
0.139167	0.000662928
0.140833	0.00064675
0.1425	0.000584043
0.144167	0.000617612
0.145833	0.000303723
0.1475	0.000362943
0.149167	0.0009068
0.150833	0.000995939
0.1525	0.00042922
0.154167	0.000750202
0.155833	0.000567066
0.1575	0.000766253
0.159167	0.000701766
0.160833	0.000173652
0.1625	0.000219154
0.164167	0.00124856
0.165833	-6.4503e-05
0.1675	0.000632311
0.169167	0.00110373
0.170833	0.000762752
0.1725	0.00076506
0.174167	0.000390873
0.175833	1.52989e-05
0.1775	0.000256269
0.179167	0.000439766
0.180833	0.000792471
0.1825	0.000822088
0.184167	0.00104669
0.185833	0.000776055
0.1875	0.000666013
0.189167	0.000164019
0.190833	0.00115631
0.1925	0.000479751
0.194167	0.000537674
0.195833	0.000397065
0.1975	0.000381597
0.199167	0.000542702
0.200833	0.000705655
0.2025	0.000456299
0.204167	0.000938759
0.205833	0.000813607
0.2075	0.00121347
0.209167	0.000725231
0.210833	0.000517925
0.2125	0.000860369
0.214167	0.000353099
0.215833	0.000617197
0.2175	0.000753806
0.219167	0.000740737
0.220833	0.00125885
0.2225	0.00138916
0.224167	0.000566495
0.225833	0.00081314
0.2275	0.00098211
0.229167	0.000587776
0.230833	0.000757644
0.2325	0.000692717
0.234167	0.00075907
0.235833	0.00111743
0.2375	0.00127798
0.239167	0.000746234
0.240833	0.0010606
0.2425	0.00108803
0.244167	0.000744056
0.245833	0.00106657
0.2475	0.000988363
0.249167	0.00128211
0.250833	0.000381416
0.2525	0.000441891
0.254167	0.000777274
0.255833	0.000895334
0.2575	0.00118229
0.259167	0.000807979
0.260833	0.00105313
0.2625	0.00113261
0.264167	0.00102264
0.265833	0.00106112
0.2675	0.000882183
0.269167	0.000886411
0.270833	0.000450442
0.2725	0.000844003
0.274167	0.000459667
0.275833	0.00088182
0.2775	0.00113485
0.279167	0.00203918
0.280833	0.00143375
0.2825	0.000574064
0.284167	0.00118452
0.285833	0.00135805
0.2875	0.00101753
0.289167	0.00142674
0.290833	0.00138979
0.2925	0.00150903
0.294167	0.00119044
0.295833	0.00111188
0.2975	0.00113685
0.299167	0.00145651
0.300833	0.00126391
0.3025	0.000966103
0.304167	0.00119727
0.305833	0.00103219
0.3075	0.00134146
0.309167	0.00101563
0.310833	0.000968515
0.3125	0.00114409
0.314167	0.00106055
0.315833	0.00109016
0.3175	0.00134037
0.319167	0.00100995
0.320833	0.00142396
0.3225	0.00129177
0.324167	0.00133975
0.325833	0.00118032
0.3275	0.00104314
0.329167	0.00126585
0.330833	0.00115231
0.3325	0.00174883
0.334167	0.00112467
0.335833	0.00119358
0.3375	0.00132773
0.339167	0.00087754
0.340833	0.00162918
0.3425	0.00124862
0.344167	0.00199666
0.345833	0.00116947
0.3475	0.00112301
0.349167	0.00154025
0.350833	0.0012326
0.3525	0.00127538
0.354167	0.00151788
0.355833	0.00135325
0.3575	0.00148939
0.359167	0.00113755
0.360833	0.000740322
0.3625	0.0010421
0.364167	0.00104669
0.365833	0.00199144
0.3675	0.00152134
0.369167	0.0013868
0.370833	0.00156932
0.3725	0.00180336
0.374167	0.0018255
0.375833	0.00169984
0.3775	0.00163999
0.379167	0.00160372
0.380833	0.0019627
0.3825	0.00143329
0.384167	0.00156457
0.385833	0.00137813
0.3875	0.00151513
0.389167	0.00168661
0.390833	0.0019783
0.3925	0.00173425
0.394167	0.00175512
0.395833	0.00125402
0.3975	0.00130952
0.399167	0.00151674
0.400833	0.00160853
0.4025	0.00176346
0.404167	0.00190571
0.405833	0.00164867
0.4075	0.00203666
0.409167	0.00185558
0.410833	0.00127769
0.4125	0.00174929
0.414167	0.00141069
0.415833	0.00178547
0.4175	0.00136704
0.419167	0.00154035
0.420833	0.00169524
0.4225	0.00185462
0.424167	0.00167019
0.425833	0.00215636
0.4275	0.00138615
0.429167	0.00165608
0.430833	0.00182426
0.4325	0.00189913
0.434167	0.00213771
0.435833	0.00289381
0.4375	0.00158855
0.439167	0.0024754
0.440833	0.00133411
0.4425	0.00174592
0.444167	0.00195022
0.445833	0.00151069
0.4475	0.00148892
0.449167	0.0015695
0.450833	0.00153552
0.4525	0.00221769
0.454167	0.00144783
0.455833	0.00201721
0.4575	0.00156639
0.459167	0.00140025
0.460833	0.00243827
0.4625	0.00183621
0.464167	0.00187617
0.465833	0.00223926
0.4675	0.00175143
0.469167	0.00153443
0.470833	0.00233728
0.4725	0.0022007
0.474167	0.00243028
0.475833	0.00213828
0.4775	0.00188402
0.479167	0.00223546
0.480833	0.00219875
0.4825	0.00185805
0.484167	0.00158803
0.485833	0.00185784
0.4875	0.002055
0.489167	0.00240516
0.490833	0.00202064
0.4925	0.00216433
0.494167	0.0024623
0.495833	0.00169978
0.4975	0.00237648
0.499167	0.00161216
0.500833	0.00210491
0.5025	0.00171231
0.504167	0.00171364
0.505833	0.00166177
0.5075	0.00171192
0.509167	0.00216724
0.510833	0.00233687
0.5125	0.00253726
0.514167	0.00207339
0.515833	0.00249987
0.5175	0.00264465
0.519167	0.00197555
0.520833	0.00190846
0.5225	0.00235628
0.524167	0.00258663
0.525833	0.00255655
0.5275	0.0022194
0.529167	0.00254577
0.530833	0.00177019
0.5325	0.00202548
0.534167	0.00242112
0.535833	0.00190082
0.5375	0.00214658
0.539167	0.00242031
0.540833	0.00236393
0.5425	0.00227381
0.544167	0.00231891
0.545833	0.00224381
0.5475	0.00239728
0.549167	0.00210704
0.550833	0.0026197
0.5525	0.00280053
0.554167	0.00206657
0.555833	0.00223374
0.5575	0.00254273
0.559167	0.00266754
0.560833	0.00186728
0.5625	0.00250971
0.564167	0.00243231
0.565833	0.00261702
0.5675	0.00257153
0.569167	0.00324551
0.570833	0.0033439
0.5725	0.00324648
0.574167	0.00284836
0.575833	0.00226075
0.5775	0.00236128
0.579167	0.00225976
0.580833	0.00224186
0.5825	0.00226093
0.584167	0.00225713
0.585833	0.00241063
0.5875	0.00253991
0.589167	0.00248727
0.590833	0.00265786
0.5925	0.0022175
0.594167	0.00219136
0.595833	0.00244567
0.5975	0.00268028
0.599167	0.00251117
0.600833	0.00274311
0.6025	0.00207619
0.604167	0.00211165
0.605833	0.0028098
0.6075	0.00292818
0.609167	0.00249261
0.610833	0.00296665
0.6125	0.00297645
0.614167	0.0024686
0.615833	0.0022467
0.6175	0.00229528
0.619167	0.00238012
0.620833	0.00260178
0.6225	0.00257288
0.624167	0.00216994
0.625833	0.00202329
0.6275	0.00245072
0.629167	0.00286866
0.630833	0.00237435
0.6325	0.00270995
0.634167	0.00295586
0.635833	0.00274056
0.6375	0.00237406
0.639167	0.0027434
0.640833	0.00236417
0.6425	0.00342362
0.644167	0.00238059
0.645833	0.00241329
0.6475	0.00248131
0.649167	0.00253796
0.650833	0.0024634
0.6525	0.00230668
0.654167	0.00276736
0.655833	0.00325198
0.6575	0.00302863
0.659167	0.0028788
0.660833	0.00292649
0.6625	0.00262121
0.664167	0.00262835
0.665833	0.00258473
0.6675	0.00273256
0.669167	0.0028739
0.670833	0.00244577
0.6725	0.00248467
0.674167	0.00282502
0.675833	0.00300619
0.6775	0.00270599
0.679167	0.00317409
0.680833	0.00297165
0.6825	0.0028825
0.684167	0.00318146
0.685833	0.0030808
0.6875	0.00314418
0.689167	0.00299178
0.690833	0.00322538
0.6925	0.00293332
0.694167	0.00261413
0.695833	0.00306349
0.6975	0.00298578
0.699167	0.00302084
0.700833	0.0033259
0.7025	0.00293313
0.704167	0.00349655
0.705833	0.00336487
0.7075	0.00351156
0.709167	0.0029972
0.710833	0.0027268
0.7125	0.00264765
0.714167	0.00325138
0.715833	0.00275014
0.7175	0.00283257
0.719167	0.0028449
0.720833	0.00347646
0.7225	0.00324176
0.724167	0.00383916
0.725833	0.0033565
0.7275	0.00320107
0.729167	0.00264202
0.730833	0.00319466
0.7325	0.00352988
0.734167	0.00323015
0.735833	0.00320149
0.7375	0.00320141
0.739167	0.00363308
0.740833	0.0033428
0.7425	0.00354097
0.744167	0.0032034
0.745833	0.00341248
0.7475	0.00377033
0.749167	0.00324557
0.750833	0.00344567
0.7525	0.00316725
0.754167	0.00264991
0.755833	0.00324275
0.7575	0.00288768
0.759167	0.00369829
0.760833	0.0032802
0.7625	0.00384274
0.764167	0.00386815
0.765833	0.00323292
0.7675	0.00335345
0.769167	0.00335269
0.770833	0.00337687
0.7725	0.00292586
0.774167	0.00342
0.775833	0.00281621
0.7775	0.00318376
0.779167	0.00356433
0.780833	0.00364423
0.7825	0.0033506
0.784167	0.0037226
0.785833	0.00306982
0.7875	0.00302178
0.789167	0.0029482
0.790833	0.00342224
0.7925	0.00291103
0.794167	0.00321354
0.795833	0.00333086
0.7975	0.00360095
0.799167	0.00398612
0.800833	0.00332509
0.8025	0.00354512
0.804167	0.00348288
0.805833	0.0037891
0.8075	0.00279235
0.809167	0.00320397
0.810833	0.00306987
0.8125	0.00311539
0.814167	0.00337906
0.815833	0.00312819
0.8175	0.00373051
0.819167	0.00353713
0.820833	0.00341243
0.8225	0.00320501
0.824167	0.00322129
0.825833	0.00307391
0.8275	0.00336782
0.829167	0.00350274
0.830833	0.00350838
0.8325	0.0041471
0.834167	0.00412274
0.835833	0.00399184
0.8375	0.0037779
0.839167	0.00289243
0.840833	0.00352951
0.8425	0.00372701
0.844167	0.00350736
0.845833	0.00337786
0.8475	0.00353617
0.849167	0.00361951
0.850833	0.00347771
0.8525	0.00333571
0.854167	0.00325709
0.855833	0.00358766
0.8575	0.00359617
0.859167	0.00372764
0.860833	0.00386567
0.8625	0.0035077
0.864167	0.00367328
0.865833	0.00420972
0.8675	0.00428007
0.869167	0.00386805
0.870833	0.00403372
0.8725	0.0040321
0.874167	0.00355898
0.875833	0.00341872
0.8775	0.00377586
0.879167	0.00384642
0.880833	0.00347855
0.8825	0.00381119
0.884167	0.0035797
0.885833	0.00318647
0.8875	0.00402335
0.889167	0.00390208
0.890833	0.00351574
0.8925	0.00381417
0.894167	0.00344839
0.895833	0.00398376
0.8975	0.00397854
0.899167	0.00339253
0.900833	0.00336915
0.9025	0.00337325
0.904167	0.00405995
0.905833	0.00378109
0.9075	0.00428901
0.909167	0.00412489
0.910833	0.0042826
0.9125	0.00406434
0.914167	0.00402191
0.915833	0.00406468
0.9175	0.00425628
0.919167	0.0042774
0.920833	0.00461058
0.9225	0.00440439
0.924167	0.00417658
0.925833	0.00468023
0.9275	0.00423534
0.929167	0.00396046
0.930833	0.00447029
0.9325	0.00375738
0.934167	0.00404764
0.935833	0.00433397
0.9375	0.00400388
0.939167	0.00380548
0.940833	0.00391128
0.9425	0.00446896
0.944167	0.00408671
0.945833	0.00512832
0.9475	0.0047126
0.949167	0.00484383
0.950833	0.00442416
0.9525	0.00436198
0.954167	0.00455687
0.955833	0.00398416
0.9575	0.00459786
0.959167	0.00393316
0.960833	0.00419723
0.9625	0.00428359
0.964167	0.00416385
0.965833	0.00427105
0.9675	0.00471775
0.969167	0.00416126
0.970833	0.00445531
0.9725	0.00444349
0.974167	0.00476478
0.975833	0.004165
0.9775	0.00424545
0.979167	0.00440358
0.980833	0.00427282
0.9825	0.00413895
0.984167	0.00453777
0.985833	0.00470613
0.9875	0.00429308
0.989167	0.00419989
0.990833	0.00431105
0.9925	0.00458036
0.994167	0.00430412
0.995833	0.00439241
0.9975	0.00433097
0.999167	0.00499133
1.00083	0.00432762
1.0025	0.00411788
1.00417	0.00448517
1.00583	0.00478527
1.0075	0.00426462
1.00917	0.00435515
1.01083	0.0046426
1.0125	0.00510878
1.01417	0.00496567
1.01583	0.00467397
1.0175	0.00470728
1.01917	0.00455282
1.02083	0.00477051
1.0225	0.00409904
1.02417	0.00443622
1.02583	0.00445408
1.0275	0.00480561
1.02917	0.00445154
1.03083	0.00438507
1.0325	0.00420672
1.03417	0.00464208
1.03583	0.0045717
1.0375	0.00471354
1.03917	0.00533934
1.04083	0.00438402
1.0425	0.00511054
1.04417	0.0046656
1.04583	0.00479048
1.0475	0.00465582
1.04917	0.00478621
1.05083	0.00491409
1.0525	0.00520835
1.05417	0.00483479
1.05583	0.00481273
1.0575	0.00486864
1.05917	0.00478425
1.06083	0.00526206
1.0625	0.00476235
1.06417	0.00511122
1.06583	0.00473259
1.0675	0.00499329
1.06917	0.00492639
1.07083	0.00540488
1.0725	0.00476517
1.07417	0.0046003
1.07583	0.00494383
1.0775	0.00449281
1.07917	0.00483956
1.08083	0.00416085
1.0825	0.00467115
1.08417	0.00506201
1.08583	0.00499065
1.0875	0.00530228
1.08917	0.00533604
1.09083	0.00493946
1.0925	0.00481186
1.09417	0.00507714
1.09583	0.00501097
1.0975	0.0053261
1.09917	0.00602982
1.10083	0.00507662
1.1025	0.00486134
1.10417	0.00518029
1.10583	0.0052231
1.1075	0.00497069
1.10917	0.00526159
1.11083	0.00498059
1.1125	0.00465563
1.11417	0.00486128
1.11583	0.00481985
1.1175	0.00529974
1.11917	0.00516623
1.12083	0.00505192
1.1225	0.00514797
1.12417	0.00574858
1.12583	0.00498305
1.1275	0.00524715
1.12917	0.00569709
1.13083	0.00499133
1.1325	0.00491647
1.13417	0.00575511
1.13583	0.00573518
1.1375	0.00511452
1.13917	0.00504493
1.14083	0.00531046
1.1425	0.00559526
1.14417	0.00533569
1.14583	0.00572749
1.1475	0.00522646
1.14917	0.00553446
1.15083	0.00525695
1.1525	0.005454
1.15417	0.00522368
1.15583	0.00499041
1.1575	0.00541744
1.15917	0.00569552
1.16083	0.00587574
1.1625	0.00572345
1.16417	0.00566777
1.16583	0.00585008
1.1675	0.00573389
1.16917	0.00605717
1.17083	0.00584053
1.1725	0.00577563
1.17417	0.00500018
1.17583	0.00570491
1.1775	0.00583279
1.17917	0.00610946
1.18083	0.00580441
1.1825	0.00619287
1.18417	0.00584567
1.18583	0.00601937
1.1875	0.00558991
1.18917	0.00566866
1.19083	0.00593203
1.1925	0.00533116
1.19417	0.00590293
1.19583	0.00560431
1.1975	0.00612125
1.19917	0.00543799
1.20083	0.00573127
1.2025	0.00588731
1.20417	0.0058685
1.20583	0.00511198
1.2075	0.00609712
1.20917	0.00593649
1.21083	0.00592662
1.2125	0.00545511
1.21417	0.00553346
1.21583	0.00572261
1.2175	0.00540979
1.21917	0.00567446
1.22083	0.00610143
1.2225	0.00603255
1.22417	0.00566077
1.22583	0.00567997
1.2275	0.00612169
1.22917	0.00627394
1.23083	0.0059837
1.2325	0.00567653
1.23417	0.00585992
1.23583	0.00603407
1.2375	0.00616651
1.23917	0.00561441
1.24083	0.00557696
1.2425	0.00557825
1.24417	0.00566552
1.24583	0.00521364
1.2475	0.00564173
1.24917	0.00522876
1.25083	0.00604688
1.2525	0.00583987
1.25417	0.00592145
1.25583	0.00580301
1.2575	0.00573935
1.25917	0.00594688
1.26083	0.00555349
1.2625	0.00610179
1.26417	0.00588603
1.26583	0.0060925
1.2675	0.00637046
1.26917	0.00634286
1.27083	0.00597643
1.2725	0.00581734
1.27417	0.00641365
1.27583	0.00603772
1.2775	0.00613319
1.27917	0.00634052
1.28083	0.00608365
1.2825	0.00569088
1.28417	0.00589833
1.28583	0.00584399
1.2875	0.00604362
1.28917	0.00587983
1.29083	0.00588254
1.2925	0.00629555
1.29417	0.00577909
1.29583	0.00602806
1.2975	0.00618208
1.29917	0.00597249
1.30083	0.00620582
1.3025	0.0058214
1.30417	0.00598278
1.30583	0.00619421
1.3075	0.00596396
1.30917	0.0062185
1.31083	0.00647749
1.3125	0.0061444
1.31417	0.00658174
1.31583	0.00650238
1.3175	0.00572791
1.31917	0.00613366
1.32083	0.00686364
1.3225	0.00668317
1.32417	0.00662915
1.32583	0.00603906
1.3275	0.00654668
1.32917	0.00601688
1.33083	0.00656303
1.3325	0.0065204
1.33417	0.00654802
1.33583	0.00622443
1.3375	0.00664797
1.33917	0.00675058
1.34083	0.00680011
1.3425	0.00653076
1.34417	0.00630635
1.34583	0.00669534
1.3475	0.0067653
1.34917	0.00626212
1.35083	0.0062003
1.3525	0.00623835
1.35417	0.00613448
1.35583	0.00693003
1.3575	0.00657018
1.35917	0.00667996
1.36083	0.00647799
1.3625	0.00644265
1.36417	0.00676648
1.36583	0.00649783
1.3675	0.00644121
1.36917	0.00740947
1.37083	0.00732314
1.3725	0.00757478
1.37417	0.00790937
1.37583	0.00794564
1.3775	0.00809117
1.37917	0.00677503
1.38083	0.00725959
1.3825	0.00745213
1.38417	0.00650343
1.38583	0.00673152
1.3875	0.00682499
1.38917	0.00715136
1.39083	0.00638326
1.3925	0.00664629
1.39417	0.0065768
1.39583	0.0061329
1.3975	0.00690712
1.39917	0.00678031
1.40083	0.00733519
1.4025	0.00706864
1.40417	0.00733506
1.40583	0.00745929
1.4075	0.00692853
1.40917	0.00695978
1.41083	0.00696804
1.4125	0.00736134
1.41417	0.00744665
1.41583	0.00670021
1.4175	0.00716052
1.41917	0.0072533
1.42083	0.0071615
1.4225	0.00704914
1.42417	0.0073204
1.42583	0.00715923
1.4275	0.00664293
1.42917	0.00714858
1.43083	0.00751999
1.4325	0.00719692
1.43417	0.00685641
1.43583	0.00657948
1.4375	0.00642156
1.43917	0.00749476
1.44083	0.00722998
1.4425	0.00713618
1.44417	0.00711534
1.44583	0.00776337
1.4475	0.00705645
1.44917	0.00741955
1.45083	0.00700613
1.4525	0.00689757
1.45417	0.00730966
1.45583	0.00753156
1.4575	0.00755263
1.45917	0.00772888
1.46083	0.00755705
1.4625	0.00706816
1.46417	0.00728515
1.46583	0.00689768
1.4675	0.00706956
1.46917	0.0066873
1.47083	0.00729605
1.4725	0.00786239
1.47417	0.00758295
1.47583	0.00778751
1.4775	0.00726988
1.47917	0.0071721
1.48083	0.00750129
1.4825	0.0072315
1.48417	0.00751043
1.48583	0.00771486
1.4875	0.00735568
1.48917	0.00729073
1.49083	0.00741587
1.4925	0.00737026
1.49417	0.00720221
1.49583	0.00740439
1.4975	0.00742748
1.49917	0.00727454
1.50083	0.0071746
1.5025	0.00779168
1.50417	0.00768153
1.50583	0.0078771
1.5075	0.0075731
1.50917	0.00772548
1.51083	0.00732074
1.5125	0.00710537
1.51417	0.00739351
1.51583	0.00767086
1.5175	0.00759583
1.51917	0.00745589
1.52083	0.0077025
1.5225	0.00773779
1.52417	0.00761751
1.52583	0.00767913
1.5275	0.00807635
1.52917	0.00735317
1.53083	0.00743714
1.5325	0.0077965
1.53417	0.00738977
1.53583	0.0076452
1.5375	0.00735178
1.53917	0.00773149
1.54083	0.00752402
1.5425	0.00736507
1.54417	0.00770258
1.54583	0.00799226
1.5475	0.0077302
1.54917	0.00801261
1.55083	0.00796618
1.5525	0.00759227
1.55417	0.00776601
1.55583	0.00778525
1.5575	0.00795055
1.55917	0.00776198
1.56083	0.00777866
1.5625	0.00795935
1.56417	0.00756372
1.56583	0.00811361
1.5675	0.00844297
1.56917	0.00814484
1.57083	0.00763756
1.5725	0.00766101
1.57417	0.0075206
1.57583	0.00778899
1.5775	0.00750696
1.57917	0.00778111
1.58083	0.00825785
1.5825	0.00759048
1.58417	0.00826025
1.58583	0.00777597
1.5875	0.00824822
1.58917	0.00800673
1.59083	0.00886154
1.5925	0.0088035
1.59417	0.00835674
1.59583	0.00852168
1.5975	0.00858599
1.59917	0.00877415
1.60083	0.00832674
1.6025	0.00814392
1.60417	0.00804834
1.60583	0.00805003
1.6075	0.00861509
1.60917	0.00819066
1.61083	0.00831914
1.6125	0.00871958
1.61417	0.0083867
1.61583	0.00872196
1.6175	0.00893737
1.61917	0.00888825
1.62083	0.00859735
1.6225	0.0081355
1.62417	0.00832751
1.62583	0.0084541
1.6275	0.00880548
1.62917	0.00889007
1.63083	0.00902765
1.6325	0.0085173
1.63417	0.00852028
1.63583	0.00843098
1.6375	0.00789974
1.63917	0.0079429
1.64083	0.0082916
1.6425	0.00828226
1.64417	0.00781197
1.64583	0.00847145
1.6475	0.00820765
1.64917	0.0083178
1.65083	0.0077362
1.6525	0.00884027
1.65417	0.00883383
1.65583	0.00846479
1.6575	0.00839828
1.65917	0.00848354
1.66083	0.00845265
1.6625	0.00825096
1.66417	0.00840042
1.66583	0.00899884
1.6675	0.007982
1.66917	0.00850502
1.67083	0.0090096
1.6725	0.00798495
1.67417	0.00845725
1.67583	0.00831547
1.6775	0.00860545
1.67917	0.00820638
1.68083	0.00849214
1.6825	0.00802031
1.68417	0.00839319
1.68583	0.00915307
1.6875	0.00833141
1.68917	0.00815658
1.69083	0.0087624
1.6925	0.00845271
1.69417	0.00833347
1.69583	0.00853097
1.6975	0.00841937
1.69917	0.0085259
1.70083	0.00893925
1.7025	0.00887974
1.70417	0.00873879
1.70583	0.00869566
1.7075	0.00874948
1.70917	0.00872056
1.71083	0.00892242
1.7125	0.00871747
1.71417	0.00844376
1.71583	0.00895111
1.7175	0.00842742
1.71917	0.00881573
1.72083	0.00857789
1.7225	0.00903713
1.72417	0.00915635
1.72583	0.0093331
1.7275	0.00903024
1.72917	0.00900317
1.73083	0.00865021
1.7325	0.00914348
1.73417	0.00879323
1.73583	0.0086533
1.7375	0.00890014
1.73917	0.00960028
1.74083	0.00904081
1.7425	0.0091802
1.74417	0.00957223
1.74583	0.00921161
1.7475	0.009468
1.74917	0.00921571
1.75083	0.00894152
1.7525	0.00884804
1.75417	0.00951695
1.75583	0.00893264
1.7575	0.00918102
1.75917	0.0088049
1.76083	0.00909293
1.7625	0.00919611
1.76417	0.0092073
1.76583	0.00926579
1.7675	0.00886601
1.76917	0.00897479
1.77083	0.00879901
1.7725	0.00926558
1.77417	0.00991527
1.77583	0.00897894
1.7775	0.0090803
1.77917	0.00971798
1.78083	0.0093897
1.7825	0.00891692
1.78417	0.00852886
1.78583	0.00898047
1.7875	0.00884794
1.78917	0.00931524
1.79083	0.00964503
1.7925	0.00873155
1.79417	0.00943218
1.79583	0.00893116
1.7975	0.00903809
1.79917	0.00911107
1.80083	0.00900309
1.8025	0.00954928
1.80417	0.00951714
1.80583	0.00978115
1.8075	0.00963074
1.80917	0.00940303
1.81083	0.00947808
1.8125	0.00947949
1.81417	0.00948634
1.81583	0.00964503
1.8175	0.00964366
1.81917	0.00939636
1.82083	0.00923012
1.8225	0.00932339
1.82417	0.00945403
1.82583	0.00943171
1.8275	0.00977845
1.82917	0.00993725
1.83083	0.00979767
1.8325	0.0102979
1.83417	0.0106183
1.83583	0.00998437
1.8375	0.00955939
1.83917	0.00898795
1.84083	0.00939594
1.8425	0.00926471
1.84417	0.00958347
1.84583	0.00994438
1.8475	0.0101457
1.84917	0.00958856
1.85083	0.00962066
1.8525	0.0097341
1.85417	0.00970406
1.85583	0.00998628
1.8575	0.00962934
1.85917	0.00963635
1.86083	0.00939573
1.8625	0.00923287
1.86417	0.00953915
1.86583	0.00984319
1.8675	0.0101657
1.86917	0.0106712
1.87083	0.010329
1.8725	0.0100292
1.87417	0.00976368
1.87583	0.00950396
1.8775	0.0100913
1.87917	0.00995794
1.88083	0.00967992
1.8825	0.0102519
1.88417	0.00969456
1.88583	0.00972764
1.8875	0.00969967
1.88917	0.00926814
1.89083	0.00992358
1.8925	0.0100307
1.89417	0.0100848
1.89583	0.0100902
1.8975	0.0100474
1.89917	0.00970406
1.90083	0.00964104
1.9025	0.00962823
1.90417	0.00924918
1.90583	0.0098814
1.9075	0.00981742
1.90917	0.0100336
1.91083	0.00935042
1.9125	0.00990338
1.91417	0.00988145
1.91583	0.00979561
1.9175	0.00945374
1.91917	0.0100621
1.92083	0.0102617
1.9225	0.0100114
1.92417	0.010589
1.92583	0.00953629
1.9275	0.00963307
1.92917	0.00993836
1.93083	0.0101631
1.9325	0.0100977
1.93417	0.00980148
1.93583	0.00940747
1.9375	0.0100488
1.93917	0.0097771
1.94083	0.00967378
1.9425	0.00963201
1.94417	0.00937026
1.94583	0.00970025
1.9475	0.00964702
1.94917	0.00992623
1.95083	0.0100172
1.9525	0.0102232
1.95417	0.00992788
1.95583	0.00995359
1.9575	0.00955823
1.95917	0.00980913
1.96083	0.0101817
1.9625	0.00932011
1.96417	0.0100538
1.96583	0.0100435
1.9675	0.0100526
1.96917	0.00983763
1.97083	0.0102073
1.9725	0.00992417
1.97417	0.00990875
1.97583	0.009748
1.9775	0.0101587
1.97917	0.0106311
1.98083	0.0100948
1.9825	0.00990981
1.98417	0.010676
1.98583	0.0101173
1.9875	0.010218
1.98917	0.0101687
1.99083	0.01026
1.9925	0.0105891
1.99417	0.0106356
1.99583	0.0104351
1.9975	0.0100138
1.99917	0.0103503
2.00083	0.0105777
2.0025	0.0103469
2.00417	0.009968
2.00583	0.0107987
2.0075	0.0100841
2.00917	0.0103725
2.01083	0.011002
2.0125	0.00985513
2.01417	0.0104147
2.01583	0.0104822
2.0175	0.0101487
2.01917	0.0100135
2.02083	0.0107509
2.0225	0.0101562
2.02417	0.0107866
2.02583	0.0107671
2.0275	0.0104159
2.02917	0.0103622
2.03083	0.0105371
2.0325	0.0110874
2.03417	0.0109363
2.03583	0.0104604
2.0375	0.0107157
2.03917	0.0105136
2.04083	0.0104862
2.0425	0.0106907
2.04417	0.0106704
2.04583	0.0107477
2.0475	0.0102216
2.04917	0.0107567
2.05083	0.0105112
2.0525	0.0106146
2.05417	0.0107693
2.05583	0.0103954
2.0575	0.0109287
2.05917	0.010365
2.06083	0.0100783
2.0625	0.0109271
2.06417	0.011073
2.06583	0.0106193
2.0675	0.0107417
2.06917	0.0103094
2.07083	0.0108627
2.0725	0.0107529
2.07417	0.0106317
2.07583	0.0105333
2.0775	0.0108977
2.07917	0.0103901
2.08083	0.0105842
2.0825	0.0108084
2.08417	0.010761
2.08583	0.0109003
2.0875	0.0106629
2.08917	0.0111386
2.09083	0.0109771
2.0925	0.0111414
2.09417	0.0110912
2.09583	0.0116666
2.0975	0.0116493
2.09917	0.0121092
2.10083	0.0108632
2.1025	0.0107034
2.10417	0.0111971
2.10583	0.0110278
2.1075	0.0112774
2.10917	0.0109679
2.11083	0.0112834
2.1125	0.0111295
2.11417	0.0112712
2.11583	0.0107358
2.1175	0.0108055
2.11917	0.0111937
2.12083	0.0102672
2.1225	0.0112867
2.12417	0.0106347
2.12583	0.0108099
2.1275	0.0106682
2.12917	0.0110551
2.13083	0.0103877
2.1325	0.0112092
2.13417	0.011453
2.13583	0.0110338
2.1375	0.0107993
2.13917	0.0106125
2.14083	0.0110654
2.1425	0.0108775
2.14417	0.0110085
2.14583	0.0109557
2.1475	0.010716
2.14917	0.0106856
2.15083	0.0111603
2.1525	0.0110841
2.15417	0.010785
2.15583	0.0107658
2.1575	0.0108324
2.15917	0.011014
2.16083	0.0107767
2.1625	0.0111876
2.16417	0.0113101
2.16583	0.01136
2.1675	0.0108431
2.16917	0.0109161
2.17083	0.0110561
2.1725	0.0116669
2.17417	0.011155
2.17583	0.0114534
2.1775	0.0109467
2.17917	0.0108285
2.18083	0.0111403
2.1825	0.0112416
2.18417	0.0112848
2.18583	0.010973
2.1875	0.0108055
2.18917	0.0109653
2.19083	0.0112322
2.1925	0.0113972
2.19417	0.0112369
2.19583	0.0111817
2.1975	0.0111821
2.19917	0.0110642
2.20083	0.0108277
2.2025	0.0109436
2.20417	0.0113514
2.20583	0.0112213
2.2075	0.0116346
2.20917	0.0112243
2.21083	0.0117228
2.2125	0.0113381
2.21417	0.0113815
2.21583	0.0111703
2.2175	0.0106881
2.21917	0.011444
2.22083	0.0112377
2.2225	0.0114331
2.22417	0.0114964
2.22583	0.0110534
2.2275	0.0114599
2.22917	0.0110614
2.23083	0.01102
2.2325	0.0108515
2.23417	0.0112979
2.23583	0.0108876
2.2375	0.0116577
2.23917	0.0108258
2.24083	0.0113338
2.2425	0.0113678
2.24417	0.0117769
2.24583	0.0114202
2.2475	0.0114086
2.24917	0.0110728
2.25083	0.0112852
2.2525	0.0116799
2.25417	0.0114055
2.25583	0.0115199
2.2575	0.0118191
2.25917	0.0117601
2.26083	0.0117718
2.2625	0.0120623
2.26417	0.0114084
2.26583	0.0115046
2.2675	0.0122087
2.26917	0.0118222
2.27083	0.0117182
2.2725	0.0114477
2.27417	0.0116335
2.27583	0.0115227
2.2775	0.0113548
2.27917	0.0114954
2.28083	0.012119
2.2825	0.0114124
2.28417	0.0117822
2.28583	0.0116443
2.2875	0.0116764
2.28917	0.0118864
2.29083	0.0125569
2.2925	0.0125227
2.29417	0.0121131
2.29583	0.0119135
2.2975	0.0118668
2.29917	0.0117605
2.30083	0.0116897
2.3025	0.0122929
2.30417	0.0116583
2.30583	0.0117544
2.3075	0.0120223
2.30917	0.0115131
2.31083	0.0117406
2.3125	0.0121539
2.31417	0.0118725
2.31583	0.011833
2.3175	0.0117534
2.31917	0.011777
2.32083	0.0118401
2.3225	0.0119761
2.32417	0.0117015
2.32583	0.0123968
2.3275	0.0119351
2.32917	0.0114021
2.33083	0.0123614
2.3325	0.0115662
2.33417	0.011781
2.33583	0.0121387
2.3375	0.0115144
2.33917	0.0119878
2.34083	0.0116675
2.3425	0.0117883
2.34417	0.011546
2.34583	0.012567
2.3475	0.0118529
2.34917	0.011449
2.35083	0.0121576
2.3525	0.0121012
2.35417	0.0121367
2.35583	0.0123336
2.3575	0.0120299
2.35917	0.0121039
2.36083	0.0117174
2.3625	0.0119589
2.36417	0.0119805
2.36583	0.0118134
2.3675	0.0120332
2.36917	0.0114416
2.37083	0.0122949
2.3725	0.0121525
2.37417	0.0119974
2.37583	0.0123604
2.3775	0.011977
2.37917	0.012307
2.38083	0.0123864
2.3825	0.0123211
2.38417	0.0118186
2.38583	0.0121304
2.3875	0.0122915
2.38917	0.0123067
2.39083	0.0121352
2.3925	0.0126486
2.39417	0.0118854
2.39583	0.0118597
2.3975	0.0123575
2.39917	0.0118674
2.40083	0.0124545
2.4025	0.0120511
2.40417	0.0115453
2.40583	0.0119351
2.4075	0.011576
2.40917	0.0123742
2.41083	0.0121391
2.4125	0.0117169
2.41417	0.012235
2.41583	0.0122378
2.4175	0.0120423
2.41917	0.0119892
2.42083	0.0122199
2.4225	0.0121895
2.42417	0.0124229
2.42583	0.0123705
2.4275	0.0117093
2.42917	0.0125036
2.43083	0.0117739
2.4325	0.0118904
2.43417	0.0122314
2.43583	0.0119562
2.4375	0.0125156
2.43917	0.0127446
2.44083	0.0123336
2.4425	0.0122352
2.44417	0.0129825
2.44583	0.0123081
2.4475	0.0122543
2.44917	0.0119502
2.45083	0.0123414
2.4525	0.0117345
2.45417	0.0122791
2.45583	0.0120029
2.4575	0.0128356
2.45917	0.0126436
2.46083	0.0124952
2.4625	0.0126034
2.46417	0.0122968
2.46583	0.0123884
2.4675	0.0122008
2.46917	0.0120858
2.47083	0.0124926
2.4725	0.0123451
2.47417	0.0121617
2.47583	0.012403
2.4775	0.011961
2.47917	0.0123282
2.48083	0.0124513
2.4825	0.0125965
2.48417	0.0124978
2.48583	0.0126443
2.4875	0.012101
2.48917	0.0119347
2.49083	0.0122417
2.4925	0.0121212
2.49417	0.01241
2.49583	0.0124292
2.4975	0.0127851
2.49917	0.0126139
2.50083	0.0126064
2.5025	0.0125958
2.50417	0.0124144
2.50583	0.0126962
2.5075	0.0128919
2.50917	0.012075
2.51083	0.0121154
2.5125	0.0122401
2.51417	0.0117543
2.51583	0.0123101
2.5175	0.0125262
2.51917	0.0127209
2.52083	0.0124281
2.5225	0.0126231
2.52417	0.0125267
2.52583	0.0127952
2.5275	0.012575
2.52917	0.012246
2.53083	0.0122528
2.5325	0.0127354
2.53417	0.0125428
2.53583	0.0125981
2.5375	0.0127695
2.53917	0.0124739
2.54083	0.0123104
2.5425	0.0124516
2.54417	0.0127183
2.54583	0.0123877
2.5475	0.0121904
2.54917	0.0125316
2.55083	0.0123285
2.5525	0.0122614
2.55417	0.0124795
2.55583	0.0128644
2.5575	0.01271
2.55917	0.0123929
2.56083	0.01274
2.5625	0.0129133
2.56417	0.0123145
2.56583	0.0127103
2.5675	0.01293
2.56917	0.0126267
2.57083	0.0127322
2.5725	0.0124842
2.57417	0.0130597
2.57583	0.0128261
2.5775	0.0129482
2.57917	0.0126903
2.58083	0.012521
2.5825	0.0127095
2.58417	0.0127909
2.58583	0.0125869
2.5875	0.0124789
2.58917	0.012046
2.59083	0.0129282
2.5925	0.0130801
2.59417	0.0126545
2.59583	0.0123021
2.5975	0.0129642
2.59917	0.012816
2.60083	0.0129188
2.6025	0.0131198
2.60417	0.0130378
2.60583	0.013393
2.6075	0.013006
2.60917	0.0126293
2.61083	0.0128093
2.6125	0.0128525
2.61417	0.0132504
2.61583	0.0131805
2.6175	0.0129342
2.61917	0.0130753
2.62083	0.0130402
2.6225	0.0132349
2.62417	0.013095
2.62583	0.0134672
2.6275	0.0128079
2.62917	0.0127202
2.63083	0.0131154
2.6325	0.0134565
2.63417	0.0131548
2.63583	0.0127869
2.6375	0.0129627
2.63917	0.013226
2.64083	0.0132442
2.6425	0.0131173
2.64417	0.0127536
2.64583	0.013225
2.6475	0.012442
2.64917	0.012718
2.65083	0.0128251
2.6525	0.0127716
2.65417	0.0126605
2.65583	0.0127983
2.6575	0.0125329
2.65917	0.012739
2.66083	0.0125619
2.6625	0.0123505
2.66417	0.0130962
2.66583	0.0126757
2.6675	0.0131592
2.66917	0.0125219
2.67083	0.0131058
2.6725	0.012431
2.67417	0.0124993
2.67583	0.0126678
2.6775	0.0125224
2.67917	0.0128535
2.68083	0.0124685
2.6825	0.0125564
2.68417	0.0127582
2.68583	0.0127197
2.6875	0.0125783
2.68917	0.0124697
2.69083	0.0124642
2.6925	0.0126448
2.69417	0.0126585
2.69583	0.0128561
2.6975	0.0131275
2.69917	0.012655
2.70083	0.0131419
2.7025	0.0127561
2.70417	0.0125368
2.70583	0.013145
2.7075	0.0128853
2.70917	0.0125584
2.71083	0.0126704
2.7125	0.0131067
2.71417	0.013246
2.71583	0.0128338
2.7175	0.0129667
2.71917	0.0126471
2.72083	0.012603
2.7225	0.0128344
2.72417	0.0128344
2.72583	0.0129223
2.7275	0.0126073
2.72917	0.012842
2.73083	0.0128257
2.7325	0.0127839
2.73417	0.0132439
2.73583	0.0127131
2.7375	0.0128195
2.73917	0.0130028
2.74083	0.0123798
2.7425	0.0127023
2.74417	0.0124334
2.74583	0.0131275
2.7475	0.013194
2.74917	0.0130205
2.75083	0.0131843
2.7525	0.0126776
2.75417	0.0132006
2.75583	0.0131228
2.7575	0.0132907
2.75917	0.0132539
2.76083	0.0128428
2.7625	0.0129377
2.76417	0.0131885
2.76583	0.0132396
2.7675	0.0131508
2.76917	0.0136
2.77083	0.0139279
2.7725	0.013236
2.77417	0.0133863
2.77583	0.0130865
2.7775	0.0126708
2.77917	0.0131143
2.78083	0.0127728
2.7825	0.0127899
2.78417	0.0134739
2.78583	0.0130683
2.7875	0.0128991
2.78917	0.0132041
2.79083	0.0130733
2.7925	0.0128434
2.79417	0.0127983
2.79583	0.0131471
2.7975	0.0129918
2.79917	0.0135579
2.80083	0.0134017
2.8025	0.0136394
2.80417	0.0129883
2.80583	0.0129681
2.8075	0.0126006
2.80917	0.0132286
2.81083	0.0129866
2.8125	0.0125771
2.81417	0.0127389
2.81583	0.0125948
2.8175	0.012816
2.81917	0.0132665
2.82083	0.0138532
2.8225	0.013788
2.82417	0.0131405
2.82583	0.0137771
2.8275	0.0134541
2.82917	0.012903
2.83083	0.0132865
2.8325	0.0134121
2.83417	0.0126178
2.83583	0.0129511
2.8375	0.0129866
2.83917	0.0129808
2.84083	0.0133301
2.8425	0.0130078
2.84417	0.0130659
2.84583	0.0130009
2.8475	0.0131316
2.84917	0.0132994
2.85083	0.012468
2.8525	0.0128262
2.85417	0.0128836
2.85583	0.0126307
2.8575	0.0133927
2.85917	0.0131648
2.86083	0.0128595
2.8625	0.0130773
2.86417	0.0132063
2.86583	0.0133283
2.8675	0.0132356
2.86917	0.0131099
2.87083	0.0129693
2.8725	0.0131378
2.87417	0.0130622
2.87583	0.0129407
2.8775	0.0128464
2.87917	0.0128975
2.88083	0.0133245
2.8825	0.0129668
2.88417	0.0129328
2.88583	0.0129359
2.8875	0.0134338
2.88917	0.0125551
2.89083	0.0134752
2.8925	0.0140828
2.89417	0.0138054
2.89583	0.0126682
2.8975	0.013256
2.89917	0.013154
2.90083	0.0130073
2.9025	0.0132707
2.90417	0.013337
2.90583	0.0129842
2.9075	0.0131374
2.90917	0.013367
2.91083	0.013192
2.9125	0.0131772
2.91417	0.0129858
2.91583	0.0131576
2.9175	0.0129422
2.91917	0.0131952
2.92083	0.0132261
2.9225	0.0135589
2.92417	0.0130929
2.92583	0.0129462
2.9275	0.0129625
2.92917	0.0133286
2.93083	0.0133912
2.9325	0.0131247
2.93417	0.0131988
2.93583	0.0134608
2.9375	0.012952
2.93917	0.0133715
2.94083	0.0133612
2.9425	0.0128274
2.94417	0.0127418
2.94583	0.0128523
2.9475	0.0132729
2.94917	0.0133682
2.95083	0.0128542
2.9525	0.0134759
2.95417	0.0133981
2.95583	0.0135067
2.9575	0.0130637
2.95917	0.0129921
2.96083	0.0132467
2.9625	0.0133237
2.96417	0.0134561
2.96583	0.0132052
2.9675	0.0134893
2.96917	0.0130956
2.97083	0.013598
2.9725	0.0130699
2.97417	0.0130446
2.97583	0.0129473
2.9775	0.0129007
2.97917	0.0137367
2.98083	0.0134078
2.9825	0.0132114
2.98417	0.0133572
2.98583	0.0130177
2.9875	0.0132697
2.98917	0.012881
2.99083	0.01299
2.9925	0.0128211
2.99417	0.0133171
2.99583	0.0130108
2.9975	0.0134739
2.99917	0.0134045
3.00083	0.0133882
3.0025	0.0136889
3.00417	0.0131574
3.00583	0.0132566
3.0075	0.0134509
3.00917	0.0134096
3.01083	0.013156
3.0125	0.013306
3.01417	0.0135048
3.01583	0.0134637
3.0175	0.0132166
3.01917	0.0130698
3.02083	0.0135511
3.0225	0.0129874
3.02417	0.013807
3.02583	0.0133108
3.0275	0.0130192
3.02917	0.0130625
3.03083	0.0131157
3.0325	0.0135275
3.03417	0.0132683
3.03583	0.0134382
3.0375	0.0130964
3.03917	0.0135337
3.04083	0.0128507
3.0425	0.0129992
3.04417	0.0132232
3.04583	0.0130499
3.0475	0.0133486
3.04917	0.0136784
3.05083	0.0138
3.0525	0.0134999
3.05417	0.0128451
3.05583	0.0131042
3.0575	0.0129898
3.05917	0.0128344
3.06083	0.0129387
3.0625	0.0132032
3.06417	0.0135009
3.06583	0.0136451
3.0675	0.0130708
3.06917	0.0132952
3.07083	0.0134999
3.0725	0.013746
3.07417	0.0131622
3.07583	0.0128453
3.0775	0.013299
3.07917	0.0132253
3.08083	0.0131794
3.0825	0.0134787
3.08417	0.0131372
3.08583	0.0131705
3.0875	0.0129807
3.08917	0.0131166
3.09083	0.0129278
3.0925	0.0137168
3.09417	0.0134889
3.09583	0.013472
3.0975	0.0132974
3.09917	0.0130617
3.10083	0.0133
3.1025	0.0127647
3.10417	0.012925
3.10583	0.013362
3.1075	0.0130954
3.10917	0.0135
3.11083	0.0131863
3.1125	0.0130593
3.11417	0.0129484
3.11583	0.0137229
3.1175	0.0126871
3.11917	0.012577
3.12083	0.0124332
3.1225	0.0129279
3.12417	0.0127407
3.12583	0.0129309
3.1275	0.0129943
3.12917	0.0130301
3.13083	0.0128489
3.1325	0.0127979
3.13417	0.013338
3.13583	0.0128703
3.1375	0.0131264
3.13917	0.0133652
3.14083	0.0128791
3.1425	0.0128826
3.14417	0.0130618
3.14583	0.0131611
3.1475	0.01301
3.14917	0.0133069
3.15083	0.0141038
3.1525	0.013804
3.15417	0.0132094
3.15583	0.0133687
3.1575	0.0134311
3.15917	0.0138004
3.16083	0.0132612
3.1625	0.0136429
3.16417	0.0138853
3.16583	0.0140551
3.1675	0.0132769
3.16917	0.0129774
3.17083	0.012848
3.1725	0.0130083
3.17417	0.0131916
3.17583	0.0127019
3.1775	0.0128556
3.17917	0.0124325
3.18083	0.0129798
3.1825	0.0134349
3.18417	0.012776
3.18583	0.0129621
3.1875	0.0137442
3.18917	0.0132532
3.19083	0.0131899
3.1925	0.0132277
3.19417	0.0133861
3.19583	0.0130568
3.1975	0.013281
3.19917	0.0129678
3.20083	0.0132211
3.2025	0.0129801
3.20417	0.0127654
3.20583	0.012976
3.2075	0.0128375
3.20917	0.0133893
3.21083	0.0129018
3.2125	0.0127815
3.21417	0.0132166
3.21583	0.013585
3.2175	0.013512
3.21917	0.0131767
3.22083	0.0134845
3.2225	0.0133275
3.22417	0.0132996
3.22583	0.0133071
3.2275	0.0129682
3.22917	0.012787
3.23083	0.0126309
3.2325	0.0130057
3.23417	0.0131014
3.23583	0.012679
3.2375	0.0125292
3.23917	0.012748
3.24083	0.0131065
3.2425	0.0131851
3.24417	0.0128511
3.24583	0.0128991
3.2475	0.0131905
3.24917	0.0131034
3.25083	0.0130623
3.2525	0.0132893
3.25417	0.0138853
3.25583	0.0136571
3.2575	0.0128497
3.25917	0.0130092
3.26083	0.0130015
3.2625	0.0128664
3.26417	0.0133076
3.26583	0.0129745
3.2675	0.0128973
3.26917	0.0128134
3.27083	0.013035
3.2725	0.0129549
3.27417	0.0129681
3.27583	0.0132614
3.2775	0.0132064
3.27917	0.0132793
3.28083	0.0132492
3.2825	0.0128495
3.28417	0.0135135
3.28583	0.0130153
3.2875	0.0132769
3.28917	0.0132368
3.29083	0.0130009
3.2925	0.0127485
3.29417	0.0125892
3.29583	0.0133919
3.2975	0.0129422
3.29917	0.0130976
3.30083	0.0130567
3.3025	0.0125748
3.30417	0.0130845
3.30583	0.0129779
3.3075	0.0130887
3.30917	0.0125728
3.31083	0.0124912
3.3125	0.0124858
3.31417	0.0127216
3.31583	0.012879
3.3175	0.0127142
3.31917	0.0130554
3.32083	0.0130908
3.3225	0.0127486
3.32417	0.0129245
3.32583	0.0136779
3.3275	0.0126164
3.32917	0.0127721
[truncated: 7,008 more rows]

## Sheet: 25cCont_datapoints_Cont2.csv
Sample 1
Time (min)	Abs
0.000833333	0.0288791
0.0025	0.028264
0.00416667	0.0282312
0.00583333	0.0279566
0.0075	0.0281365
0.00916667	0.0276461
0.0108333	0.0282739
0.0125	0.0283846
0.0141667	0.0279761
0.0158333	0.0281135
0.0175	0.0281466
0.0191667	0.0279864
0.0208333	0.0276321
0.0225	0.0274343
0.0241667	0.0278182
0.0258333	0.0276867
0.0275	0.0275458
0.0291667	0.0274464
0.0308333	0.0275102
0.0325	0.0274663
0.0341667	0.0275626
0.0358333	0.0279291
0.0375	0.0271423
0.0391667	0.0282755
0.0408333	0.0279103
0.0425	0.0282045
0.0441667	0.0274918
0.0458333	0.027869
0.0475	0.0277905
0.0491667	0.027995
0.0508333	0.0270946
0.0525	0.0275275
0.0541667	0.0275546
0.0558333	0.0278095
0.0575	0.0277951
0.0591667	0.0272866
0.0608333	0.0275188
0.0625	0.0281535
0.0641667	0.027382
0.0658333	0.027322
0.0675	0.0277543
0.0691667	0.0283919
0.0708333	0.0270511
0.0725	0.0269178
0.0741667	0.0277048
0.0758333	0.0275364
0.0775	0.0277784
0.0791667	0.0274062
0.0808333	0.0272614
0.0825	0.0274305
0.0841667	0.0272285
0.0858333	0.0271346
0.0875	0.0273892
0.0891667	0.0277411
0.0908333	0.027204
0.0925	0.0274978
0.0941667	0.0275596
0.0958333	0.0271775
0.0975	0.0270554
0.0991667	0.0272318
0.100833	0.0274064
0.1025	0.0268985
0.104167	0.0271591
0.105833	0.0270588
0.1075	0.0272609
0.109167	0.0274407
0.110833	0.0271136
0.1125	0.0269666
0.114167	0.0275978
0.115833	0.0274395
0.1175	0.027482
0.119167	0.0267683
0.120833	0.0271797
0.1225	0.0275727
0.124167	0.0271947
0.125833	0.0272541
0.1275	0.0274792
0.129167	0.0272807
0.130833	0.0269101
0.1325	0.0270094
0.134167	0.0267274
0.135833	0.0275751
0.1375	0.0276256
0.139167	0.027319
0.140833	0.0272781
0.1425	0.0269932
0.144167	0.0269507
0.145833	0.0270555
0.1475	0.027078
0.149167	0.0267273
0.150833	0.0274969
0.1525	0.0270417
0.154167	0.0272811
0.155833	0.0268217
0.1575	0.0272036
0.159167	0.0270971
0.160833	0.0269233
0.1625	0.0266632
0.164167	0.0269773
0.165833	0.0275608
0.1675	0.0273073
0.169167	0.0269848
0.170833	0.0269411
0.1725	0.02765
0.174167	0.0268805
0.175833	0.0277061
0.1775	0.0268593
0.179167	0.0275082
0.180833	0.0277288
0.1825	0.0272673
0.184167	0.0272683
0.185833	0.027427
0.1875	0.0275899
0.189167	0.0275681
0.190833	0.0277145
0.1925	0.0271776
0.194167	0.0273563
0.195833	0.027308
0.1975	0.0272493
0.199167	0.0268863
0.200833	0.0269478
0.2025	0.0268349
0.204167	0.0266917
0.205833	0.0269788
0.2075	0.0273951
0.209167	0.0275994
0.210833	0.027341
0.2125	0.0272564
0.214167	0.027526
0.215833	0.0274063
0.2175	0.0273082
0.219167	0.0269952
0.220833	0.0273134
0.2225	0.0270544
0.224167	0.0271555
0.225833	0.0277064
0.2275	0.0275959
0.229167	0.0271235
0.230833	0.0272254
0.2325	0.0272066
0.234167	0.0272363
0.235833	0.027388
0.2375	0.0272643
0.239167	0.0273121
0.240833	0.0273199
0.2425	0.0276669
0.244167	0.0270961
0.245833	0.0272621
0.2475	0.0277872
0.249167	0.0272981
0.250833	0.0270942
0.2525	0.0267003
0.254167	0.026631
0.255833	0.0267893
0.2575	0.0267877
0.259167	0.0270534
0.260833	0.0268836
0.2625	0.0272117
0.264167	0.0270071
0.265833	0.0269415
0.2675	0.027856
0.269167	0.0275145
0.270833	0.0273831
0.2725	0.027274
0.274167	0.0277665
0.275833	0.026657
0.2775	0.0273415
0.279167	0.0270755
0.280833	0.0264953
0.2825	0.0270767
0.284167	0.0272022
0.285833	0.0269181
0.2875	0.0266812
0.289167	0.0272449
0.290833	0.0273846
0.2925	0.0272692
0.294167	0.0277494
0.295833	0.0270098
0.2975	0.0274186
0.299167	0.0268139
0.300833	0.0269769
0.3025	0.0274872
0.304167	0.0268746
0.305833	0.0272307
0.3075	0.0275349
0.309167	0.0271518
0.310833	0.0276186
0.3125	0.0269811
0.314167	0.026977
0.315833	0.027291
0.3175	0.0277806
0.319167	0.0270977
0.320833	0.0275222
0.3225	0.026913
0.324167	0.0269074
0.325833	0.0267607
0.3275	0.0268994
0.329167	0.0271915
0.330833	0.027437
0.3325	0.0269075
0.334167	0.0273774
0.335833	0.0276439
0.3375	0.0273623
0.339167	0.0273096
0.340833	0.0272953
0.3425	0.0274677
0.344167	0.0273521
0.345833	0.027732
0.3475	0.0268635
0.349167	0.0271547
0.350833	0.0273898
0.3525	0.0277565
0.354167	0.0269633
0.355833	0.0273142
0.3575	0.0272448
0.359167	0.0278559
0.360833	0.0274386
0.3625	0.027564
0.364167	0.0275928
0.365833	0.0275313
0.3675	0.0272329
0.369167	0.0274732
0.370833	0.0271284
0.3725	0.0269125
0.374167	0.027457
0.375833	0.0269711
0.3775	0.0275919
0.379167	0.0273695
0.380833	0.0271626
0.3825	0.027191
0.384167	0.0273347
0.385833	0.0271731
0.3875	0.0274835
0.389167	0.0278284
0.390833	0.0277683
0.3925	0.0281264
0.394167	0.0274014
0.395833	0.027377
0.3975	0.0276301
0.399167	0.0276359
0.400833	0.0275143
0.4025	0.0275267
0.404167	0.0277925
0.405833	0.0269612
0.4075	0.0272699
0.409167	0.0272939
0.410833	0.0277022
0.4125	0.0277581
0.414167	0.0275605
0.415833	0.0268031
0.4175	0.0273895
0.419167	0.0280429
0.420833	0.0273107
0.4225	0.0277681
0.424167	0.0281084
0.425833	0.0272935
0.4275	0.0276813
0.429167	0.0272844
0.430833	0.0276421
0.4325	0.0272188
0.434167	0.0273764
0.435833	0.0272557
0.4375	0.027461
0.439167	0.0274632
0.440833	0.0273815
0.4425	0.0273843
0.444167	0.0274462
0.445833	0.0270756
0.4475	0.0280384
0.449167	0.0273715
0.450833	0.0275848
0.4525	0.0270111
0.454167	0.0279812
0.455833	0.0275094
0.4575	0.0273514
0.459167	0.0276712
0.460833	0.0272551
0.4625	0.0271253
0.464167	0.0279506
0.465833	0.0274426
0.4675	0.0273476
0.469167	0.0274595
0.470833	0.0271337
0.4725	0.0272902
0.474167	0.0269828
0.475833	0.027476
0.4775	0.0273354
0.479167	0.0273386
0.480833	0.0275765
0.4825	0.0279586
0.484167	0.0279533
0.485833	0.0275282
0.4875	0.0277354
0.489167	0.0273598
0.490833	0.0271988
0.4925	0.0267031
0.494167	0.0272075
0.495833	0.0267283
0.4975	0.0273436
0.499167	0.0276861
0.500833	0.0275198
0.5025	0.0274629
0.504167	0.0269476
0.505833	0.0274672
0.5075	0.0272091
0.509167	0.0271681
0.510833	0.0269956
0.5125	0.0268749
0.514167	0.0274112
0.515833	0.0274056
0.5175	0.0272614
0.519167	0.0271524
0.520833	0.027769
0.5225	0.0277902
0.524167	0.0272178
0.525833	0.0275887
0.5275	0.027936
0.529167	0.0276454
0.530833	0.0276317
0.5325	0.0277911
0.534167	0.0273871
0.535833	0.0276519
0.5375	0.0275871
0.539167	0.0273276
0.540833	0.0274249
0.5425	0.0272884
0.544167	0.0272227
0.545833	0.0270358
0.5475	0.0274356
0.549167	0.0271631
0.550833	0.0271234
0.5525	0.0270159
0.554167	0.0269818
0.555833	0.0275891
0.5575	0.0281621
0.559167	0.0278287
0.560833	0.027331
0.5625	0.027569
0.564167	0.0274539
0.565833	0.0273342
0.5675	0.0272103
0.569167	0.0274884
0.570833	0.0271848
0.5725	0.0275993
0.574167	0.0272004
0.575833	0.0277593
0.5775	0.0274343
0.579167	0.027293
0.580833	0.0274866
0.5825	0.0272503
0.584167	0.0276224
0.585833	0.0276699
0.5875	0.0276869
0.589167	0.0276869
0.590833	0.0272222
0.5925	0.02692
0.594167	0.0275883
0.595833	0.0273835
0.5975	0.0272855
0.599167	0.0274053
0.600833	0.027728
0.6025	0.02709
0.604167	0.0269573
0.605833	0.0269417
0.6075	0.0273843
0.609167	0.027064
0.610833	0.0275939
0.6125	0.0268634
0.614167	0.0274134
0.615833	0.0273048
0.6175	0.0274169
0.619167	0.0272821
0.620833	0.0274893
0.6225	0.0275808
0.624167	0.0276329
0.625833	0.0271509
0.6275	0.0277079
0.629167	0.0277303
0.630833	0.0277449
0.6325	0.0269306
0.634167	0.0269245
0.635833	0.0274738
0.6375	0.0271236
0.639167	0.0276679
0.640833	0.027168
0.6425	0.0272058
0.644167	0.0274301
0.645833	0.0271757
0.6475	0.0274028
0.649167	0.0270398
0.650833	0.0273612
0.6525	0.0272247
0.654167	0.0278761
0.655833	0.0274469
0.6575	0.0274448
0.659167	0.0272781
0.660833	0.0273023
0.6625	0.0274219
0.664167	0.0273828
0.665833	0.0276512
0.6675	0.0278153
0.669167	0.0271426
0.670833	0.0282729
0.6725	0.0273078
0.674167	0.0274497
0.675833	0.027281
0.6775	0.0278403
0.679167	0.0273721
0.680833	0.0268525
0.6825	0.0271161
0.684167	0.0273796
0.685833	0.0274474
0.6875	0.0274621
0.689167	0.0276019
0.690833	0.0274391
0.6925	0.0270914
0.694167	0.0273212
0.695833	0.0275671
0.6975	0.0271884
0.699167	0.0272421
0.700833	0.0275821
0.7025	0.0273325
0.704167	0.0272948
0.705833	0.0272547
0.7075	0.0277696
0.709167	0.027251
0.710833	0.0273263
0.7125	0.0271129
0.714167	0.0271531
0.715833	0.0269877
0.7175	0.0274459
0.719167	0.0268542
0.720833	0.0272976
0.7225	0.0273833
0.724167	0.0270369
0.725833	0.027612
0.7275	0.0269381
0.729167	0.0272369
0.730833	0.0270548
0.7325	0.0273649
0.734167	0.0269504
0.735833	0.0273638
0.7375	0.0273933
0.739167	0.0272086
0.740833	0.0269364
0.7425	0.027751
0.744167	0.0267767
0.745833	0.027051
0.7475	0.0274782
0.749167	0.0273267
0.750833	0.027504
0.7525	0.0275939
0.754167	0.0275191
0.755833	0.0271662
0.7575	0.0276313
0.759167	0.0272098
0.760833	0.0273948
0.7625	0.0276142
0.764167	0.0277611
0.765833	0.0271281
0.7675	0.0272477
0.769167	0.027419
0.770833	0.0274917
0.7725	0.02707
0.774167	0.0275273
0.775833	0.027343
0.7775	0.0272074
0.779167	0.0276162
0.780833	0.0273094
0.7825	0.0274475
0.784167	0.027836
0.785833	0.0271875
0.7875	0.0279141
0.789167	0.0277034
0.790833	0.0273755
0.7925	0.0276136
0.794167	0.0271289
0.795833	0.0270071
0.7975	0.0276752
0.799167	0.0277106
0.800833	0.027892
0.8025	0.0274878
0.804167	0.0277166
0.805833	0.0272432
0.8075	0.0273361
0.809167	0.0275217
0.810833	0.0275966
0.8125	0.0273592
0.814167	0.027839
0.815833	0.0271536
0.8175	0.0274283
0.819167	0.0276162
0.820833	0.027403
0.8225	0.0275533
0.824167	0.0274642
0.825833	0.0268879
0.8275	0.0270893
0.829167	0.0271101
0.830833	0.0273429
0.8325	0.0271109
0.834167	0.0272419
0.835833	0.0272398
0.8375	0.0275238
0.839167	0.0274002
0.840833	0.0277665
0.8425	0.0269903
0.844167	0.0272268
0.845833	0.0274234
0.8475	0.027585
0.849167	0.0271503
0.850833	0.0274237
0.8525	0.0274812
0.854167	0.0273331
0.855833	0.0276233
0.8575	0.0274887
0.859167	0.0278458
0.860833	0.027908
0.8625	0.0274457
0.864167	0.0272688
0.865833	0.0271737
0.8675	0.0273297
0.869167	0.0270807
0.870833	0.0273125
0.8725	0.0273855
0.874167	0.0270986
0.875833	0.0270218
0.8775	0.0273837
0.879167	0.0273442
0.880833	0.0277024
0.8825	0.0278488
0.884167	0.0276691
0.885833	0.0274042
0.8875	0.0274045
0.889167	0.0270751
0.890833	0.0273527
0.8925	0.0275494
0.894167	0.0278167
0.895833	0.0271832
0.8975	0.0275681
0.899167	0.0276339
0.900833	0.0272513
0.9025	0.0274445
0.904167	0.0270697
0.905833	0.0276528
0.9075	0.0271867
0.909167	0.0272279
0.910833	0.0272924
0.9125	0.0276367
0.914167	0.0267433
0.915833	0.0276701
0.9175	0.027593
0.919167	0.0280574
0.920833	0.0274929
0.9225	0.026939
0.924167	0.0277928
0.925833	0.0277125
0.9275	0.0272678
0.929167	0.0275434
0.930833	0.0276691
0.9325	0.0276207
0.934167	0.0274522
0.935833	0.0275444
0.9375	0.0275472
0.939167	0.0274246
0.940833	0.0273252
0.9425	0.0274401
0.944167	0.0269027
0.945833	0.0272147
0.9475	0.0274941
0.949167	0.0275666
0.950833	0.027139
0.9525	0.0282694
0.954167	0.0277469
0.955833	0.027742
0.9575	0.0273334
0.959167	0.0275894
0.960833	0.0273065
0.9625	0.0273015
0.964167	0.0270179
0.965833	0.027202
0.9675	0.0275222
0.969167	0.0273483
0.970833	0.0278284
0.9725	0.0277511
0.974167	0.0273485
0.975833	0.0275136
0.9775	0.027069
0.979167	0.0271907
0.980833	0.0275289
0.9825	0.0271729
0.984167	0.0276148
0.985833	0.027051
0.9875	0.027507
0.989167	0.0272451
0.990833	0.0275022
0.9925	0.0272337
0.994167	0.0273155
0.995833	0.0273407
0.9975	0.0275765
0.999167	0.0275649
1.00083	0.0275973
1.0025	0.0269271
1.00417	0.0272479
1.00583	0.0271455
1.0075	0.0271997
1.00917	0.0275512
1.01083	0.0272929
1.0125	0.0274717
1.01417	0.0272284
1.01583	0.0271623
1.0175	0.0272167
1.01917	0.0275065
1.02083	0.0271536
1.0225	0.0274186
1.02417	0.0276227
1.02583	0.0279515
1.0275	0.0282777
1.02917	0.0273345
1.03083	0.0275274
1.0325	0.0276856
1.03417	0.0276236
1.03583	0.0274335
1.0375	0.0275923
1.03917	0.0273103
1.04083	0.0273369
1.0425	0.0269773
1.04417	0.0270554
1.04583	0.026884
1.0475	0.0269019
1.04917	0.0271435
1.05083	0.0277259
1.0525	0.0276559
1.05417	0.0272383
1.05583	0.0269239
1.0575	0.0272759
1.05917	0.0272377
1.06083	0.027526
1.0625	0.0272414
1.06417	0.0279872
1.06583	0.0273908
1.0675	0.0276481
1.06917	0.0273049
1.07083	0.0266399
1.0725	0.0276864
1.07417	0.0272756
1.07583	0.0269096
1.0775	0.0273044
1.07917	0.0272295
1.08083	0.0272581
1.0825	0.0272916
1.08417	0.0274291
1.08583	0.0270525
1.0875	0.0271664
1.08917	0.0273943
1.09083	0.0271174
1.0925	0.0273365
1.09417	0.027296
1.09583	0.02735
1.0975	0.0276022
1.09917	0.0275734
1.10083	0.027717
1.1025	0.0269197
1.10417	0.0278852
1.10583	0.0271139
1.1075	0.0275215
1.10917	0.0275024
1.11083	0.0273516
1.1125	0.0270867
1.11417	0.0276825
1.11583	0.0272198
1.1175	0.0274501
1.11917	0.0275151
1.12083	0.0279635
1.1225	0.0273049
1.12417	0.0273909
1.12583	0.0271718
1.1275	0.0276197
1.12917	0.0272516
1.13083	0.026506
1.1325	0.0275543
1.13417	0.0276186
1.13583	0.027392
1.1375	0.0274969
1.13917	0.026974
1.14083	0.0275817
1.1425	0.0272399
1.14417	0.0271698
1.14583	0.0275808
1.1475	0.0272083
1.14917	0.0272749
1.15083	0.0272444
1.1525	0.0273388
1.15417	0.027258
1.15583	0.0271752
1.1575	0.0275479
1.15917	0.0276897
1.16083	0.0272924
1.1625	0.0276856
1.16417	0.0270961
1.16583	0.0276232
1.1675	0.0271125
1.16917	0.0274075
1.17083	0.0273967
1.1725	0.0277404
1.17417	0.0272962
1.17583	0.0274765
1.1775	0.0274676
1.17917	0.0270656
1.18083	0.0274779
1.1825	0.027359
1.18417	0.0273524
1.18583	0.0272566
1.1875	0.0268435
1.18917	0.0272607
1.19083	0.0272528
1.1925	0.0279926
1.19417	0.0274749
1.19583	0.0273807
1.1975	0.0276165
1.19917	0.0273017
1.20083	0.0272141
1.2025	0.0276358
1.20417	0.0277266
1.20583	0.0270347
1.2075	0.0274195
1.20917	0.027437
1.21083	0.0275932
1.2125	0.0277272
1.21417	0.0277666
1.21583	0.0270801
1.2175	0.0272996
1.21917	0.0274961
1.22083	0.0276198
1.2225	0.0270973
1.22417	0.0272335
1.22583	0.0275161
1.2275	0.027353
1.22917	0.0274688
1.23083	0.0273834
1.2325	0.0270763
1.23417	0.0273682
1.23583	0.0274457
1.2375	0.0277154
1.23917	0.0271016
1.24083	0.02806
1.2425	0.0281898
1.24417	0.0279502
1.24583	0.0272871
1.2475	0.0271553
1.24917	0.0276231
1.25083	0.0272524
1.2525	0.027385
1.25417	0.0278061
1.25583	0.0274935
1.2575	0.0273094
1.25917	0.0274257
1.26083	0.0277084
1.2625	0.0275747
1.26417	0.0269549
1.26583	0.0276022
1.2675	0.0269593
1.26917	0.0274862
1.27083	0.0273237
1.2725	0.0268553
1.27417	0.0274476
1.27583	0.0278079
1.2775	0.027411
1.27917	0.0270756
1.28083	0.0275339
1.2825	0.02717
1.28417	0.027419
1.28583	0.027784
1.2875	0.0278815
1.28917	0.0273967
1.29083	0.0279003
1.2925	0.0276576
1.29417	0.02778
1.29583	0.0274739
1.2975	0.0277364
1.29917	0.0277502
1.30083	0.027693
1.3025	0.0273184
1.30417	0.0273413
1.30583	0.0271413
1.3075	0.0278734
1.30917	0.027265
1.31083	0.0274046
1.3125	0.0275248
1.31417	0.0268525
1.31583	0.0275506
1.3175	0.0275484
1.31917	0.0274329
1.32083	0.027468
1.3225	0.0269917
1.32417	0.0267543
1.32583	0.0273475
1.3275	0.0273531
1.32917	0.0275454
1.33083	0.0272688
1.3325	0.0274166
1.33417	0.0272371
1.33583	0.0272268
1.3375	0.0272239
1.33917	0.0275429
1.34083	0.0274696
1.3425	0.0275108
1.34417	0.0270733
1.34583	0.0274935
1.3475	0.027436
1.34917	0.0276563
1.35083	0.0280957
1.3525	0.0277634
1.35417	0.0274319
1.35583	0.0271855
1.3575	0.0271306
1.35917	0.0272273
1.36083	0.0274331
1.3625	0.027336
1.36417	0.0268567
1.36583	0.0273772
1.3675	0.0272068
1.36917	0.0275872
1.37083	0.0271962
1.3725	0.0276123
1.37417	0.0273824
1.37583	0.0278991
1.3775	0.0275275
1.37917	0.0275667
1.38083	0.0273693
1.3825	0.0274198
1.38417	0.0272683
1.38583	0.0271718
1.3875	0.0271432
1.38917	0.0272436
1.39083	0.0273188
1.3925	0.0279182
1.39417	0.0276621
1.39583	0.0270415
1.3975	0.0276269
1.39917	0.0275826
1.40083	0.0272528
1.4025	0.0275055
1.40417	0.0271867
1.40583	0.0270787
1.4075	0.0274276
1.40917	0.0270315
1.41083	0.0273012
1.4125	0.027086
1.41417	0.0276516
1.41583	0.0275691
1.4175	0.0275877
1.41917	0.0274171
1.42083	0.0277615
1.4225	0.0280434
1.42417	0.0284516
1.42583	0.0277046
1.4275	0.0278049
1.42917	0.0276562
1.43083	0.0274688
1.4325	0.0273868
1.43417	0.0274254
1.43583	0.0275041
1.4375	0.0275938
1.43917	0.0273045
1.44083	0.0269467
1.4425	0.0274167
1.44417	0.0273155
1.44583	0.0274375
1.4475	0.027527
1.44917	0.0274828
1.45083	0.027685
1.4525	0.0271442
1.45417	0.0275935
1.45583	0.027038
1.4575	0.0270775
1.45917	0.0274624
1.46083	0.0274568
1.4625	0.0274677
1.46417	0.027662
1.46583	0.0277497
1.4675	0.0276257
1.46917	0.0273526
1.47083	0.0278011
1.4725	0.0275349
1.47417	0.0276643
1.47583	0.0273433
1.4775	0.0275313
1.47917	0.0277891
1.48083	0.0278325
1.4825	0.0275763
1.48417	0.0279588
1.48583	0.0275366
1.4875	0.0275111
1.48917	0.0274706
1.49083	0.0276429
1.4925	0.0275661
1.49417	0.0274445
1.49583	0.0275825
1.4975	0.0276641
1.49917	0.0272339
1.50083	0.0275647
1.5025	0.0277307
1.50417	0.0273598
1.50583	0.0272843
1.5075	0.0276298
1.50917	0.0272188
1.51083	0.0276149
1.5125	0.0275596
1.51417	0.0271792
1.51583	0.0273479
1.5175	0.0273242
1.51917	0.0276916
1.52083	0.0276563
1.5225	0.0275468
1.52417	0.0275081
1.52583	0.0274377
1.5275	0.0278525
1.52917	0.027767
1.53083	0.0278507
1.5325	0.0278441
1.53417	0.0276383
1.53583	0.0271034
1.5375	0.0275696
1.53917	0.0270945
1.54083	0.0269791
1.5425	0.0274194
1.54417	0.0277542
1.54583	0.0273811
1.5475	0.0270599
1.54917	0.0270785
1.55083	0.0272734
1.5525	0.0279905
1.55417	0.0277882
1.55583	0.0274691
1.5575	0.0280426
1.55917	0.027988
1.56083	0.0277609
1.5625	0.0279453
1.56417	0.0273967
1.56583	0.0273512
1.5675	0.0279335
1.56917	0.0279175
1.57083	0.0276564
1.5725	0.0279846
1.57417	0.0280296
1.57583	0.0277896
1.5775	0.0275953
1.57917	0.0277341
1.58083	0.0277425
1.5825	0.0273725
1.58417	0.0274607
1.58583	0.0273887
1.5875	0.0271476
1.58917	0.0272317
1.59083	0.0273545
1.5925	0.027776
1.59417	0.0271912
1.59583	0.0275715
1.5975	0.0274042
1.59917	0.0277362
1.60083	0.0274263
1.6025	0.0276506
1.60417	0.0280163
1.60583	0.0274275
1.6075	0.0273346
1.60917	0.0274619
1.61083	0.0280219
1.6125	0.0273219
1.61417	0.0276248
1.61583	0.0277189
1.6175	0.0271729
1.61917	0.0270654
1.62083	0.027821
1.6225	0.0277058
1.62417	0.0272278
1.62583	0.0269753
1.6275	0.0274678
1.62917	0.0271725
1.63083	0.0270738
1.6325	0.0275377
1.63417	0.0275742
1.63583	0.0274762
1.6375	0.0274924
1.63917	0.0275887
1.64083	0.0275445
1.6425	0.0278193
1.64417	0.0273819
1.64583	0.0276598
1.6475	0.0267019
1.64917	0.0276236
1.65083	0.0277128
1.6525	0.027041
1.65417	0.0272275
1.65583	0.0274152
1.6575	0.0274612
1.65917	0.0272747
1.66083	0.0274178
1.6625	0.0271731
1.66417	0.0274454
1.66583	0.027144
1.6675	0.0273715
1.66917	0.0273425
1.67083	0.0275574
1.6725	0.0269031
1.67417	0.0277847
1.67583	0.0272485
1.6775	0.0277751
1.67917	0.0275987
1.68083	0.0269916
1.6825	0.0275464
1.68417	0.0278742
1.68583	0.0272564
1.6875	0.0276983
1.68917	0.0272097
1.69083	0.0273741
1.6925	0.0272185
1.69417	0.0274403
1.69583	0.0276245
1.6975	0.0272074
1.69917	0.0272087
1.70083	0.0273523
1.7025	0.0275336
1.70417	0.0273241
1.70583	0.0273783
1.7075	0.027505
1.70917	0.0277855
1.71083	0.0276306
1.7125	0.0280266
1.71417	0.0280351
1.71583	0.0273315
1.7175	0.0275116
1.71917	0.0275869
1.72083	0.0270939
1.7225	0.0272619
1.72417	0.0272281
1.72583	0.0274476
1.7275	0.0277903
1.72917	0.0273905
1.73083	0.0276738
1.7325	0.02792
1.73417	0.0277742
1.73583	0.0275896
1.7375	0.0278981
1.73917	0.027753
1.74083	0.0271529
1.7425	0.0276355
1.74417	0.0278478
1.74583	0.0274502
1.7475	0.0276586
1.74917	0.027581
1.75083	0.0277098
1.7525	0.0277241
1.75417	0.027532
1.75583	0.0273041
1.7575	0.0278142
1.75917	0.0273801
1.76083	0.0272712
1.7625	0.0277202
1.76417	0.0274839
1.76583	0.027329
1.7675	0.0277686
1.76917	0.0272544
1.77083	0.0271224
1.7725	0.0277583
1.77417	0.0273227
1.77583	0.0272488
1.7775	0.0276064
1.77917	0.0269029
1.78083	0.0270393
1.7825	0.0278446
1.78417	0.0276815
1.78583	0.0274083
1.7875	0.0274159
1.78917	0.0274245
1.79083	0.0281708
1.7925	0.0282157
1.79417	0.0276354
1.79583	0.02755
1.7975	0.027294
1.79917	0.0277257
1.80083	0.0274786
1.8025	0.0271578
1.80417	0.0276707
1.80583	0.0275563
1.8075	0.0274911
1.80917	0.0273606
1.81083	0.0276144
1.8125	0.0276155
1.81417	0.0276101
1.81583	0.0274977
1.8175	0.0275089
1.81917	0.0273563
1.82083	0.0278308
1.8225	0.0280779
1.82417	0.0276601
1.82583	0.0278867
1.8275	0.0278318
1.82917	0.0273758
1.83083	0.0275875
1.8325	0.0276041
1.83417	0.027159
1.83583	0.0273294
1.8375	0.0277394
1.83917	0.0270193
1.84083	0.0273604
1.8425	0.0271965
1.84417	0.0279341
1.84583	0.0279069
1.8475	0.0275426
1.84917	0.0276664
1.85083	0.027256
1.8525	0.027094
1.85417	0.0271065
1.85583	0.0274164
1.8575	0.0277876
1.85917	0.0273416
1.86083	0.0276154
1.8625	0.0278489
1.86417	0.0270173
1.86583	0.0270745
1.8675	0.0281625
1.86917	0.0276157
1.87083	0.0281041
1.8725	0.0279889
1.87417	0.0271739
1.87583	0.0273934
1.8775	0.0276747
1.87917	0.0268643
1.88083	0.0274423
1.8825	0.0270711
1.88417	0.0275488
1.88583	0.027259
1.8875	0.0275338
1.88917	0.0268266
1.89083	0.0276744
1.8925	0.02734
1.89417	0.0274521
1.89583	0.0271136
1.8975	0.0272636
1.89917	0.0277526
1.90083	0.0272053
1.9025	0.0272755
1.90417	0.0275881
1.90583	0.0275723
1.9075	0.0274717
1.90917	0.0270022
1.91083	0.0274469
1.9125	0.0269986
1.91417	0.0275524
1.91583	0.0276449
1.9175	0.0278291
1.91917	0.0276685
1.92083	0.0280453
1.9225	0.0272845
1.92417	0.027788
1.92583	0.0273748
1.9275	0.0273197
1.92917	0.0272778
1.93083	0.0280004
1.9325	0.0275802
1.93417	0.027591
1.93583	0.0275044
1.9375	0.0263865
1.93917	0.02736
1.94083	0.0276451
1.9425	0.0278838
1.94417	0.0272056
1.94583	0.0276014
1.9475	0.0277265
1.94917	0.027094
1.95083	0.0272392
1.9525	0.0271898
1.95417	0.0270239
1.95583	0.0270851
1.9575	0.0273151
1.95917	0.0274786
1.96083	0.0276333
1.9625	0.027589
1.96417	0.0275962
1.96583	0.0278533
1.9675	0.0275997
1.96917	0.0276828
1.97083	0.0279575
1.9725	0.0272103
1.97417	0.027153
1.97583	0.0277489
1.9775	0.027294
1.97917	0.0272639
1.98083	0.0276702
1.9825	0.0273285
1.98417	0.0277678
1.98583	0.0269265
1.9875	0.0274192
1.98917	0.0276077
1.99083	0.0275389
1.9925	0.027206
1.99417	0.0276784
1.99583	0.02782
1.9975	0.0272884
1.99917	0.0280148
2.00083	0.0278138
2.0025	0.0278358
2.00417	0.0278466
2.00583	0.027262
2.0075	0.0278699
2.00917	0.0273973
2.01083	0.0280868
2.0125	0.0277638
2.01417	0.0275017
2.01583	0.0273247
2.0175	0.0271926
2.01917	0.027346
2.02083	0.0276866
2.0225	0.0279351
2.02417	0.0276522
2.02583	0.0274188
2.0275	0.0272324
2.02917	0.0274873
2.03083	0.0269579
2.0325	0.0272773
2.03417	0.0277058
2.03583	0.0277126
2.0375	0.027547
2.03917	0.0274964
2.04083	0.0275883
2.0425	0.0275196
2.04417	0.0269865
2.04583	0.0274665
2.0475	0.0280369
2.04917	0.0282198
2.05083	0.0273968
2.0525	0.0270189
2.05417	0.0274325
2.05583	0.0280991
2.0575	0.0274807
2.05917	0.0281785
2.06083	0.0276198
2.0625	0.0273579
2.06417	0.0275471
2.06583	0.0269417
2.0675	0.0278507
2.06917	0.0274743
2.07083	0.0276358
2.0725	0.0275397
2.07417	0.0284638
2.07583	0.0276773
2.0775	0.0276853
2.07917	0.028008
2.08083	0.0276776
2.0825	0.027619
2.08417	0.0270858
2.08583	0.0274919
2.0875	0.0277091
2.08917	0.0278834
2.09083	0.0271637
2.0925	0.0273722
2.09417	0.0276034
2.09583	0.0276649
2.0975	0.0285487
2.09917	0.0274682
2.10083	0.0272658
2.1025	0.028224
2.10417	0.0278593
2.10583	0.0275776
2.1075	0.0275537
2.10917	0.027493
2.11083	0.0279611
2.1125	0.0279237
2.11417	0.0279976
2.11583	0.0280531
2.1175	0.0276207
2.11917	0.02721
2.12083	0.0272654
2.1225	0.0275466
2.12417	0.0271727
2.12583	0.0276065
2.1275	0.0270262
2.12917	0.0270838
2.13083	0.0277007
2.1325	0.0274728
2.13417	0.0274462
2.13583	0.0275436
2.1375	0.0273775
2.13917	0.0274775
2.14083	0.0274679
2.1425	0.0267433
2.14417	0.0276294
2.14583	0.0274936
2.1475	0.0281213
2.14917	0.0273138
2.15083	0.0278287
2.1525	0.0277811
2.15417	0.0271874
2.15583	0.0280124
2.1575	0.0275631
2.15917	0.0272805
2.16083	0.0272176
2.1625	0.0274135
2.16417	0.0268801
2.16583	0.0271559
2.1675	0.0278198
2.16917	0.0274526
2.17083	0.0275156
2.1725	0.0280417
2.17417	0.0272048
2.17583	0.0274831
2.1775	0.0274516
2.17917	0.0281422
2.18083	0.0276157
2.1825	0.0281026
2.18417	0.027409
2.18583	0.0277627
2.1875	0.0269063
2.18917	0.0271459
2.19083	0.0273688
2.1925	0.0277981
2.19417	0.0278712
2.19583	0.0272287
2.1975	0.028034
2.19917	0.0274125
2.20083	0.0276701
2.2025	0.0278118
2.20417	0.0273769
2.20583	0.0277784
2.2075	0.0277534
2.20917	0.0274566
2.21083	0.0271786
2.2125	0.0275726
2.21417	0.0273431
2.21583	0.0279305
2.2175	0.027869
2.21917	0.0278278
2.22083	0.027634
2.2225	0.0275872
2.22417	0.0277739
2.22583	0.027823
2.2275	0.0276345
2.22917	0.0275399
2.23083	0.0278443
2.2325	0.0278156
2.23417	0.0276824
2.23583	0.0277428
2.2375	0.0270664
2.23917	0.0272574
2.24083	0.0277935
2.2425	0.0278023
2.24417	0.0273602
2.24583	0.0278501
2.2475	0.0274704
2.24917	0.0278354
2.25083	0.0273499
2.2525	0.0275332
2.25417	0.0273147
2.25583	0.0272749
2.2575	0.0271493
2.25917	0.0268298
2.26083	0.0278425
2.2625	0.0276925
2.26417	0.0276651
2.26583	0.0281194
2.2675	0.0279564
2.26917	0.0273739
2.27083	0.0278887
2.2725	0.0281218
2.27417	0.0281496
2.27583	0.0275045
2.2775	0.0275488
2.27917	0.0277524
2.28083	0.0279218
2.2825	0.0280645
2.28417	0.0272415
2.28583	0.0275458
2.2875	0.0274265
2.28917	0.0279466
2.29083	0.0275258
2.2925	0.0276672
2.29417	0.0275341
2.29583	0.027912
2.2975	0.0280239
2.29917	0.0277871
2.30083	0.0275812
2.3025	0.0276152
2.30417	0.0274544
2.30583	0.027486
2.3075	0.0279441
2.30917	0.027567
2.31083	0.0272283
2.3125	0.027367
2.31417	0.0271278
2.31583	0.0277308
2.3175	0.0276349
2.31917	0.0275925
2.32083	0.0277044
2.3225	0.0275487
2.32417	0.0278278
2.32583	0.0279874
2.3275	0.0276799
2.32917	0.0281155
2.33083	0.0274338
2.3325	0.0278408
2.33417	0.0274309
2.33583	0.0273082
2.3375	0.0279252
2.33917	0.0272419
2.34083	0.0273964
2.3425	0.0270056
2.34417	0.0270889
2.34583	0.0277183
2.3475	0.0278288
2.34917	0.0276722
2.35083	0.0279512
2.3525	0.0276314
2.35417	0.0272342
2.35583	0.0273831
2.3575	0.0274969
2.35917	0.0274894
2.36083	0.0275492
2.3625	0.0278438
2.36417	0.0279571
2.36583	0.0275655
2.3675	0.0274809
2.36917	0.0281677
2.37083	0.0272247
2.3725	0.0277649
2.37417	0.0278878
2.37583	0.0276327
2.3775	0.0276767
2.37917	0.0275041
2.38083	0.0271166
2.3825	0.0273171
2.38417	0.0274575
2.38583	0.0271177
2.3875	0.0270747
2.38917	0.0277981
2.39083	0.0272502
2.3925	0.0271916
2.39417	0.0273878
2.39583	0.0273705
2.3975	0.0274434
2.39917	0.0275525
2.40083	0.0270271
2.4025	0.027126
2.40417	0.0278902
2.40583	0.027761
2.4075	0.0275861
2.40917	0.0273581
2.41083	0.0273906
2.4125	0.0275309
2.41417	0.0275604
2.41583	0.0273646
2.4175	0.0274297
2.41917	0.0277823
2.42083	0.0268909
2.4225	0.0271085
2.42417	0.0273748
2.42583	0.027492
2.4275	0.0272918
2.42917	0.02727
2.43083	0.0275707
2.4325	0.0278363
2.43417	0.0280601
2.43583	0.0276422
2.4375	0.0272175
2.43917	0.0273137
2.44083	0.0274794
2.4425	0.0274263
2.44417	0.0274948
2.44583	0.0272224
2.4475	0.0273239
2.44917	0.0278765
2.45083	0.0277027
2.4525	0.0279599
2.45417	0.0275397
2.45583	0.0274896
2.4575	0.0273947
2.45917	0.0272857
2.46083	0.0274854
2.4625	0.0275212
2.46417	0.027172
2.46583	0.0272608
2.4675	0.0275958
2.46917	0.0272614
2.47083	0.0278855
2.4725	0.0279205
2.47417	0.027231
2.47583	0.027543
2.4775	0.0278815
2.47917	0.027494
2.48083	0.0272096
2.4825	0.0275657
2.48417	0.0273799
2.48583	0.0274929
2.4875	0.0276386
2.48917	0.0272669
2.49083	0.0276382
2.4925	0.0272576
2.49417	0.0273304
2.49583	0.0273764
2.4975	0.0277978
2.49917	0.0279151
2.50083	0.0276218
2.5025	0.0274189
2.50417	0.0279774
2.50583	0.0277974
2.5075	0.0279889
2.50917	0.0279852
2.51083	0.027868
2.5125	0.0282297
2.51417	0.027659
2.51583	0.0276511
2.5175	0.0275409
2.51917	0.0276487
2.52083	0.0279949
2.5225	0.027663
2.52417	0.0270137
2.52583	0.0273747
2.5275	0.0278908
2.52917	0.0274142
2.53083	0.0275811
2.5325	0.0275901
2.53417	0.0276053
2.53583	0.0273748
2.5375	0.0276114
2.53917	0.0273246
2.54083	0.0276882
2.5425	0.0281321
2.54417	0.0279546
2.54583	0.0276344
2.5475	0.0274489
2.54917	0.0277311
2.55083	0.028247
2.5525	0.0275055
2.55417	0.0276046
2.55583	0.0276195
2.5575	0.0271252
2.55917	0.0274915
2.56083	0.0279053
2.5625	0.0276599
2.56417	0.0276779
2.56583	0.0267605
2.5675	0.027827
2.56917	0.0276041
2.57083	0.0278481
2.5725	0.027435
2.57417	0.02788
2.57583	0.0275797
2.5775	0.0273927
2.57917	0.0274997
2.58083	0.0280062
2.5825	0.0275716
2.58417	0.0272523
2.58583	0.027453
2.5875	0.0273997
2.58917	0.0280274
2.59083	0.0278189
2.5925	0.0270628
2.59417	0.0275167
2.59583	0.0273468
2.5975	0.0273546
2.59917	0.0274171
2.60083	0.0277954
2.6025	0.0275031
2.60417	0.0279951
2.60583	0.0273951
2.6075	0.0276048
2.60917	0.0277469
2.61083	0.027088
2.6125	0.0271666
2.61417	0.0271546
2.61583	0.0276656
2.6175	0.0277315
2.61917	0.0270367
2.62083	0.0275071
2.6225	0.0274076
2.62417	0.0276504
2.62583	0.0275645
2.6275	0.0275859
2.62917	0.027592
2.63083	0.0275498
2.6325	0.0275756
2.63417	0.027175
2.63583	0.0271728
2.6375	0.0274018
2.63917	0.0279173
2.64083	0.0274447
2.6425	0.0274955
2.64417	0.0273783
2.64583	0.0280255
2.6475	0.0276876
2.64917	0.0277324
2.65083	0.0278177
2.6525	0.0276003
2.65417	0.0275548
2.65583	0.02732
2.6575	0.0278274
2.65917	0.0276827
2.66083	0.027094
2.6625	0.0274166
2.66417	0.0279301
2.66583	0.0277726
2.6675	0.0274125
2.66917	0.0275175
2.67083	0.0272381
2.6725	0.0276342
2.67417	0.0277516
2.67583	0.0274369
2.6775	0.027585
2.67917	0.0272915
2.68083	0.0279571
2.6825	0.0276367
2.68417	0.0275307
2.68583	0.028013
2.6875	0.0274285
2.68917	0.027288
2.69083	0.0274034
2.6925	0.0276124
2.69417	0.027854
2.69583	0.0276557
2.6975	0.0275783
2.69917	0.0276125
2.70083	0.0275741
2.7025	0.0273602
2.70417	0.0270061
2.70583	0.0275382
2.7075	0.027509
2.70917	0.02772
2.71083	0.0271484
2.7125	0.0275048
2.71417	0.027507
2.71583	0.0277114
2.7175	0.0270361
2.71917	0.0271962
2.72083	0.0274516
2.7225	0.0270247
2.72417	0.0279063
2.72583	0.0270844
2.7275	0.0277282
2.72917	0.0277648
2.73083	0.0277279
2.7325	0.0278373
2.73417	0.0281643
2.73583	0.0278569
2.7375	0.0274745
2.73917	0.0277097
2.74083	0.0269293
2.7425	0.0274576
2.74417	0.0280213
2.74583	0.0274527
2.7475	0.0275146
2.74917	0.027285
2.75083	0.0275907
2.7525	0.0272706
2.75417	0.0280344
2.75583	0.0272196
2.7575	0.027193
2.75917	0.0278682
2.76083	0.0277875
2.7625	0.0277442
2.76417	0.0272439
2.76583	0.0278448
2.7675	0.0275288
2.76917	0.0277501
2.77083	0.0275081
2.7725	0.0278295
2.77417	0.0275564
2.77583	0.0277635
2.7775	0.0275921
2.77917	0.027324
2.78083	0.0276243
2.7825	0.0277058
2.78417	0.0278241
2.78583	0.0274351
2.7875	0.027834
2.78917	0.0273188
2.79083	0.0277287
2.7925	0.0276271
2.79417	0.0275464
2.79583	0.0276506
2.7975	0.0277685
2.79917	0.0274616
2.80083	0.0274166
2.8025	0.0276704
2.80417	0.0269
2.80583	0.0273334
2.8075	0.0273355
2.80917	0.0279338
2.81083	0.0277043
2.8125	0.0271918
2.81417	0.0269867
2.81583	0.0274497
2.8175	0.0273127
2.81917	0.027126
2.82083	0.0273261
2.8225	0.0274915
2.82417	0.0274529
2.82583	0.0270952
2.8275	0.0277685
2.82917	0.0275743
2.83083	0.02781
2.8325	0.0280527
2.83417	0.0277694
2.83583	0.0274375
2.8375	0.0278641
2.83917	0.0271597
2.84083	0.0271311
2.8425	0.0272414
2.84417	0.027809
2.84583	0.0272654
2.8475	0.0275581
2.84917	0.0268159
2.85083	0.027661
2.8525	0.0276464
2.85417	0.0274715
2.85583	0.0276702
2.8575	0.0274619
2.85917	0.0276988
2.86083	0.0274045
2.8625	0.0276583
2.86417	0.0270237
2.86583	0.0272162
2.8675	0.0274947
2.86917	0.0275401
2.87083	0.0278536
2.8725	0.0275448
2.87417	0.0279685
2.87583	0.0277261
2.8775	0.0274779
2.87917	0.0280525
2.88083	0.0280229
2.8825	0.0277531
2.88417	0.0274255
2.88583	0.0272897
2.8875	0.0276855
2.88917	0.0271443
2.89083	0.0276373
2.8925	0.0277806
2.89417	0.0277821
2.89583	0.0267744
2.8975	0.0275913
2.89917	0.0273773
2.90083	0.0277558
2.9025	0.0277896
2.90417	0.0274139
2.90583	0.0275635
2.9075	0.0275402
2.90917	0.0275287
2.91083	0.0272601
2.9125	0.0277101
2.91417	0.0273645
2.91583	0.0278562
2.9175	0.0275723
2.91917	0.0274902
2.92083	0.0276591
2.9225	0.0274117
2.92417	0.0274933
2.92583	0.0271893
2.9275	0.0272388
2.92917	0.0273119
2.93083	0.0276076
2.9325	0.0275176
2.93417	0.0275655
2.93583	0.0275234
2.9375	0.027662
2.93917	0.0276907
2.94083	0.0277431
2.9425	0.0273034
2.94417	0.0278251
2.94583	0.0281086
2.9475	0.0272128
2.94917	0.0275521
2.95083	0.0271323
2.9525	0.0274819
2.95417	0.0278095
2.95583	0.0274999
2.9575	0.0272818
2.95917	0.0276604
2.96083	0.0273007
2.9625	0.0274335
2.96417	0.0271688
2.96583	0.0270493
2.9675	0.0278343
2.96917	0.0272571
2.97083	0.0279995
2.9725	0.0270594
2.97417	0.0276616
2.97583	0.0276886
2.9775	0.0275844
2.97917	0.0276568
2.98083	0.0274387
2.9825	0.0274141
2.98417	0.0273113
2.98583	0.0272887
2.9875	0.0271296
2.98917	0.0276041
2.99083	0.0276357
2.9925	0.0279469
2.99417	0.0277496
2.99583	0.0273935
2.9975	0.027703
2.99917	0.0276458
3.00083	0.0275409
3.0025	0.0280919
3.00417	0.0272851
3.00583	0.0279085
3.0075	0.0277132
3.00917	0.0277061
3.01083	0.0276197
3.0125	0.0278624
3.01417	0.0278495
3.01583	0.0280658
3.0175	0.0283115
3.01917	0.0280562
3.02083	0.0275886
3.0225	0.0269296
3.02417	0.0274259
3.02583	0.0274359
3.0275	0.0275989
3.02917	0.0276595
3.03083	0.0272679
3.0325	0.0273841
3.03417	0.0272389
3.03583	0.0276915
3.0375	0.0271274
3.03917	0.0278115
3.04083	0.0273187
3.0425	0.0275696
3.04417	0.0275238
3.04583	0.027934
3.0475	0.0278528
3.04917	0.0286403
3.05083	0.028382
3.0525	0.0277234
3.05417	0.0285919
3.05583	0.0280238
3.0575	0.0271887
3.05917	0.0275297
3.06083	0.027002
3.0625	0.0276079
3.06417	0.0276055
3.06583	0.0274396
3.0675	0.027791
3.06917	0.0276059
3.07083	0.0276468
3.0725	0.0277598
3.07417	0.0273776
3.07583	0.0277662
3.0775	0.0275644
3.07917	0.0279748
3.08083	0.0274655
3.0825	0.0279743
3.08417	0.028005
3.08583	0.027767
3.0875	0.0271102
3.08917	0.0275055
3.09083	0.0277372
3.0925	0.0281443
3.09417	0.0274813
3.09583	0.027838
3.0975	0.0273422
3.09917	0.0275219
3.10083	0.0275222
3.1025	0.0280839
3.10417	0.0275614
3.10583	0.0275626
3.1075	0.0274853
3.10917	0.0272097
3.11083	0.0274523
3.1125	0.0271644
3.11417	0.0273832
3.11583	0.0276279
3.1175	0.0277328
3.11917	0.0274854
3.12083	0.0275573
3.1225	0.0283851
3.12417	0.02756
3.12583	0.0282266
3.1275	0.0278593
3.12917	0.0271594
3.13083	0.0276268
3.1325	0.0281054
3.13417	0.0274459
3.13583	0.0279529
3.1375	0.0273625
3.13917	0.0283157
3.14083	0.0276325
3.1425	0.0275241
3.14417	0.0278178
3.14583	0.0279336
3.1475	0.0277387
3.14917	0.0282084
3.15083	0.0278312
3.1525	0.0277981
3.15417	0.0274545
3.15583	0.0278536
3.1575	0.0274343
3.15917	0.0273577
3.16083	0.027276
3.1625	0.0268997
3.16417	0.0275856
3.16583	0.0278097
3.1675	0.0277258
3.16917	0.0276619
3.17083	0.0276144
3.1725	0.0275459
3.17417	0.0274505
3.17583	0.0273305
3.1775	0.0274477
3.17917	0.0277084
3.18083	0.0277789
3.1825	0.0271459
3.18417	0.0279057
3.18583	0.0275977
3.1875	0.0277139
3.18917	0.0272964
3.19083	0.0277527
3.1925	0.0278397
3.19417	0.0277813
3.19583	0.0275568
3.1975	0.0278223
3.19917	0.0277279
3.20083	0.0273135
3.2025	0.0276385
3.20417	0.0277332
3.20583	0.0271061
3.2075	0.0270275
3.20917	0.0274612
3.21083	0.0277552
3.2125	0.0273698
3.21417	0.0277377
3.21583	0.0276105
3.2175	0.0276836
3.21917	0.0276291
3.22083	0.026913
3.2225	0.0277251
3.22417	0.0271125
3.22583	0.0276378
3.2275	0.0276239
3.22917	0.0277889
3.23083	0.02818
3.2325	0.0275598
3.23417	0.0279241
3.23583	0.0274637
3.2375	0.0280023
3.23917	0.0273767
3.24083	0.0273946
3.2425	0.0271997
3.24417	0.0278478
3.24583	0.0274653
3.2475	0.0277876
3.24917	0.0272856
3.25083	0.0275231
3.2525	0.0273127
3.25417	0.0276727
3.25583	0.0277472
3.2575	0.0277629
3.25917	0.0274787
3.26083	0.0274472
3.2625	0.0275506
3.26417	0.0278884
3.26583	0.0278069
3.2675	0.0275687
3.26917	0.0278802
3.27083	0.0276812
3.2725	0.0272628
3.27417	0.0280145
3.27583	0.0277094
3.2775	0.0276016
3.27917	0.0273716
3.28083	0.0277245
3.2825	0.0273235
3.28417	0.0273573
3.28583	0.0275523
3.2875	0.02697
3.28917	0.0274635
3.29083	0.0273567
3.2925	0.0274477
3.29417	0.0272707
3.29583	0.0272268
3.2975	0.027637
3.29917	0.0277529
3.30083	0.0280764
3.3025	0.0276005
3.30417	0.027544
3.30583	0.0273136
3.3075	0.0274411
3.30917	0.0278918
3.31083	0.0273911
3.3125	0.0274035
3.31417	0.0276111
3.31583	0.0281698
3.3175	0.0277541
3.31917	0.0274999
3.32083	0.0275841
3.3225	0.027707
3.32417	0.0276723
3.32583	0.0278856
3.3275	0.0273405
3.32917	0.027346
[truncated: 7,008 more rows]

## Sheet: 25cRep2_datapoints_Cont2.csv
Sample 1
Time (min)	Abs
0.000833333	-0.000965766
0.0025	-0.00125877
0.00416667	-0.000473869
0.00583333	-0.000681509
0.0075	-0.00101603
0.00916667	-0.000405702
0.0108333	-0.000710816
0.0125	-0.00114508
0.0141667	-0.001078
0.0158333	-0.0011789
0.0175	-0.00102568
0.0191667	-0.000939834
0.0208333	-0.000911833
0.0225	-0.00116868
0.0241667	-0.00165566
0.0258333	-0.00157159
0.0275	-0.000858978
0.0291667	-0.00143879
0.0308333	-0.00151752
0.0325	-0.00146959
0.0341667	-0.00153274
0.0358333	-0.00135555
0.0375	-0.00175875
0.0391667	-0.00138125
0.0408333	-0.00121453
0.0425	-0.00166938
0.0441667	-0.00123523
0.0458333	-0.00165799
0.0475	-0.00147207
0.0491667	-0.00151861
0.0508333	-0.00129939
0.0525	-0.00141588
0.0541667	-0.00148095
0.0558333	-0.00156664
0.0575	-0.00188635
0.0591667	-0.000936992
0.0608333	-0.00190243
0.0625	-0.00180763
0.0641667	-0.00156493
0.0658333	-0.00144514
0.0675	-0.0018347
0.0691667	-0.00196835
0.0708333	-0.0014134
0.0725	-0.00186759
0.0741667	-0.00147197
0.0758333	-0.00156963
0.0775	-0.00147367
0.0791667	-0.00125128
0.0808333	-0.000367425
0.0825	0.000928745
0.0841667	0.000627567
0.0858333	-0.000286929
0.0875	-0.00122299
0.0891667	-0.00104443
0.0908333	-0.00165793
0.0925	-0.00145484
0.0941667	-0.00187413
0.0958333	-0.00178061
0.0975	-0.00197021
0.0991667	-0.00155678
0.100833	-0.00126672
0.1025	-0.0011709
0.104167	-0.00210589
0.105833	-0.00168088
0.1075	-0.00128587
0.109167	-0.000932911
0.110833	-0.000794335
0.1125	-0.00149916
0.114167	-0.00184336
0.115833	-0.00200232
0.1175	-0.00172168
0.119167	-0.00166943
0.120833	-0.00167748
0.1225	-0.00211016
0.124167	-0.00160409
0.125833	-0.00139565
0.1275	-0.00142259
0.129167	-0.00157644
0.130833	-0.00147372
0.1325	-0.000972378
0.134167	-0.00154719
0.135833	-0.00123161
0.1375	-0.000505621
0.139167	0.000664509
0.140833	0.000235574
0.1425	-0.000123407
0.144167	-0.00157556
0.145833	-0.00190924
0.1475	-0.0012724
0.149167	-0.00120126
0.150833	-0.00184408
0.1525	-0.00179371
0.154167	-0.00167867
0.155833	-0.00183377
0.1575	-0.000484936
0.159167	-0.000422616
0.160833	-0.000771338
0.1625	-0.00191393
0.164167	-0.00146536
0.165833	-0.0018398
0.1675	-0.0019798
0.169167	-0.00166108
0.170833	-0.00177932
0.1725	-0.00155023
0.174167	-0.00122785
0.175833	-0.00161765
0.1775	-0.0021198
0.179167	-0.00141588
0.180833	-0.00142341
0.1825	-0.00171404
0.184167	-0.00156803
0.185833	-0.00160486
0.1875	-0.00174034
0.189167	-0.00151469
0.190833	-0.00168578
0.1925	-0.00199897
0.194167	-0.00173529
0.195833	-0.00183511
0.1975	-0.00137315
0.199167	-0.00134244
0.200833	-0.00154105
0.2025	-0.00145798
0.204167	-0.00109277
0.205833	-0.00216106
0.2075	-0.00173947
0.209167	-0.00202715
0.210833	-0.00251169
0.2125	-0.00141939
0.214167	-0.00157938
0.215833	-0.00107692
0.2175	-0.00148538
0.219167	-0.00124034
0.220833	-0.00149751
0.2225	-0.00170584
0.224167	-0.00158614
0.225833	-0.00174333
0.2275	-0.00150432
0.229167	-0.00166613
0.230833	-0.00138641
0.2325	-0.00156813
0.234167	-0.000892201
0.235833	-0.00154244
0.2375	-0.00189398
0.239167	-0.00207204
0.240833	-0.00169527
0.2425	-0.00164628
0.244167	-0.00175813
0.245833	-0.00145257
0.2475	-0.00136417
0.249167	-0.0018082
0.250833	-0.000727407
0.2525	-0.000833763
0.254167	-0.00134915
0.255833	-0.00152903
0.2575	-0.00157788
0.259167	-0.00156138
0.260833	-0.00180593
0.2625	-0.00207142
0.264167	-0.00158552
0.265833	-0.00161404
0.2675	-0.00145417
0.269167	-0.00108513
0.270833	-0.000914365
0.2725	-0.00145561
0.274167	-0.00158304
0.275833	-0.00139637
0.2775	-0.00169022
0.279167	-0.00148941
0.280833	-0.000597193
0.2825	-3.31328e-05
0.284167	0.000499705
0.285833	-2.10189e-05
0.2875	0.00067265
0.289167	4.73221e-05
0.290833	-5.38912e-05
0.2925	0.000875284
0.294167	0.000765605
0.295833	0.00101524
0.2975	0.00145806
0.299167	0.000809613
0.300833	0.000560093
0.3025	-5.69454e-05
0.304167	-0.00183186
0.305833	-0.00129444
0.3075	-0.00173343
0.309167	-0.00146392
0.310833	-0.00126089
0.3125	-0.00198098
0.314167	-0.00200381
0.315833	-0.00133403
0.3175	-0.00168975
0.319167	-0.00162977
0.320833	-0.00173575
0.3225	-0.00207095
0.324167	-0.0012694
0.325833	-0.00145871
0.3275	-0.0013429
0.329167	-0.00138275
0.330833	-0.00130213
0.3325	-0.00184872
0.334167	-0.00142651
0.335833	-0.001878
0.3375	-0.00154853
0.339167	-0.0016798
0.340833	-0.00169594
0.3425	-0.00211877
0.344167	-0.000905375
0.345833	-0.000516842
0.3475	-0.001415
0.349167	-0.00156973
0.350833	-0.00158851
0.3525	-0.00098555
0.354167	-0.00150437
0.355833	-0.00141433
0.3575	-0.00147357
0.359167	-0.0011725
0.360833	-0.000758211
0.3625	-0.00169393
0.364167	-0.00149539
0.365833	-0.00124158
0.3675	-0.00199124
0.369167	-0.0016568
0.370833	-0.00150968
0.3725	-0.00133109
0.374167	-0.00116863
0.375833	-0.00102264
0.3775	-0.00169553
0.379167	-0.00159671
0.380833	-0.000922476
0.3825	-0.0021843
0.384167	-0.0019397
0.385833	-0.0016013
0.3875	-0.00184743
0.389167	-0.00156659
0.390833	-0.00102863
0.3925	-0.00142929
0.394167	-0.00200907
0.395833	-0.00161966
0.3975	-0.00147063
0.399167	-0.00170734
0.400833	-0.00162162
0.4025	-0.00180521
0.404167	-0.00204225
0.405833	-0.00157938
0.4075	-0.00207997
0.409167	-0.00155632
0.410833	-0.00138357
0.4125	-0.00156416
0.414167	-0.00126563
0.415833	-0.0019564
0.4175	-0.00138373
0.419167	-0.0017308
0.420833	-0.00156958
0.4225	-0.00131963
0.424167	-0.00230873
0.425833	-0.00138326
0.4275	-0.00231434
0.429167	-0.00187712
0.430833	-0.00146005
0.4325	-0.00152098
0.434167	-0.00165164
0.435833	-0.00151866
0.4375	-0.00170419
0.439167	-0.00158908
0.440833	-0.00186985
0.4425	-0.00144307
0.444167	-0.00132902
0.445833	-0.00176638
0.4475	-0.00145019
0.449167	-0.00167887
0.450833	-0.00158139
0.4525	-0.00152619
0.454167	-0.00111653
0.455833	-0.00122052
0.4575	-0.00174529
0.459167	-0.00159666
0.460833	-0.00144349
0.4625	-0.00131684
0.464167	-0.000884037
0.465833	-0.00102026
0.4675	-0.0016306
0.469167	-0.00173158
0.470833	-0.00163668
0.4725	-0.00110527
0.474167	-0.00132004
0.475833	-0.00120136
0.4775	-0.0015604
0.479167	-0.0018929
0.480833	-0.00177236
0.4825	-0.00118716
0.484167	-0.00173988
0.485833	-0.00197346
0.4875	-0.00149307
0.489167	-0.00193186
0.490833	-0.001757
0.4925	-0.00179959
0.494167	-0.00201273
0.495833	-0.00160434
0.4975	-0.00173797
0.499167	-0.00119837
0.500833	-0.000984724
0.5025	-0.00146077
0.504167	-7.60981e-05
0.505833	-0.000906615
0.5075	-0.00163952
0.509167	-0.00097119
0.510833	-0.00131668
0.5125	-0.000591971
0.514167	-0.000640051
0.515833	-0.00174308
0.5175	0.000254948
0.519167	0.0013318
0.520833	-0.000654111
0.5225	-0.0010968
0.524167	-0.00157334
0.525833	-0.00148177
0.5275	-0.00190037
0.529167	-0.00159568
0.530833	-0.00217404
0.5325	-0.00116512
0.534167	-0.0016717
0.535833	-0.00157855
0.5375	-0.00160708
0.539167	-0.00117859
0.540833	-0.00127833
0.5425	-0.00185862
0.544167	-0.00163978
0.545833	-0.00156674
0.5475	-0.00136283
0.549167	-0.00172962
0.550833	-0.00158686
0.5525	-0.0016273
0.554167	-0.00143533
0.555833	-0.00142481
0.5575	-0.000970054
0.559167	-0.00131436
0.560833	-0.00196897
0.5625	-0.0013317
0.564167	-0.0015022
0.565833	-0.00139193
0.5675	-0.00151639
0.569167	-0.00120332
0.570833	-0.0012406
0.5725	-0.00115216
0.574167	-0.00155039
0.575833	-0.000338767
0.5775	-0.000207866
0.579167	-0.00189192
0.580833	-0.00119274
0.5825	-0.00090708
0.584167	-0.00143533
0.585833	-0.00102951
0.5875	-0.001734
0.589167	-0.00124555
0.590833	-0.00183315
0.5925	-0.0017357
0.594167	-0.00128432
0.595833	-0.000823841
0.5975	-0.00121344
0.599167	-0.00131447
0.600833	-0.00165118
0.6025	-0.00156901
0.604167	-0.00163674
0.605833	-0.00104082
0.6075	-0.00181928
0.609167	-0.00168413
0.610833	-0.00164184
0.6125	-0.00116073
0.614167	-0.00154621
0.615833	-0.00171281
0.6175	-0.00170316
0.619167	-0.00130074
0.620833	0.000524663
0.6225	-0.0012533
0.624167	-0.00163668
0.625833	-0.00195861
0.6275	-0.000952904
0.629167	-0.0014037
0.630833	-0.00113336
0.6325	-0.00171858
0.634167	-0.00151412
0.635833	-0.00134672
0.6375	-0.00151861
0.639167	-0.00178154
0.640833	-0.00162219
0.6425	-0.00117534
0.644167	-0.00121649
0.645833	-0.000924955
0.6475	-0.00162797
0.649167	-0.00153723
0.650833	-0.00156359
0.6525	-0.00171801
0.654167	-0.00149921
0.655833	-0.00171549
0.6575	-0.00185042
0.659167	-0.0015231
0.660833	-0.00156297
0.6625	-0.00138569
0.664167	-0.00128618
0.665833	-0.00137129
0.6675	-0.00130915
0.669167	-0.00116455
0.670833	-0.0012264
0.6725	-0.00136701
0.674167	-0.00134538
0.675833	-0.00134394
0.6775	-0.00175643
0.679167	-0.00134466
0.680833	-0.00097837
0.6825	-0.0018731
0.684167	-0.00149312
0.685833	-0.00123074
0.6875	-0.00139111
0.689167	-0.00189594
0.690833	-0.00166433
0.6925	-0.00168073
0.694167	-0.00180139
0.695833	-0.00169971
0.6975	-0.00198974
0.699167	-0.00184361
0.700833	-0.00134776
0.7025	-0.0012122
0.704167	-0.00118856
0.705833	-0.00154642
0.7075	-0.001701
0.709167	-0.00186949
0.710833	-0.00170265
0.7125	-0.00124752
0.714167	-0.00164334
0.715833	-0.00126532
0.7175	-0.00123724
0.719167	-0.00162008
0.720833	-0.00149761
0.7225	-0.0015247
0.724167	-0.00216436
0.725833	-0.0013156
0.7275	-0.0018913
0.729167	-0.00177334
0.730833	-0.0017471
0.7325	-0.00173034
0.734167	-0.00164303
0.735833	-0.00115644
0.7375	-0.00168449
0.739167	-0.00130972
0.740833	-0.00187047
0.7425	-0.00145417
0.744167	-0.00148409
0.745833	-0.00129898
0.7475	-0.00183129
0.749167	-0.00131668
0.750833	-0.001089
0.7525	-0.00119434
0.754167	-0.00102858
0.755833	-0.00143151
0.7575	-0.00170105
0.759167	-0.0020035
0.760833	-0.00179654
0.7625	-0.00172095
0.764167	-0.00111653
0.765833	-0.00162229
0.7675	-0.00111968
0.769167	-0.00138187
0.770833	-0.00192815
0.7725	-0.00143683
0.774167	-0.0015247
0.775833	-0.00105053
0.7775	-0.00170868
0.779167	-0.00182366
0.780833	-0.00210032
0.7825	-0.00169563
0.784167	-0.00148249
0.785833	-0.00162142
0.7875	-0.00145633
0.789167	-0.00109954
0.790833	-0.00156303
0.7925	-0.00159006
0.794167	-0.001701
0.795833	-0.00184083
0.7975	-0.00184037
0.799167	-0.0016979
0.800833	-0.00162828
0.8025	-0.00172276
0.804167	-0.0016094
0.805833	-0.00144204
0.8075	-0.00179541
0.809167	-0.00186666
0.810833	-0.00169429
0.8125	-0.00128866
0.814167	-0.00174019
0.815833	-0.00170296
0.8175	-0.00187619
0.819167	-0.00188898
0.820833	-0.00137501
0.8225	-0.00128086
0.824167	-0.0012742
0.825833	-0.00117513
0.8275	-0.0015523
0.829167	-0.00167464
0.830833	-0.00208394
0.8325	-0.00168486
0.834167	-0.0019062
0.835833	-0.00182743
0.8375	-0.00198546
0.839167	-0.00156287
0.840833	-0.00183485
0.8425	-0.00171028
0.844167	-0.00186537
0.845833	-0.00165494
0.8475	-0.00147744
0.849167	-0.00185011
0.850833	-0.0012947
0.8525	-0.0013957
0.854167	-0.00150891
0.855833	-0.00185161
0.8575	-0.00171054
0.859167	-0.00123053
0.860833	-0.00152093
0.8625	-0.00112422
0.864167	-0.00161708
0.865833	-0.00163725
0.8675	-0.00156586
0.869167	-0.0018779
0.870833	-0.00163942
0.8725	-0.0014811
0.874167	-0.00217023
0.875833	-0.00175416
0.8775	-0.00170492
0.879167	-0.00151505
0.880833	-0.00195454
0.8825	-0.0021673
0.884167	-0.00150891
0.885833	-0.00187563
0.8875	-0.00162606
0.889167	-0.00165711
0.890833	-0.00175834
0.8925	-0.00154033
0.894167	-0.00152748
0.895833	-0.00158469
0.8975	-0.00172137
0.899167	-0.00152604
0.900833	-0.00117885
0.9025	-0.00129805
0.904167	-0.00173317
0.905833	-0.00156803
0.9075	-0.00112345
0.909167	-0.00161213
0.910833	-0.00149751
0.9125	-0.00200623
0.914167	-0.00152387
0.915833	-0.00200201
0.9175	-0.00169532
0.919167	-0.00165396
0.920833	-0.00162054
0.9225	-0.00147212
0.924167	-0.00146836
0.925833	-0.00170254
0.9275	-0.00196031
0.929167	-0.00165979
0.930833	-0.00175715
0.9325	-0.00151876
0.934167	-0.00168073
0.935833	-0.0013348
0.9375	-0.00109205
0.939167	-0.00159362
0.940833	-0.00149085
0.9425	-0.00180582
0.944167	-0.00141356
0.945833	-0.00143316
0.9475	-0.00124049
0.949167	-0.00176865
0.950833	-0.00140179
0.9525	-0.00144663
0.954167	-0.00166191
0.955833	-0.00151876
0.9575	-0.00154801
0.959167	-0.00154126
0.960833	-0.00132102
0.9625	-0.00141892
0.964167	-0.00167475
0.965833	-0.00144116
0.9675	-0.00130089
0.969167	-0.00144121
0.970833	-0.00149756
0.9725	-0.00145927
0.974167	-0.00134667
0.975833	-0.0015282
0.9775	-0.0016519
0.979167	-0.00124752
0.980833	-0.00173642
0.9825	-0.00137986
0.984167	-0.00122015
0.985833	-0.00119155
0.9875	-0.00105213
0.989167	-0.0010559
0.990833	-0.0015914
0.9925	-0.00177773
0.994167	-0.00161863
0.995833	-0.00128535
0.9975	-0.00136577
0.999167	-0.00140783
1.00083	-0.00146309
1.0025	-0.00141
1.00417	-0.00128324
1.00583	-0.0012344
1.0075	-0.00169321
1.00917	-0.0016831
1.01083	-0.00125686
1.0125	-0.00196737
1.01417	-0.00146387
1.01583	-0.00150143
1.0175	-0.00137743
1.01917	-0.00118913
1.02083	-0.00167531
1.0225	-0.00154487
1.02417	-0.0019298
1.02583	-0.00188846
1.0275	-0.00224023
1.02917	-0.00141877
1.03083	-0.00165654
1.0325	-0.00184573
1.03417	-0.00105843
1.03583	-0.00174818
1.0375	-0.00116114
1.03917	-0.001092
1.04083	-0.00139709
1.0425	-0.00159717
1.04417	-0.00153646
1.04583	-0.000949804
1.0475	-0.0015006
1.04917	-0.000884037
1.05083	-0.00154703
1.0525	-0.00183263
1.05417	-0.00140613
1.05583	-0.0019649
1.0575	-0.00207173
1.05917	-0.00173565
1.06083	-0.00177814
1.0625	-0.00203736
1.06417	-0.00153594
1.06583	-0.00158526
1.0675	-0.00138161
1.06917	-0.00144354
1.07083	-0.0016569
1.0725	-0.00193418
1.07417	-0.00108306
1.07583	-0.00151407
1.0775	-0.00167578
1.07917	-0.00169563
1.08083	-0.00175246
1.0825	-0.000945361
1.08417	-0.00161007
1.08583	-0.00148492
1.0875	-0.00163442
1.08917	-0.00150215
1.09083	-0.00148631
1.0925	-0.00161461
1.09417	-0.00192532
1.09583	-0.00174973
1.0975	-0.0011661
1.09917	-0.00164169
1.10083	-0.00141727
1.1025	-0.00148631
1.10417	-0.001533
1.10583	-0.00189408
1.1075	-0.00154492
1.10917	-0.00151262
1.11083	-0.00177473
1.1125	-0.00190439
1.11417	-0.00118561
1.11583	-0.00101034
1.1175	-0.00114586
1.11917	-0.00123838
1.12083	-0.00136474
1.1225	-0.00153651
1.12417	-0.00145855
1.12583	-0.00163251
1.1275	-0.00149163
1.12917	-0.00151861
1.13083	-0.00169311
1.1325	-0.00164169
1.13417	-0.00165195
1.13583	-0.00147749
1.1375	-0.00163106
1.13917	-0.00123879
1.14083	-0.00151345
1.1425	-0.00166495
1.14417	-0.00202654
1.14583	-0.00175354
1.1475	-0.00163854
1.14917	-0.00107155
1.15083	-0.00181779
1.1525	-0.00180392
1.15417	-0.00135875
1.15583	-0.00136267
1.1575	-0.00161301
1.15917	-0.00141588
1.16083	-0.00157701
1.1625	-0.00124824
1.16417	-0.00105409
1.16583	-0.0017883
1.1675	-0.00190573
1.16917	-0.00179567
1.17083	-0.0022392
1.1725	-0.00148404
1.17417	-0.00166392
1.17583	-0.00188547
1.1775	-0.00139761
1.17917	-0.00162601
1.18083	-0.00142042
1.1825	-0.00179469
1.18417	-0.00185893
1.18583	-0.00134832
1.1875	-0.00179041
1.18917	-0.00188418
1.19083	-0.00142419
1.1925	-0.00170553
1.19417	-0.00187398
1.19583	-0.00141139
1.1975	-0.00173745
1.19917	-0.00135343
1.20083	-0.0011535
1.2025	-0.00158691
1.20417	-0.00167939
1.20583	-0.00216621
1.2075	-0.00195732
1.20917	-0.00198098
1.21083	-0.00176865
1.2125	-0.00115985
1.21417	-0.00178618
1.21583	-0.00165597
1.2175	-0.00168424
1.21917	-0.00158082
1.22083	-0.0018215
1.2225	-0.00134141
1.22417	-0.00138729
1.22583	-0.001598
1.2275	-0.00106349
1.22917	-0.00168795
1.23083	-0.00176427
1.2325	-0.00162957
1.23417	-0.00146614
1.23583	-0.0017044
1.2375	-0.00119661
1.23917	-0.00179165
1.24083	-0.00154569
1.2425	-0.00155168
1.24417	-0.00171564
1.24583	-0.00202999
1.2475	-0.00135875
1.24917	-0.00167139
1.25083	-0.00163545
1.2525	-0.00167057
1.25417	-0.00152913
1.25583	-0.00144209
1.2575	-0.000963958
1.25917	-0.0015328
1.26083	-0.00136551
1.2625	-0.00161827
1.26417	-0.0015931
1.26583	-0.00157561
1.2675	-0.00138739
1.26917	-0.00184181
1.27083	-0.00151938
1.2725	-0.0016192
1.27417	-0.00150814
1.27583	-0.00144349
1.2775	-0.00159372
1.27917	-0.00142336
1.28083	-0.00126063
1.2825	-0.00164994
1.28417	-0.0014616
1.28583	-0.00189444
1.2875	-0.00188083
1.28917	-0.00179747
1.29083	-0.00152026
1.2925	-0.00171466
1.29417	-0.00124963
1.29583	-0.00143605
1.2975	-0.00156731
1.29917	-0.00165974
1.30083	-0.00140969
1.3025	-0.00163777
1.30417	-0.0016551
1.30583	-0.00164447
1.3075	-0.00148554
1.30917	-0.001436
1.31083	-0.0018282
1.3125	-0.00181639
1.31417	-0.00181449
1.31583	-0.00151479
1.3175	-0.00190846
1.31917	-0.00179278
1.32083	-0.00175818
1.3225	-0.00215395
1.32417	-0.00134069
1.32583	-0.00205122
1.3275	-0.00194331
1.32917	-0.00166959
1.33083	-0.000909095
1.3325	-0.00175354
1.33417	-0.00107583
1.33583	-0.00159955
1.3375	-0.00182155
1.33917	-0.00165051
1.34083	-0.00127317
1.3425	-0.00163101
1.34417	-0.00152593
1.34583	-0.00194898
1.3475	-0.00200041
1.34917	-0.00169682
1.35083	-0.00136494
1.3525	-0.00154022
1.35417	-0.00182155
1.35583	-0.00126548
1.3575	-0.00134755
1.35917	-0.00159676
1.36083	-0.00147966
1.3625	-0.00153218
1.36417	-0.00135044
1.36583	-0.00106096
1.3675	-0.00138048
1.36917	-0.00176587
1.37083	-0.00111338
1.3725	-0.00186387
1.37417	-0.00155467
1.37583	-0.00153883
1.3775	-0.00136262
1.37917	-0.00143982
1.38083	-0.00167186
1.3825	-0.00221659
1.38417	-0.00137898
1.38583	-0.00217863
1.3875	-0.00163204
1.38917	-0.00113093
1.39083	-0.00197949
1.3925	-0.0018632
1.39417	-0.00126884
1.39583	-0.00168367
1.3975	-0.00164746
1.39917	-0.00179216
1.40083	-0.00153058
1.4025	-0.00143384
1.40417	-0.00161528
1.40583	-0.00177272
1.4075	-0.00158309
1.40917	-0.00210156
1.41083	-0.00186047
1.4125	-0.00141639
1.41417	-0.00168852
1.41583	-0.00200536
1.4175	-0.00209502
1.41917	-0.00173544
1.42083	-0.00145484
1.4225	-0.00200505
1.42417	-0.00110703
1.42583	-0.00188949
1.4275	-0.00151556
1.42917	-0.0014698
1.43083	-0.00167305
1.4325	-0.00108611
1.43417	-0.00157422
1.43583	-0.00142945
1.4375	-0.00156375
1.43917	-0.00148874
1.44083	-0.00149534
1.4425	-0.00191604
1.44417	-0.00143466
1.44583	-0.00184444
1.4475	-0.00169759
1.44917	-0.00148342
1.45083	-0.00122748
1.4525	-0.00177602
1.45417	-0.00158619
1.45583	-0.00126202
1.4575	-0.00115272
1.45917	-0.00142393
1.46083	-0.00187145
1.4625	-0.00153754
1.46417	-0.00151799
1.46583	-0.00166417
1.4675	-0.00112463
1.46917	-0.0016275
1.47083	-0.000819398
1.4725	-0.001572
1.47417	-0.000957501
1.47583	-0.000928675
1.4775	-0.0019667
1.47917	-0.00169682
1.48083	-0.00174694
1.4825	-0.00170239
1.48417	-0.00169244
1.48583	-0.00168687
1.4875	-0.00157484
1.48917	-0.00186954
1.49083	-0.00157783
1.4925	-0.00105869
1.49417	-0.00172364
1.49583	-0.00159506
1.4975	-0.00152078
1.49917	-0.00163111
1.50083	-0.00066781
1.5025	-0.0018863
1.50417	-0.00193109
1.50583	-0.00203014
1.5075	-0.00143894
1.50917	-0.0012057
1.51083	-0.00102052
1.5125	-0.00160125
1.51417	-0.00121009
1.51583	-0.00186913
1.5175	-0.00179247
1.51917	-0.00149988
1.52083	-0.00180314
1.5225	-0.00136525
1.52417	-0.00129624
1.52583	-0.00114544
1.5275	-0.00165376
1.52917	-0.00120193
1.53083	-0.0015344
1.5325	-0.00144797
1.53417	-0.00111271
1.53583	-0.00165386
1.5375	-0.0016733
1.53917	-0.00170533
1.54083	-0.00149008
1.5425	-0.0016667
1.54417	-0.00111715
1.54583	-0.0013699
1.5475	-0.00112562
1.54917	-0.00137991
1.55083	-0.00144121
1.5525	-0.00166634
1.55417	-0.00213391
1.55583	-0.00176231
1.5575	-0.00184078
1.55917	-0.00210862
1.56083	-0.00164045
1.5625	-0.00212284
1.56417	-0.00179572
1.56583	-0.00148997
1.5675	-0.00140287
1.56917	-0.00179587
1.57083	-0.00168465
1.5725	-0.00122299
1.57417	-0.00151629
1.57583	-0.00183387
1.5775	-0.00120472
1.57917	-0.00178438
1.58083	-0.00165664
1.5825	-0.00140081
1.58417	-0.00138022
1.58583	-0.00150427
1.5875	-0.00122754
1.58917	-0.00138579
1.59083	-0.0012789
1.5925	-0.00182263
1.59417	-0.00114854
1.59583	-0.00171982
1.5975	-0.0016126
1.59917	0.000262278
1.60083	-0.00176545
1.6025	-0.000675047
1.60417	-0.00145252
1.60583	-0.00177422
1.6075	-0.00213963
1.60917	-0.00130827
1.61083	-0.00169042
1.6125	-0.00130388
1.61417	-0.00145179
1.61583	-0.00197526
1.6175	-0.00175019
1.61917	-0.00103782
1.62083	-0.0016207
1.6225	-0.000641136
1.62417	0.00133738
1.62583	0.000379628
1.6275	-0.00076002
1.62917	-0.00202272
1.63083	-0.0021268
1.6325	-0.00195995
1.63417	-0.00160486
1.63583	-0.00199299
1.6375	-0.00171337
1.63917	-0.00203597
1.64083	-0.00178747
1.6425	-0.00198541
1.64417	-0.0018083
1.64583	-0.00157412
1.6475	-0.00153001
1.64917	-0.00177494
1.65083	-0.00143616
1.6525	-0.00175344
1.65417	-0.00135147
1.65583	-0.00122697
1.6575	-0.0018682
1.65917	-0.00161414
1.66083	-0.0012453
1.6625	-0.00186655
1.66417	-0.00118634
1.66583	-0.00138512
1.6675	-0.00120585
1.66917	-0.00152005
1.67083	-0.00156571
1.6725	-0.00162013
1.67417	-0.00170796
1.67583	-0.00194583
1.6775	-0.00131829
1.67917	-0.00191826
1.68083	-0.00147367
1.6825	-0.00178433
1.68417	-0.00204241
1.68583	-0.00139637
1.6875	-0.0015995
1.68917	-0.00119961
1.69083	-0.00145716
1.6925	-0.00194923
1.69417	-0.00162601
1.69583	-0.00152908
1.6975	-0.00188743
1.69917	-0.00163725
1.70083	-0.00211702
1.7025	-0.00152248
1.70417	-0.00173111
1.70583	-0.00166082
1.7075	-0.0017274
1.70917	-0.00173075
1.71083	-0.00138951
1.7125	-0.00209259
1.71417	-0.00180608
1.71583	-0.00194934
1.7175	-0.00136701
1.71917	-0.00186073
1.72083	-0.00124535
1.7225	-0.00188527
1.72417	-0.000960549
1.72583	-0.00139864
1.7275	-0.00121267
1.72917	-0.00163777
1.73083	-0.00140086
1.7325	-0.00144963
1.73417	-0.00160713
1.73583	-0.00178582
1.7375	-0.00129108
1.73917	-0.00116383
1.74083	-0.00164189
1.7425	-0.0015428
1.74417	-0.00169326
1.74583	-0.00166943
1.7475	-0.00131612
1.74917	-0.00184279
1.75083	-0.00124695
1.7525	-0.00176927
1.75417	-0.00166938
1.75583	-0.0014473
1.7575	-0.00153367
1.75917	-0.00126414
1.76083	-0.00142248
1.7625	-0.00104516
1.76417	-0.0011221
1.76583	-0.00158933
1.7675	-0.00140912
1.76917	-0.00156297
1.77083	-0.00205163
1.7725	-0.00125051
1.77417	-0.00160667
1.77583	-0.0013571
1.7775	0.000926255
1.77917	-0.00151876
1.78083	-0.00183042
1.7825	-0.00132737
1.78417	-0.00137991
1.78583	-0.00186686
1.7875	-0.00171544
1.78917	-0.00180381
1.79083	-0.00174957
1.7925	-0.00179154
1.79417	-0.00142336
1.79583	-0.00138357
1.7975	-0.00112582
1.79917	-0.00141732
1.80083	-0.00162745
1.8025	-0.0017059
1.80417	-0.00195944
1.80583	-0.00146087
1.8075	-0.00134301
1.80917	-0.00131302
1.81083	-0.00182294
1.8125	-0.00152155
1.81417	-0.00148182
1.81583	-0.00181356
1.8175	-0.00178474
1.81917	-0.00128943
1.82083	-0.00150442
1.8225	-0.00118851
1.82417	-0.00200793
1.82583	-0.00140019
1.8275	-0.00205751
1.82917	-0.00159748
1.83083	-0.00223009
1.8325	-0.00171858
1.83417	-0.00162317
1.83583	-0.00119119
1.8375	-0.0017044
1.83917	-0.00186764
1.84083	-0.00131204
1.8425	-0.00171043
1.84417	-0.00199691
1.84583	-0.00137573
1.8475	-0.00132618
1.84917	-0.00157133
1.85083	-0.00144813
1.8525	-0.00177138
1.85417	-0.00191795
1.85583	-0.00163509
1.8575	-0.00124209
1.85917	-0.00181346
1.86083	-0.00178964
1.8625	-0.00220011
1.86417	-0.0020608
1.86583	-0.00128097
1.8675	-0.00193027
1.86917	-0.00144648
1.87083	-0.00138419
1.8725	-0.00129578
1.87417	-0.00179216
1.87583	-0.00124416
1.8775	-0.0015735
1.87917	-0.00145252
1.88083	-0.001031
1.8825	-0.00126873
1.88417	-0.00180242
1.88583	-0.00122909
1.8875	-0.00157793
1.88917	-0.00161126
1.89083	-0.00166753
1.8925	-0.00161193
1.89417	-0.00146913
1.89583	-0.00155993
1.8975	-0.00163529
1.89917	-0.00226351
1.90083	-0.00145551
1.9025	-0.0016357
1.90417	-0.0019029
1.90583	-0.00139178
1.9075	-0.00120627
1.90917	-0.00128984
1.91083	-0.00169089
1.9125	-0.00133021
1.91417	-0.00178546
1.91583	-0.00158314
1.9175	-0.00160656
1.91917	-0.00183006
1.92083	-0.00166067
1.9225	-0.00163271
1.92417	-0.0016109
1.92583	-0.00101241
1.9275	-0.00141211
1.92917	-0.00158031
1.93083	-0.00120115
1.9325	-0.00120642
1.93417	-0.0012375
1.93583	-0.00152924
1.9375	-0.00144653
1.93917	-0.00157293
1.94083	-0.00184996
1.9425	-0.00157339
1.94417	-0.00147135
1.94583	-0.00193717
1.9475	-0.00147589
1.94917	-0.00117885
1.95083	-0.00143461
1.9525	-0.00160109
1.95417	-0.00154719
1.95583	-0.00191841
1.9575	-0.00176829
1.95917	-0.00125738
1.96083	-0.00190475
1.9625	-0.00187243
1.96417	-0.00205998
1.96583	-0.00150659
1.9675	-0.00198449
1.96917	-0.00137975
1.97083	-0.00143461
1.9725	-0.00152691
1.97417	-0.00124091
1.97583	-0.00170507
1.9775	-0.00118933
1.97917	-0.00186176
1.98083	-0.000847921
1.9825	-0.00155028
1.98417	-0.00148182
1.98583	-0.00104531
1.9875	-0.0015298
1.98917	-0.00187996
1.99083	-0.00145711
1.9925	-0.00185346
1.99417	-0.00160429
1.99583	-0.0019631
1.9975	-0.00135256
1.99917	-0.00187207
2.00083	0.000428132
2.0025	-0.00122072
2.00417	-0.0017355
2.00583	-0.00177174
2.0075	-0.00151345
2.00917	-0.00136613
2.01083	-0.00154476
2.0125	-0.00142873
2.01417	-0.00163999
2.01583	-0.00130543
2.0175	-0.00170486
2.01917	-0.00153378
2.02083	-0.00101634
2.0225	-0.00150659
2.02417	-0.00187011
2.02583	-0.00117828
2.0275	-0.0012534
2.02917	-0.00143528
2.03083	-0.00186908
2.0325	-0.0016274
2.03417	-0.00132278
2.03583	-0.00170404
2.0375	-0.00196325
2.03917	-0.001499
2.04083	0.000278596
2.0425	-0.00044589
2.04417	-0.0012852
2.04583	-0.00110088
2.0475	-0.00149916
2.04917	-0.00106886
2.05083	-0.0015801
2.0525	-0.00142486
2.05417	-0.00160894
2.05583	-0.00169857
2.0575	-0.00150071
2.05917	-0.00164736
2.06083	-0.00166815
2.0625	-0.00161244
2.06417	-0.00202535
2.06583	-0.00197552
2.0675	-0.00189851
2.06917	-0.00150432
2.07083	-0.00155782
2.0725	-0.00213917
2.07417	-0.00181799
2.07583	-0.00158567
2.0775	-0.00169862
2.07917	-0.00162523
2.08083	-0.00111539
2.0825	-0.00192836
2.08417	-0.00135431
2.08583	-0.00110672
2.0875	-0.00138584
2.08917	-0.00117147
2.09083	-0.00161487
2.0925	-0.00104815
2.09417	-0.00141872
2.09583	-0.001873
2.0975	-0.00138285
2.09917	-0.00107046
2.10083	-0.0013603
2.1025	-0.00127358
2.10417	-0.00119899
2.10583	-0.00191568
2.1075	-0.00167268
2.10917	-0.00153218
2.11083	-0.00165788
2.1125	-0.00161683
2.11417	-0.00120936
2.11583	-0.00175194
2.1175	-0.00189424
2.11917	-0.0014263
2.12083	-0.00166046
2.1225	-0.00128076
2.12417	-0.000949752
2.12583	-0.00169512
2.1275	-0.00211197
2.12917	-0.00147816
2.13083	-0.00199953
2.1325	-0.00144132
2.13417	-0.00096277
2.13583	-0.00136727
2.1375	-0.00198196
2.13917	-0.00153594
2.14083	-0.00136773
2.1425	-0.00128964
2.14417	-0.0011331
2.14583	-0.00169409
2.1475	-0.00117586
2.14917	-0.00114338
2.15083	-0.00133542
2.1525	-0.00157484
2.15417	-0.00137599
2.15583	-0.00137227
2.1575	-0.00147057
2.15917	-0.00141954
2.16083	-0.00136195
2.1625	-0.00120363
2.16417	-0.00153285
2.16583	-0.00140303
2.1675	-0.00163271
2.16917	-0.0020017
2.17083	-0.0016275
2.1725	-0.00136763
2.17417	-0.00152016
2.17583	-0.00126987
2.1775	-0.00199603
2.17917	-0.00154796
2.18083	-0.0016373
2.1825	-0.00171157
2.18417	-0.00135049
2.18583	-0.00167191
2.1875	-0.00160048
2.18917	-0.00163777
2.19083	-0.00150746
2.1925	-0.0016176
2.19417	-0.00123476
2.19583	-0.00134905
2.1975	-0.000829784
2.19917	-0.00198114
2.20083	-0.00141118
2.2025	-0.00120751
2.20417	-0.00184047
2.20583	-0.00128236
2.2075	-0.00136417
2.20917	-0.00120518
2.21083	-0.00113171
2.2125	-0.00160182
2.21417	-0.00153821
2.21583	-0.00222823
2.2175	-0.00194908
2.21917	-0.00178051
2.22083	-0.00197943
2.2225	-0.00174875
2.22417	-0.00171765
2.22583	-0.00149467
2.2275	-0.0016895
2.22917	-0.00102791
2.23083	-0.00116517
2.2325	-0.00149911
2.23417	-0.00166191
2.23583	-0.00154703
2.2375	-0.00136964
2.23917	-0.00141134
2.24083	-0.00149911
2.2425	-0.00151722
2.24417	-0.00175334
2.24583	-0.00153971
2.2475	-0.00134146
2.24917	-0.00124478
2.25083	-0.00159821
2.2525	-0.00125072
2.25417	-0.00152748
2.25583	-0.00111756
2.2575	-0.00159434
2.25917	-0.00197382
2.26083	-0.00127627
2.2625	-0.00144204
2.26417	-0.00140231
2.26583	-0.00131354
2.2675	-0.00154033
2.26917	-0.00116305
2.27083	-0.00104025
2.2725	-0.00165989
2.27417	-0.000988805
2.27583	-0.00125562
2.2775	-0.0016111
2.27917	-0.000985602
2.28083	-0.00115345
2.2825	-0.00166484
2.28417	-0.00117348
2.28583	-0.00182109
2.2875	-0.00151572
2.28917	-0.00181856
2.29083	-0.00143157
2.2925	-0.00158031
2.29417	-0.00172559
2.29583	-0.0016062
2.2975	-0.00200103
2.29917	-0.00134146
2.30083	-0.00127709
2.3025	-0.00103178
2.30417	-0.00130213
2.30583	-0.000925989
2.3075	-0.00146392
2.30917	-0.000894216
2.31083	-7.00935e-05
2.3125	-0.000365408
2.31417	-0.00149684
2.31583	-0.00129119
2.3175	-0.00190996
2.31917	-0.00188784
2.32083	-0.00188836
2.3225	-0.00170621
2.32417	-0.00166098
2.32583	-0.002069
2.3275	-0.00190006
2.32917	-0.00139854
2.33083	-0.00126507
2.3325	-0.00182614
2.33417	-0.00136474
2.33583	-0.00175349
2.3375	-0.0012104
2.33917	-0.00182341
2.34083	-0.0015409
2.3425	-0.00175241
2.34417	-0.0015816
2.34583	-0.0014796
2.3475	-0.00187207
2.34917	-0.0020204
2.35083	-0.00189485
2.3525	-0.00155235
2.35417	-0.0017242
2.35583	-0.00157928
2.3575	-0.00190403
2.35917	-0.00146531
2.36083	-0.00141056
2.3625	-0.00150581
2.36417	-0.00164004
2.36583	-0.00173936
2.3675	-0.00154347
2.36917	-0.00170703
2.37083	-0.00172869
2.3725	-0.00163405
2.37417	-1.3564e-05
2.37583	0.000530909
2.3775	0.000314551
2.37917	-0.00126181
2.38083	-0.00122434
2.3825	-0.0013349
2.38417	-0.00153893
2.38583	-0.00167196
2.3875	-0.00150814
2.38917	-0.00165871
2.39083	-0.00189388
2.3925	-0.00171244
2.39417	-0.00108539
2.39583	-0.00149689
2.3975	-0.00163457
2.39917	-0.00166619
2.40083	-0.00163854
2.4025	-0.00147506
2.40417	-0.0013716
2.40583	-0.00187109
2.4075	-0.00124127
2.40917	-0.00135292
2.41083	-0.00131447
2.4125	-0.00202741
2.41417	-0.00117988
2.41583	-0.00139235
2.4175	-0.00184727
2.41917	-0.00149462
2.42083	-0.00185681
2.4225	-0.00170208
2.42417	-0.00158774
2.42583	-0.00162781
2.4275	-0.0014344
2.42917	-0.00168073
2.43083	-0.00155766
2.4325	-0.00188037
2.43417	-0.00166113
2.43583	-0.00139859
2.4375	-0.00179665
2.43917	-0.00158175
2.44083	-0.00152913
2.4425	-0.00175813
2.44417	-0.00134822
2.44583	-0.00171286
2.4475	-0.00185011
2.44917	-0.00125108
2.45083	-0.00160491
2.4525	-0.00188367
2.45417	-0.00157494
2.45583	-0.00198742
2.4575	-0.00158263
2.45917	-0.00139152
2.46083	-0.00182614
2.4625	-0.00152083
2.46417	-0.00174168
2.46583	-0.00190083
2.4675	-0.00168027
2.46917	-0.00135421
2.47083	-0.00156344
2.4725	-0.00165953
2.47417	-0.00207497
2.47583	-0.00155023
2.4775	-0.00144194
2.47917	-0.00100941
2.48083	-0.00211887
2.4825	-0.00166655
2.48417	-0.00113439
2.48583	-0.00115644
2.4875	-0.00179139
2.48917	-0.0019766
2.49083	-0.0012185
2.4925	-0.0017966
2.49417	-0.0014877
2.49583	-0.00207168
2.4975	-0.00160785
2.49917	-0.00185315
2.50083	-0.00182165
2.5025	-0.00154657
2.50417	-0.00219496
2.50583	-0.00151634
2.5075	-0.00157339
2.50917	-0.00138579
2.51083	-0.00188527
2.5125	-0.00124483
2.51417	-0.00155921
2.51583	-0.00172023
2.5175	-0.00144947
2.51917	-0.0017094
2.52083	-0.00230235
2.5225	-0.00129021
2.52417	-0.00204942
2.52583	-0.0017027
2.5275	-0.00185624
2.52917	-0.00228823
2.53083	-0.00171796
2.5325	-0.00126393
2.53417	-0.0018963
2.53583	-0.00165886
2.5375	-0.00185738
2.53917	-0.00160811
2.54083	-0.0014698
2.5425	-0.00159346
2.54417	-0.00147955
2.54583	-0.00159078
2.5475	-0.00137975
2.54917	-0.00136536
2.55083	-0.00150504
2.5525	-0.00153125
2.55417	-0.00162064
2.55583	-0.00141345
2.5575	-0.00106576
2.55917	-0.00142904
2.56083	-0.00160161
2.5625	-0.00151871
2.56417	-0.00156664
2.56583	-0.00157995
2.5675	-0.00182371
2.56917	-0.00182176
2.57083	-0.00173905
2.5725	-0.00186192
2.57417	-0.00195104
2.57583	-0.00166505
2.5775	-0.00161796
2.57917	-0.00195439
2.58083	-0.00196645
2.5825	-0.00197181
2.58417	-0.00181681
2.58583	-0.00140071
2.5875	-0.00177128
2.58917	-0.00195717
2.59083	-0.00174153
2.5925	-0.00114911
2.59417	-0.00126476
2.59583	-0.0012915
2.5975	-0.00187985
2.59917	-0.00154115
2.60083	-0.00136608
2.6025	-0.00156463
2.60417	-0.00118897
2.60583	-0.00149988
2.6075	-0.00170481
2.60917	-0.00171575
2.61083	-0.00144978
2.6125	-0.00174828
2.61417	-0.00170688
2.61583	-0.0017094
2.6175	-0.00149844
2.61917	-0.00195439
2.62083	-0.000980592
2.6225	-0.00185717
2.62417	-0.00177515
2.62583	-0.00176922
2.6275	-0.00170352
2.62917	-0.00180809
2.63083	-0.00184836
2.6325	-0.00164478
2.63417	-0.00151335
2.63583	-0.00177938
2.6375	-0.00164014
2.63917	-0.00156818
2.64083	-0.00186578
2.6425	-0.00123187
2.64417	-0.00169997
2.64583	-0.00170734
2.6475	-0.00192073
2.64917	-0.00180758
2.65083	-0.00175566
2.6525	-0.00186496
2.65417	-0.00189022
2.65583	-0.00188424
2.6575	-0.00130517
2.65917	-0.00169383
2.66083	-0.00192444
2.6625	-0.00174478
2.66417	-0.00174797
2.66583	-0.00133754
2.6675	-0.00151278
2.66917	-0.00145319
2.67083	-0.00114162
2.6725	-0.00168594
2.67417	-0.00160259
2.67583	-0.00159888
2.6775	-0.00145628
2.67917	-0.00214803
2.68083	-0.00183114
2.6825	-0.00159062
2.68417	-0.00142862
2.68583	-0.00184176
2.6875	-0.00191954
2.68917	-0.00198258
2.69083	-0.00182299
2.6925	-0.00133981
2.69417	-0.00162095
2.69583	-0.00172322
2.6975	-0.00187032
2.69917	-0.0023181
2.70083	-0.00175756
2.7025	-0.00158314
2.70417	-0.00168455
2.70583	-0.00167423
2.7075	-0.00153821
2.70917	-0.00207621
2.71083	-0.00193697
2.7125	-0.0015539
2.71417	-0.00176886
2.71583	-0.00192707
2.7175	-0.00193583
2.71917	-0.00132185
2.72083	-0.0013796
2.7225	-0.00198717
2.72417	-0.00172451
2.72583	-0.00172364
2.7275	-0.00204859
2.72917	-0.00205833
2.73083	-0.00190192
2.7325	-0.00149689
2.73417	-0.00173369
2.73583	-0.0012581
2.7375	-0.00140752
2.73917	-0.000991491
2.74083	-0.00142037
2.7425	-0.00135478
2.74417	-0.00166139
2.74583	-0.00174086
2.7475	-0.00197541
2.74917	-0.00121778
2.75083	-0.0017144
2.7525	-0.00168372
2.75417	-0.00223328
2.75583	-0.00157721
2.7575	-0.00176994
2.75917	-0.00155312
2.76083	-0.00158258
2.7625	-0.00137898
2.76417	-0.00132737
2.76583	-0.00168259
2.7675	-0.00151639
2.76917	-0.0015022
2.77083	-0.00124333
2.7725	-0.00172513
2.77417	-0.00134347
2.77583	-0.00176685
2.7775	-0.00193088
2.77917	-0.00175602
2.78083	-0.000934306
2.7825	-0.00192099
2.78417	-0.00170997
2.78583	-0.00146459
2.7875	-0.00154497
2.78917	0.00211865
2.79083	0.000224153
2.7925	-0.00160868
2.79417	-0.00134672
2.79583	-0.00228587
2.7975	-0.0020002
2.79917	-0.00196325
2.80083	-0.0014924
2.8025	-0.00153677
2.80417	-0.0017308
2.80583	-0.00205905
2.8075	-0.00198742
2.80917	-0.00150148
2.81083	-0.00123487
2.8125	-0.00133831
2.81417	-0.00206647
2.81583	-0.00195062
2.8175	-0.00123244
2.81917	-0.00168253
2.82083	-0.00179464
2.8225	-0.00156891
2.82417	-0.00200747
2.82583	-0.000976562
2.8275	-0.00193934
2.82917	-0.000739243
2.83083	-0.00118422
2.8325	-0.00125386
2.83417	-0.00119651
2.83583	-0.00195403
2.8375	-0.00101561
2.83917	-0.00188052
2.84083	-0.00133604
2.8425	-0.00184836
2.84417	-0.00123719
2.84583	-0.00154198
2.8475	-0.00115438
2.84917	-0.00187336
2.85083	-0.00178778
2.8525	-0.00146985
2.85417	-0.00141732
2.85583	-0.00139503
2.8575	-0.00099428
2.85917	-0.00184619
2.86083	-0.00106003
2.8625	-0.00131829
2.86417	-0.0015849
2.86583	-0.0013813
2.8675	-0.00115747
2.86917	-0.00120534
2.87083	-0.00172018
2.8725	-0.00127508
2.87417	-0.000980643
2.87583	-0.00175246
2.8775	-0.00144865
2.87917	-0.00168924
2.88083	-0.00149993
2.8825	-0.00123549
2.88417	-0.00125041
2.88583	-0.00120508
2.8875	-0.00111477
2.88917	-0.0018797
2.89083	-0.0017653
2.8925	-0.00133702
2.89417	-0.0015802
2.89583	-0.00155462
2.8975	-0.000949752
2.89917	-0.00161688
2.90083	-0.00126465
2.9025	-0.00124437
2.90417	-0.00181263
2.90583	-0.00126032
2.9075	-0.00180763
2.90917	-0.00157881
2.91083	-0.00135617
2.9125	-0.00162271
2.91417	-0.00192094
2.91583	-0.0016683
2.9175	-0.00109757
2.91917	-0.00126476
2.92083	-0.00141056
2.9225	-0.00199768
2.92417	-0.00117426
2.92583	-0.0013044
2.9275	-0.00197346
2.92917	-0.00145556
2.93083	-0.00167093
2.9325	-0.00176355
2.93417	-0.00167062
2.93583	-0.00111715
2.9375	-0.00196975
2.93917	-0.00160579
2.94083	-0.00188599
2.9425	-0.00212907
2.94417	-0.00211614
2.94583	-0.00182593
2.9475	-0.00170125
2.94917	-0.00164638
2.95083	-0.00158779
2.9525	-0.00143977
2.95417	-0.00134724
2.95583	-0.00119568
2.9575	-0.00152929
2.95917	-0.00158706
2.96083	-0.00122434
2.9625	-0.00168119
2.96417	-0.00092945
2.96583	-0.00134043
2.9675	-0.00139544
2.96917	-0.00159625
2.97083	-0.00186336
2.9725	-0.00152397
2.97417	-0.00170409
2.97583	-0.00164984
2.9775	-0.00147589
2.97917	-0.00194155
2.98083	-0.00134874
2.9825	-0.00168109
2.98417	-0.0018248
2.98583	-0.00172647
2.9875	-0.0014584
2.98917	-0.00179221
2.99083	-0.00129975
2.9925	-0.00105714
2.99417	-0.00159274
2.99583	-0.00131983
2.9975	-0.00213242
2.99917	-0.00150886
3.00083	-0.00199139
3.0025	-0.00168202
3.00417	-0.00154559
3.00583	-0.00107955
3.0075	-0.00171064
3.00917	-0.00158237
3.01083	-0.00159738
3.0125	-0.00226563
3.01417	-0.00189295
3.01583	-0.00172817
3.0175	-0.00161549
3.01917	-0.00156726
3.02083	-0.001499
3.0225	-0.00194099
3.02417	-0.00163034
3.02583	-0.00144132
3.0275	-0.000999187
3.02917	-0.00152464
3.03083	-0.00185583
3.0325	-0.00101763
3.03417	-0.00166201
3.03583	-0.00175597
3.0375	-0.00207116
3.03917	-0.00120606
3.04083	-0.00149235
3.0425	-0.0015867
3.04417	-0.00169012
3.04583	-0.00178809
3.0475	-0.00170904
3.04917	-0.00137893
3.05083	-0.00143234
3.0525	-0.00157634
3.05417	-0.00165855
3.05583	-0.00162467
3.0575	-0.00129872
3.05917	-0.0014909
3.06083	-0.00119052
3.0625	-0.00172781
3.06417	-0.0015412
3.06583	-0.00214612
3.0675	-0.00150519
3.06917	-0.0013797
3.07083	-0.00136097
3.0725	-0.00193202
3.07417	-0.00132845
3.07583	-0.001621
3.0775	-0.00204534
3.07917	-0.00201592
3.08083	-0.00154647
3.0825	-0.00157871
3.08417	-0.00148414
3.08583	-0.00122356
3.0875	-0.00163137
3.08917	-0.00110589
3.09083	-0.000972017
3.0925	-0.0014215
3.09417	-0.00180892
3.09583	-0.00182341
3.0975	-0.00188042
3.09917	-0.00150886
3.10083	-0.00139317
3.1025	-0.00205452
3.10417	-0.00152537
3.10583	-0.00157566
3.1075	-0.00161404
3.10917	-0.0011803
3.11083	-0.00176293
3.1125	-0.00121195
3.11417	-0.00118365
3.11583	-0.00187851
3.1175	-0.0018747
3.11917	-0.00146748
3.12083	-0.00181779
3.1225	-0.0010433
3.12417	-0.00158175
3.12583	-0.00162817
3.1275	-0.00152774
3.12917	-0.00184774
3.13083	-0.00191114
3.1325	-0.00166768
3.13417	-0.00136401
3.13583	-0.00138208
3.1375	-0.0013715
3.13917	-0.00162188
3.14083	-0.00133372
3.1425	-0.00181887
3.14417	-0.00170822
3.14583	-0.00164808
3.1475	-0.00153223
3.14917	-0.00162106
3.15083	-0.00174658
3.1525	-0.00163137
3.15417	-0.00129939
3.15583	-0.00155689
3.1575	-0.00150071
3.15917	-0.00140597
3.16083	-0.00147429
3.1625	-0.00171446
3.16417	-0.00148249
3.16583	-0.00155405
3.1675	-0.00181567
3.16917	-0.00144952
3.17083	-0.00139704
3.1725	-0.00134672
3.17417	-0.00185423
3.17583	-0.00127968
3.1775	-0.000958328
3.17917	-0.00140442
3.18083	-0.00122671
3.1825	-0.00156746
3.18417	-0.00104082
3.18583	-0.00127131
3.1875	-0.00133103
3.18917	-0.00142336
3.19083	-0.0015539
3.1925	-0.00133749
3.19417	-0.00137888
3.19583	-0.00177082
3.1975	-0.00127152
3.19917	-0.00172539
3.20083	-0.00179309
3.2025	-0.0016616
3.20417	-0.00162327
3.20583	-0.00155023
3.2075	-0.00115391
3.20917	-0.00108766
3.21083	-0.00128097
3.2125	-0.00122268
3.21417	-0.00141201
3.21583	-0.00153223
3.2175	-0.00114818
3.21917	-0.00167248
3.22083	-0.00157355
3.2225	-0.00140225
3.22417	-0.0015022
3.22583	-0.00149085
3.2275	-0.00154956
3.22917	-0.00166526
3.23083	-0.00167119
3.2325	-0.00152464
3.23417	-0.00173194
3.23583	-0.00201979
3.2375	-0.00154193
3.23917	-0.00206704
3.24083	-0.00126429
3.2425	-0.00168563
3.24417	-0.00205828
3.24583	-0.00148481
3.2475	-0.00158314
3.24917	-0.00124865
3.25083	-0.00142403
3.2525	-0.00199577
3.25417	-0.00124153
3.25583	-0.00149699
3.2575	-0.00210393
3.25917	-0.00182145
3.26083	-0.00192748
3.2625	-0.00182042
3.26417	-0.00178458
3.26583	-0.00169254
3.2675	-0.00214726
3.26917	-0.00132014
3.27083	-0.00177226
3.2725	-0.00198263
3.27417	-0.0017274
3.27583	-0.00180938
3.2775	-0.000890651
3.27917	-0.00136159
3.28083	-0.00092666
3.2825	-0.00118969
3.28417	-0.00175994
3.28583	-0.0018747
3.2875	-0.0020103
3.28917	-0.00165267
3.29083	-0.00200603
3.2925	-0.00171471
3.29417	-0.00174875
3.29583	-0.00175561
3.2975	-0.00144183
3.29917	-0.00171549
3.30083	-0.00174632
3.3025	-0.00210207
3.30417	-0.00202664
3.30583	-0.0015719
3.3075	-0.00162523
3.30917	-0.0014263
3.31083	-0.00184217
3.3125	-0.00132634
3.31417	-0.00182382
3.31583	-0.00213747
3.3175	-0.00140514
3.31917	-0.00210707
3.32083	0.0142547
3.3225	-0.00161497
3.32417	-0.00167243
3.32583	-0.00178587
3.3275	-0.00216951
3.32917	-0.00167011
[truncated: 7,009 more rows]

## Sheet: 50cCont_datapoints_Cont2.csv
Sample 1
Time (min)	Abs
0.000833333	0.00491969
0.0025	0.00558202
0.00416667	0.00592951
0.00583333	0.00527034
0.0075	0.00543516
0.00916667	0.00507162
0.0108333	0.00491152
0.0125	0.00473406
0.0141667	0.00503964
0.0158333	0.00511106
0.0175	0.00430885
0.0191667	0.00439641
0.0208333	0.00422499
0.0225	0.00407659
0.0241667	0.00372941
0.0258333	0.00456336
0.0275	0.00423544
0.0291667	0.0045157
0.0308333	0.0054378
0.0325	0.00614839
0.0341667	0.00624878
0.0358333	0.0056829
0.0375	0.00551689
0.0391667	0.00548174
0.0408333	0.00552421
0.0425	0.00541322
0.0441667	0.00668299
0.0458333	0.00669666
0.0475	0.00698453
0.0491667	0.00685234
0.0508333	0.00709868
0.0525	0.00734528
0.0541667	0.00663191
0.0558333	0.00566874
0.0575	0.00573961
0.0591667	0.00587729
0.0608333	0.00556002
0.0625	0.00544973
0.0641667	0.00573864
0.0658333	0.00544708
0.0675	0.0051063
0.0691667	0.00514823
0.0708333	0.00567079
0.0725	0.0060469
0.0741667	0.00603034
0.0758333	0.00599803
0.0775	0.006365
0.0791667	0.00564955
0.0808333	0.00509071
0.0825	0.00614275
0.0841667	0.00739251
0.0858333	0.00756127
0.0875	0.00744807
0.0891667	0.00529922
0.0908333	0.00546976
0.0925	0.0054911
0.0941667	0.0057069
0.0958333	0.00515502
0.0975	0.00465011
0.0991667	0.00532741
0.100833	0.00546813
0.1025	0.00535844
0.104167	0.00488094
0.105833	0.00527047
0.1075	0.00569938
0.109167	0.00568319
0.110833	0.00586509
0.1125	0.00577592
0.114167	0.00507466
0.115833	0.00534906
0.1175	0.00554799
0.119167	0.00583116
0.120833	0.00555137
0.1225	0.00663525
0.124167	0.00710129
0.125833	0.00872217
0.1275	0.00716731
0.129167	0.00733951
0.130833	0.00781959
0.1325	0.00706027
0.134167	0.00663086
0.135833	0.00681902
0.1375	0.00766035
0.139167	0.00765647
0.140833	0.00805217
0.1425	0.00842386
0.144167	0.0075295
0.145833	0.00672836
0.1475	0.00586934
0.149167	0.00584764
0.150833	0.0054885
0.1525	0.00532914
0.154167	0.00535954
0.155833	0.00635825
0.1575	0.00698208
0.159167	0.00667515
0.160833	0.00674314
0.1625	0.00623806
0.164167	0.00703583
0.165833	0.00678915
0.1675	0.00642897
0.169167	0.00767747
0.170833	0.00835635
0.1725	0.00918742
0.174167	0.00880767
0.175833	0.00660253
0.1775	0.00690436
0.179167	0.00588899
0.180833	0.00604465
0.1825	0.00650905
0.184167	0.00638294
0.185833	0.00677006
0.1875	0.00673333
0.189167	0.00713179
0.190833	0.00745663
0.1925	0.00689084
0.194167	0.00706477
0.195833	0.00624573
0.1975	0.00606649
0.199167	0.00671295
0.200833	0.00674463
0.2025	0.00669524
0.204167	0.00686162
0.205833	0.00607048
0.2075	0.00629965
0.209167	0.00649954
0.210833	0.00693813
0.2125	0.0069839
0.214167	0.0066598
0.215833	0.0063583
0.2175	0.00600171
0.219167	0.00500387
0.220833	0.00563378
0.2225	0.00588996
0.224167	0.00678441
0.225833	0.00705932
0.2275	0.00704506
0.229167	0.00645004
0.230833	0.0077352
0.2325	0.00735117
0.234167	0.00698711
0.235833	0.00605688
0.2375	0.00593649
0.239167	0.00584077
0.240833	0.00524262
0.2425	0.00512526
0.244167	0.00568306
0.245833	0.00568576
0.2475	0.00540402
0.249167	0.00535006
0.250833	0.00528098
0.2525	0.00505216
0.254167	0.00558116
0.255833	0.00610211
0.2575	0.00690662
0.259167	0.00673709
0.260833	0.00644016
0.2625	0.00624544
0.264167	0.00631711
0.265833	0.00630422
0.2675	0.00605144
0.269167	0.00663917
0.270833	0.00660644
0.2725	0.0056806
0.274167	0.0057432
0.275833	0.00651263
0.2775	0.00694744
0.279167	0.0065933
0.280833	0.00638633
0.2825	0.00620214
0.284167	0.00602506
0.285833	0.0059188
0.2875	0.00629618
0.289167	0.00690638
0.290833	0.00672623
0.2925	0.00667752
0.294167	0.0067597
0.295833	0.00656841
0.2975	0.00680692
0.299167	0.00619891
0.300833	0.00612437
0.3025	0.00604643
0.304167	0.00703912
0.305833	0.007218
0.3075	0.0072021
0.309167	0.00581479
0.310833	0.00608644
0.3125	0.00597717
0.314167	0.00641801
0.315833	0.00757096
0.3175	0.0075801
0.319167	0.00656261
0.320833	0.0069588
0.3225	0.00730713
0.324167	0.00668922
0.325833	0.00638641
0.3275	0.00673932
0.329167	0.00615451
0.330833	0.00698037
0.3325	0.0083811
0.334167	0.00725067
0.335833	0.00664408
0.3375	0.00652855
0.339167	0.00704767
0.340833	0.00682304
0.3425	0.00760231
0.344167	0.00717987
0.345833	0.00696091
0.3475	0.00647142
0.349167	0.00628565
0.350833	0.00641951
0.3525	0.00640128
0.354167	0.0065316
0.355833	0.00675179
0.3575	0.00603732
0.359167	0.00605929
0.360833	0.00629101
0.3625	0.00594489
0.364167	0.00628489
0.365833	0.00774793
0.3675	0.00703985
0.369167	0.00688645
0.370833	0.00613815
0.3725	0.0065866
0.374167	0.00677534
0.375833	0.00723124
0.3775	0.00806369
0.379167	0.00798999
0.380833	0.00748728
0.3825	0.00746769
0.384167	0.00835112
0.385833	0.00761943
0.3875	0.00707921
0.389167	0.00737076
0.390833	0.00764854
0.3925	0.00741581
0.394167	0.00743664
0.395833	0.00662487
0.3975	0.00710989
0.399167	0.00682086
0.400833	0.00697661
0.4025	0.00644541
0.404167	0.00615758
0.405833	0.0063215
0.4075	0.00723419
0.409167	0.00659041
0.410833	0.00744994
0.4125	0.00781982
0.414167	0.00718484
0.415833	0.0076154
0.4175	0.00763321
0.419167	0.00831735
0.420833	0.00727836
0.4225	0.00726096
0.424167	0.00705038
0.425833	0.00717392
0.4275	0.00718921
0.429167	0.00772353
0.430833	0.00781147
0.4325	0.00824099
0.434167	0.00812
0.435833	0.00775766
0.4375	0.00759896
0.439167	0.00793789
0.440833	0.00774469
0.4425	0.00800713
0.444167	0.00724922
0.445833	0.00756385
0.4475	0.00781026
0.449167	0.00749845
0.450833	0.00793436
0.4525	0.00771312
0.454167	0.0105003
0.455833	0.00978025
0.4575	0.00815056
0.459167	0.00765281
0.460833	0.0076629
0.4625	0.00818369
0.464167	0.00891935
0.465833	0.00944747
0.4675	0.00827307
0.469167	0.00869674
0.470833	0.00836226
0.4725	0.00834893
0.474167	0.00854
0.475833	0.00786063
0.4775	0.00779766
0.479167	0.00814004
0.480833	0.00778759
0.4825	0.0076737
0.484167	0.00795637
0.485833	0.00819332
0.4875	0.00831394
0.489167	0.00820715
0.490833	0.00795753
0.4925	0.00829196
0.494167	0.00802427
0.495833	0.00783915
0.4975	0.00756872
0.499167	0.00807933
0.500833	0.00768232
0.5025	0.00850663
0.504167	0.0080139
0.505833	0.00862159
0.5075	0.00822012
0.509167	0.00859328
0.510833	0.00851017
0.5125	0.00758253
0.514167	0.00887641
0.515833	0.00882173
0.5175	0.0080303
0.519167	0.00837976
0.520833	0.00851144
0.5225	0.00866328
0.524167	0.00842618
0.525833	0.00823179
0.5275	0.0082692
0.529167	0.00802086
0.530833	0.00804032
0.5325	0.0081589
0.534167	0.00872933
0.535833	0.00774748
0.5375	0.0080143
0.539167	0.00833658
0.540833	0.00849742
0.5425	0.00830872
0.544167	0.00850175
0.545833	0.00801409
0.5475	0.00830693
0.549167	0.00811583
0.550833	0.00787046
0.5525	0.00856616
0.554167	0.00831759
0.555833	0.00879027
0.5575	0.0094379
0.559167	0.00875455
0.560833	0.00862824
0.5625	0.00845846
0.564167	0.00883766
0.565833	0.00788833
0.5675	0.00837825
0.569167	0.00835999
0.570833	0.00832553
0.5725	0.00871076
0.574167	0.00880194
0.575833	0.00927669
0.5775	0.00872846
0.579167	0.00897064
0.580833	0.00889615
0.5825	0.00926806
0.584167	0.00882786
0.585833	0.00822762
0.5875	0.00828716
0.589167	0.00835622
0.590833	0.00869516
0.5925	0.00885599
0.594167	0.00889388
0.595833	0.00955857
0.5975	0.00919299
0.599167	0.00926412
0.600833	0.0116304
0.6025	0.0107085
0.604167	0.00897762
0.605833	0.00819662
0.6075	0.00903415
0.609167	0.0084432
0.610833	0.00896966
0.6125	0.00886035
0.614167	0.00894443
0.615833	0.00902606
0.6175	0.00894186
0.619167	0.00887768
0.620833	0.00904023
0.6225	0.00906798
0.624167	0.00869946
0.625833	0.0092711
0.6275	0.00956095
0.629167	0.009238
0.630833	0.0089272
0.6325	0.00886904
0.634167	0.00828212
0.635833	0.00840863
0.6375	0.00890019
0.639167	0.00826803
0.640833	0.00844508
0.6425	0.00873778
0.644167	0.00898021
0.645833	0.00872909
0.6475	0.00817225
0.649167	0.0091076
0.650833	0.00957612
0.6525	0.00939509
0.654167	0.00911842
0.655833	0.00917599
0.6575	0.00957763
0.659167	0.00936767
0.660833	0.00931728
0.6625	0.0088999
0.664167	0.00958136
0.665833	0.00929549
0.6675	0.00965422
0.669167	0.00970514
0.670833	0.00902799
0.6725	0.00953267
0.674167	0.00871858
0.675833	0.00898272
0.6775	0.00902194
0.679167	0.00871784
0.680833	0.00871134
0.6825	0.00915128
0.684167	0.00942152
0.685833	0.00902746
0.6875	0.00885491
0.689167	0.00928673
0.690833	0.00926907
0.6925	0.00940769
0.694167	0.00964887
0.695833	0.00981168
0.6975	0.00958136
0.699167	0.00934299
0.700833	0.00957175
0.7025	0.00990886
0.704167	0.0100505
0.705833	0.01006
0.7075	0.00954653
0.709167	0.00964202
0.710833	0.00980588
0.7125	0.00970538
0.714167	0.00986
0.715833	0.00953986
0.7175	0.00939748
0.719167	0.0101491
0.720833	0.00977164
0.7225	0.00955537
0.724167	0.00976145
0.725833	0.00931627
0.7275	0.00974652
0.729167	0.0102214
0.730833	0.00920949
0.7325	0.0093035
0.734167	0.00970461
0.735833	0.00966991
0.7375	0.00965197
0.739167	0.00959284
0.740833	0.00984522
0.7425	0.00998482
0.744167	0.0103575
0.745833	0.0100691
0.7475	0.0102605
0.749167	0.0105721
0.750833	0.0106729
0.7525	0.0102311
0.754167	0.00985343
0.755833	0.0101123
0.7575	0.010752
0.759167	0.0104269
0.760833	0.0102602
0.7625	0.00980588
0.764167	0.00979105
0.765833	0.0103694
0.7675	0.00979926
0.769167	0.00992647
0.770833	0.010286
0.7725	0.00983029
0.774167	0.010216
0.775833	0.0102841
0.7775	0.0105908
0.779167	0.0103019
0.780833	0.0106984
0.7825	0.011424
0.784167	0.0100917
0.785833	0.00994549
0.7875	0.0097579
0.789167	0.00987123
0.790833	0.0101707
0.7925	0.00989512
0.794167	0.0103519
0.795833	0.00993635
0.7975	0.0101369
0.799167	0.0108166
0.800833	0.0103973
0.8025	0.0110146
0.804167	0.0111341
0.805833	0.0106813
0.8075	0.0105196
0.809167	0.010922
0.810833	0.0102399
0.8125	0.0108049
0.814167	0.0108884
0.815833	0.0111596
0.8175	0.010683
0.819167	0.0120613
0.820833	0.0115579
0.8225	0.010904
0.824167	0.0111098
0.825833	0.0106147
0.8275	0.0113942
0.829167	0.0109911
0.830833	0.011236
0.8325	0.0110607
0.834167	0.010953
0.835833	0.0111578
0.8375	0.0107567
0.839167	0.0108944
0.840833	0.0106524
0.8425	0.010595
0.844167	0.0106498
0.845833	0.0110872
0.8475	0.0109816
0.849167	0.0120499
0.850833	0.0117358
0.8525	0.0115472
0.854167	0.010619
0.855833	0.0107408
0.8575	0.0109545
0.859167	0.0108562
0.860833	0.0110618
0.8625	0.0107153
0.864167	0.0110407
0.865833	0.0106123
0.8675	0.0110838
0.869167	0.0106222
0.870833	0.0110732
0.8725	0.0112735
0.874167	0.0108915
0.875833	0.0105946
0.8775	0.0109685
0.879167	0.010538
0.880833	0.0110179
0.8825	0.0109147
0.884167	0.0115256
0.885833	0.0117403
0.8875	0.0109329
0.889167	0.0116453
0.890833	0.0107543
0.8925	0.0113398
0.894167	0.0116742
0.895833	0.0113883
0.8975	0.0112139
0.899167	0.011778
0.900833	0.0115593
0.9025	0.0114768
0.904167	0.011057
0.905833	0.0110797
0.9075	0.0108491
0.909167	0.0111944
0.910833	0.0114422
0.9125	0.0114973
0.914167	0.0117054
0.915833	0.011592
0.9175	0.0117083
0.919167	0.0119195
0.920833	0.0119508
0.9225	0.0113345
0.924167	0.0114836
0.925833	0.0118137
0.9275	0.0113992
0.929167	0.0116372
0.930833	0.0116136
0.9325	0.0119519
0.934167	0.0117185
0.935833	0.0118717
0.9375	0.0120327
0.939167	0.0115891
0.940833	0.011787
0.9425	0.011666
0.944167	0.0116774
0.945833	0.0114978
0.9475	0.0114304
0.949167	0.011779
0.950833	0.0117196
0.9525	0.0113834
0.954167	0.0115625
0.955833	0.0113744
0.9575	0.0111748
0.959167	0.0110691
0.960833	0.0118753
0.9625	0.0121666
0.964167	0.0115041
0.965833	0.0115948
0.9675	0.0118834
0.969167	0.0123921
0.970833	0.0115708
0.9725	0.0120435
0.974167	0.0118686
0.975833	0.0120382
0.9775	0.0119926
0.979167	0.0115571
0.980833	0.0117695
0.9825	0.0122661
0.984167	0.0118092
0.985833	0.0121681
0.9875	0.0120049
0.989167	0.0121011
0.990833	0.0116102
0.9925	0.0121763
0.994167	0.0124999
0.995833	0.0114946
0.9975	0.0125328
0.999167	0.0114794
1.00083	0.0114021
1.0025	0.0119802
1.00417	0.0119402
1.00583	0.0116897
1.0075	0.0119752
1.00917	0.0119628
1.01083	0.0118494
1.0125	0.0119299
1.01417	0.0119968
1.01583	0.0129039
1.0175	0.0122687
1.01917	0.0117542
1.02083	0.014145
1.0225	0.0122026
1.02417	0.012306
1.02583	0.0121499
1.0275	0.012282
1.02917	0.0122606
1.03083	0.0122605
1.0325	0.0125355
1.03417	0.0124136
1.03583	0.0123021
1.0375	0.0119521
1.03917	0.0121098
1.04083	0.0127703
1.0425	0.0118427
1.04417	0.0121558
1.04583	0.0120923
1.0475	0.0122705
1.04917	0.0121898
1.05083	0.0273775
1.0525	0.0123567
1.05417	0.012302
1.05583	0.0120244
1.0575	0.0125322
1.05917	0.0124072
1.06083	0.0129011
1.0625	0.012654
1.06417	0.0125303
1.06583	0.0129659
1.0675	0.0128726
1.06917	0.0125701
1.07083	0.0122514
1.0725	0.0123646
1.07417	0.0125236
1.07583	0.0128349
1.0775	0.0123452
1.07917	0.0121758
1.08083	0.0123111
1.0825	0.0126515
1.08417	0.0125537
1.08583	0.012731
1.0875	0.0121136
1.08917	0.0119135
1.09083	0.0126833
1.0925	0.012469
1.09417	0.0125043
1.09583	0.0125472
1.0975	0.0127785
1.09917	0.0130855
1.10083	0.0134302
1.1025	0.0129525
1.10417	0.0126563
1.10583	0.0131232
1.1075	0.0123892
1.10917	0.0129137
1.11083	0.0124114
1.1125	0.0127435
1.11417	0.0126801
1.11583	0.012846
1.1175	0.013322
1.11917	0.0127994
1.12083	0.0126506
1.1225	0.0123297
1.12417	0.0126329
1.12583	0.0125001
1.1275	0.0130284
1.12917	0.0127836
1.13083	0.0128025
1.1325	0.0133978
1.13417	0.0131499
1.13583	0.0138301
1.1375	0.0139048
1.13917	0.0132558
1.14083	0.0126992
1.1425	0.0148091
1.14417	0.022271
1.14583	0.0129872
1.1475	0.0132104
1.14917	0.0132509
1.15083	0.0128405
1.1525	0.0126709
1.15417	0.0130166
1.15583	0.0129513
1.1575	0.0130478
1.15917	0.0132736
1.16083	0.0133676
1.1625	0.0126918
1.16417	0.0129976
1.16583	0.0127206
1.1675	0.0129384
1.16917	0.01298
1.17083	0.0132917
1.1725	0.0135485
1.17417	0.0138606
1.17583	0.0131014
1.1775	0.0138008
1.17917	0.0137652
1.18083	0.0133255
1.1825	0.0132277
1.18417	0.0133293
1.18583	0.0141484
1.1875	0.0133228
1.18917	0.0134487
1.19083	0.0129807
1.1925	0.0130151
1.19417	0.0131175
1.19583	0.0130833
1.1975	0.0134027
1.19917	0.0131604
1.20083	0.0134001
1.2025	0.0132343
1.20417	0.0136638
1.20583	0.0133813
1.2075	0.0134536
1.20917	0.0131315
1.21083	0.0132581
1.2125	0.0131816
1.21417	0.0135188
1.21583	0.0136663
1.2175	0.0130322
1.21917	0.0131752
1.22083	0.0133053
1.2225	0.0131682
1.22417	0.0132605
1.22583	0.0136495
1.2275	0.0132788
1.22917	0.0136538
1.23083	0.0131256
1.2325	0.0135494
1.23417	0.0135623
1.23583	0.0131449
1.2375	0.013413
1.23917	0.0132476
1.24083	0.0135947
1.2425	0.0136263
1.24417	0.0140725
1.24583	0.0134638
1.2475	0.0135566
1.24917	0.0134351
1.25083	0.0138169
1.2525	0.0135363
1.25417	0.013577
1.25583	0.0137972
1.2575	0.013583
1.25917	0.0137688
1.26083	0.0139788
1.2625	0.013583
1.26417	0.01372
1.26583	0.0139585
1.2675	0.0140314
1.26917	0.0139236
1.27083	0.0137173
1.2725	0.013577
1.27417	0.0143733
1.27583	0.013583
1.2775	0.0134974
1.27917	0.0135622
1.28083	0.0135834
1.2825	0.0139723
1.28417	0.0141332
1.28583	0.0143871
1.2875	0.0137269
1.28917	0.0137494
1.29083	0.0137589
1.2925	0.0139405
1.29417	0.0141122
1.29583	0.0135648
1.2975	0.0137558
1.29917	0.0135717
1.30083	0.0134999
1.3025	0.0139702
1.30417	0.014043
1.30583	0.0139063
1.3075	0.0142819
1.30917	0.0140203
1.31083	0.0142581
1.3125	0.0143956
1.31417	0.0141101
1.31583	0.0139398
1.3175	0.0139968
1.31917	0.0142109
1.32083	0.0142566
1.3225	0.014364
1.32417	0.0136979
1.32583	0.0137075
1.3275	0.0141065
1.32917	0.0139601
1.33083	0.0139356
1.3325	0.0142579
1.33417	0.0139787
1.33583	0.0140766
1.3375	0.0140041
1.33917	0.013852
1.34083	0.0145017
1.3425	0.0137093
1.34417	0.0144252
1.34583	0.0139702
1.3475	0.0142065
1.34917	0.0139398
1.35083	0.0146711
1.3525	0.0150121
1.35417	0.0143513
1.35583	0.0366042
1.3575	0.0159743
1.35917	0.0140381
1.36083	0.0142105
1.3625	0.0140645
1.36417	0.0143453
1.36583	0.0147145
1.3675	0.0143832
1.36917	0.0141287
1.37083	0.0141945
1.3725	0.0145452
1.37417	0.0140475
1.37583	0.0143936
1.3775	0.0147672
1.37917	0.0143318
1.38083	0.0141473
1.3825	0.0145535
1.38417	0.0140894
1.38583	0.0141463
1.3875	0.0148652
1.38917	0.0143136
1.39083	0.0146894
1.3925	0.014242
1.39417	0.0136738
1.39583	0.0145328
1.3975	0.0143123
1.39917	0.0144779
1.40083	0.0150318
1.4025	0.0143375
1.40417	0.0144491
1.40583	0.0146209
1.4075	0.0143698
1.40917	0.0143198
1.41083	0.0144713
1.4125	0.0145827
1.41417	0.0143372
1.41583	0.0147296
1.4175	0.0139912
1.41917	0.014089
1.42083	0.014345
1.4225	0.0141561
1.42417	0.0145856
1.42583	0.0144048
1.4275	0.014444
1.42917	0.0144553
1.43083	0.0147289
1.4325	0.0146786
1.43417	0.0146773
1.43583	0.0146761
1.4375	0.0146896
1.43917	0.0148632
1.44083	0.0144127
1.4425	0.0148432
1.44417	0.014362
1.44583	0.0146763
1.4475	0.0141823
1.44917	0.014619
1.45083	0.0141567
1.4525	0.0149156
1.45417	0.0149847
1.45583	0.0144535
1.4575	0.0145548
1.45917	0.0149937
1.46083	0.0149445
1.4625	0.014968
1.46417	0.0145993
1.46583	0.0148176
1.4675	0.014947
1.46917	0.0150771
1.47083	0.0147331
1.4725	0.0148686
1.47417	0.0151482
1.47583	0.0153443
1.4775	0.0150298
1.47917	0.0146806
1.48083	0.0145365
1.4825	0.014901
1.48417	0.0148062
1.48583	0.0146369
1.4875	0.0149234
1.48917	0.0146711
1.49083	0.0146752
1.4925	0.0148538
1.49417	0.0150116
1.49583	0.0149728
1.4975	0.0151078
1.49917	0.0153817
1.50083	0.0147088
1.5025	0.0152798
1.50417	0.0152424
1.50583	0.0153812
1.5075	0.01468
1.50917	0.0148849
1.51083	0.0152506
1.5125	0.0146624
1.51417	0.0152155
1.51583	0.0147055
1.5175	0.0153682
1.51917	0.0158174
1.52083	0.0163211
1.5225	0.0158133
1.52417	0.0155811
1.52583	0.0154107
1.5275	0.0146753
1.52917	0.0153344
1.53083	0.0150818
1.5325	0.0151581
1.53417	0.0151727
1.53583	0.0152426
1.5375	0.0157091
1.53917	0.015382
1.54083	0.0150116
1.5425	0.0152746
1.54417	0.0150673
1.54583	0.0147602
1.5475	0.0150092
1.54917	0.015937
1.55083	0.0158186
1.5525	0.0156674
1.55417	0.0152344
1.55583	0.0149515
1.5575	0.015624
1.55917	0.015242
1.56083	0.0155149
1.5625	0.0151841
1.56417	0.0154123
1.56583	0.0154231
1.5675	0.0143508
1.56917	0.0155162
1.57083	0.0154361
1.5725	0.0154343
1.57417	0.0151774
1.57583	0.0153512
1.5775	0.0153552
1.57917	0.0155659
1.58083	0.0159761
1.5825	0.0159822
1.58417	0.0161178
1.58583	0.0154129
1.5875	0.015834
1.58917	0.0155299
1.59083	0.0162589
1.5925	0.0152452
1.59417	0.0153471
1.59583	0.0155547
1.5975	0.0152785
1.59917	0.0160607
1.60083	0.0151086
1.6025	0.0154456
1.60417	0.0155667
1.60583	0.0157297
1.6075	0.0157202
1.60917	0.0154061
1.61083	0.0160015
1.6125	0.0154343
1.61417	0.0154511
1.61583	0.0155105
1.6175	0.0154425
1.61917	0.015324
1.62083	0.0157756
1.6225	0.0159142
1.62417	0.0156116
1.62583	0.0161689
1.6275	0.0162686
1.62917	0.015736
1.63083	0.0153563
1.6325	0.0163543
1.63417	0.0162266
1.63583	0.0161171
1.6375	0.0158457
1.63917	0.0158986
1.64083	0.0160753
1.6425	0.0161132
1.64417	0.0156217
1.64583	0.0158588
1.6475	0.0162641
1.64917	0.0157599
1.65083	0.0152747
1.6525	0.0157905
1.65417	0.015654
1.65583	0.0159657
1.6575	0.0160344
1.65917	0.0155713
1.66083	0.0160333
1.6625	0.016318
1.66417	0.0160807
1.66583	0.0162173
1.6675	0.0158971
1.66917	0.0157229
1.67083	0.0156216
1.6725	0.0165422
1.67417	0.0162676
1.67583	0.0157365
1.6775	0.0162854
1.67917	0.0167966
1.68083	0.015978
1.6825	0.0159362
1.68417	0.0166759
1.68583	0.0160038
1.6875	0.0158615
1.68917	0.0161352
1.69083	0.0163301
1.6925	0.016298
1.69417	0.0161797
1.69583	0.0161091
1.6975	0.0160542
1.69917	0.0159839
1.70083	0.0158748
1.7025	0.0159194
1.70417	0.0156677
1.70583	0.0160601
1.7075	0.0159252
1.70917	0.0162702
1.71083	0.0161536
1.7125	0.0163266
1.71417	0.0160791
1.71583	0.0161723
1.7175	0.0161162
1.71917	0.0162138
1.72083	0.0156383
1.7225	0.0159644
1.72417	0.0162989
1.72583	0.0163606
1.7275	0.0161443
1.72917	0.01631
1.73083	0.0159276
1.7325	0.0160628
1.73417	0.0160987
1.73583	0.0160981
1.7375	0.0161389
1.73917	0.0164549
1.74083	0.016396
1.7425	0.0163723
1.74417	0.0163597
1.74583	0.0160219
1.7475	0.0164272
1.74917	0.0162385
1.75083	0.0161018
1.7525	0.0164527
1.75417	0.0165061
1.75583	0.016569
1.7575	0.016107
1.75917	0.0161043
1.76083	0.0164511
1.7625	0.0163503
1.76417	0.0159519
1.76583	0.0164604
1.7675	0.0161995
1.76917	0.0165565
1.77083	0.0167271
1.7725	0.0158999
1.77417	0.0165947
1.77583	0.0168309
1.7775	0.0166119
1.77917	0.0167092
1.78083	0.0167048
1.7825	0.0163401
1.78417	0.0168665
1.78583	0.0166945
1.7875	0.0165252
1.78917	0.0200543
1.79083	0.0329538
1.7925	0.0166307
1.79417	0.0166844
1.79583	0.0163132
1.7975	0.0175862
1.79917	0.0166749
1.80083	0.0166955
1.8025	0.0169993
1.80417	0.0168937
1.80583	0.016622
1.8075	0.0160994
1.80917	0.0168482
1.81083	0.0163697
1.8125	0.0166048
1.81417	0.0171725
1.81583	0.0168016
1.8175	0.0166345
1.81917	0.0168906
1.82083	0.0167238
1.8225	0.017039
1.82417	0.0169365
1.82583	0.0168265
1.8275	0.0169772
1.82917	0.0169223
1.83083	0.0161405
1.8325	0.016532
1.83417	0.0167
1.83583	0.0172439
1.8375	0.0171389
1.83917	0.0164934
1.84083	0.0169895
1.8425	0.0170212
1.84417	0.0167204
1.84583	0.0166859
1.8475	0.0168083
1.84917	0.0172447
1.85083	0.016824
1.8525	0.0167244
1.85417	0.0170189
1.85583	0.017452
1.8575	0.0169585
1.85917	0.0173606
1.86083	0.0169665
1.8625	0.0167754
1.86417	0.0171824
1.86583	0.0166927
1.8675	0.0170496
1.86917	0.0170382
1.87083	0.0170415
1.8725	0.0170604
1.87417	0.0167533
1.87583	0.0165378
1.8775	0.0172555
1.87917	0.017363
1.88083	0.0168747
1.8825	0.0273692
1.88417	0.0168467
1.88583	0.0172778
1.8875	0.0174038
1.88917	0.0170278
1.89083	0.016959
1.8925	0.0169874
1.89417	0.0175069
1.89583	0.017059
1.8975	0.017108
1.89917	0.0172554
1.90083	0.0171192
1.9025	0.0168559
1.90417	0.0171901
1.90583	0.0171956
1.9075	0.0167351
1.90917	0.0169622
1.91083	0.0167532
1.9125	0.017211
1.91417	0.0172657
1.91583	0.0170773
1.9175	0.017483
1.91917	0.017292
1.92083	0.016972
1.9225	0.0173428
1.92417	0.0173081
1.92583	0.017416
1.9275	0.0171138
1.92917	0.0171563
1.93083	0.0171673
1.9325	0.0172877
1.93417	0.0170253
1.93583	0.0168862
1.9375	0.0172636
1.93917	0.0171261
1.94083	0.017121
1.9425	0.0176318
1.94417	0.0171455
1.94583	0.0175042
1.9475	0.0170961
1.94917	0.016963
1.95083	0.0171601
1.9525	0.0169355
1.95417	0.01739
1.95583	0.0173564
1.9575	0.0176423
1.95917	0.0175023
1.96083	0.0174598
1.9625	0.0179345
1.96417	0.0173462
1.96583	0.0177947
1.9675	0.0175787
1.96917	0.017713
1.97083	0.0172546
1.9725	0.018169
1.97417	0.0172478
1.97583	0.0175042
1.9775	0.0180054
1.97917	0.017778
1.98083	0.0176361
1.9825	0.0175875
1.98417	0.0170431
1.98583	0.0171625
1.9875	0.0176289
1.98917	0.0173007
1.99083	0.017137
1.9925	0.0171076
1.99417	0.0176347
1.99583	0.017757
1.9975	0.0179715
1.99917	0.0173575
2.00083	0.0173893
2.0025	0.0180533
2.00417	0.0171803
2.00583	0.0177812
2.0075	0.0173931
2.00917	0.0178797
2.01083	0.0173463
2.0125	0.0176906
2.01417	0.0173373
2.01583	0.0173109
2.0175	0.0169951
2.01917	0.0173034
2.02083	0.0177569
2.0225	0.017753
2.02417	0.0175152
2.02583	0.017783
2.0275	0.0176459
2.02917	0.0175367
2.03083	0.0179304
2.0325	0.0176275
2.03417	0.0178289
2.03583	0.0172694
2.0375	0.017871
2.03917	0.0175812
2.04083	0.0180577
2.0425	0.0174381
2.04417	0.017864
2.04583	0.0176401
2.0475	0.0178287
2.04917	0.017741
2.05083	0.0177766
2.0525	0.0175585
2.05417	0.0175159
2.05583	0.0176063
2.0575	0.017675
2.05917	0.0174136
2.06083	0.0178026
2.0625	0.0175542
2.06417	0.0178247
2.06583	0.0176967
2.0675	0.0177448
2.06917	0.0179969
2.07083	0.0171326
2.0725	0.0175624
2.07417	0.0174508
2.07583	0.0175528
2.0775	0.0178386
2.07917	0.0176061
2.08083	0.0178493
2.0825	0.017461
2.08417	0.017849
2.08583	0.0177598
2.0875	0.0174098
2.08917	0.0175885
2.09083	0.0183566
2.0925	0.0181452
2.09417	0.018339
2.09583	0.0178869
2.0975	0.0174091
2.09917	0.0175912
2.10083	0.0174353
2.1025	0.0178458
2.10417	0.0178447
2.10583	0.0179252
2.1075	0.0182279
2.10917	0.0180597
2.11083	0.0177809
2.1125	0.018057
2.11417	0.0177712
2.11583	0.0178779
2.1175	0.0177662
2.11917	0.0181175
2.12083	0.0174295
2.1225	0.0185956
2.12417	0.0178691
2.12583	0.0176976
2.1275	0.0181178
2.12917	0.0184375
2.13083	0.0183778
2.1325	0.0179557
2.13417	0.0180656
2.13583	0.017938
2.1375	0.0182497
2.13917	0.0180317
2.14083	0.0183689
2.1425	0.0185412
2.14417	0.0182376
2.14583	0.0183317
2.1475	0.0184147
2.14917	0.0181502
2.15083	0.017425
2.1525	0.0178665
2.15417	0.0179825
2.15583	0.0173092
2.1575	0.0177336
2.15917	0.0177426
2.16083	0.017864
2.1625	0.0174964
2.16417	0.0175955
2.16583	0.0179981
2.1675	0.0180838
2.16917	0.0182372
2.17083	0.0186171
2.1725	0.0177354
2.17417	0.0177462
2.17583	0.0176434
2.1775	0.0179187
2.17917	0.0177355
2.18083	0.0187343
2.1825	0.0180503
2.18417	0.0183473
2.18583	0.0179051
2.1875	0.0182175
2.18917	0.0182634
2.19083	0.0175336
2.1925	0.0183089
2.19417	0.0181792
2.19583	0.0178618
2.1975	0.0179311
2.19917	0.0179558
2.20083	0.0178957
2.2025	0.018171
2.20417	0.0186082
2.20583	0.0177773
2.2075	0.0178555
2.20917	0.0179605
2.21083	0.0181162
2.2125	0.0180725
2.21417	0.0185877
2.21583	0.0180231
2.2175	0.0182212
2.21917	0.0187726
2.22083	0.018922
2.2225	0.0182747
2.22417	0.0184094
2.22583	0.0184687
2.2275	0.0180346
2.22917	0.0179806
2.23083	0.0183608
2.2325	0.0181295
2.23417	0.0178322
2.23583	0.0180948
2.2375	0.0183225
2.23917	0.0180455
2.24083	0.0186641
2.2425	0.0182866
2.24417	0.0180644
2.24583	0.0182768
2.2475	0.0184291
2.24917	0.018293
2.25083	0.0188426
2.2525	0.0183238
2.25417	0.0184898
2.25583	0.0189728
2.2575	0.0187909
2.25917	0.0178048
2.26083	0.0185948
2.2625	0.0185007
2.26417	0.0185997
2.26583	0.0183759
2.2675	0.0187253
2.26917	0.0183706
2.27083	0.0184351
2.2725	0.0184582
2.27417	0.0185402
2.27583	0.0180234
2.2775	0.018259
2.27917	0.0185142
2.28083	0.0185853
2.2825	0.0186044
2.28417	0.018365
2.28583	0.0185993
2.2875	0.0180989
2.28917	0.0183486
2.29083	0.0184885
2.2925	0.0189062
2.29417	0.0180012
2.29583	0.0184222
2.2975	0.0190879
2.29917	0.0186003
2.30083	0.0188502
2.3025	0.0183962
2.30417	0.0181125
2.30583	0.0189603
2.3075	0.0188203
2.30917	0.0182398
2.31083	0.0180941
2.3125	0.0183811
2.31417	0.0184454
2.31583	0.018532
2.3175	0.0182942
2.31917	0.0188132
2.32083	0.0193926
2.3225	0.0187181
2.32417	0.018733
2.32583	0.0189519
2.3275	0.0188346
2.32917	0.017999
2.33083	0.0184346
2.3325	0.0182659
2.33417	0.0184243
2.33583	0.0190489
2.3375	0.0184625
2.33917	0.0189153
2.34083	0.0185891
2.3425	0.0182607
2.34417	0.0185227
2.34583	0.0185558
2.3475	0.0185931
2.34917	0.0188903
2.35083	0.0189365
2.3525	0.0190851
2.35417	0.0191461
2.35583	0.0187672
2.3575	0.018369
2.35917	0.0185977
2.36083	0.0185492
2.3625	0.0192908
2.36417	0.0187508
2.36583	0.0191768
2.3675	0.0187705
2.36917	0.0187145
2.37083	0.0186055
2.3725	0.0187951
2.37417	0.0185671
2.37583	0.0185244
2.3775	0.0189281
2.37917	0.0186493
2.38083	0.0184987
2.3825	0.0184773
2.38417	0.0189288
2.38583	0.018706
2.3875	0.018588
2.38917	0.0187602
2.39083	0.018721
2.3925	0.0189036
2.39417	0.019153
2.39583	0.0190846
2.3975	0.0186793
2.39917	0.018587
2.40083	0.0190618
2.4025	0.0191633
2.40417	0.0185547
2.40583	0.0191355
2.4075	0.018959
2.40917	0.0188323
2.41083	0.0190773
2.4125	0.0190828
2.41417	0.0187367
2.41583	0.0183931
2.4175	0.0180466
2.41917	0.0184492
2.42083	0.0186916
2.4225	0.0183575
2.42417	0.0189429
2.42583	0.0185041
2.4275	0.0187019
2.42917	0.0189975
2.43083	0.0187948
2.4325	0.0182411
2.43417	0.0189739
2.43583	0.0186315
2.4375	0.019065
2.43917	0.0189343
2.44083	0.0188208
2.4425	0.0187077
2.44417	0.0191495
2.44583	0.0186636
2.4475	0.0193572
2.44917	0.0189275
2.45083	0.0188923
2.4525	0.0192456
2.45417	0.0188172
2.45583	0.0188703
2.4575	0.0188081
2.45917	0.0189602
2.46083	0.0194967
2.4625	0.0191251
2.46417	0.0188761
2.46583	0.0182493
2.4675	0.019514
2.46917	0.018521
2.47083	0.0190217
2.4725	0.0190502
2.47417	0.0188415
2.47583	0.0185273
2.4775	0.0192892
2.47917	0.0192098
2.48083	0.0189012
2.4825	0.0193753
2.48417	0.0196984
2.48583	0.0193556
2.4875	0.0192943
2.48917	0.0193719
2.49083	0.0189268
2.4925	0.0189283
2.49417	0.0189515
2.49583	0.0189682
2.4975	0.0195583
2.49917	0.019328
2.50083	0.0193389
2.5025	0.0193228
2.50417	0.0189806
2.50583	0.0190161
2.5075	0.0196324
2.50917	0.0202584
2.51083	0.0191983
2.5125	0.0188069
2.51417	0.0189954
2.51583	0.0192718
2.5175	0.0191684
2.51917	0.019033
2.52083	0.0186602
2.5225	0.0191787
2.52417	0.0194486
2.52583	0.0191101
2.5275	0.0193503
2.52917	0.0188015
2.53083	0.0190321
2.5325	0.0192606
2.53417	0.0189242
2.53583	0.0198169
2.5375	0.0194415
2.53917	0.019185
2.54083	0.0189476
2.5425	0.0189681
2.54417	0.0195367
2.54583	0.0195124
2.5475	0.0195233
2.54917	0.0194697
2.55083	0.0194227
2.5525	0.0195837
2.55417	0.0193519
2.55583	0.019191
2.5575	0.0193683
2.55917	0.0192136
2.56083	0.0195505
2.5625	0.0190265
2.56417	0.01899
2.56583	0.0191393
2.5675	0.0196347
2.56917	0.0193234
2.57083	0.0194014
2.5725	0.0192952
2.57417	0.0192233
2.57583	0.0194695
2.5775	0.0195266
2.57917	0.0192569
2.58083	0.0193595
2.5825	0.0194117
2.58417	0.0196438
2.58583	0.0198991
2.5875	0.0195554
2.58917	0.0195101
2.59083	0.0191206
2.5925	0.0193529
2.59417	0.0190619
2.59583	0.0194406
2.5975	0.0184986
2.59917	0.017742
2.60083	0.0175974
2.6025	0.0181976
2.60417	0.0182663
2.60583	0.0181529
2.6075	0.0180311
2.60917	0.0183715
2.61083	0.017548
2.6125	0.0176165
2.61417	0.0178635
2.61583	0.0172868
2.6175	0.0186321
2.61917	0.0175841
2.62083	0.017914
2.6225	0.0185366
2.62417	0.018474
2.62583	0.017779
2.6275	0.0176636
2.62917	0.0174521
2.63083	0.0176228
2.6325	0.0178534
2.63417	0.0174892
2.63583	0.0181751
2.6375	0.0184474
2.63917	0.0177887
2.64083	0.0179212
2.6425	0.0179282
2.64417	0.0179626
2.64583	0.017839
2.6475	0.017649
2.64917	0.0177348
2.65083	0.0178906
2.6525	0.0179932
2.65417	0.0183154
2.65583	0.0176205
2.6575	0.0183791
2.65917	0.0183019
2.66083	0.0183484
2.6625	0.0174422
2.66417	0.018453
2.66583	0.0177808
2.6675	0.0182035
2.66917	0.0180184
2.67083	0.0183102
2.6725	0.018007
2.67417	0.0180774
2.67583	0.0181428
2.6775	0.0181659
2.67917	0.0178529
2.68083	0.0179231
2.6825	0.0180707
2.68417	0.018154
2.68583	0.0176649
2.6875	0.0184756
2.68917	0.0178574
2.69083	0.0183652
2.6925	0.0185234
2.69417	0.0180126
2.69583	0.0181285
2.6975	0.0180446
2.69917	0.0182455
2.70083	0.0182768
2.7025	0.0181037
2.70417	0.0181992
2.70583	0.0182891
2.7075	0.0180758
2.70917	0.0178568
2.71083	0.0184241
2.7125	0.0182607
2.71417	0.0179879
2.71583	0.0185582
2.7175	0.018199
2.71917	0.0186547
2.72083	0.0181535
2.7225	0.0184314
2.72417	0.0188304
2.72583	0.0185871
2.7275	0.0185755
2.72917	0.0183331
2.73083	0.0187332
2.7325	0.0184797
2.73417	0.0185134
2.73583	0.017986
2.7375	0.0186249
2.73917	0.0181817
2.74083	0.0178563
2.7425	0.0180503
2.74417	0.0183775
2.74583	0.0182722
2.7475	0.0179291
2.74917	0.0185139
2.75083	0.0189057
2.7525	0.0186861
2.75417	0.0182989
2.75583	0.0184343
2.7575	0.0178904
2.75917	0.0180364
2.76083	0.0186784
2.7625	0.018486
2.76417	0.0184752
2.76583	0.0183759
2.7675	0.0187242
2.76917	0.0184337
2.77083	0.018367
2.7725	0.0183625
2.77417	0.0189369
2.77583	0.0180866
2.7775	0.0185495
2.77917	0.0186052
2.78083	0.018317
2.7825	0.0183304
2.78417	0.0187175
2.78583	0.0188138
2.7875	0.0182623
2.78917	0.0181522
2.79083	0.0186719
2.7925	0.0186407
2.79417	0.0180003
2.79583	0.0184092
2.7975	0.0186328
2.79917	0.0190106
2.80083	0.0183603
2.8025	0.0188935
2.80417	0.0180141
2.80583	0.0188507
2.8075	0.0186131
2.80917	0.0186836
2.81083	0.0185387
2.8125	0.0191035
2.81417	0.0184447
2.81583	0.0186302
2.8175	0.0182792
2.81917	0.0185765
2.82083	0.0183141
2.8225	0.0183831
2.82417	0.0187405
2.82583	0.018269
2.8275	0.0181511
2.82917	0.0183795
2.83083	0.0182699
2.8325	0.0184341
2.83417	0.018596
2.83583	0.0186762
2.8375	0.0185307
2.83917	0.0189202
2.84083	0.0233446
2.8425	0.020265
2.84417	0.0186744
2.84583	0.0182812
2.8475	0.0184435
2.84917	0.0186505
2.85083	0.0186126
2.8525	0.018863
2.85417	0.0186069
2.85583	0.0185167
2.8575	0.0184969
2.85917	0.0191155
2.86083	0.0187406
2.8625	0.018765
2.86417	0.0186308
2.86583	0.0186714
2.8675	0.0185972
2.86917	0.0188105
2.87083	0.0185928
2.8725	0.0185465
2.87417	0.0184014
2.87583	0.0189711
2.8775	0.0185546
2.87917	0.0184928
2.88083	0.0188865
2.8825	0.0187863
2.88417	0.0186591
2.88583	0.0187643
2.8875	0.0190356
2.88917	0.0189582
2.89083	0.0187367
2.8925	0.0183618
2.89417	0.0185447
2.89583	0.0188424
2.8975	0.0187771
2.89917	0.0183263
2.90083	0.0187914
2.9025	0.0184108
2.90417	0.0186438
2.90583	0.0191064
2.9075	0.0190183
2.90917	0.0181397
2.91083	0.0187546
2.9125	0.0187145
2.91417	0.0181957
2.91583	0.0188331
2.9175	0.0186737
2.91917	0.0187222
2.92083	0.0187831
2.9225	0.0190899
2.92417	0.0190108
2.92583	0.0190383
2.9275	0.0185317
2.92917	0.0187004
2.93083	0.0189954
2.9325	0.0189425
2.93417	0.0187787
2.93583	0.0181165
2.9375	0.0189653
2.93917	0.0189428
2.94083	0.0187535
2.9425	0.0192249
2.94417	0.0188592
2.94583	0.0190027
2.9475	0.0195045
2.94917	0.0187777
2.95083	0.0192648
2.9525	0.018572
2.95417	0.0189331
2.95583	0.0189788
2.9575	0.0187212
2.95917	0.0186209
2.96083	0.0186575
2.9625	0.0192974
2.96417	0.0183353
2.96583	0.0190285
2.9675	0.0185197
2.96917	0.0191285
2.97083	0.0188481
2.9725	0.0184763
2.97417	0.0188704
2.97583	0.0189008
2.9775	0.0191234
2.97917	0.0192162
2.98083	0.0195905
2.9825	0.0193903
2.98417	0.0193795
2.98583	0.0189488
2.9875	0.018679
2.98917	0.0192692
2.99083	0.0188322
2.9925	0.0190412
2.99417	0.0188223
2.99583	0.0188056
2.9975	0.018613
2.99917	0.0185394
3.00083	0.018792
3.0025	0.0189603
3.00417	0.0186284
3.00583	0.018577
3.0075	0.0187764
3.00917	0.0189614
3.01083	0.0192517
3.0125	0.018769
3.01417	0.0193802
3.01583	0.019708
3.0175	0.0186359
3.01917	0.0195989
3.02083	0.0190786
3.0225	0.0187672
3.02417	0.018981
3.02583	0.0189111
3.0275	0.0188719
3.02917	0.0188922
3.03083	0.0190138
3.0325	0.0191097
3.03417	0.0189118
3.03583	0.0190015
3.0375	0.0189797
3.03917	0.0196267
3.04083	0.0185412
3.0425	0.0187305
3.04417	0.0187719
3.04583	0.018599
3.0475	0.0189818
3.04917	0.0189698
3.05083	0.0188888
3.0525	0.0189932
3.05417	0.0196646
3.05583	0.0196198
3.0575	0.0185642
3.05917	0.0191188
3.06083	0.0191871
3.0625	0.0191435
3.06417	0.0189979
3.06583	0.0191445
3.0675	0.0192071
3.06917	0.018906
3.07083	0.0189412
3.0725	0.0194347
3.07417	0.0196323
3.07583	0.0192223
3.0775	0.0190461
3.07917	0.019408
3.08083	0.0193213
3.0825	0.0189925
3.08417	0.0197538
3.08583	0.0197853
3.0875	0.0194348
3.08917	0.0188317
3.09083	0.0194482
3.0925	0.0193179
3.09417	0.0193543
3.09583	0.0193046
3.0975	0.0190898
3.09917	0.0190227
3.10083	0.0190858
3.1025	0.018753
3.10417	0.0192933
3.10583	0.0189517
3.1075	0.0191386
3.10917	0.019302
3.11083	0.0189744
3.1125	0.0191001
3.11417	0.0191431
3.11583	0.0190863
3.1175	0.0190483
3.11917	0.0193818
3.12083	0.0195802
3.1225	0.0190198
3.12417	0.0213978
3.12583	0.0217515
3.1275	0.0193198
3.12917	0.018843
3.13083	0.0190302
3.1325	0.019083
3.13417	0.0187254
3.13583	0.019427
3.1375	0.0194792
3.13917	0.0191069
3.14083	0.0192543
3.1425	0.0195288
3.14417	0.0192509
3.14583	0.0190131
3.1475	0.0193753
3.14917	0.0196902
3.15083	0.0192964
3.1525	0.019096
3.15417	0.0192481
3.15583	0.0194989
3.1575	0.0191953
3.15917	0.019688
3.16083	0.0190832
3.1625	0.0194416
3.16417	0.0196853
3.16583	0.0191471
3.1675	0.0189688
3.16917	0.019653
3.17083	0.0193168
3.1725	0.0191191
3.17417	0.0188467
3.17583	0.0192815
3.1775	0.0194524
3.17917	0.0194147
3.18083	0.0188671
3.1825	0.0195544
3.18417	0.0192955
3.18583	0.019665
3.1875	0.0194751
3.18917	0.0197284
3.19083	0.0185539
3.1925	0.0200818
3.19417	0.0197501
3.19583	0.019447
3.1975	0.0192591
3.19917	0.0198965
3.20083	0.0193805
3.2025	0.0199925
3.20417	0.0191131
3.20583	0.0192852
3.2075	0.0196146
3.20917	0.019108
3.21083	0.0196819
3.2125	0.0189768
3.21417	0.0196257
3.21583	0.0194581
3.2175	0.019828
3.21917	0.0192199
3.22083	0.0192628
3.2225	0.019263
3.22417	0.0194507
3.22583	0.0194372
3.2275	0.0193124
3.22917	0.0198126
3.23083	0.0193483
3.2325	0.019655
3.23417	0.0194442
3.23583	0.0194083
3.2375	0.0194147
3.23917	0.0193273
3.24083	0.020148
3.2425	0.0198923
3.24417	0.019623
3.24583	0.0193778
3.2475	0.0190803
3.24917	0.019168
3.25083	0.019562
3.2525	0.0191281
3.25417	0.0193995
3.25583	0.019472
3.2575	0.0193703
3.25917	0.0194807
3.26083	0.019363
3.2625	0.0192998
3.26417	0.0193667
3.26583	0.0194488
3.2675	0.0199501
3.26917	0.0195904
3.27083	0.0192213
3.2725	0.0197319
3.27417	0.0192265
3.27583	0.0193283
3.2775	0.0195305
3.27917	0.0197618
3.28083	0.0194198
3.2825	0.0194379
3.28417	0.0192342
3.28583	0.0196808
3.2875	0.0199064
3.28917	0.0192788
3.29083	0.019761
3.2925	0.0197049
3.29417	0.0197483
3.29583	0.0196256
3.2975	0.0202117
3.29917	0.0198472
3.30083	0.0191763
3.3025	0.0198632
3.30417	0.019814
3.30583	0.019187
3.3075	0.0193476
3.30917	0.0195985
3.31083	0.0189397
3.3125	0.0192936
3.31417	0.0194491
3.31583	0.0194155
3.3175	0.0196264
3.31917	0.0195935
3.32083	0.0194926
3.3225	0.0192142
3.32417	0.0202976
3.32583	0.0195663
3.3275	0.019667
3.32917	0.0198611
[truncated: 7,012 more rows]

## Sheet: 60cCont_datapoints_Cont2.csv
Sample 1
Time (min)	Abs
0.000833333	0.00195383
0.0025	0.00190685
0.00416667	0.00184157
0.00583333	0.0018671
0.0075	0.00163331
0.00916667	0.00120067
0.0108333	0.0017153
0.0125	0.00106008
0.0141667	0.00177983
0.0158333	0.0014571
0.0175	0.00130277
0.0191667	0.00157945
0.0208333	0.0014637
0.0225	0.00172393
0.0241667	0.00190282
0.0258333	0.00104978
0.0275	0.00161848
0.0291667	0.00109942
0.0308333	0.000922909
0.0325	0.00173284
0.0341667	0.0012887
0.0358333	0.00102256
0.0375	0.00161027
0.0391667	0.00226135
0.0408333	0.00215626
0.0425	0.0022359
0.0441667	0.00272964
0.0458333	0.00388257
0.0475	0.00475559
0.0491667	0.00299978
0.0508333	0.0017257
0.0525	0.00127538
0.0541667	0.000508854
0.0558333	0.00102256
0.0575	0.00232732
0.0591667	0.0025032
0.0608333	0.00217809
0.0625	0.0022486
0.0641667	0.00221321
0.0658333	0.00276676
0.0675	0.00229658
0.0691667	0.00235407
0.0708333	0.00151801
0.0725	0.00127421
0.0741667	0.00121539
0.0758333	0.00152472
0.0775	0.000877929
0.0791667	0.00145458
0.0808333	0.000698188
0.0825	0.00130651
0.0841667	0.00147583
0.0858333	0.00247818
0.0875	0.0028652
0.0891667	0.000825122
0.0908333	0.00189689
0.0925	0.00234832
0.0941667	0.00222757
0.0958333	0.0022205
0.0975	0.00175774
0.0991667	0.00118886
0.100833	0.00170719
0.1025	0.00133154
0.104167	0.00133873
0.105833	0.00111684
0.1075	0.000922753
0.109167	0.000361
0.110833	0.00105894
0.1125	0.000526166
0.114167	0.000857957
0.115833	0.00136758
0.1175	0.00151861
0.119167	0.00211009
0.120833	0.0027398
0.1225	0.00268684
0.124167	0.00256978
0.125833	0.00259246
0.1275	0.00226057
0.129167	0.00222411
0.130833	0.00242703
0.1325	0.00220736
0.134167	0.00263533
0.135833	0.00193823
0.1375	0.00259882
0.139167	0.00165462
0.140833	0.00178191
0.1425	0.0024804
0.144167	0.00274577
0.145833	0.00199978
0.1475	0.00253952
0.149167	0.0029507
0.150833	0.0024345
0.1525	0.00270099
0.154167	0.00196639
0.155833	0.0026246
0.1575	0.00227267
0.159167	0.00270763
0.160833	0.00186076
0.1625	0.00296936
0.164167	0.00333717
0.165833	0.00337152
0.1675	0.00287484
0.169167	0.00521087
0.170833	0.00437963
0.1725	0.00305603
0.174167	0.00218732
0.175833	0.0028109
0.1775	0.00463666
0.179167	0.0027305
0.180833	0.0036631
0.1825	0.00269086
0.184167	0.00267945
0.185833	0.00248383
0.1875	0.00275684
0.189167	0.00324911
0.190833	0.00542774
0.1925	0.00550321
0.194167	0.00472974
0.195833	0.00360479
0.1975	0.00428804
0.199167	0.00475497
0.200833	0.00425259
0.2025	0.00526059
0.204167	0.00555079
0.205833	0.00485338
0.2075	0.00300666
0.209167	0.00339759
0.210833	0.00332866
0.2125	0.00407419
0.214167	0.00442931
0.215833	0.0044636
0.2175	0.00476475
0.219167	0.00407218
0.220833	0.00306917
0.2225	0.0033541
0.224167	0.00407947
0.225833	0.00391958
0.2275	0.0047076
0.229167	0.00363034
0.230833	0.00353781
0.2325	0.00323892
0.234167	0.00329316
0.235833	0.00301755
0.2375	0.0034971
0.239167	0.00457741
0.240833	0.00330521
0.2425	0.00342939
0.244167	0.00313354
0.245833	0.00283143
0.2475	0.00315826
0.249167	0.00314493
0.250833	0.00311529
0.2525	0.00288471
0.254167	0.00305241
0.255833	0.00350955
0.2575	0.00413874
0.259167	0.00403999
0.260833	0.00386468
0.2625	0.00408903
0.264167	0.0040773
0.265833	0.00387667
0.2675	0.00328367
0.269167	0.00317075
0.270833	0.00335572
0.2725	0.00302378
0.274167	0.00320658
0.275833	0.00378845
0.2775	0.00333059
0.279167	0.00368231
0.280833	0.00329118
0.2825	0.00394988
0.284167	0.00344484
0.285833	0.00351156
0.2875	0.00351743
0.289167	0.0034116
0.290833	0.00380683
0.2925	0.00397405
0.294167	0.00394079
0.295833	0.00396242
0.2975	0.004351
0.299167	0.00461976
0.300833	0.00418345
0.3025	0.00371761
0.304167	0.00346297
0.305833	0.00533244
0.3075	0.00443527
0.309167	0.00494784
0.310833	0.00561818
0.3125	0.0049565
0.314167	0.00394685
0.315833	0.00413874
0.3175	0.004097
0.319167	0.00451829
0.320833	0.00401804
0.3225	0.00386868
0.324167	0.00420758
0.325833	0.00440672
0.3275	0.00544858
0.329167	0.00467853
0.330833	0.00462102
0.3325	0.00462327
0.334167	0.00487456
0.335833	0.0049746
0.3375	0.00396038
0.339167	0.00455229
0.340833	0.00460757
0.3425	0.00375884
0.344167	0.00466369
0.345833	0.00449893
0.3475	0.00458112
0.349167	0.00456388
0.350833	0.00473303
0.3525	0.00480804
0.354167	0.00481754
0.355833	0.004968
0.3575	0.0050811
0.359167	0.00449477
0.360833	0.00447432
0.3625	0.00425787
0.364167	0.00505889
0.365833	0.00462091
0.3675	0.00461442
0.369167	0.00502864
0.370833	0.00436585
0.3725	0.00569083
0.374167	0.00540226
0.375833	0.00430542
0.3775	0.00472314
0.379167	0.00502437
0.380833	0.00477114
0.3825	0.00507233
0.384167	0.00484414
0.385833	0.00535716
0.3875	0.00564561
0.389167	0.00506507
0.390833	0.00529031
0.3925	0.00466785
0.394167	0.00471739
0.395833	0.00462104
0.3975	0.00481168
0.399167	0.00505355
0.400833	0.00588687
0.4025	0.00567535
0.404167	0.00580852
0.405833	0.00506662
0.4075	0.00549422
0.409167	0.00597438
0.410833	0.00540842
0.4125	0.00553962
0.414167	0.00557471
0.415833	0.0050057
0.4175	0.0052788
0.419167	0.00524791
0.420833	0.00486505
0.4225	0.00492095
0.424167	0.00540384
0.425833	0.00530475
0.4275	0.00495271
0.429167	0.00524173
0.430833	0.00590883
0.4325	0.00558391
0.434167	0.00499853
0.435833	0.00541293
0.4375	0.00506353
0.439167	0.00535383
0.440833	0.00496486
0.4425	0.00517639
0.444167	0.00557022
0.445833	0.00517477
0.4475	0.00522575
0.449167	0.00556487
0.450833	0.00535868
0.4525	0.0056592
0.454167	0.00551522
0.455833	0.0052077
0.4575	0.00535682
0.459167	0.00622984
0.460833	0.00523442
0.4625	0.00460249
0.464167	0.00509139
0.465833	0.00551755
0.4675	0.00550447
0.469167	0.00519248
0.470833	0.00534922
0.4725	0.00577812
0.474167	0.00567286
0.475833	0.00602354
0.4775	0.00545628
0.479167	0.00551063
0.480833	0.0059183
0.4825	0.006283
0.484167	0.00592161
0.485833	0.00592544
0.4875	0.0053906
0.489167	0.00570478
0.490833	0.00604753
0.4925	0.00575519
0.494167	0.0058833
0.495833	0.00585357
0.4975	0.00559935
0.499167	0.00683961
0.500833	0.00579108
0.5025	0.00591568
0.504167	0.00616328
0.505833	0.00622438
0.5075	0.00577704
0.509167	0.00556742
0.510833	0.00573998
0.5125	0.00570234
0.514167	0.00583909
0.515833	0.00604026
0.5175	0.00603239
0.519167	0.00582991
0.520833	0.00581839
0.5225	0.00624058
0.524167	0.00617045
0.525833	0.00593247
0.5275	0.00565508
0.529167	0.00618476
0.530833	0.00619854
0.5325	0.00598115
0.534167	0.00609738
0.535833	0.0059479
0.5375	0.00615401
0.539167	0.00605391
0.540833	0.00637212
0.5425	0.00620422
0.544167	0.00619334
0.545833	0.00666351
0.5475	0.00692779
0.549167	0.00661236
0.550833	0.00622265
0.5525	0.00900468
0.554167	0.00592156
0.555833	0.0064002
0.5575	0.00632862
0.559167	0.00596704
0.560833	0.00658539
0.5625	0.00635336
0.564167	0.00659619
0.565833	0.00617242
0.5675	0.00642873
0.569167	0.00621808
0.570833	0.0069375
0.5725	0.00675468
0.574167	0.00633114
0.575833	0.00689704
0.5775	0.00666351
0.579167	0.00572996
0.580833	0.00622837
0.5825	0.0063101
0.584167	0.00696864
0.585833	0.00659514
0.5875	0.00659972
0.589167	0.00695825
0.590833	0.0071145
0.5925	0.00658279
0.594167	0.00667868
0.595833	0.00681171
0.5975	0.00691638
0.599167	0.00670867
0.600833	0.0079782
0.6025	0.00626144
0.604167	0.00652852
0.605833	0.00713763
0.6075	0.00767392
0.609167	0.00642179
0.610833	0.00611219
0.6125	0.00603462
0.614167	0.00674632
0.615833	0.00675657
0.6175	0.0070548
0.619167	0.00702946
0.620833	0.00734514
0.6225	0.00714102
0.624167	0.0136214
0.625833	0.0124376
0.6275	0.00774551
0.629167	0.00689155
0.630833	0.00685184
0.6325	0.00734699
0.634167	0.00657703
0.635833	0.0064544
0.6375	0.0067104
0.639167	0.00726733
0.640833	0.0072614
0.6425	0.00735976
0.644167	0.0070343
0.645833	0.00697748
0.6475	0.00682877
0.649167	0.00726438
0.650833	0.00737153
0.6525	0.00730413
0.654167	0.0072698
0.655833	0.0079134
0.6575	0.00735644
0.659167	0.00697877
0.660833	0.00804768
0.6625	0.00772537
0.664167	0.00767536
0.665833	0.00834864
0.6675	0.00743217
0.669167	0.00723366
0.670833	0.00776725
0.6725	0.00735552
0.674167	0.00780707
0.675833	0.00773165
0.6775	0.00795809
0.679167	0.00768967
0.680833	0.00760539
0.6825	0.00764952
0.684167	0.00775333
0.685833	0.00799194
0.6875	0.00752592
0.689167	0.00830753
0.690833	0.00828732
0.6925	0.00735849
0.694167	0.00761743
0.695833	0.00784676
0.6975	0.00781608
0.699167	0.00788119
0.700833	0.00778878
0.7025	0.00745236
0.704167	0.00721247
0.705833	0.00700147
0.7075	0.00724061
0.709167	0.00739909
0.710833	0.00792236
0.7125	0.00783722
0.714167	0.00797306
0.715833	0.00775834
0.7175	0.00752323
0.719167	0.00817116
0.720833	0.00927811
0.7225	0.00791519
0.724167	0.00790151
0.725833	0.00765531
0.7275	0.00778404
0.729167	0.00783854
0.730833	0.00802313
0.7325	0.00777463
0.734167	0.00772284
0.735833	0.00821036
0.7375	0.00858607
0.739167	0.00833297
0.740833	0.00782025
0.7425	0.00822495
0.744167	0.0080769
0.745833	0.00809979
0.7475	0.00824442
0.749167	0.00837564
0.750833	0.00775916
0.7525	0.0083359
0.754167	0.00819873
0.755833	0.00735789
0.7575	0.00821358
0.759167	0.00854502
0.760833	0.00892257
0.7625	0.0083873
0.764167	0.00902931
0.765833	0.00841441
0.7675	0.00840029
0.769167	0.00792967
0.770833	0.00856484
0.7725	0.00837873
0.774167	0.00886833
0.775833	0.00850106
0.7775	0.0088306
0.779167	0.0087349
0.780833	0.00856907
0.7825	0.0083707
0.784167	0.00888572
0.785833	0.00840834
0.7875	0.00889327
0.789167	0.00822952
0.790833	0.00859014
0.7925	0.00809233
0.794167	0.00833492
0.795833	0.00866254
0.7975	0.00918927
0.799167	0.00879285
0.800833	0.0087452
0.8025	0.00808286
0.804167	0.00837012
0.805833	0.00895048
0.8075	0.00821279
0.809167	0.00867897
0.810833	0.00875115
0.8125	0.00853504
0.814167	0.00858182
0.815833	0.00921883
0.8175	0.00880004
0.819167	0.00921684
0.820833	0.00891644
0.8225	0.00835149
0.824167	0.00909061
0.825833	0.00888611
0.8275	0.00898467
0.829167	0.00863481
0.830833	0.00913192
0.8325	0.00865142
0.834167	0.00919995
0.835833	0.00930316
0.8375	0.00895098
0.839167	0.00869869
0.840833	0.00923813
0.8425	0.00901647
0.844167	0.00907157
0.845833	0.00937912
0.8475	0.00938047
0.849167	0.00971957
0.850833	0.00952714
0.8525	0.0355472
0.854167	0.00864765
0.855833	0.00900463
0.8575	0.00859954
0.859167	0.00904171
0.860833	0.00966827
0.8625	0.00924019
0.864167	0.00901462
0.865833	0.00944483
0.8675	0.00971962
0.869167	0.00941322
0.870833	0.00954312
0.8725	0.0096331
0.874167	0.00930755
0.875833	0.00913407
0.8775	0.0094147
0.879167	0.00916634
0.880833	0.00906795
0.8825	0.00912709
0.884167	0.0158699
0.885833	0.00946319
0.8875	0.00935931
0.889167	0.00926944
0.890833	0.00977792
0.8925	0.00972997
0.894167	0.00966036
0.895833	0.00879328
0.8975	0.00945205
0.899167	0.00971189
0.900833	0.00971359
0.9025	0.0095572
0.904167	0.00901689
0.905833	0.0094661
0.9075	0.00977032
0.909167	0.00974247
0.910833	0.00942221
0.9125	0.00970377
0.914167	0.0105753
0.915833	0.0102436
0.9175	0.0100201
0.919167	0.00964519
0.920833	0.009598
0.9225	0.00924456
0.924167	0.0096042
0.925833	0.00960142
0.9275	0.00993524
0.929167	0.00962688
0.930833	0.00955894
0.9325	0.00971396
0.934167	0.00977149
0.935833	0.0108235
0.9375	0.00996575
0.939167	0.0100885
0.940833	0.00940052
0.9425	0.0100575
0.944167	0.00981673
0.945833	0.00967698
0.9475	0.0100448
0.949167	0.0101259
0.950833	0.0102186
0.9525	0.00976733
0.954167	0.00986718
0.955833	0.00993055
0.9575	0.0102062
0.959167	0.0100283
0.960833	0.010297
0.9625	0.0102552
0.964167	0.00980312
0.965833	0.00933667
0.9675	0.00947411
0.969167	0.00932074
0.970833	0.0208783
0.9725	0.0100418
0.974167	0.0101144
0.975833	0.00969056
0.9775	0.010493
0.979167	0.0101782
0.980833	0.0103222
0.9825	0.0104241
0.984167	0.0100182
0.985833	0.0107911
0.9875	0.00991498
0.989167	0.0100082
0.990833	0.00980461
0.9925	0.0101786
0.994167	0.00972561
0.995833	0.01056
0.9975	0.00975068
0.999167	0.010426
1.00083	0.0103026
1.0025	0.00998705
1.00417	0.0102526
1.00583	0.0101595
1.0075	0.0105713
1.00917	0.0102471
1.01083	0.0102745
1.0125	0.00998766
1.01417	0.0105996
1.01583	0.010301
1.0175	0.0105473
1.01917	0.0102476
1.02083	0.0103536
1.0225	0.0105874
1.02417	0.0102261
1.02583	0.0106387
1.0275	0.010865
1.02917	0.0105699
1.03083	0.010267
1.0325	0.0104834
1.03417	0.0105156
1.03583	0.0108542
1.0375	0.0104061
1.03917	0.0106867
1.04083	0.0106034
1.0425	0.010414
1.04417	0.0103765
1.04583	0.010764
1.0475	0.0106901
1.04917	0.0105129
1.05083	0.0109872
1.0525	0.010667
1.05417	0.0105556
1.05583	0.0107126
1.0575	0.0107058
1.05917	0.0104877
1.06083	0.0102129
1.0625	0.0102787
1.06417	0.010992
1.06583	0.0102872
1.0675	0.0112518
1.06917	0.010709
1.07083	0.0102331
1.0725	0.0104271
1.07417	0.0103337
1.07583	0.0104137
1.0775	0.0111033
1.07917	0.0109386
1.08083	0.0112315
1.0825	0.0106919
1.08417	0.0104843
1.08583	0.01114
1.0875	0.0102912
1.08917	0.0113629
1.09083	0.0114657
1.0925	0.0108792
1.09417	0.0119053
1.09583	0.0114556
1.0975	0.010676
1.09917	0.0109135
1.10083	0.0108148
1.1025	0.0105935
1.10417	0.0110396
1.10583	0.0106899
1.1075	0.0110718
1.10917	0.0111874
1.11083	0.0111552
1.1125	0.0109713
1.11417	0.0109245
1.11583	0.0112981
1.1175	0.0113763
1.11917	0.0109293
1.12083	0.0105332
1.1225	0.0107606
1.12417	0.0111752
1.12583	0.011344
1.1275	0.0110159
1.12917	0.0107683
1.13083	0.0108947
1.1325	0.0113179
1.13417	0.0110187
1.13583	0.0109388
1.1375	0.0109455
1.13917	0.0111669
1.14083	0.0111237
1.1425	0.0118995
1.14417	0.0111301
1.14583	0.0108633
1.1475	0.0109555
1.14917	0.0112742
1.15083	0.0107242
1.1525	0.0111196
1.15417	0.0112331
1.15583	0.0112595
1.1575	0.0111546
1.15917	0.0113848
1.16083	0.0144904
1.1625	0.0160796
1.16417	0.0115239
1.16583	0.0110571
1.1675	0.0126616
1.16917	0.0109936
1.17083	0.0115375
1.1725	0.0114625
1.17417	0.011619
1.17583	0.0111558
1.1775	0.0116827
1.17917	0.0109118
1.18083	0.0108816
1.1825	0.0116382
1.18417	0.0114652
1.18583	0.0115149
1.1875	0.0114811
1.18917	0.0109848
1.19083	0.0111724
1.1925	0.0111141
1.19417	0.010994
1.19583	0.0114835
1.1975	0.0117608
1.19917	0.0117873
1.20083	0.011284
1.2025	0.0115827
1.20417	0.0112541
1.20583	0.0111749
1.2075	0.0112648
1.20917	0.0118274
1.21083	0.0115052
1.2125	0.0112635
1.21417	0.0118038
1.21583	0.0120426
1.2175	0.0115775
1.21917	0.0113527
1.22083	0.0117661
1.2225	0.0113605
1.22417	0.0113704
1.22583	0.0112515
1.2275	0.0116414
1.22917	0.0111409
1.23083	0.0117175
1.2325	0.011838
1.23417	0.0114084
1.23583	0.0111313
1.2375	0.0113281
1.23917	0.0115475
1.24083	0.0114302
1.2425	0.0112693
1.24417	0.0118938
1.24583	0.0114072
1.2475	0.0116903
1.24917	0.0116944
1.25083	0.0119535
1.2525	0.0114131
1.25417	0.0115676
1.25583	0.0117292
1.2575	0.0119178
1.25917	0.0118663
1.26083	0.0118377
1.2625	0.0118652
1.26417	0.0120676
1.26583	0.012206
1.2675	0.012337
1.26917	0.0118471
1.27083	0.0118364
1.2725	0.0112574
1.27417	0.0120362
1.27583	0.0124077
1.2775	0.0114113
1.27917	0.0115765
1.28083	0.0119047
1.2825	0.0120379
1.28417	0.0116187
1.28583	0.0118701
1.2875	0.0114697
1.28917	0.012006
1.29083	0.011829
1.2925	0.0116266
1.29417	0.0122313
1.29583	0.0125039
1.2975	0.0122365
1.29917	0.0116727
1.30083	0.0116323
1.3025	0.011462
1.30417	0.0118852
1.30583	0.0122605
1.3075	0.0123594
1.30917	0.0119301
1.31083	0.0121869
1.3125	0.0118084
1.31417	0.0117632
1.31583	0.0125824
1.3175	0.0124157
1.31917	0.0119737
1.32083	0.0114425
1.3225	0.0119021
1.32417	0.0119304
1.32583	0.0126197
1.3275	0.0120669
1.32917	0.0120302
1.33083	0.0111231
1.3325	0.0119038
1.33417	0.0122084
1.33583	0.0120549
1.3375	0.0119991
1.33917	0.0121371
1.34083	0.0125187
1.3425	0.0120768
1.34417	0.0122329
1.34583	0.0119258
1.3475	0.0127144
1.34917	0.0123481
1.35083	0.0123915
1.3525	0.0121426
1.35417	0.0124696
1.35583	0.0127195
1.3575	0.0124787
1.35917	0.011986
1.36083	0.0117093
1.3625	0.0120796
1.36417	0.0126404
1.36583	0.0124968
1.3675	0.0124337
1.36917	0.0122817
1.37083	0.0114924
1.3725	0.0225374
1.37417	0.0166632
1.37583	0.0140641
1.3775	0.0127442
1.37917	0.0124868
1.38083	0.0120469
1.3825	0.0120231
1.38417	0.0129561
1.38583	0.012078
1.3875	0.0130836
1.38917	0.0128392
1.39083	0.0124504
1.3925	0.0125094
1.39417	0.0125108
1.39583	0.0121636
1.3975	0.0123725
1.39917	0.0122712
1.40083	0.012401
1.4025	0.0132521
1.40417	0.0132728
1.40583	0.0138492
1.4075	0.0128189
1.40917	0.0138311
1.41083	0.0133085
1.4125	0.0122438
1.41417	0.0122997
1.41583	0.0126053
1.4175	0.0122064
1.41917	0.0132799
1.42083	0.0124721
1.4225	0.0128239
1.42417	0.0122509
1.42583	0.0125789
1.4275	0.0121575
1.42917	0.0120675
1.43083	0.0124816
1.4325	0.0126056
1.43417	0.0126855
1.43583	0.0122329
1.4375	0.0126345
1.43917	0.0124219
1.44083	0.0137512
1.4425	0.0124576
1.44417	0.0127494
1.44583	0.0125155
1.4475	0.0125158
1.44917	0.0129252
1.45083	0.013123
1.4525	0.0128767
1.45417	0.0125182
1.45583	0.0131637
1.4575	0.0125841
1.45917	0.0128049
1.46083	0.0127363
1.4625	0.0126563
1.46417	0.0124094
1.46583	0.0131355
1.4675	0.0130725
1.46917	0.013222
1.47083	0.0131063
1.4725	0.012913
1.47417	0.0126403
1.47583	0.0128412
1.4775	0.0126432
1.47917	0.0127293
1.48083	0.012909
1.4825	0.0128082
1.48417	0.0129664
1.48583	0.0130666
1.4875	0.0132209
1.48917	0.0127682
1.49083	0.0129022
1.4925	0.0135009
1.49417	0.0130897
1.49583	0.0120975
1.4975	0.012524
1.49917	0.0132531
1.50083	0.0131918
1.5025	0.0129445
1.50417	0.0128605
1.50583	0.0127813
1.5075	0.0131789
1.50917	0.0131995
1.51083	0.0127185
1.5125	0.0131752
1.51417	0.0133124
1.51583	0.0128971
1.5175	0.0129649
1.51917	0.0135246
1.52083	0.0133675
1.5225	0.0134419
1.52417	0.0132172
1.52583	0.0126841
1.5275	0.013308
1.52917	0.0128421
1.53083	0.0131427
1.5325	0.0127568
1.53417	0.0130053
1.53583	0.0130039
1.5375	0.013294
1.53917	0.0129912
1.54083	0.0132762
1.5425	0.0132462
1.54417	0.0131898
1.54583	0.0135323
1.5475	0.0184038
1.54917	0.0144173
1.55083	0.0135625
1.5525	0.013524
1.55417	0.0128202
1.55583	0.0136214
1.5575	0.0137436
1.55917	0.0142121
1.56083	0.0138696
1.5625	0.0134185
1.56417	0.0130863
1.56583	0.0137321
1.5675	0.0132649
1.56917	0.0135479
1.57083	0.0129375
1.5725	0.013427
1.57417	0.0132636
1.57583	0.0128284
1.5775	0.0133891
1.57917	0.0134169
1.58083	0.0131924
1.5825	0.0139371
1.58417	0.0142737
1.58583	0.0141374
1.5875	0.0134057
1.58917	0.0138576
1.59083	0.013784
1.5925	0.0151156
1.59417	0.013397
1.59583	0.0137007
1.5975	0.0135931
1.59917	0.0135881
1.60083	0.0136981
1.6025	0.013089
1.60417	0.013356
1.60583	0.0134079
1.6075	0.013298
1.60917	0.013627
1.61083	0.0133329
1.6125	0.0135261
1.61417	0.0135088
1.61583	0.0137196
1.6175	0.0136963
1.61917	0.0134646
1.62083	0.0140711
1.6225	0.0130853
1.62417	0.0131503
1.62583	0.0133987
1.6275	0.0130037
1.62917	0.0136546
1.63083	0.014631
1.6325	0.0131822
1.63417	0.013223
1.63583	0.0136753
1.6375	0.0130554
1.63917	0.0138077
1.64083	0.0136237
1.6425	0.0140175
1.64417	0.0132409
1.64583	0.0132316
1.6475	0.0133928
1.64917	0.0133498
1.65083	0.0140258
1.6525	0.0131947
1.65417	0.0136561
1.65583	0.0129394
1.6575	0.0143497
1.65917	0.0137503
1.66083	0.0136298
1.6625	0.0138121
1.66417	0.0134711
1.66583	0.0139659
1.6675	0.0139495
1.66917	0.013357
1.67083	0.0133631
1.6725	0.0139393
1.67417	0.0132548
1.67583	0.0134971
1.6775	0.0140125
1.67917	0.0137095
1.68083	0.0135262
1.6825	0.0140118
1.68417	0.0134154
1.68583	0.0135945
1.6875	0.0138612
1.68917	0.0136423
1.69083	0.0137794
1.6925	0.0137383
1.69417	0.0143301
1.69583	0.0136597
1.6975	0.0137294
1.69917	0.0136131
1.70083	0.0140687
1.7025	0.0138645
1.70417	0.0142305
1.70583	0.0136437
1.7075	0.0136467
1.70917	0.0139418
1.71083	0.0134397
1.7125	0.0135178
1.71417	0.0139451
1.71583	0.013603
1.7175	0.0138451
1.71917	0.0135372
1.72083	0.0138145
1.7225	0.0138845
1.72417	0.0151675
1.72583	0.0137309
1.7275	0.0136506
1.72917	0.0138128
1.73083	0.0138717
1.7325	0.0136354
1.73417	0.0136877
1.73583	0.0136823
1.7375	0.0136752
1.73917	0.0138932
1.74083	0.0137548
1.7425	0.0140842
1.74417	0.0140142
1.74583	0.0140971
1.7475	0.014008
1.74917	0.0139448
1.75083	0.0139017
1.7525	0.0142971
1.75417	0.0143631
1.75583	0.0140741
1.7575	0.0140588
1.75917	0.0140882
1.76083	0.0143319
1.7625	0.0141899
1.76417	0.0137824
1.76583	0.0140973
1.7675	0.013809
1.76917	0.0137436
1.77083	0.0142753
1.7725	0.0140393
1.77417	0.0142662
1.77583	0.0144084
1.7775	0.0141877
1.77917	0.0145736
1.78083	0.0149039
1.7825	0.0145111
1.78417	0.0137769
1.78583	0.0145858
1.7875	0.0135844
1.78917	0.0135993
1.79083	0.0139496
1.7925	0.0140665
1.79417	0.0141425
1.79583	0.013951
1.7975	0.0140263
1.79917	0.0138681
1.80083	0.0143155
1.8025	0.0139946
1.80417	0.0135571
1.80583	0.0142586
1.8075	0.0139531
1.80917	0.0140326
1.81083	0.0146806
1.8125	0.0146366
1.81417	0.0140492
1.81583	0.0140316
1.8175	0.0140295
1.81917	0.0142594
1.82083	0.0142239
1.8225	0.0146396
1.82417	0.0141581
1.82583	0.0139928
1.8275	0.0142954
1.82917	0.0143505
1.83083	0.0141251
1.8325	0.014469
1.83417	0.014932
1.83583	0.0147447
1.8375	0.0143361
1.83917	0.0144504
1.84083	0.0142812
1.8425	0.0143802
1.84417	0.0144442
1.84583	0.0143165
1.8475	0.0151794
1.84917	0.0140853
1.85083	0.0140378
1.8525	0.0148489
1.85417	0.0144433
1.85583	0.0139088
1.8575	0.014012
1.85917	0.0143771
1.86083	0.0142029
1.8625	0.0141254
1.86417	0.0144894
1.86583	0.0143257
1.8675	0.0149842
1.86917	0.0139391
1.87083	0.0143815
1.8725	0.0145063
1.87417	0.014715
1.87583	0.0144924
1.8775	0.014407
1.87917	0.0139327
1.88083	0.0144877
1.8825	0.0144407
1.88417	0.0143533
1.88583	0.0145748
1.8875	0.0146606
1.88917	0.0386055
1.89083	0.0147737
1.8925	0.0148144
1.89417	0.0145852
1.89583	0.0147687
1.8975	0.0142429
1.89917	0.0149335
1.90083	0.0419677
1.9025	0.0145473
1.90417	0.0140719
1.90583	0.0144188
1.9075	0.0145042
1.90917	0.014387
1.91083	0.0142915
1.9125	0.0142865
1.91417	0.0147698
1.91583	0.0142644
1.9175	0.0147721
1.91917	0.0149924
1.92083	0.0145931
1.9225	0.0145359
1.92417	0.0142448
1.92583	0.0146568
1.9275	0.014359
1.92917	0.0144187
1.93083	0.014909
1.9325	0.0145264
1.93417	0.0143503
1.93583	0.0145072
1.9375	0.0146752
1.93917	0.0145511
1.94083	0.0142762
1.9425	0.0142032
1.94417	0.0147044
1.94583	0.014701
1.9475	0.0147889
1.94917	0.0149938
1.95083	0.0142075
1.9525	0.0144525
1.95417	0.0144676
1.95583	0.0149154
1.9575	0.014964
1.95917	0.0142544
1.96083	0.0154594
1.9625	0.0142488
1.96417	0.0145992
1.96583	0.0147953
1.9675	0.0149359
1.96917	0.0147806
1.97083	0.0149199
1.9725	0.0150243
1.97417	0.0150673
1.97583	0.0151197
1.9775	0.0148237
1.97917	0.0147983
1.98083	0.0141504
1.9825	0.0147138
1.98417	0.0148031
1.98583	0.0149557
1.9875	0.0146408
1.98917	0.0152276
1.99083	0.0150456
1.9925	0.0148295
1.99417	0.0150473
1.99583	0.0147715
1.9975	0.0150874
1.99917	0.0143221
2.00083	0.0144232
2.0025	0.0147558
2.00417	0.0145126
2.00583	0.0149286
2.0075	0.0142038
2.00917	0.0148992
2.01083	0.0142445
2.0125	0.0148062
2.01417	0.0146008
2.01583	0.0148621
2.0175	0.0148617
2.01917	0.0147817
2.02083	0.0147804
2.0225	0.0146229
2.02417	0.0146637
2.02583	0.0147321
2.0275	0.0150933
2.02917	0.0150958
2.03083	0.0145198
2.0325	0.0146538
2.03417	0.0148147
2.03583	0.015179
2.0375	0.0142657
2.03917	0.0145671
2.04083	0.0148446
2.0425	0.0149167
2.04417	0.0146683
2.04583	0.0147721
2.0475	0.0151762
2.04917	0.014947
2.05083	0.0152812
2.0525	0.0148735
2.05417	0.0147815
2.05583	0.0147944
2.0575	0.0145397
2.05917	0.0148255
2.06083	0.0149391
2.0625	0.0153295
2.06417	0.0149635
2.06583	0.0149924
2.0675	0.0149957
2.06917	0.0154848
2.07083	0.0151953
2.0725	0.0149135
2.07417	0.0151361
2.07583	0.0143859
2.0775	0.0147302
2.07917	0.0148399
2.08083	0.0148335
2.0825	0.0148233
2.08417	0.0150395
2.08583	0.0146083
2.0875	0.014815
2.08917	0.0151451
2.09083	0.0150141
2.0925	0.0149806
2.09417	0.015427
2.09583	0.0150572
2.0975	0.0151091
2.09917	0.0148352
2.10083	0.0154395
2.1025	0.0148673
2.10417	0.0150751
2.10583	0.0156111
2.1075	0.0148887
2.10917	0.0149227
2.11083	0.0149019
2.1125	0.0150478
2.11417	0.0147698
2.11583	0.0144437
2.1175	0.014762
2.11917	0.0150303
2.12083	0.0154909
2.1225	0.0146265
2.12417	0.0148043
2.12583	0.0149774
2.1275	0.0147303
2.12917	0.0149172
2.13083	0.0153745
2.1325	0.0152193
2.13417	0.0168979
2.13583	0.0153107
2.1375	0.0158464
2.13917	0.0152632
2.14083	0.015409
2.1425	0.0149482
2.14417	0.0148125
2.14583	0.0154084
2.1475	0.0150632
2.14917	0.0149294
2.15083	0.0153984
2.1525	0.0150651
2.15417	0.0154667
2.15583	0.0148395
2.1575	0.0146933
2.15917	0.0154464
2.16083	0.0154991
2.1625	0.0151254
2.16417	0.0150991
2.16583	0.0153109
2.1675	0.0151721
2.16917	0.0154652
2.17083	0.0154148
2.1725	0.0152374
2.17417	0.015172
2.17583	0.0150389
2.1775	0.0155848
2.17917	0.0151846
2.18083	0.0153845
2.1825	0.0153374
2.18417	0.0152481
2.18583	0.0149283
2.1875	0.0152072
2.18917	0.0148332
2.19083	0.0152756
2.1925	0.0155287
2.19417	0.0152718
2.19583	0.0152165
2.1975	0.0151623
2.19917	0.0154129
2.20083	0.0154425
2.2025	0.0157131
2.20417	0.0151898
2.20583	0.0157191
2.2075	0.0154984
2.20917	0.015831
2.21083	0.0156118
2.2125	0.0151635
2.21417	0.01547
2.21583	0.0150668
2.2175	0.0153321
2.21917	0.0150441
2.22083	0.015236
2.2225	0.0152545
2.22417	0.0158467
2.22583	0.0157288
2.2275	0.0153632
2.22917	0.015274
2.23083	0.0150046
2.2325	0.0158697
2.23417	0.0155267
2.23583	0.0158259
2.2375	0.0154749
2.23917	0.0154251
2.24083	0.0154491
2.2425	0.0157815
2.24417	0.0156049
2.24583	0.0159423
2.2475	0.0157943
2.24917	0.0160011
2.25083	0.0159386
2.2525	0.0156026
2.25417	0.0160607
2.25583	0.0155852
2.2575	0.0158234
2.25917	0.0152243
2.26083	0.0152394
2.2625	0.0157343
2.26417	0.0154281
2.26583	0.0153622
2.2675	0.0155208
2.26917	0.0158926
2.27083	0.0156881
2.2725	0.0156845
2.27417	0.0158426
2.27583	0.0156037
2.2775	0.0157251
2.27917	0.0161026
2.28083	0.0162193
2.2825	0.015768
2.28417	0.0156327
2.28583	0.0154509
2.2875	0.0153602
2.28917	0.015511
2.29083	0.0152811
2.2925	0.0156926
2.29417	0.0155869
2.29583	0.0154233
2.2975	0.0152883
2.29917	0.0153493
2.30083	0.0157013
2.3025	0.0153493
2.30417	0.0151807
2.30583	0.0156495
2.3075	0.0154071
2.30917	0.0158084
2.31083	0.0155821
2.3125	0.0149112
2.31417	0.0159551
2.31583	0.0152277
2.3175	0.0158755
2.31917	0.0157311
2.32083	0.015411
2.3225	0.0154537
2.32417	0.0159393
2.32583	0.0152993
2.3275	0.0157532
2.32917	0.0163909
2.33083	0.0163427
2.3325	0.0156881
2.33417	0.0157151
2.33583	0.0159579
2.3375	0.0159338
2.33917	0.0154118
2.34083	0.0160221
2.3425	0.0155539
2.34417	0.0158758
2.34583	0.0159405
2.3475	0.0156967
2.34917	0.0154164
2.35083	0.0161008
2.3525	0.0157485
2.35417	0.0158433
2.35583	0.0158196
2.3575	0.0158253
2.35917	0.0156608
2.36083	0.0156172
2.3625	0.0158829
2.36417	0.0158559
2.36583	0.0160134
2.3675	0.0152732
2.36917	0.0159211
2.37083	0.0159749
2.3725	0.0157808
2.37417	0.0163761
2.37583	0.0159322
2.3775	0.015825
2.37917	0.0157312
2.38083	0.015865
2.3825	0.0159479
2.38417	0.0156877
2.38583	0.0160908
2.3875	0.0155841
2.38917	0.0160058
2.39083	0.0159224
2.3925	0.0159927
2.39417	0.0163038
2.39583	0.0161485
2.3975	0.0158421
2.39917	0.0157681
2.40083	0.0160353
2.4025	0.0156937
2.40417	0.0160078
2.40583	0.0159632
2.4075	0.0157417
2.40917	0.0156178
2.41083	0.0155008
2.4125	0.0160714
2.41417	0.0158471
2.41583	0.0161665
2.4175	0.0158063
2.41917	0.0157801
2.42083	0.0154894
2.4225	0.0158471
2.42417	0.0158718
2.42583	0.0160594
2.4275	0.0156693
2.42917	0.0158337
2.43083	0.0162967
2.4325	0.0155897
2.43417	0.0162176
2.43583	0.0158029
2.4375	0.0159017
2.43917	0.0156374
2.44083	0.0160391
2.4425	0.0152643
2.44417	0.0160381
2.44583	0.015957
2.4475	0.0156125
2.44917	0.0158243
2.45083	0.0156809
2.4525	0.0162898
2.45417	0.0158671
2.45583	0.0163287
2.4575	0.0162242
2.45917	0.0164343
2.46083	0.0165525
2.4625	0.0166425
2.46417	0.0157501
2.46583	0.0166175
2.4675	0.0156648
2.46917	0.0160171
2.47083	0.0162676
2.4725	0.0158858
2.47417	0.0160023
2.47583	0.0161089
2.4775	0.0161924
2.47917	0.0159633
2.48083	0.0156717
2.4825	0.0163066
2.48417	0.0159915
2.48583	0.0153638
2.4875	0.0158143
2.48917	0.0158293
2.49083	0.0159433
2.4925	0.0155321
2.49417	0.0159326
2.49583	0.0158213
2.4975	0.0166086
2.49917	0.0156141
2.50083	0.0161054
2.5025	0.0161587
2.50417	0.0157866
2.50583	0.0163851
2.5075	0.016379
2.50917	0.0159638
2.51083	0.0162518
2.5125	0.0162129
2.51417	0.0162892
2.51583	0.0165874
2.5175	0.0161565
2.51917	0.0156636
2.52083	0.0160048
2.5225	0.0158626
2.52417	0.016399
2.52583	0.0154772
2.5275	0.0161901
2.52917	0.0165832
2.53083	0.0164523
2.5325	0.0162017
2.53417	0.016087
2.53583	0.0159959
2.5375	0.015416
2.53917	0.0160927
2.54083	0.0163933
2.5425	0.0164583
2.54417	0.0159971
2.54583	0.0162738
2.5475	0.0162347
2.54917	0.0165585
2.55083	0.0158329
2.5525	0.0158537
2.55417	0.0160006
2.55583	0.0159139
2.5575	0.0164065
2.55917	0.0158418
2.56083	0.0160784
2.5625	0.015864
2.56417	0.0160897
2.56583	0.0157873
2.5675	0.0167381
2.56917	0.0163851
2.57083	0.0161916
2.5725	0.015784
2.57417	0.0156954
2.57583	0.0161856
2.5775	0.016083
2.57917	0.0160324
2.58083	0.0161838
2.5825	0.0162007
2.58417	0.0159236
2.58583	0.016083
2.5875	0.0159798
2.58917	0.0160806
2.59083	0.0160428
2.5925	0.0160403
2.59417	0.0162053
2.59583	0.0161302
2.5975	0.016308
2.59917	0.0164331
2.60083	0.0165146
2.6025	0.0164881
2.60417	0.0162704
2.60583	0.0162877
2.6075	0.0160148
2.60917	0.0161905
2.61083	0.0165644
2.6125	0.0161013
2.61417	0.0157304
2.61583	0.0163965
2.6175	0.0159194
2.61917	0.0161598
2.62083	0.016392
2.6225	0.0157305
2.62417	0.016407
2.62583	0.0163599
2.6275	0.0159457
2.62917	0.0160857
2.63083	0.0160267
2.6325	0.0165136
2.63417	0.0157442
2.63583	0.016362
2.6375	0.015875
2.63917	0.0158792
2.64083	0.0162236
2.6425	0.0161649
2.64417	0.0171101
2.64583	0.0166548
2.6475	0.0164757
2.64917	0.0164784
2.65083	0.015866
2.6525	0.0161273
2.65417	0.0166459
2.65583	0.0164159
2.6575	0.0169789
2.65917	0.0161499
2.66083	0.0168915
2.6625	0.015965
2.66417	0.0161062
2.66583	0.0159766
2.6675	0.0163754
2.66917	0.0156986
2.67083	0.0162216
2.6725	0.0162181
2.67417	0.0160308
2.67583	0.0163508
2.6775	0.0167799
2.67917	0.0165242
2.68083	0.0164543
2.6825	0.0163463
2.68417	0.0164765
2.68583	0.0164863
2.6875	0.0163873
2.68917	0.0163792
2.69083	0.0158167
2.6925	0.0159711
2.69417	0.0163708
2.69583	0.0164724
2.6975	0.0162545
2.69917	0.0161274
2.70083	0.0161943
2.7025	0.0165039
2.70417	0.0166448
2.70583	0.0160418
2.7075	0.0164832
2.70917	0.0163128
2.71083	0.016535
2.7125	0.0171032
2.71417	0.0168236
2.71583	0.0163909
2.7175	0.0159394
2.71917	0.0164469
2.72083	0.0162401
2.7225	0.0164283
2.72417	0.0164363
2.72583	0.0167274
2.7275	0.0165436
2.72917	0.0163797
2.73083	0.0160284
2.7325	0.016313
2.73417	0.0166988
2.73583	0.0161619
2.7375	0.0157248
2.73917	0.0158456
2.74083	0.0162772
2.7425	0.0161452
2.74417	0.0166824
2.74583	0.0164785
2.7475	0.0166015
2.74917	0.017195
2.75083	0.0166231
2.7525	0.0165524
2.75417	0.016354
2.75583	0.0164296
2.7575	0.016598
2.75917	0.0167115
2.76083	0.0171587
2.7625	0.016782
2.76417	0.01638
2.76583	0.0164151
2.7675	0.0164834
2.76917	0.0160379
2.77083	0.0168851
2.7725	0.0166161
2.77417	0.0167061
2.77583	0.016686
2.7775	0.0164259
2.77917	0.0165701
2.78083	0.0166554
2.7825	0.0163911
2.78417	0.0168283
2.78583	0.0166774
2.7875	0.0169689
2.78917	0.0165711
2.79083	0.0161542
2.7925	0.0162416
2.79417	0.016539
2.79583	0.0165597
2.7975	0.0167054
2.79917	0.0163983
2.80083	0.0157894
2.8025	0.0162122
2.80417	0.0162374
2.80583	0.0168249
2.8075	0.0164881
2.80917	0.0163176
2.81083	0.0165748
2.8125	0.016454
2.81417	0.0161614
2.81583	0.0161666
2.8175	0.0159993
2.81917	0.0166825
2.82083	0.0160616
2.8225	0.0168669
2.82417	0.0166739
2.82583	0.0166735
2.8275	0.0169102
2.82917	0.0167758
2.83083	0.0167066
2.8325	0.0165079
2.83417	0.0161097
2.83583	0.0163634
2.8375	0.0159793
2.83917	0.0162097
2.84083	0.0163468
2.8425	0.0164397
2.84417	0.0166079
2.84583	0.0165361
2.8475	0.0161658
2.84917	0.0164834
2.85083	0.0160424
2.8525	0.0162672
2.85417	0.0162409
2.85583	0.016548
2.8575	0.0168393
2.85917	0.016656
2.86083	0.0168218
2.8625	0.0166784
2.86417	0.0166939
2.86583	0.0160362
2.8675	0.0160585
2.86917	0.0165332
2.87083	0.0167693
2.8725	0.0164836
2.87417	0.0163605
2.87583	0.0167599
2.8775	0.0167548
2.87917	0.0164905
2.88083	0.0164718
2.8825	0.0167647
2.88417	0.0164497
2.88583	0.0171918
2.8875	0.0162606
2.88917	0.0165534
2.89083	0.0165505
2.8925	0.0170277
2.89417	0.0169212
2.89583	0.0170881
2.8975	0.0168749
2.89917	0.0168023
2.90083	0.0170824
2.9025	0.0168847
2.90417	0.0166686
2.90583	0.0172764
2.9075	0.0165849
2.90917	0.0167357
2.91083	0.0169718
2.9125	0.0163761
2.91417	0.0167378
2.91583	0.0166316
2.9175	0.0167534
2.91917	0.0168911
2.92083	0.0164883
2.9225	0.0166891
2.92417	0.0162072
2.92583	0.0166399
2.9275	0.0169527
2.92917	0.0164777
2.93083	0.0170646
2.9325	0.0169862
2.93417	0.0164466
2.93583	0.0171768
2.9375	0.0167206
2.93917	0.0170821
2.94083	0.0168015
2.9425	0.0168215
2.94417	0.0166764
2.94583	0.0168886
2.9475	0.0166596
2.94917	0.0169642
2.95083	0.0167917
2.9525	0.016547
2.95417	0.0170682
2.95583	0.016801
2.9575	0.016745
2.95917	0.016991
2.96083	0.0168141
2.9625	0.0167356
2.96417	0.0168158
2.96583	0.0170653
2.9675	0.017019
2.96917	0.0171349
2.97083	0.0166293
2.9725	0.0170121
2.97417	0.0163471
2.97583	0.0163222
2.9775	0.0171637
2.97917	0.0170503
2.98083	0.0169564
2.9825	0.017127
2.98417	0.0166729
2.98583	0.0170717
2.9875	0.0165623
2.98917	0.0166171
2.99083	0.0168023
2.9925	0.0167057
2.99417	0.0164375
2.99583	0.0172897
2.9975	0.0174674
2.99917	0.0169026
3.00083	0.0172992
3.0025	0.0171363
3.00417	0.0168083
3.00583	0.0167441
3.0075	0.0169774
3.00917	0.0169258
3.01083	0.017288
3.0125	0.0167321
3.01417	0.0168958
3.01583	0.0171656
3.0175	0.0173823
3.01917	0.0163038
3.02083	0.0163305
3.0225	0.0168558
3.02417	0.0167895
3.02583	0.0171559
3.0275	0.0170247
3.02917	0.016903
3.03083	0.0168444
3.0325	0.0167135
3.03417	0.0170234
3.03583	0.0169718
3.0375	0.0169485
3.03917	0.0166875
3.04083	0.0170514
3.0425	0.0170543
3.04417	0.017242
3.04583	0.0172376
3.0475	0.0172377
3.04917	0.0168847
3.05083	0.0172723
3.0525	0.0170693
3.05417	0.0167954
3.05583	0.0165384
3.0575	0.0166032
3.05917	0.0167085
3.06083	0.0168062
3.0625	0.0172508
3.06417	0.0172239
3.06583	0.0174955
3.0675	0.016563
3.06917	0.0171007
3.07083	0.0168644
3.0725	0.0172257
3.07417	0.0172865
3.07583	0.0171479
3.0775	0.0167425
3.07917	0.0163858
3.08083	0.0169284
3.0825	0.016669
3.08417	0.01669
3.08583	0.0171062
3.0875	0.017318
3.08917	0.0168987
3.09083	0.0172329
3.0925	0.0173326
3.09417	0.0170322
3.09583	0.0166808
3.0975	0.017187
3.09917	0.0169323
3.10083	0.016706
3.1025	0.0167315
3.10417	0.0164923
3.10583	0.0164185
3.1075	0.0169964
3.10917	0.0169922
3.11083	0.0170045
3.1125	0.0169416
3.11417	0.0173548
3.11583	0.017588
3.1175	0.0176104
3.11917	0.0170145
3.12083	0.0170872
3.1225	0.0170766
3.12417	0.0174352
3.12583	0.0173023
3.1275	0.0171076
3.12917	0.0173381
3.13083	0.0169263
3.1325	0.0169054
3.13417	0.0173036
3.13583	0.0174315
3.1375	0.017586
3.13917	0.0173355
3.14083	0.0172946
3.1425	0.0174281
3.14417	0.0168775
3.14583	0.0171208
3.1475	0.0173426
3.14917	0.0173493
3.15083	0.0169823
3.1525	0.0174917
3.15417	0.0167823
3.15583	0.0167857
3.1575	0.0167899
3.15917	0.0168427
3.16083	0.0172157
3.1625	0.0173758
3.16417	0.0173667
3.16583	0.0169602
3.1675	0.0174915
3.16917	0.0172182
3.17083	0.0175359
3.1725	0.0171807
3.17417	0.0174626
3.17583	0.017766
3.1775	0.0174918
3.17917	0.0170798
3.18083	0.0174783
3.1825	0.0175727
3.18417	0.0172771
3.18583	0.0173801
3.1875	0.016751
3.18917	0.0169119
3.19083	0.016872
3.1925	0.0171917
3.19417	0.0177537
3.19583	0.0173387
3.1975	0.017261
3.19917	0.0174594
3.20083	0.0174657
3.2025	0.0179737
3.20417	0.0171383
3.20583	0.017249
3.2075	0.0174706
3.20917	0.0172278
3.21083	0.0176806
3.2125	0.0175351
3.21417	0.0173823
3.21583	0.0175562
3.2175	0.0178372
3.21917	0.0175566
3.22083	0.0173769
3.2225	0.0171814
3.22417	0.0174629
3.22583	0.0175814
3.2275	0.0174193
3.22917	0.0170011
3.23083	0.0179546
3.2325	0.0170796
3.23417	0.017107
3.23583	0.0173503
3.2375	0.0169815
3.23917	0.0169225
3.24083	0.0171277
3.2425	0.0176917
3.24417	0.0177287
3.24583	0.0176982
3.2475	0.0173126
3.24917	0.0172081
3.25083	0.016802
3.2525	0.0170095
3.25417	0.0177095
3.25583	0.0178662
3.2575	0.0172569
3.25917	0.0176092
3.26083	0.0180684
3.2625	0.0174153
3.26417	0.0176075
3.26583	0.0176183
3.2675	0.0176212
3.26917	0.0175706
3.27083	0.0176937
3.2725	0.0170619
3.27417	0.0179143
3.27583	0.0174568
3.2775	0.0169936
3.27917	0.0174326
3.28083	0.0175263
3.2825	0.0170224
3.28417	0.0173224
3.28583	0.0177352
3.2875	0.0166166
3.28917	0.0169648
3.29083	0.0171222
3.2925	0.0169398
3.29417	0.0169124
3.29583	0.0173205
3.2975	0.0175711
3.29917	0.0174094
3.30083	0.0169849
3.3025	0.0179413
3.30417	0.0174679
3.30583	0.0174995
3.3075	0.0175274
3.30917	0.0173083
3.31083	0.0179259
3.3125	0.017816
3.31417	0.018258
3.31583	0.0177049
3.3175	0.0175006
3.31917	0.0171348
3.32083	0.0176059
3.3225	0.0171077
3.32417	0.017454
3.32583	0.0172818
3.3275	0.0174886
3.32917	0.0178604
[truncated: 7,008 more rows]

## Sheet: 5cCont_datapoints_Cont1.csv
Sample 1
Time (min)	Abs
0.000833333	0.000999208
0.0025	1.19076e-06
0.00416667	-0.000145196
0.00583333	-0.00013412
0.0075	-0.000135155
0.00916667	-2.59887e-05
0.0108333	-0.000114401
0.0125	2.57055e-05
0.0141667	-0.000370943
0.0158333	-0.000107672
0.0175	-0.000435132
0.0191667	-0.000608101
0.0208333	-1.27357e-05
0.0225	-0.000188564
0.0241667	-0.000441545
0.0258333	4.21703e-05
0.0275	0.000871341
0.0291667	0.000771725
0.0308333	0.000181007
0.0325	-0.000373891
0.0341667	-0.000638551
0.0358333	-0.000745187
0.0375	-0.00107346
0.0391667	-0.00104035
0.0408333	-0.000758314
0.0425	-0.000565137
0.0441667	-0.000651217
0.0458333	-0.000884089
0.0475	-0.000641395
0.0491667	-0.00110935
0.0508333	-0.000925265
0.0525	-0.000936424
0.0541667	-0.00108239
0.0558333	-0.00140917
0.0575	-0.00118861
0.0591667	-0.00100745
0.0608333	-0.00105399
0.0625	-0.00105719
0.0641667	-0.00144932
0.0658333	-0.00126068
0.0675	-0.00118603
0.0691667	-0.000774439
0.0708333	-0.000798882
0.0725	-0.000603448
0.0741667	-0.000815315
0.0758333	-0.000820948
0.0775	-0.0010261
0.0791667	-0.000938026
0.0808333	-0.00100786
0.0825	-0.000989941
0.0841667	-0.000884192
0.0858333	-0.00100223
0.0875	-0.000747823
0.0891667	-0.000870294
0.0908333	-0.000932756
0.0925	-0.000859082
0.0941667	-0.000953368
0.0958333	-0.00058587
0.0975	-0.000718156
0.0991667	-0.000447907
0.100833	-0.00056188
0.1025	-0.000592695
0.104167	-0.00063881
0.105833	-0.000937199
0.1075	-0.00129098
0.109167	-0.000513791
0.110833	-0.000751492
0.1125	-0.00117828
0.114167	-0.0018632
0.115833	-0.00112722
0.1175	-0.000541818
0.119167	-0.000344509
0.120833	-0.000736607
0.1225	-0.000981418
0.124167	-0.00099273
0.125833	-0.00113176
0.1275	-0.00198789
0.129167	-0.00105017
0.130833	-0.00116403
0.1325	-0.00133903
0.134167	-0.00144426
0.135833	-0.00119129
0.1375	-0.000790924
0.139167	-0.00120064
0.140833	-0.00132489
0.1425	-0.00152521
0.144167	-0.00124757
0.145833	-0.000997173
0.1475	-0.00120812
0.149167	-0.00150623
0.150833	-0.00151995
0.1525	-0.00111844
0.154167	-0.00136045
0.155833	-0.00078002
0.1575	-0.000351958
0.159167	-0.000645634
0.160833	-0.000569377
0.1625	-0.00101169
0.164167	-0.000752991
0.165833	-0.000937096
0.1675	-0.000829732
0.169167	-0.00091576
0.170833	-0.00108725
0.1725	-0.000836605
0.174167	-0.00147826
0.175833	-0.00134347
0.1775	-0.00141877
0.179167	-0.00115102
0.180833	-0.000970829
0.1825	-0.00128602
0.184167	-0.00125841
0.185833	-0.000595642
0.1875	-0.000411806
0.189167	-0.000491917
0.190833	-0.000790407
0.1925	-0.00077847
0.194167	-0.00111085
0.195833	-0.00110212
0.1975	-0.00154616
0.199167	-0.00116331
0.200833	-0.000588662
0.2025	-0.000867917
0.204167	-0.000844045
0.205833	-0.00101298
0.2075	-0.000562603
0.209167	-0.000991646
0.210833	-0.000817279
0.2125	-0.000281962
0.214167	-0.000348958
0.215833	-0.00092821
0.2175	-0.00115515
0.219167	-0.00105982
0.220833	-0.000686367
0.2225	-0.000942107
0.224167	-0.00105574
0.225833	-0.00101277
0.2275	-0.000882074
0.229167	-0.00116176
0.230833	-0.000905427
0.2325	-0.000316418
0.234167	-0.00109665
0.235833	-0.000413823
0.2375	-0.000618286
0.239167	-0.000741569
0.240833	-0.00105895
0.2425	-0.000888842
0.244167	-0.000918549
0.245833	-0.00110036
0.2475	-0.00119548
0.249167	-0.000989373
0.250833	-0.000505362
0.2525	-0.000894164
0.254167	-0.00101964
0.255833	-0.00110258
0.2575	-0.000744618
0.259167	-0.000245278
0.260833	0.000176319
0.2625	0.000198902
0.264167	-3.71189e-05
0.265833	-0.000762345
0.2675	-0.000812318
0.269167	-0.000393392
0.270833	-0.00043446
0.2725	-0.000732111
0.274167	-0.000242536
0.275833	-0.000500139
0.2775	-0.000220285
0.279167	-0.000595797
0.280833	-0.000530752
0.2825	-0.00119336
0.284167	-0.00139746
0.285833	-0.000777643
0.2875	-0.0012152
0.289167	-0.000192497
0.290833	-0.000331214
0.2925	-0.000916896
0.294167	-0.00117642
0.295833	-0.000643566
0.2975	-0.000512188
0.299167	-0.00023762
0.300833	-0.00050469
0.3025	-0.000650028
0.304167	-0.000160981
0.305833	-0.00077511
0.3075	-0.000403633
0.309167	-0.000349475
0.310833	-0.000617924
0.3125	-0.000329507
0.314167	-0.000133965
0.315833	0.000427951
0.3175	-0.000377202
0.319167	-0.00059833
0.320833	-0.000857583
0.3225	-0.000631676
0.324167	-0.000493262
0.325833	-0.000191514
0.3275	-0.000162844
0.329167	-0.000680992
0.330833	-0.000979249
0.3325	-0.000466422
0.334167	-0.000238344
0.335833	-0.000102496
0.3375	-4.92323e-05
0.339167	-0.000174592
0.340833	-0.000678252
0.3425	-0.00105037
0.344167	-0.00111198
0.345833	-0.000653439
0.3475	-0.000894009
0.349167	-0.00114983
0.350833	-0.000662538
0.3525	-0.00032154
0.354167	-0.000675564
0.355833	-0.000796557
0.3575	-0.00113042
0.359167	-0.00112618
0.360833	-0.000477696
0.3625	-0.00118654
0.364167	-0.00118654
0.365833	-0.000608722
0.3675	-0.000944586
0.369167	-0.000234412
0.370833	-0.00132324
0.3725	-0.000725392
0.374167	-0.000719861
0.375833	-0.000942313
0.3775	-0.000402858
0.379167	-0.000741207
0.380833	-0.00117518
0.3825	-0.000390599
0.384167	-0.00090119
0.385833	-0.000378133
0.3875	-0.000647288
0.389167	-0.00145339
0.390833	-0.00112334
0.3925	-0.00101716
0.394167	-0.00090491
0.395833	-0.000760381
0.3975	-0.000451941
0.399167	-0.000959567
0.400833	-0.000468697
0.4025	-0.00107454
0.404167	-0.00104428
0.405833	-0.000806169
0.4075	-0.000770563
0.409167	-0.000633278
0.410833	-0.00122955
0.4125	-0.000517773
0.414167	-0.00143131
0.415833	-0.0011126
0.4175	-0.00132432
0.419167	-0.000560587
0.420833	-0.000474489
0.4225	-0.000635708
0.424167	-0.00118561
0.425833	-0.000640309
0.4275	-0.000544506
0.429167	-0.00103395
0.430833	-0.000602931
0.4325	-0.00132154
0.434167	-0.000822395
0.435833	-0.000866935
0.4375	-0.000694896
0.439167	-0.000890651
0.440833	-0.000455406
0.4425	-0.000368356
0.444167	-0.000267578
0.445833	-0.000953678
0.4475	-0.00110801
0.449167	-0.000420185
0.450833	-0.00102305
0.4525	-0.00108683
0.454167	-0.00115469
0.455833	-0.000460629
0.4575	-0.00055795
0.459167	-0.000714951
0.460833	-0.000997896
0.4625	-0.00118283
0.464167	-0.000307365
0.465833	-0.00107273
0.4675	-0.00143368
0.469167	-0.00143636
0.470833	-0.000648839
0.4725	-0.000577546
0.474167	-0.000924542
0.475833	-0.00102284
0.4775	-4.64887e-05
0.479167	0.000194344
0.480833	3.021e-05
0.4825	-0.000792164
0.484167	-0.00112525
0.485833	-0.000693759
0.4875	-0.00115753
0.489167	-0.000930277
0.490833	-0.000539749
0.4925	-0.00111167
0.494167	-0.00137635
0.495833	-0.00147099
0.4975	-0.00122129
0.499167	-0.00086151
0.500833	-0.000775214
0.5025	-0.000976201
0.504167	-0.000888946
0.505833	-0.00123399
0.5075	-0.000846939
0.509167	-0.00098648
0.510833	-0.00120957
0.5125	-0.00142377
0.514167	-0.000982555
0.515833	-0.000542076
0.5175	-0.000625731
0.519167	-0.000424943
0.520833	-0.000368874
0.5225	-0.000271718
0.524167	-0.000164397
0.525833	-0.000193894
0.5275	-3.45305e-05
0.529167	-0.000333025
0.530833	-0.00134239
0.5325	-0.000881454
0.534167	-0.00136654
0.535833	-0.00050226
0.5375	-0.000507327
0.539167	-0.000766531
0.540833	-0.000597968
0.5425	-0.000961737
0.544167	-0.000927952
0.545833	-0.000727407
0.5475	-0.00104619
0.549167	-0.00082317
0.550833	-0.000166622
0.5525	-0.000321695
0.554167	-0.00044108
0.555833	-0.00119114
0.5575	-0.00115365
0.559167	-0.00115815
0.560833	-0.000974755
0.5625	-0.00106359
0.564167	-0.00138285
0.565833	-0.000655559
0.5675	-0.000553762
0.569167	-0.000945465
0.570833	-0.000609549
0.5725	-0.000967884
0.574167	-0.000775524
0.575833	-0.00113997
0.5775	-0.00141289
0.579167	-0.00076679
0.580833	-0.00127637
0.5825	-0.00127358
0.584167	-0.00105099
0.585833	-0.00092821
0.5875	-0.00168599
0.589167	-0.000888481
0.590833	-0.00158407
0.5925	-0.00152052
0.594167	-0.000809683
0.595833	-0.000943605
0.5975	-0.000706216
0.599167	-0.000664243
0.600833	-0.00069991
0.6025	-0.00062966
0.604167	-0.000582096
0.605833	-0.000932808
0.6075	-0.000862182
0.609167	-0.00104862
0.610833	-0.00122939
0.6125	-0.000809321
0.614167	-0.000868434
0.615833	-0.0011582
0.6175	-0.000878044
0.619167	-0.000855568
0.620833	-0.00100048
0.6225	-0.000784671
0.624167	-0.000831437
0.625833	-0.00110207
0.6275	-0.000707508
0.629167	-0.000288015
0.630833	-0.000472162
0.6325	-0.000484419
0.634167	-0.000321488
0.635833	-0.000613737
0.6375	-0.0014343
0.639167	-0.00100208
0.640833	-0.000915036
0.6425	-0.000630383
0.644167	-0.000943037
0.645833	-0.00110517
0.6475	-0.00101789
0.649167	-0.00115262
0.650833	-0.00104288
0.6525	-0.000784981
0.654167	-0.000631779
0.655833	-0.00132391
0.6575	-0.000628522
0.659167	-0.00111141
0.660833	-0.000692312
0.6625	-0.00138037
0.664167	-0.00158237
0.665833	-0.00124881
0.6675	-0.00143853
0.669167	-0.0014958
0.670833	-0.00128587
0.6725	-0.000920409
0.674167	-0.000786273
0.675833	-0.00101752
0.6775	-0.000802758
0.679167	-0.00128251
0.680833	-0.000895146
0.6825	-0.000799451
0.684167	-0.0010607
0.685833	-0.0012741
0.6875	-0.00121814
0.689167	-0.00123895
0.690833	-0.000273632
0.6925	-0.000102807
0.694167	-0.000394271
0.695833	-0.000449717
0.6975	-0.000716398
0.699167	-0.00129248
0.700833	-0.0012837
0.7025	-0.000934874
0.704167	-0.000974651
0.705833	-0.00122227
0.7075	-0.000631521
0.709167	-0.000644703
0.710833	-0.00110093
0.7125	-0.00104836
0.714167	-0.00109184
0.715833	-0.000680009
0.7175	-0.00094221
0.719167	-0.000284445
0.720833	-0.000302295
0.7225	4.78658e-05
0.724167	-0.000599623
0.725833	-0.000296035
0.7275	-0.00110821
0.729167	-0.00105285
0.730833	-0.00111751
0.7325	-0.000599002
0.734167	-0.000635967
0.735833	-0.00116346
0.7375	-0.000913331
0.739167	-0.00101401
0.740833	-0.000915708
0.7425	-0.00100699
0.744167	-0.000924387
0.745833	-0.000987978
0.7475	-0.000928675
0.749167	-0.000866264
0.750833	-0.00105037
0.7525	-0.00066993
0.754167	-0.000926712
0.755833	-0.000873756
0.7575	-0.0011094
0.759167	-0.00115298
0.760833	-0.000948461
0.7625	-0.000788443
0.764167	-0.00118061
0.765833	-0.000854586
0.7675	-0.000298725
0.769167	-0.000947996
0.770833	-0.000707301
0.7725	-0.00114193
0.774167	-0.00111245
0.775833	-0.00103131
0.7775	-0.000829629
0.779167	-0.000807719
0.780833	-0.00096246
0.7825	-0.000408702
0.784167	-0.000727201
0.785833	-0.000855413
0.7875	-0.000758934
0.789167	-0.000958999
0.790833	-0.00111544
0.7925	-0.00116723
0.794167	-0.000894474
0.795833	-0.00151959
0.7975	-0.00157912
0.799167	-0.00100575
0.800833	-0.000404616
0.8025	-0.000569325
0.804167	-0.000642222
0.805833	-0.000669154
0.8075	-0.000912763
0.809167	-0.000901294
0.810833	-0.00049864
0.8125	-0.000841824
0.814167	-0.000288791
0.815833	-0.000700013
0.8175	-0.000569842
0.819167	-0.000644083
0.820833	-0.00108043
0.8225	-0.000740277
0.824167	-0.000564051
0.825833	-0.00111043
0.8275	-0.000387547
0.829167	-0.000658661
0.830833	-0.000697222
0.8325	-0.000651992
0.834167	-0.000870449
0.835833	-0.000849006
0.8375	-0.00115489
0.839167	-0.000759606
0.840833	-0.000788805
0.8425	-0.00058375
0.844167	-0.000772733
0.845833	-0.000653491
0.8475	-0.0013125
0.849167	-0.000790717
0.850833	-0.000567205
0.8525	-0.00112577
0.854167	-0.0011787
0.855833	-0.00115107
0.8575	-0.000994693
0.859167	-0.000785033
0.860833	-0.00108663
0.8625	-0.00108745
0.864167	-0.000531941
0.865833	-0.00103431
0.8675	-0.00111348
0.869167	-0.000570359
0.870833	-0.000420288
0.8725	-0.000718259
0.874167	-0.000779813
0.875833	-0.000845234
0.8775	-0.000279996
0.879167	-0.00079356
0.880833	-0.00066383
0.8825	-0.000286411
0.884167	-0.000539232
0.885833	-0.00123461
0.8875	-0.000283048
0.889167	-0.000825495
0.890833	-0.000867917
0.8925	-0.000701564
0.894167	-0.00121551
0.895833	-0.00130827
0.8975	4.26104e-05
0.899167	-0.000584009
0.900833	0.000394604
0.9025	-0.000186856
0.904167	-0.000899744
0.905833	-0.000613323
0.9075	-0.000850453
0.909167	-0.00125319
0.910833	-0.00073454
0.9125	-0.00115556
0.914167	-0.000840687
0.915833	-0.000948099
0.9175	-0.00113104
0.919167	-0.000767565
0.920833	-0.000948254
0.9225	-0.0006675
0.924167	-0.00073361
0.925833	-0.000776971
0.9275	-0.000857738
0.929167	-0.000805342
0.930833	-7.263e-05
0.9325	-0.000550608
0.934167	-0.000501639
0.935833	-0.000692053
0.9375	-0.000568498
0.939167	-0.000447493
0.940833	-0.00114431
0.9425	-0.00140607
0.944167	-0.00116584
0.945833	-0.00101819
0.9475	-0.00100007
0.949167	-0.00121768
0.950833	-0.000642739
0.9525	-0.00141531
0.954167	-0.000504742
0.955833	-0.00136654
0.9575	-0.000930586
0.959167	-0.00129191
0.960833	-0.00109701
0.9625	-0.00114741
0.964167	-0.000895249
0.965833	-0.00143255
0.9675	-0.000957449
0.969167	-0.000600915
0.970833	-0.0012137
0.9725	-0.000848128
0.974167	-0.000926764
0.975833	-0.000983174
0.9775	-0.000965043
0.979167	-0.00100291
0.980833	-0.000771544
0.9825	-0.000841462
0.984167	-0.00048628
0.985833	-0.00116207
0.9875	-0.000758934
0.989167	-0.000899537
0.990833	-0.00070725
0.9925	-0.000718518
0.994167	-0.00102873
0.995833	-0.00105802
0.9975	-0.000803482
0.999167	-0.000960807
1.00083	-0.00099991
1.0025	-0.000817589
1.00417	-0.00108719
1.00583	-0.000915966
1.0075	-0.00122062
1.00917	-0.00128938
1.01083	-0.00116816
1.0125	-0.00116811
1.01417	-0.00158294
1.01583	-0.00160966
1.0175	-0.00143513
1.01917	-0.000983743
1.02083	-0.00108373
1.0225	-0.00103178
1.02417	-0.00110155
1.02583	-0.000980902
1.0275	-0.0011504
1.02917	-0.00112303
1.03083	-0.00112515
1.0325	-0.000547195
1.03417	-0.000834228
1.03583	-0.000925317
1.0375	-0.000985602
1.03917	-0.00133041
1.04083	-0.000784981
1.0425	-0.00107072
1.04417	-0.000931775
1.04583	-0.00160156
1.0475	-0.00124468
1.04917	-0.00125758
1.05083	-0.000922889
1.0525	-0.00116827
1.05417	-0.00108053
1.05583	-0.000483384
1.0575	-0.000694741
1.05917	-0.00076834
1.06083	-0.00135746
1.0625	-0.000719655
1.06417	-0.0011442
1.06583	-0.000943915
1.0675	-0.00146707
1.06917	-0.000955125
1.07083	-0.00130987
1.0725	-0.00131875
1.07417	-0.00102739
1.07583	-0.000960032
1.0775	-0.00100043
1.07917	-0.00069686
1.08083	-0.000604431
1.0825	-0.000656334
1.08417	-0.00109587
1.08583	-0.00105223
1.0875	-0.00115587
1.08917	-0.00107604
1.09083	-0.00104392
1.0925	-0.000587007
1.09417	-0.000857428
1.09583	-0.00103173
1.0975	-0.00119857
1.09917	-0.00123285
1.10083	-0.00100234
1.1025	-0.000998206
1.10417	-0.000824565
1.10583	-0.000725702
1.1075	-0.00150086
1.10917	-0.00105926
1.11083	-0.00119656
1.1125	-0.000877114
1.11417	-0.00143167
1.11583	-0.00122423
1.1175	-0.00138811
1.11917	-0.000875202
1.12083	-0.000891581
1.1225	-0.00121959
1.12417	-0.000990974
1.12583	-0.000551797
1.1275	-0.000631986
1.12917	-0.000637672
1.13083	-0.000121958
1.1325	-0.000739088
1.13417	-0.00066109
1.13583	-0.000886207
1.1375	-0.00121928
1.13917	-0.000938129
1.14083	-0.000923819
1.1425	-0.00148038
1.14417	-0.00179825
1.14583	-0.00117668
1.1475	-0.00133707
1.14917	-0.00110522
1.15083	-0.00108849
1.1525	-0.00125314
1.15417	-0.00125278
1.15583	-0.000825392
1.1575	-0.00139477
1.15917	-0.00121587
1.16083	-0.0013077
1.1625	-0.000742861
1.16417	-0.00112453
1.16583	-0.000966335
1.1675	-0.00130677
1.16917	-0.00103849
1.17083	-0.00061689
1.1725	-0.000781622
1.17417	-0.0012279
1.17583	-0.000751079
1.1775	-0.00114761
1.17917	-0.000712522
1.18083	-0.000849574
1.1825	-0.000958483
1.18417	-0.000146593
1.18583	-0.000773612
1.1875	-0.000383668
1.18917	0.000167566
1.19083	-0.000229237
1.1925	-4.70581e-05
1.19417	-0.00034513
1.19583	-0.00083583
1.1975	-0.000713452
1.19917	-0.000284859
1.20083	-0.000846319
1.2025	-0.000747823
1.20417	-0.000940092
1.20583	-0.000885071
1.2075	-0.000815522
1.20917	-0.00102202
1.21083	-0.00185114
1.2125	-0.00145159
1.21417	-0.00138481
1.21583	-0.00149157
1.2175	-0.00174127
1.21917	-0.00107031
1.22083	-0.000753249
1.2225	-0.00116759
1.22417	-0.00101422
1.22583	-0.000774542
1.2275	-0.00173807
1.22917	-0.000901862
1.23083	-0.00164669
1.2325	-0.00149715
1.23417	-0.00160213
1.23583	-0.000497244
1.2375	-0.00143523
1.23917	-0.00123456
1.24083	-0.00091514
1.2425	-0.00115603
1.24417	-0.00115138
1.24583	-0.00112267
1.2475	-0.00114297
1.24917	-0.000880782
1.25083	-0.000835985
1.2525	-0.000631107
1.25417	-0.00132489
1.25583	-0.000902689
1.2575	-0.000638086
1.25917	-0.000850349
1.26083	-0.00125934
1.2625	-0.00138393
1.26417	-0.000716243
1.26583	-0.00116068
1.2675	-0.00121515
1.26917	-0.00121597
1.27083	-0.00102336
1.2725	-0.00100688
1.27417	-0.000630228
1.27583	-0.00110026
1.2775	-0.00133403
1.27917	-0.00119377
1.28083	-0.0017553
1.2825	-0.000800588
1.28417	-0.00108255
1.28583	-0.00108126
1.2875	-0.0012231
1.28917	-0.00138491
1.29083	-0.00169656
1.2925	-0.00116414
1.29417	-0.000931206
1.29583	-0.00153156
1.2975	-0.000972998
1.29917	-0.00143337
1.30083	-0.00130832
1.3025	-0.000899847
1.30417	-0.000978319
1.30583	-0.00146805
1.3075	-0.00095714
1.30917	-0.000858772
1.31083	-0.000860632
1.3125	-0.00126605
1.31417	-0.000883366
1.31583	-0.00119713
1.3175	-0.00060867
1.31917	-0.000895507
1.32083	-0.00101246
1.3225	-0.00075051
1.32417	-0.00134497
1.32583	-0.00108616
1.3275	-0.000930225
1.32917	-0.00135963
1.33083	-0.00136479
1.3325	-0.00120276
1.33417	-0.00135168
1.33583	-0.00130894
1.3375	-0.00122196
1.33917	-0.00167825
1.34083	-0.00102202
1.3425	-0.00131462
1.34417	-0.0011678
1.34583	-0.0013651
1.3475	-0.00128871
1.34917	-0.00153047
1.35083	-0.00121582
1.3525	-0.00145442
1.35417	-0.000975426
1.35583	-0.00118706
1.3575	-0.000935959
1.35917	-0.00114436
1.36083	-0.000926247
1.3625	-0.00165912
1.36417	-0.001067
1.36583	-0.00149008
1.3675	-0.00123079
1.36917	-0.000946963
1.37083	-0.000756919
1.3725	-0.00115386
1.37417	-0.00135183
1.37583	-0.00108926
1.3775	-0.000826994
1.37917	-0.00081516
1.38083	-0.00135276
1.3825	-0.000928262
1.38417	-0.00122635
1.38583	-0.000940609
1.3875	-0.000952852
1.38917	-0.00106235
1.39083	-0.00109019
1.3925	-0.000950889
1.39417	-0.00110785
1.39583	-0.0014374
1.3975	-0.00103591
1.39917	-0.000481885
1.40083	-0.000371719
1.4025	-0.000404978
1.40417	-0.00104712
1.40583	-0.00123709
1.4075	-0.00151324
1.40917	-0.00117942
1.41083	-0.00113383
1.4125	-0.00136143
1.41417	-0.00149782
1.41583	-0.000754438
1.4175	-0.00128979
1.41917	-0.000700117
1.42083	-0.000947996
1.4225	-0.0010953
1.42417	-0.00082782
1.42583	-0.00124184
1.4275	-0.00172461
1.42917	-0.00133568
1.43083	-0.00130203
1.4325	-0.00115391
1.43417	-0.000862853
1.43583	-0.00125464
1.4375	-0.000876029
1.43917	-0.00114854
1.44083	-0.0014069
1.4425	-0.00147253
1.44417	-0.00174075
1.44583	-0.00131163
1.4475	-0.0019565
1.44917	-0.00156225
1.45083	-0.00174772
1.4525	-0.000890961
1.45417	-0.000826167
1.45583	-0.000578528
1.4575	-0.000680061
1.45917	-0.000859908
1.46083	-0.000628522
1.4625	-0.000994435
1.46417	-0.00124173
1.46583	-0.00081578
1.4675	-0.00107067
1.46917	-0.000834331
1.47083	-0.000822653
1.4725	-0.00134022
1.47417	-0.000875667
1.47583	-0.000564361
1.4775	-0.000325886
1.47917	-0.000953575
1.48083	-0.000728803
1.4825	-0.00145633
1.48417	-0.00111704
1.48583	-0.00135276
1.4875	-0.000901759
1.48917	-0.00147506
1.49083	-0.00108585
1.4925	-0.00147233
1.49417	-0.00185594
1.49583	-0.000718156
1.4975	-0.00145086
1.49917	-0.00104609
1.50083	-0.00125097
1.5025	-0.00141923
1.50417	-0.00140613
1.50583	-0.00150483
1.5075	-0.00138631
1.50917	-0.0016633
1.51083	-0.00127333
1.5125	-0.0016552
1.51417	-0.00144612
1.51583	-0.00154657
1.5175	-0.000934358
1.51917	-0.00155188
1.52083	-0.000930122
1.5225	-0.00152805
1.52417	-0.00108105
1.52583	-0.00128195
1.5275	-0.000731956
1.52917	-0.000989218
1.53083	-0.000653181
1.5325	-0.000994332
1.53417	-0.00105487
1.53583	-0.00139214
1.5375	-0.00129671
1.53917	-0.00195099
1.54083	-0.000894061
1.5425	-0.00146242
1.54417	-0.0013269
1.54583	-0.00114864
1.5475	-0.00154626
1.54917	-0.00142021
1.55083	-0.0010825
1.5525	-0.00108528
1.55417	-0.00121091
1.55583	-0.00116605
1.5575	-0.00149998
1.55917	-0.00161115
1.56083	-0.00126352
1.5625	-0.0014957
1.56417	-0.00117446
1.56583	-0.0014068
1.5675	-0.00155745
1.56917	-0.00180191
1.57083	-0.00174416
1.5725	-0.00137692
1.57417	-0.00118148
1.57583	-0.00158232
1.5775	-0.00125836
1.57917	-0.00169347
1.58083	-0.00200525
1.5825	-0.00171007
1.58417	-0.00116842
1.58583	-0.00129666
1.5875	-0.00114611
1.58917	-0.0014503
1.59083	-0.00109866
1.5925	-0.00175519
1.59417	-0.00141686
1.59583	-0.00103395
1.5975	-0.00129908
1.59917	-0.00130621
1.60083	-0.0010905
1.6025	-0.00155911
1.60417	-0.000895197
1.60583	-0.00134518
1.6075	-0.00127596
1.60917	-0.00176349
1.61083	-0.00136995
1.6125	-0.00177226
1.61417	-0.00126899
1.61583	-0.00157561
1.6175	-0.00174117
1.61917	-0.00104381
1.62083	-0.00136432
1.6225	-0.00100146
1.62417	-0.00163276
1.62583	-0.000806479
1.6275	-0.00101866
1.62917	-0.000802138
1.63083	-0.00132123
1.6325	-0.000713401
1.63417	-0.000881764
1.63583	-0.00161518
1.6375	-0.00131596
1.63917	-0.00128535
1.64083	-0.00112933
1.6425	-0.000875822
1.64417	-0.00151562
1.64583	-0.00124364
1.6475	-0.00106179
1.64917	-0.00157015
1.65083	-0.000830972
1.6525	-0.0011251
1.65417	-0.00132494
1.65583	-0.000760381
1.6575	-0.00106396
1.65917	-0.00105719
1.66083	-0.00116889
1.6625	-0.00108172
1.66417	-0.00147073
1.66583	-0.00074007
1.6675	-0.00127689
1.66917	-0.000379685
1.67083	-0.00113279
1.6725	-0.00136391
1.67417	-0.00159707
1.67583	-0.0010749
1.6775	-0.00119279
1.67917	-0.00166536
1.68083	-0.0012709
1.6825	-0.00139106
1.68417	-0.000980592
1.68583	-0.00155828
1.6875	-0.00141841
1.68917	-0.00175277
1.69083	-0.00166087
1.6925	-0.00119104
1.69417	-0.00164489
1.69583	-0.0014665
1.6975	-0.00122718
1.69917	-0.00109396
1.70083	-0.0011425
1.7025	-0.001465
1.70417	-0.00101014
1.70583	-0.00100058
1.7075	-0.00112592
1.70917	-0.00144163
1.71083	-0.000824927
1.7125	-0.00106168
1.71417	-0.00142584
1.71583	-0.00179593
1.7175	-0.00139131
1.71917	-0.00101417
1.72083	-0.00179319
1.7225	-0.0014974
1.72417	-0.00173287
1.72583	-0.00122537
1.7275	-0.000979765
1.72917	-0.00154033
1.73083	-0.00120307
1.7325	-0.00119062
1.73417	-0.000739553
1.73583	-0.000989683
1.7375	-0.0012662
1.73917	-0.00170533
1.74083	-0.00141299
1.7425	-0.000829887
1.74417	-0.000694224
1.74583	-0.00120358
1.7475	-0.00162585
1.74917	-0.000977905
1.75083	-0.0010968
1.7525	-0.000770201
1.75417	-0.00144808
1.75583	-0.00124168
1.7575	-0.00134925
1.75917	-0.00120854
1.76083	-0.00132288
1.7625	-0.00155353
1.76417	-0.00156757
1.76583	-0.00122599
1.7675	-0.00125805
1.76917	-0.00122067
1.77083	-0.0014198
1.7725	-0.00101365
1.77417	-0.00139152
1.77583	-0.000983329
1.7775	-0.00141247
1.77917	-0.00100079
1.78083	-0.00133909
1.7825	-0.00146712
1.78417	-0.00128184
1.78583	-0.00117673
1.7875	-0.00131106
1.78917	-0.00144576
1.79083	-0.00138688
1.7925	-0.00159351
1.79417	-0.00130063
1.79583	-0.00106602
1.7975	-0.000769839
1.79917	-0.001152
1.80083	-0.00106189
1.8025	-0.00149534
1.80417	-0.00138197
1.80583	-0.00131292
1.8075	-0.00111653
1.80917	-0.00147321
1.81083	-0.0012121
1.8125	-0.00125433
1.81417	-0.00121933
1.81583	-0.000710971
1.8175	-0.00126914
1.81917	-0.000925162
1.82083	-0.000894267
1.8225	-0.00164514
1.82417	-0.000882694
1.82583	-0.00134863
1.8275	-0.00140096
1.82917	-0.00123363
1.83083	-0.00117828
1.8325	-0.00141005
1.83417	-0.000970467
1.83583	-0.000805859
1.8375	-0.0014391
1.83917	-0.00128577
1.84083	-0.00127007
1.8425	-0.00128948
1.84417	-0.00157247
1.84583	-0.0012549
1.8475	-0.00143827
1.84917	-0.00160703
1.85083	-0.00102925
1.8525	-0.00108926
1.85417	-0.00163715
1.85583	-0.00147114
1.8575	-0.00122263
1.85917	-0.00119687
1.86083	-0.000849161
1.8625	-0.00140731
1.86417	-0.00154863
1.86583	-0.00130528
1.8675	-0.00135601
1.86917	-0.00166196
1.87083	-0.00149503
1.8725	-0.00162044
1.87417	-0.00166871
1.87583	-0.00111787
1.8775	-0.00177133
1.87917	-0.00141583
1.88083	-0.00160264
1.8825	-0.00128587
1.88417	-0.00157752
1.88583	-0.00155462
1.8875	-0.00109768
1.88917	-0.00102537
1.89083	-0.000981108
1.8925	-0.00108947
1.89417	-0.00142109
1.89583	-0.00184758
1.8975	-0.00171219
1.89917	-0.00114286
1.90083	-0.001481
1.9025	-0.00180155
1.90417	-0.00134662
1.90583	-0.00106742
1.9075	-0.00104743
1.90917	-0.000832988
1.91083	-0.000428253
1.9125	-0.00075542
1.91417	-0.000984362
1.91583	-0.00142733
1.9175	-0.00055976
1.91917	-0.00111317
1.92083	-0.000879697
1.9225	-0.000471128
1.92417	-0.000430684
1.92583	-0.00109954
1.9275	-0.000525012
1.92917	-0.00100678
1.93083	-0.000944225
1.9325	-0.00137521
1.93417	-0.000862698
1.93583	-0.00127993
1.9375	-0.00122712
1.93917	-0.00135803
1.94083	-0.0012281
1.9425	-0.00100007
1.94417	-0.00160357
1.94583	-0.0012503
1.9475	-0.00137511
1.94917	-0.00105796
1.95083	-0.00134631
1.9525	-0.00122382
1.95417	-0.000695413
1.95583	-0.000490211
1.9575	-0.000887034
1.95917	-0.000872774
1.96083	-0.000936992
1.9625	-0.000792888
1.96417	-0.000955022
1.96583	-0.000515549
1.9675	-0.0010622
1.96917	-0.000898865
1.97083	-0.00104185
1.9725	-0.000660211
1.97417	-0.000850194
1.97583	-0.00128313
1.9775	-0.00081423
1.97917	-0.00107976
1.98083	-0.0010058
1.9825	-0.00119708
1.98417	-0.000956261
1.98583	-0.00118887
1.9875	-0.00143518
1.98917	-0.00178293
1.99083	-0.00137366
1.9925	-0.00175122
1.99417	-0.0007979
1.99583	-0.00105125
1.9975	-0.00111808
1.99917	-0.00186145
2.00083	-0.00129346
2.0025	-0.00132804
2.00417	-0.00113501
2.00583	-0.00111276
2.0075	-0.00115241
2.00917	-0.00153073
2.01083	-0.00107418
2.0125	-0.00120239
2.01417	-0.00113982
2.01583	-0.00105549
2.0175	-0.00131137
2.01917	-0.00094469
2.02083	-0.00137975
2.0225	-0.000957294
2.02417	-0.00137062
2.02583	-0.00172152
2.0275	-0.00134528
2.02917	-0.000926609
2.03083	-0.00106731
2.0325	-0.000473248
2.03417	-0.000754851
2.03583	-0.00115417
2.0375	-0.000961066
2.03917	-0.0017159
2.04083	-0.00147155
2.0425	-0.00147971
2.04417	-0.00112944
2.04583	-0.00181706
2.0475	-0.00129217
2.04917	-0.00140164
2.05083	-0.00119785
2.0525	-0.00120234
2.05417	-0.00164019
2.05583	-0.00102883
2.0575	-0.000653233
2.05917	-0.000742499
2.06083	-0.000621543
2.0625	-0.00110522
2.06417	-0.00184532
2.06583	-0.00137212
2.0675	-0.00066383
2.06917	-0.000847352
2.07083	-0.00115092
2.0725	-0.00160837
2.07417	-0.000888274
2.07583	-0.00143817
2.0775	-0.00112288
2.07917	-0.00106359
2.08083	-0.000863732
2.0825	-0.00130017
2.08417	-0.00158712
2.08583	-0.00116981
2.0875	-0.00135488
2.08917	-0.00139121
2.09083	-0.00116367
2.0925	-0.00133676
2.09417	-0.00100291
2.09583	-0.00123131
2.0975	-0.0010857
2.09917	-0.00139271
2.10083	-0.000941745
2.1025	-0.00107439
2.10417	-0.00118603
2.10583	-0.000506603
2.1075	-0.00117823
2.10917	-0.00110377
2.11083	-0.00154817
2.1125	-0.00100017
2.11417	-0.00123926
2.11583	-0.00118308
2.1175	-0.00162095
2.11917	-0.00146526
2.12083	-0.00122723
2.1225	-0.00132045
2.12417	-0.00128752
2.12583	-0.00161889
2.1275	-0.00121225
2.12917	-0.00176164
2.13083	-0.00150617
2.1325	-0.000981263
2.13417	-0.00132732
2.13583	-0.00131405
2.1375	-0.00110031
2.13917	-0.00076555
2.14083	-0.00136536
2.1425	-0.00158624
2.14417	-0.00145716
2.14583	-0.00127235
2.1475	-0.00122552
2.14917	-0.000940867
2.15083	-0.00102527
2.1525	-0.000570463
2.15417	-0.000897522
2.15583	-0.000698049
2.1575	-0.00140566
2.15917	-0.00104051
2.16083	-0.00141903
2.1625	-0.0014261
2.16417	-0.000819243
2.16583	-0.000838982
2.1675	-0.00125505
2.16917	-0.00102723
2.17083	-0.00127508
2.1725	-0.00135478
2.17417	-0.00111503
2.17583	-0.00131787
2.1775	-0.000784826
2.17917	-0.000999032
2.18083	-0.00156148
2.1825	-0.00112319
2.18417	-0.00184898
2.18583	-0.00150339
2.1875	-0.000925472
2.18917	-0.000720275
2.19083	-0.00123146
2.1925	-0.000760588
2.19417	-0.000494658
2.19583	-0.00136247
2.1975	-0.00115665
2.19917	-0.0011062
2.20083	-0.000815057
2.2025	-0.000960704
2.20417	-0.00083955
2.20583	-0.00180072
2.2075	-0.00111105
2.20917	-0.00133021
2.21083	-0.00127869
2.2125	-0.00145551
2.21417	-0.000807409
2.21583	-0.00143451
2.2175	-0.0015981
2.21917	-0.00106117
2.22083	-0.00166474
2.2225	-0.00131478
2.22417	-0.00127663
2.22583	-0.00094035
2.2275	-0.00117653
2.22917	-0.0013829
2.23083	-0.00106556
2.2325	-0.00140731
2.23417	-0.000894887
2.23583	-0.00146216
2.2375	-0.00154286
2.23917	-0.00109701
2.24083	-0.00121303
2.2425	-0.000913021
2.24417	-0.00167026
2.24583	-0.00117245
2.2475	-0.00163313
2.24917	-0.00127209
2.25083	-0.00108317
2.2525	-0.00152026
2.25417	-0.000992834
2.25583	-0.00142094
2.2575	-0.00147439
2.25917	-0.00115608
2.26083	-0.00086802
2.2625	-0.00112773
2.26417	-0.00147047
2.26583	-0.000635967
2.2675	-0.00115706
2.26917	-0.000951405
2.27083	-0.0013426
2.2725	-0.00134425
2.27417	-0.0013298
2.27583	-0.00100208
2.2775	-0.00117782
2.27917	-0.00101608
2.28083	-0.00124359
2.2825	-0.00111369
2.28417	-0.000754748
2.28583	-0.000239069
2.2875	-0.000174592
2.28917	-0.000534165
2.29083	-0.00044651
2.2925	-0.000806479
2.29417	-0.000432443
2.29583	-0.000831748
2.2975	-0.00113723
2.29917	-0.0017257
2.30083	-0.00101055
2.3025	-0.00155632
2.30417	-0.00151742
2.30583	-0.00132179
2.3075	-0.00135751
2.30917	-0.00135849
2.31083	-0.00122372
2.3125	-0.00114085
2.31417	-0.00174266
2.31583	-0.00120936
2.3175	-0.0011742
2.31917	-0.000829061
2.32083	-0.000935288
2.3225	-0.000454682
2.32417	-0.00123791
2.32583	-0.000879439
2.3275	-0.000768289
2.32917	-0.00110196
2.33083	-0.00160321
2.3325	-0.00114699
2.33417	-0.00131906
2.33583	-0.00163431
2.3375	-0.00139637
2.33917	-0.0010339
2.34083	-0.00138244
2.3425	-0.00125361
2.34417	-0.00184532
2.34583	-0.00154363
2.3475	-0.00106241
2.34917	-0.00162415
2.35083	-0.00138233
2.3525	-0.00160109
2.35417	-0.00118128
2.35583	-0.00114994
2.3575	-0.000630642
2.35917	-0.00113326
2.36083	-0.00148347
2.3625	-0.00131426
2.36417	-0.00161456
2.36583	-0.00136628
2.3675	-0.00121881
2.36917	-0.00126367
2.37083	-0.00155844
2.3725	-0.000669568
2.37417	-0.0013621
2.37583	-0.00132474
2.3775	-0.00137103
2.37917	-0.00133196
2.38083	-0.00145453
2.3825	-0.00204617
2.38417	-0.00121169
2.38583	-0.0017141
2.3875	-0.00145494
2.38917	-0.00181964
2.39083	-0.00109365
2.3925	-0.00086802
2.39417	-0.000526667
2.39583	-0.00126094
2.3975	-0.00111942
2.39917	-0.00101055
2.40083	-0.00141443
2.4025	-0.00166773
2.40417	-0.000822291
2.40583	-0.00124013
2.4075	-0.00153388
2.40917	-0.00159867
2.41083	-0.00139973
2.4125	-0.00117906
2.41417	-0.0015395
2.41583	-0.00134074
2.4175	-0.00122661
2.41917	-0.0010623
2.42083	-0.00126058
2.4225	-0.00144508
2.42417	-0.00117694
2.42583	-0.0012965
2.4275	-0.0014989
2.42917	-0.00138223
2.43083	-0.00113259
2.4325	-0.00124499
2.43417	-0.00125118
2.43583	-0.00123507
2.4375	-0.000933944
2.43917	-0.000423029
2.44083	-0.000667603
2.4425	-0.00159274
2.44417	-0.0013523
2.44583	-0.000968091
2.4475	-0.00164447
2.44917	-0.0008705
2.45083	-0.00102
2.4525	-0.000646357
2.45417	-0.000766118
2.45583	-0.0011837
2.4575	-0.000949287
2.45917	-0.000729578
2.46083	-0.00137413
2.4625	-0.00133398
2.46417	-0.000968556
2.46583	-0.00142429
2.4675	-0.00136076
2.46917	-0.00167062
2.47083	-0.00128721
2.4725	-0.00138368
2.47417	-0.00124839
2.47583	-0.00133067
2.4775	-0.00107511
2.47917	-0.00147935
2.48083	-0.00085469
2.4825	-0.00153723
2.48417	-0.00120745
2.48583	-0.00135132
2.4875	-0.00119191
2.48917	-0.00125165
2.49083	-0.0013333
2.4925	-0.00114379
2.49417	-0.00120425
2.49583	-0.00121174
2.4975	-0.00149302
2.49917	-0.00120286
2.50083	-0.00108792
2.5025	-0.000405547
2.50417	-0.000815419
2.50583	-0.000833401
2.5075	-0.00102228
2.50917	-0.000927177
2.51083	-0.00157009
2.5125	-0.00138419
2.51417	-0.0014166
2.51583	-0.00158108
2.5175	-0.00184485
2.51917	-0.00145685
2.52083	-0.00156267
2.5225	-0.00108332
2.52417	-0.00111002
2.52583	-0.00146129
2.5275	-0.000994435
2.52917	-0.0010967
2.53083	-0.00126104
2.5325	-0.00146732
2.53417	-0.00155255
2.53583	-0.00132453
2.5375	-0.000520359
2.53917	-0.00113222
2.54083	-0.00139312
2.5425	-0.00131653
2.54417	-0.00147352
2.54583	-0.00129754
2.5475	-0.00100843
2.54917	-0.000783586
2.55083	-0.00175339
2.5525	-0.00137485
2.55417	-0.00132727
2.55583	-0.00135209
2.5575	-0.00119754
2.55917	-0.00119093
2.56083	-0.00106086
2.5625	-0.00117549
2.56417	-0.00124148
2.56583	-0.000906512
2.5675	-0.00169012
2.56917	-0.00156225
2.57083	-0.00153006
2.5725	-0.00102465
2.57417	-0.000878664
2.57583	-0.00117369
2.5775	-0.00130419
2.57917	-0.000922269
2.58083	-0.00121747
2.5825	-0.00130579
2.58417	-0.00139033
2.58583	-0.000596262
2.5875	-0.00142899
2.58917	-0.000636483
2.59083	-0.000680113
2.5925	-0.000991439
2.59417	-0.00091576
2.59583	-0.00139467
2.5975	-0.001034
2.59917	-0.00170471
2.60083	-0.00122656
2.6025	-0.00107604
2.60417	-0.00120348
2.60583	-0.00134879
2.6075	-0.000682387
2.60917	-0.000931361
2.61083	-0.00037027
2.6125	-0.000607998
2.61417	-0.000299449
2.61583	-0.000488245
2.6175	-0.000118904
2.61917	-0.000394685
2.62083	-0.000113262
2.6225	-0.000701306
2.62417	-0.00060655
2.62583	-0.000699135
2.6275	-0.00147785
2.62917	-0.000615081
2.63083	-0.00109603
2.6325	-0.000615701
2.63417	-0.000751079
2.63583	-0.00140055
2.6375	-0.0015426
2.63917	-0.00132943
2.64083	-0.00141815
2.6425	-0.0013077
2.64417	-0.00119444
2.64583	-0.00129501
2.6475	-0.000927952
2.64917	-0.00145262
2.65083	-0.00158485
2.6525	-0.00103204
2.65417	-0.00134471
2.65583	-0.00115066
2.6575	-0.00162173
2.65917	-0.00169197
2.66083	-0.00150411
2.6625	-0.00112562
2.66417	-0.00120012
2.66583	-0.000638862
2.6675	-0.000742861
2.66917	-0.000779245
2.67083	-0.000837173
2.6725	-0.000956933
2.67417	-0.00159625
2.67583	-0.00118277
2.6775	-0.00133078
2.67917	-0.000803533
2.68083	-0.000980437
2.6825	-0.00107929
2.68417	-0.0013891
2.68583	-0.000913796
2.6875	-0.000841824
2.68917	-0.00118236
2.69083	-0.00135142
2.6925	-0.00160553
2.69417	-0.00115536
2.69583	-0.00138476
2.6975	-0.00154605
2.69917	-0.00147821
2.70083	-0.00142377
2.7025	-0.00189042
2.70417	-0.00189171
2.70583	-0.00118319
2.7075	-0.00156395
2.70917	-0.00115928
2.71083	-0.00119728
2.7125	-0.00111983
2.71417	-0.00142615
2.71583	-0.00103431
2.7175	-0.000850763
2.71917	-0.000944122
2.72083	-0.000976459
2.7225	-0.00122821
2.72417	-0.000757436
2.72583	-0.00132525
2.7275	-0.00169295
2.72917	-0.000691898
2.73083	-0.00139204
2.7325	-0.00135777
2.73417	-0.000940454
2.73583	-0.000985292
2.7375	-0.00124483
2.73917	-0.00108812
2.74083	-0.00111059
2.7425	-0.00106809
2.74417	-0.00155018
2.74583	-0.000870087
2.7475	-0.00111178
2.74917	-0.000909095
2.75083	-0.00124659
2.7525	-0.00103162
2.75417	-0.000942417
2.75583	-0.000782087
2.7575	-0.000923354
2.75917	-0.00122552
2.76083	-0.00079449
2.7625	-0.000717432
2.76417	-0.00112494
2.76583	-0.00121654
2.7675	-0.00115753
2.76917	-0.000947066
2.77083	-0.000739863
2.7725	-0.00115298
2.77417	-0.000794386
2.77583	-0.00082689
2.7775	-0.000986997
2.77917	-0.00120023
2.78083	-0.000617304
2.7825	-0.00111209
2.78417	-0.00149653
2.78583	-0.00147511
2.7875	-0.00121592
2.78917	-0.00123879
2.79083	-0.000927745
2.7925	-0.00143409
2.79417	-0.00117074
2.79583	-0.000934513
2.7975	-0.000727614
2.79917	-0.000825185
2.80083	-0.00101308
2.8025	-0.00149152
2.80417	-0.00100688
2.80583	-0.00100177
2.8075	-0.00110692
2.80917	-0.00085252
2.81083	-0.00124148
2.8125	-0.00104893
2.81417	-0.00103307
2.81583	-0.00105471
2.8175	-0.00130141
2.81917	-0.00099521
2.82083	-0.000757436
2.8225	-0.00096618
2.82417	-0.00122738
2.82583	-0.000891426
2.8275	-0.000645582
2.82917	-0.00084265
2.83083	-0.000981883
2.8325	-0.000702598
2.83417	-0.000950011
2.83583	-0.000829681
2.8375	-0.00110207
2.83917	-0.00126476
2.84083	-0.00111756
2.8425	-0.00100446
2.84417	-0.00129232
2.84583	-0.000634261
2.8475	-0.000937612
2.84917	-0.000138675
2.85083	-0.000112434
2.8525	-0.000818054
2.85417	-0.000670291
2.85583	-0.00100647
2.8575	-0.0017686
2.85917	-0.00103622
2.86083	-0.0011645
2.8625	-0.00123946
2.86417	-0.000840067
2.86583	-0.00161863
2.8675	-0.00121964
2.86917	-0.00120281
2.87083	-0.00157494
2.8725	-0.00159047
2.87417	-0.000977957
2.87583	-0.000981108
2.8775	-0.00109794
2.87917	-0.000813713
2.88083	-0.000987513
2.8825	-0.00070694
2.88417	-0.00130368
2.88583	-0.00129119
2.8875	-0.000953317
2.88917	-0.00101794
2.89083	-0.000966748
2.8925	-0.00127999
2.89417	-0.00153331
2.89583	-0.00146407
2.8975	-0.0014424
2.89917	-0.00106855
2.90083	-0.000962254
2.9025	-0.000825805
2.90417	-0.000912195
2.90583	-0.00110553
2.9075	-0.00102145
2.90917	-0.00127854
2.91083	-0.00112314
2.9125	-0.00166072
2.91417	-0.00107774
2.91583	-0.0011661
2.9175	-0.00100254
2.91917	-0.000933273
2.92083	-0.00110424
2.9225	-0.00062692
2.92417	-0.00106334
2.92583	-0.00105838
2.9275	-0.00126507
2.92917	-0.00135942
2.93083	-0.00155513
2.9325	-0.00136711
2.93417	-0.000896954
2.93583	-0.00106003
2.9375	-0.000851331
2.93917	-0.00117152
2.94083	-0.000548022
2.9425	-0.0013378
2.94417	-0.00101422
2.94583	-0.00112128
2.9475	-0.000195292
2.94917	-0.00128432
2.95083	-0.00058618
2.9525	-0.000348234
2.95417	-0.000436787
2.95583	-0.000581992
2.9575	-0.000896127
2.95917	-0.00103643
2.96083	-0.000818054
2.9625	-0.00100084
2.96417	-0.00115474
2.96583	-0.00113852
2.9675	-0.000770046
2.96917	-0.00068921
2.97083	-0.000943192
2.9725	-0.000850194
2.97417	-0.000955073
2.97583	-0.0010983
2.9775	-0.00123812
2.97917	-0.00109437
2.98083	-0.00162585
2.9825	-0.00110083
2.98417	-0.00124886
2.98583	-0.000824927
2.9875	-0.00080281
2.98917	-0.00108621
2.99083	-0.000527339
2.9925	-0.00122893
2.99417	-0.000923612
2.99583	-0.00140293
2.9975	-0.00105042
2.99917	-0.00147083
3.00083	-0.00139193
3.0025	-0.00113811
3.00417	-0.000946601
3.00583	-0.00134641
3.0075	-0.000713349
3.00917	-0.00102284
3.01083	-0.00105734
3.0125	-0.000587576
3.01417	-0.00116878
3.01583	-0.00130146
3.0175	-0.00107242
3.01917	-0.00108017
3.02083	-0.00137377
3.0225	-0.000682491
3.02417	-0.00158407
3.02583	-0.000742603
3.0275	-0.000893802
3.02917	-0.000716295
3.03083	-0.000903567
3.0325	-0.00116057
3.03417	-0.000773767
3.03583	-0.00162817
3.0375	-0.00083862
3.03917	-0.00126212
3.04083	-0.000757746
3.0425	-0.000919841
3.04417	-0.000829371
3.04583	-0.000797435
3.0475	-0.00130383
3.04917	-0.000366805
3.05083	-0.000920667
3.0525	-0.00156968
3.05417	-0.00110274
3.05583	-0.0012804
3.0575	-0.00104732
3.05917	-0.000824978
3.06083	-0.000937044
3.0625	-0.00135823
3.06417	-0.00111673
3.06583	-0.00126749
3.0675	-0.000424995
3.06917	-0.00126424
3.07083	-0.0011187
3.0725	-0.0010013
3.07417	-0.000761467
3.07583	-0.000761518
3.0775	-0.00133604
3.07917	-0.000392151
3.08083	-0.000484625
3.0825	-0.00119367
3.08417	-0.00110532
3.08583	-0.000499881
3.0875	-0.00138817
3.08917	-0.000998877
3.09083	-0.00131648
3.0925	-0.000897522
3.09417	-0.00120756
3.09583	-0.00138099
3.0975	-0.00115257
3.09917	-0.00153357
3.10083	-0.00137893
3.1025	-0.00119372
3.10417	-0.00107506
3.10583	-0.00109773
3.1075	-0.00121411
3.10917	-0.000980127
3.11083	-0.000911936
3.1125	-0.00114611
3.11417	-0.00140963
3.11583	-0.00094159
3.1175	-0.0012296
3.11917	-0.00121463
3.12083	-0.000690244
3.1225	-0.0010091
3.12417	-0.00134435
3.12583	-0.00124359
3.1275	-0.000802706
3.12917	-0.000746892
3.13083	-0.000586439
3.1325	-0.00134053
3.13417	-0.00102925
3.13583	-0.000827045
3.1375	-0.000986687
3.13917	-0.00086492
3.14083	-0.000507483
3.1425	-0.000778521
3.14417	-0.000989838
3.14583	-0.000820689
3.1475	-0.00125092
3.14917	-0.000934048
3.15083	-0.00107129
3.1525	-0.000647288
3.15417	-0.00104949
3.15583	-0.00109195
3.1575	-0.000675409
3.15917	-0.000555985
3.16083	-0.00060531
3.1625	-0.00101504
3.16417	-0.000880731
3.16583	-0.00101293
3.1675	-0.000467249
3.16917	-0.000948409
3.17083	-0.000902844
3.1725	-0.000213817
3.17417	-0.00102646
3.17583	-0.000597606
3.1775	-0.000776764
3.17917	-0.000757952
3.18083	-0.00127131
3.1825	-0.000888171
3.18417	-0.000626713
3.18583	-0.000612754
3.1875	2.38152e-06
3.18917	-0.000414961
3.19083	-0.000460785
3.1925	-0.000401513
3.19417	-0.000445321
3.19583	-0.00104206
3.1975	-0.00059316
3.19917	-0.000347923
3.20083	-0.000953678
3.2025	-0.000696085
3.20417	-0.00107263
3.20583	-0.00131235
3.2075	-0.00090088
3.20917	-0.000350406
3.21083	-0.000895197
3.2125	-0.00111875
3.21417	-0.000834796
3.21583	-0.000810768
3.2175	-0.00108451
3.21917	-0.00122325
3.22083	-0.000814643
3.2225	-0.000897832
3.22417	-0.000604896
3.22583	-0.000425616
3.2275	-0.00056219
3.22917	-0.000325679
3.23083	-0.00037746
3.2325	-0.000363597
3.23417	-0.000670963
3.23583	-0.000925937
3.2375	-0.000695775
3.23917	-0.000785136
3.24083	-0.00156834
3.2425	-0.00135777
3.24417	-0.00100094
3.24583	-0.000928003
3.2475	-0.000970157
3.24917	-0.000882797
3.25083	-0.000978887
3.2525	-0.000709162
3.25417	-0.00105967
3.25583	-0.00117937
3.2575	-0.000741569
3.25917	-0.000428098
3.26083	-0.000795058
3.2625	-0.000817537
3.26417	-0.000843787
3.26583	-0.000829371
3.2675	-0.000926505
3.26917	-0.00101897
3.27083	-0.00084327
3.2725	-0.00136783
3.27417	-0.000971965
3.27583	-0.00126393
3.2775	-0.000764464
3.27917	-0.000767927
3.28083	-0.00136747
3.2825	-0.0015022
3.28417	-0.00123239
3.28583	-0.00139049
3.2875	-0.0011251
3.28917	-0.00109236
3.29083	-0.00164391
3.2925	-0.00103906
3.29417	-0.000985964
3.29583	-0.00106896
3.2975	-0.000661969
3.29917	-0.000980488
3.30083	-0.000973205
3.3025	-0.000749632
3.30417	-0.00120694
3.30583	-0.00110775
3.3075	-0.000771596
3.30917	-0.000685851
3.31083	-0.000870965
3.3125	-0.00111121
3.31417	-0.00140148
3.31583	-0.0012374
3.3175	-0.000853966
3.31917	-0.000572427
3.32083	-0.000870759
3.3225	-0.000634312
3.32417	-0.00102822
3.32583	-0.000640981
3.3275	-0.00108518
3.32917	-0.000665949
[truncated: 7,008 more rows]

## Sheet: 30cCont_datapoints_Cont1.csv
Sample 1
Time (min)	Abs
0.000833333	0.0023535
0.0025	0.00151682
0.00416667	0.0015051
0.00583333	0.00176627
0.0075	0.00209846
0.00916667	0.00144827
0.0108333	0.00131939
0.0125	0.00173529
0.0141667	0.000826341
0.0158333	0.00121843
0.0175	0.00085111
0.0191667	0.000874765
0.0208333	0.000956478
0.0225	0.000876191
0.0241667	0.00117069
0.0258333	0.00135237
0.0275	0.0012901
0.0291667	0.0007613
0.0308333	0.00163178
0.0325	0.000654087
0.0341667	0.00129649
0.0358333	0.000560638
0.0375	0.00110588
0.0391667	0.00101877
0.0408333	0.000722586
0.0425	0.001124
0.0441667	0.000630703
0.0458333	0.000854741
0.0475	0.0013318
0.0491667	0.00102113
0.0508333	0.00138618
0.0525	0.00123875
0.0541667	0.00137376
0.0558333	0.00185688
0.0575	0.00156883
0.0591667	0.00151298
0.0608333	0.00145448
0.0625	0.00171205
0.0641667	0.00102944
0.0658333	0.00116371
0.0675	0.00144271
0.0691667	0.0012253
0.0708333	0.000777897
0.0725	0.00102495
0.0741667	0.00132142
0.0758333	0.000969735
0.0775	0.00082603
0.0791667	0.00127014
0.0808333	0.00121261
0.0825	0.00140776
0.0841667	0.00121957
0.0858333	0.00130049
0.0875	0.00170275
0.0891667	0.00117708
0.0908333	0.00163233
0.0925	0.00122242
0.0941667	0.000638558
0.0958333	0.00126279
0.0975	0.00114827
0.0991667	0.00115841
0.100833	0.00145788
0.1025	0.00137215
0.104167	0.00110674
0.105833	0.00085928
0.1075	0.00108318
0.109167	0.00125607
0.110833	0.00139412
0.1125	0.000468012
0.114167	0.00149087
0.115833	0.00164994
0.1175	0.00175766
0.119167	0.00134837
0.120833	0.00146604
0.1225	0.000920211
0.124167	0.0010374
0.125833	0.00110267
0.1275	0.00121105
0.129167	0.000994382
0.130833	0.00198533
0.1325	0.00231842
0.134167	0.0014796
0.135833	0.000837389
0.1375	0.00110975
0.139167	0.00116519
0.140833	0.00116711
0.1425	0.00123764
0.144167	0.00110069
0.145833	0.00184799
0.1475	0.00157117
0.149167	0.00116311
0.150833	0.00172949
0.1525	0.00161889
0.154167	0.00177331
0.155833	0.00206792
0.1575	0.00173846
0.159167	0.00150082
0.160833	0.00158782
0.1625	0.00107342
0.164167	0.00165272
0.165833	0.00164631
0.1675	0.00178966
0.169167	0.00169828
0.170833	0.0011656
0.1725	0.00103979
0.174167	0.00149373
0.175833	0.00172829
0.1775	0.00157049
0.179167	0.00144607
0.180833	0.00159055
0.1825	0.00202839
0.184167	0.00186775
0.185833	0.000817523
0.1875	0.00130363
0.189167	0.000795946
0.190833	0.0011568
0.1925	0.00143586
0.194167	0.00116581
0.195833	0.00174566
0.1975	0.00155475
0.199167	0.00111517
0.200833	0.00162791
0.2025	0.00126959
0.204167	0.00129696
0.205833	0.00190105
0.2075	0.00146617
0.209167	0.00136322
0.210833	0.00145334
0.2125	0.00124072
0.214167	0.00149271
0.215833	0.0027391
0.2175	0.00324716
0.219167	0.00368895
0.220833	0.0032971
0.2225	0.00316212
0.224167	0.00299741
0.225833	0.00167177
0.2275	0.00159039
0.229167	0.00182415
0.230833	0.00183962
0.2325	0.00180416
0.234167	0.00178147
0.235833	0.00130101
0.2375	0.0016626
0.239167	0.00182498
0.240833	0.0011546
0.2425	0.00162957
0.244167	0.00237166
0.245833	0.00206998
0.2475	0.00176944
0.249167	0.00208967
0.250833	0.00175013
0.2525	0.00206189
0.254167	0.00209357
0.255833	0.00215665
0.2575	0.0018672
0.259167	0.00240993
0.260833	0.00178615
0.2625	0.0018392
0.264167	0.00136314
0.265833	0.00171553
0.2675	0.00147344
0.269167	0.00198127
0.270833	0.00179325
0.2725	0.00176679
0.274167	0.00206777
0.275833	0.00191091
0.2775	0.00184308
0.279167	0.00161419
0.280833	0.00163698
0.2825	0.00220827
0.284167	0.00155308
0.285833	0.00138223
0.2875	0.00188839
0.289167	0.00194913
0.290833	0.00258082
0.2925	0.00225687
0.294167	0.00178394
0.295833	0.00198408
0.2975	0.0023193
0.299167	0.0017803
0.300833	0.0023985
0.3025	0.00258902
0.304167	0.0030266
0.305833	0.00344562
0.3075	0.00259343
0.309167	0.00261718
0.310833	0.00229002
0.3125	0.00212153
0.314167	0.0024836
0.315833	0.00202553
0.3175	0.00166455
0.319167	0.00180648
0.320833	0.00169285
0.3225	0.00219789
0.324167	0.00239074
0.325833	0.00268447
0.3275	0.00244437
0.329167	0.00208025
0.330833	0.00179062
0.3325	0.00168084
0.334167	0.00204621
0.335833	0.00184118
0.3375	0.00283388
0.339167	0.00208962
0.340833	0.00195331
0.3425	0.00218329
0.344167	0.00152116
0.345833	0.00191296
0.3475	0.00218204
0.349167	0.00244179
0.350833	0.00265392
0.3525	0.00316671
0.354167	0.00211357
0.355833	0.00200192
0.3575	0.00216877
0.359167	0.0019219
0.360833	0.00225669
0.3625	0.00210444
0.364167	0.00208041
0.365833	0.00223613
0.3675	0.00211261
0.369167	0.00225047
0.370833	0.00211227
0.3725	0.00239181
0.374167	0.00259913
0.375833	0.00206293
0.3775	0.00262298
0.379167	0.00275257
0.380833	0.00266551
0.3825	0.00270776
0.384167	0.0020622
0.385833	0.00266325
0.3875	0.00277153
0.389167	0.00259817
0.390833	0.00230223
0.3925	0.00194198
0.394167	0.00259181
0.395833	0.00207773
0.3975	0.00259343
0.399167	0.00234754
0.400833	0.00222362
0.4025	0.00205318
0.404167	0.00254379
0.405833	0.00224162
0.4075	0.0024439
0.409167	0.00255085
0.410833	0.00225328
0.4125	0.00223671
0.414167	0.00280569
0.415833	0.00229008
0.4175	0.00203305
0.419167	0.00201058
0.420833	0.00213155
0.4225	0.00254827
0.424167	0.00224358
0.425833	0.00251898
0.4275	0.00235368
0.429167	0.0026545
0.430833	0.00191839
0.4325	0.00212075
0.434167	0.00228453
0.435833	0.00277588
0.4375	0.00292766
0.439167	0.00401386
0.440833	0.00399299
0.4425	0.00481731
0.444167	0.00574919
0.445833	0.00505928
0.4475	0.00341387
0.449167	0.00305199
0.450833	0.00258202
0.4525	0.00201297
0.454167	0.002334
0.455833	0.00228776
0.4575	0.00233036
0.459167	0.00204262
0.460833	0.00222536
0.4625	0.00171954
0.464167	0.0019348
0.465833	0.00187958
0.4675	0.00209232
0.469167	0.002337
0.470833	0.0029064
0.4725	0.00199817
0.474167	0.00271539
0.475833	0.00239564
0.4775	0.00245155
0.479167	0.00215819
0.480833	0.00213311
0.4825	0.00203609
0.484167	0.00224873
0.485833	0.00238942
0.4875	0.00222328
0.489167	0.00235433
0.490833	0.00229398
0.4925	0.00205294
0.494167	0.00223587
0.495833	0.00202876
0.4975	0.00227928
0.499167	0.00223067
0.500833	0.00222237
0.5025	0.00244385
0.504167	0.00296459
0.505833	0.00337194
0.5075	0.00283831
0.509167	0.00288344
0.510833	0.00230892
0.5125	0.00297817
0.514167	0.00244137
0.515833	0.00255218
0.5175	0.00216615
0.519167	0.00252999
0.520833	0.00290564
0.5225	0.00251924
0.524167	0.00256223
0.525833	0.00202766
0.5275	0.00221412
0.529167	0.00232235
0.530833	0.00261233
0.5325	0.00237388
0.534167	0.00224412
0.535833	0.00227246
0.5375	0.00264762
0.539167	0.00301409
0.540833	0.00259955
0.5425	0.00299297
0.544167	0.00345311
0.545833	0.00224136
0.5475	0.00271115
0.549167	0.00282489
0.550833	0.00250159
0.5525	0.00268645
0.554167	0.00268783
0.555833	0.00274418
0.5575	0.00313059
0.559167	0.00269523
0.560833	0.00277953
0.5625	0.00252976
0.564167	0.00209674
0.565833	0.00229679
0.5675	0.00220476
0.569167	0.00220452
0.570833	0.00278607
0.5725	0.00249938
0.574167	0.00239853
0.575833	0.00170496
0.5775	0.0028493
0.579167	0.00295938
0.580833	0.00234064
0.5825	0.00283161
0.584167	0.00304443
0.585833	0.0025257
0.5875	0.00285501
0.589167	0.0029225
0.590833	0.00283424
0.5925	0.00212541
0.594167	0.00292724
0.595833	0.00290324
0.5975	0.00268838
0.599167	0.00313664
0.600833	0.00267083
0.6025	0.00307511
0.604167	0.0028709
0.605833	0.00331497
0.6075	0.00285806
0.609167	0.00309
0.610833	0.00312731
0.6125	0.00369978
0.614167	0.00368043
0.615833	0.00318749
0.6175	0.00359675
0.619167	0.00294387
0.620833	0.00304516
0.6225	0.00371484
0.624167	0.00325415
0.625833	0.00410753
0.6275	0.00325498
0.629167	0.00293412
0.630833	0.00213795
0.6325	0.00270266
0.634167	0.00301297
0.635833	0.00224438
0.6375	0.00292258
0.639167	0.00265978
0.640833	0.00286199
0.6425	0.002677
0.644167	0.00294656
0.645833	0.00311628
0.6475	0.00325741
0.649167	0.00457207
0.650833	0.00584691
0.6525	0.00713415
0.654167	0.00550732
0.655833	0.00390545
0.6575	0.00322851
0.659167	0.00280738
0.660833	0.00272568
0.6625	0.00315432
0.664167	0.00320407
0.665833	0.00348369
0.6675	0.00349214
0.669167	0.00289013
0.670833	0.00319985
0.6725	0.00262197
0.674167	0.00302788
0.675833	0.00326906
0.6775	0.002904
0.679167	0.00330323
0.680833	0.0029948
0.6825	0.0025639
0.684167	0.0027869
0.685833	0.00315312
0.6875	0.00306927
0.689167	0.00287757
0.690833	0.00296183
0.6925	0.00310887
0.694167	0.00330201
0.695833	0.00345366
0.6975	0.00371646
0.699167	0.00319367
0.700833	0.00357513
0.7025	0.00351874
0.704167	0.00423207
0.705833	0.00448149
0.7075	0.00424415
0.709167	0.00351683
0.710833	0.00349896
0.7125	0.00322572
0.714167	0.00325704
0.715833	0.00288516
0.7175	0.00306302
0.719167	0.00247751
0.720833	0.00385925
0.7225	0.00386369
0.724167	0.00418761
0.725833	0.00416877
0.7275	0.00445097
0.729167	0.00446566
0.730833	0.00435037
0.7325	0.00358216
0.734167	0.00375915
0.735833	0.00347824
0.7375	0.00272378
0.739167	0.00294788
0.740833	0.00270372
0.7425	0.00281986
0.744167	0.00283818
0.745833	0.00325122
0.7475	0.0032326
0.749167	0.00324043
0.750833	0.00336174
0.7525	0.00350376
0.754167	0.00308192
0.755833	0.00350472
0.7575	0.00379323
0.759167	0.00329817
0.760833	0.00355608
0.7625	0.00351049
0.764167	0.00333125
0.765833	0.00304524
0.7675	0.00317685
0.769167	0.00280939
0.770833	0.00276476
0.7725	0.00285081
0.774167	0.00286554
0.775833	0.0027007
0.7775	0.00286447
0.779167	0.00256116
0.780833	0.00247571
0.7825	0.00229702
0.784167	0.00231753
0.785833	0.00277588
0.7875	0.00258801
0.789167	0.00271456
0.790833	0.00297142
0.7925	0.00266418
0.794167	0.00331434
0.795833	0.00368641
0.7975	0.0031654
0.799167	0.00343675
0.800833	0.00352769
0.8025	0.00347714
0.804167	0.00371941
0.805833	0.00369049
0.8075	0.003009
0.809167	0.00321078
0.810833	0.00311784
0.8125	0.00387377
0.814167	0.00365885
0.815833	0.00406486
0.8175	0.0030199
0.819167	0.00383843
0.820833	0.00380587
0.8225	0.00362606
0.824167	0.00351031
0.825833	0.00343401
0.8275	0.00331197
0.829167	0.00362079
0.830833	0.00387372
0.8325	0.0035375
0.834167	0.00393656
0.835833	0.00324152
0.8375	0.00361311
0.839167	0.00339691
0.840833	0.00335979
0.8425	0.003522
0.844167	0.00360818
0.845833	0.00306294
0.8475	0.00290564
0.849167	0.0033198
0.850833	0.00315654
0.8525	0.00341131
0.854167	0.00303961
0.855833	0.00314582
0.8575	0.00337906
0.859167	0.00343239
0.860833	0.00361376
0.8625	0.00326296
0.864167	0.00313445
0.865833	0.00311367
0.8675	0.00342417
0.869167	0.00315677
0.870833	0.00323177
0.8725	0.00308635
0.874167	0.0035374
0.875833	0.00314605
0.8775	0.00334844
0.879167	0.0040165
0.880833	0.00317197
0.8825	0.00391864
0.884167	0.0033434
0.885833	0.00309933
0.8875	0.00433865
0.889167	0.0035915
0.890833	0.00330042
0.8925	0.00344445
0.894167	0.0034702
0.895833	0.00338799
0.8975	0.00356269
0.899167	0.00335882
0.900833	0.00320313
0.9025	0.00368325
0.904167	0.00387904
0.905833	0.00344145
0.9075	0.00383083
0.909167	0.0034321
0.910833	0.00359126
0.9125	0.00360218
0.914167	0.00350509
0.915833	0.00325728
0.9175	0.00365764
0.919167	0.00363827
0.920833	0.003595
0.9225	0.00375054
0.924167	0.00400652
0.925833	0.0035595
0.9275	0.00337372
0.929167	0.00310726
0.930833	0.00324609
0.9325	0.00346091
0.934167	0.00343354
0.935833	0.00364932
0.9375	0.00364697
0.939167	0.0036336
0.940833	0.0040552
0.9425	0.00404644
0.944167	0.00348416
0.945833	0.00384883
0.9475	0.00493294
0.949167	0.00401109
0.950833	0.00442073
0.9525	0.00334353
0.954167	0.00421762
0.955833	0.00370686
0.9575	0.0036104
0.959167	0.00359194
0.960833	0.00363898
0.9625	0.0039434
0.964167	0.00359265
0.965833	0.00367474
0.9675	0.00384172
0.969167	0.00372202
0.970833	0.00439728
0.9725	0.0039682
0.974167	0.00478142
0.975833	0.00484244
0.9775	0.00420253
0.979167	0.00385324
0.980833	0.00431463
0.9825	0.00390689
0.984167	0.00361215
0.985833	0.00384943
0.9875	0.0043556
0.989167	0.00410241
0.990833	0.00430485
0.9925	0.00393682
0.994167	0.00399341
0.995833	0.00379268
0.9975	0.00357401
0.999167	0.00360171
1.00083	0.00378176
1.0025	0.00338906
1.00417	0.00319847
1.00583	0.00368581
1.0075	0.00347902
1.00917	0.0038394
1.01083	0.00371417
1.0125	0.00462264
1.01417	0.00409089
1.01583	0.00400433
1.0175	0.00385392
1.01917	0.00373542
1.02083	0.00409128
1.0225	0.0039841
1.02417	0.00367652
1.02583	0.00375393
1.0275	0.00372665
1.02917	0.00387659
1.03083	0.0038926
1.0325	0.00417914
1.03417	0.00359453
1.03583	0.00383279
1.0375	0.00357018
1.03917	0.00333036
1.04083	0.00334599
1.0425	0.00387293
1.04417	0.00323033
1.04583	0.00397862
1.0475	0.00402988
1.04917	0.00349363
1.05083	0.00378331
1.0525	0.00413868
1.05417	0.00385812
1.05583	0.00363804
1.0575	0.0039578
1.05917	0.00357305
1.06083	0.00367819
1.0625	0.00327339
1.06417	0.00433084
1.06583	0.00332561
1.0675	0.00332527
1.06917	0.00389236
1.07083	0.00332006
1.0725	0.00382496
1.07417	0.00355191
1.07583	0.00435149
1.0775	0.00428684
1.07917	0.00424221
1.08083	0.00362648
1.0825	0.00416364
1.08417	0.00423401
1.08583	0.00430516
1.0875	0.00389976
1.08917	0.00428966
1.09083	0.00360925
1.0925	0.00382475
1.09417	0.00381576
1.09583	0.00418244
1.0975	0.00368558
1.09917	0.00406168
1.10083	0.00422656
1.1025	0.00366464
1.10417	0.00397269
1.10583	0.0040066
1.1075	0.0041546
1.10917	0.00388967
1.11083	0.00445643
1.1125	0.00422679
1.11417	0.00433996
1.11583	0.00415141
1.1175	0.00382741
1.11917	0.00398541
1.12083	0.00394019
1.1225	0.0034868
1.12417	0.00386113
1.12583	0.00413356
1.1275	0.00386758
1.12917	0.00390561
1.13083	0.00364887
1.1325	0.00469169
1.13417	0.00323399
1.13583	0.0036258
1.1375	0.00398327
1.13917	0.00416707
1.14083	0.0039544
1.1425	0.0035429
1.14417	0.00395417
1.14583	0.00314329
1.1475	0.00359596
1.14917	0.00417943
1.15083	0.00424906
1.1525	0.00418068
1.15417	0.00354543
1.15583	0.00419156
1.1575	0.00440933
1.15917	0.00458792
1.16083	0.00372678
1.1625	0.00466008
1.16417	0.00319479
1.16583	0.00351767
1.1675	0.0038949
1.16917	0.00404456
1.17083	0.00352265
1.1725	0.00445865
1.17417	0.00367354
1.17583	0.00452948
1.1775	0.00436051
1.17917	0.00431931
1.18083	0.0044858
1.1825	0.00408935
1.18417	0.00381234
1.18583	0.0040037
1.1875	0.00363736
1.18917	0.00357863
1.19083	0.00331429
1.1925	0.00353085
1.19417	0.00363948
1.19583	0.00390125
1.1975	0.00385632
1.19917	0.00380978
1.20083	0.00374529
1.2025	0.00403696
1.20417	0.00404997
1.20583	0.00385374
1.2075	0.00413508
1.20917	0.004083
1.21083	0.00369709
1.2125	0.00383543
1.21417	0.00347171
1.21583	0.00408057
1.2175	0.00420693
1.21917	0.0042768
1.22083	0.00377941
1.2225	0.00433228
1.22417	0.0038481
1.22583	0.00413398
1.2275	0.00404558
1.22917	0.00395788
1.23083	0.0041218
1.2325	0.00367545
1.23417	0.00447984
1.23583	0.00365386
1.2375	0.00389103
1.23917	0.00377067
1.24083	0.00371813
1.2425	0.00373463
1.24417	0.00392081
1.24583	0.00375101
1.2475	0.00425458
1.24917	0.0039974
1.25083	0.00325266
1.2525	0.00357192
1.25417	0.00364997
1.25583	0.00383903
1.2575	0.00346462
1.25917	0.00354716
1.26083	0.00366106
1.2625	0.0039857
1.26417	0.00373176
1.26583	0.00382067
1.2675	0.00392091
1.26917	0.00353481
1.27083	0.0037462
1.2725	0.003522
1.27417	0.00335355
1.27583	0.00396305
1.2775	0.00341045
1.27917	0.00365921
1.28083	0.00362019
1.2825	0.00378495
1.28417	0.00392943
1.28583	0.00345287
1.2875	0.0039799
1.28917	0.00389145
1.29083	0.00386058
1.2925	0.00379981
1.29417	0.00368539
1.29583	0.00368727
1.2975	0.00364984
1.29917	0.00409125
1.30083	0.00368203
1.3025	0.00446347
1.30417	0.00368667
1.30583	0.00378145
1.3075	0.0041616
1.30917	0.00344604
1.31083	0.00399748
1.3125	0.00409251
1.31417	0.00413929
1.31583	0.00427363
1.3175	0.00575758
1.31917	0.00459574
1.32083	0.0038745
1.3225	0.00390166
1.32417	0.00406463
1.32583	0.00375568
1.3275	0.0032789
1.32917	0.00417799
1.33083	0.00377396
1.3325	0.00338266
1.33417	0.00403066
1.33583	0.00463324
1.3375	0.00412541
1.33917	0.00407788
1.34083	0.0037008
1.3425	0.00448363
1.34417	0.00382843
1.34583	0.00391673
1.3475	0.00406805
1.34917	0.00402118
1.35083	0.00401054
1.3525	0.00422812
1.35417	0.00396446
1.35583	0.00381284
1.3575	0.00377372
1.35917	0.00371471
1.36083	0.00327021
1.3625	0.00347769
1.36417	0.00382399
1.36583	0.00360338
1.3675	0.00416701
1.36917	0.00374338
1.37083	0.00353205
1.3725	0.00372492
1.37417	0.00420238
1.37583	0.00424943
1.3775	0.00418429
1.37917	0.00433005
1.38083	0.00450322
1.3825	0.00443781
1.38417	0.00461953
1.38583	0.00439798
1.3875	0.0043584
1.38917	0.00447414
1.39083	0.00431091
1.3925	0.0042441
1.39417	0.00378007
1.39583	0.00419906
1.3975	0.00405135
1.39917	0.00368221
1.40083	0.00435607
1.4025	0.00410889
1.40417	0.00435505
1.40583	0.00385003
1.4075	0.00416317
1.40917	0.00449535
1.41083	0.00439377
1.4125	0.00373289
1.41417	0.00393141
1.41583	0.00444268
1.4175	0.00486704
1.41917	0.00460098
1.42083	0.00424101
1.4225	0.00381072
1.42417	0.00401543
1.42583	0.00420316
1.4275	0.00409541
1.42917	0.00438933
1.43083	0.00390036
1.4325	0.00379038
1.43417	0.00413513
1.43583	0.00397154
1.4375	0.00389495
1.43917	0.00380629
1.44083	0.00393497
1.4425	0.00491184
1.44417	0.00502778
1.44583	0.00531145
1.4475	0.00481613
1.44917	0.00433978
1.45083	0.00438585
1.4525	0.00465678
1.45417	0.00481809
1.45583	0.00466652
1.4575	0.00421414
1.45917	0.00490558
1.46083	0.00449582
1.4625	0.00447806
1.46417	0.00459713
1.46583	0.00470066
1.4675	0.0042442
1.46917	0.00458311
1.47083	0.00404613
1.4725	0.00519235
1.47417	0.00487382
1.47583	0.00469158
1.4775	0.00453919
1.47917	0.00514103
1.48083	0.00487063
1.4825	0.00517671
1.48417	0.00470475
1.48583	0.00501411
1.4875	0.0050013
1.48917	0.00435515
1.49083	0.00438598
1.4925	0.00485134
1.49417	0.00416291
1.49583	0.00423696
1.4975	0.00474683
1.49917	0.00400349
1.50083	0.0046869
1.5025	0.0044892
1.50417	0.00441286
1.50583	0.00466864
1.5075	0.0045162
1.50917	0.00421492
1.51083	0.00575406
1.5125	0.00469538
1.51417	0.0045711
1.51583	0.00478684
1.5175	0.00451954
1.51917	0.00506159
1.52083	0.00446731
1.5225	0.00471364
1.52417	0.00426318
1.52583	0.00416383
1.5275	0.00380582
1.52917	0.0041322
1.53083	0.00383922
1.5325	0.00443755
1.53417	0.00459687
1.53583	0.00454947
1.5375	0.00465872
1.53917	0.00459166
1.54083	0.0042591
1.5425	0.0043437
1.54417	0.00487791
1.54583	0.00435306
1.5475	0.00433421
1.54917	0.00396279
1.55083	0.00515035
1.5525	0.00415207
1.55417	0.00516078
1.55583	0.00532933
1.5575	0.00494537
1.55917	0.00534919
1.56083	0.00451347
1.5625	0.00461837
1.56417	0.00415337
1.56583	0.00403738
1.5675	0.00369033
1.56917	0.00445481
1.57083	0.00360489
1.5725	0.0044682
1.57417	0.00471647
1.57583	0.00398601
1.5775	0.00483686
1.57917	0.00454306
1.58083	0.00444772
1.5825	0.00438352
1.58417	0.00453029
1.58583	0.00424919
1.5875	0.00448243
1.58917	0.00478865
1.59083	0.00433431
1.5925	0.00433324
1.59417	0.00403949
1.59583	0.00445052
1.5975	0.00412452
1.59917	0.00459881
1.60083	0.00447547
1.6025	0.00398397
1.60417	0.00453579
1.60583	0.00660513
1.6075	0.00566069
1.60917	0.00469399
1.61083	0.00479645
1.6125	0.00592169
1.61417	0.00557429
1.61583	0.00417909
1.6175	0.00454594
1.61917	0.00425881
1.62083	0.0047988
1.6225	0.00388714
1.62417	0.00418863
1.62583	0.00461429
1.6275	0.0044897
1.62917	0.00443894
1.63083	0.00476088
1.6325	0.004274
1.63417	0.00461333
1.63583	0.00471846
1.6375	0.00395195
1.63917	0.00440549
1.64083	0.00465359
1.6425	0.00463394
1.64417	0.00446088
1.64583	0.00469075
1.6475	0.00418155
1.64917	0.00468093
1.65083	0.00407774
1.6525	0.00401248
1.65417	0.00427865
1.65583	0.00452972
1.6575	0.00479014
1.65917	0.00488398
1.66083	0.00503993
1.6625	0.00500858
1.66417	0.00461351
1.66583	0.00431175
1.6675	0.00418105
1.66917	0.00432297
1.67083	0.00418016
1.6725	0.00422141
1.67417	0.00386434
1.67583	0.00457296
1.6775	0.00421108
1.67917	0.00459153
1.68083	0.00441119
1.6825	0.00456979
1.68417	0.00388265
1.68583	0.00450231
1.6875	0.00438075
1.68917	0.00510729
1.69083	0.00412813
1.6925	0.00455601
1.69417	0.00428712
1.69583	0.00463394
1.6975	0.00412614
1.69917	0.00414511
1.70083	0.00416694
1.7025	0.00431254
1.70417	0.00449354
1.70583	0.00397972
1.7075	0.00468426
1.70917	0.00433735
1.71083	0.00460121
1.7125	0.00411574
1.71417	0.00411624
1.71583	0.00435343
1.7175	0.00432017
1.71917	0.00422201
1.72083	0.00463881
1.7225	0.00509315
1.72417	0.00457911
1.72583	0.00448633
1.7275	0.00420452
1.72917	0.00439322
1.73083	0.00458395
1.7325	0.00458324
1.73417	0.00452357
1.73583	0.00461173
1.7375	0.00460786
1.73917	0.00458672
1.74083	0.00464797
1.7425	0.00433055
1.74417	0.00445468
1.74583	0.00473942
1.7475	0.00446417
1.74917	0.00424049
1.75083	0.00404655
1.7525	0.00469237
1.75417	0.00518278
1.75583	0.0046492
1.7575	0.00457087
1.75917	0.00444953
1.76083	0.00532
1.7625	0.00708563
1.76417	0.00515373
1.76583	0.00439728
1.7675	0.00444566
1.76917	0.00468321
1.77083	0.00519777
1.7725	0.00470551
1.77417	0.00460103
1.77583	0.00487011
1.7775	0.00464098
1.77917	0.004428
1.78083	0.00454479
1.7825	0.00438593
1.78417	0.00445259
1.78583	0.00469033
1.7875	0.00432472
1.78917	0.00427962
1.79083	0.00476245
1.7925	0.00473228
1.79417	0.0048065
1.79583	0.00454201
1.7975	0.0045264
1.79917	0.00408828
1.80083	0.00473733
1.8025	0.0045762
1.80417	0.00453895
1.80583	0.00488568
1.8075	0.00466309
1.80917	0.00485644
1.81083	0.00524356
1.8125	0.0076569
1.81417	0.00516997
1.81583	0.0044028
1.8175	0.00461136
1.81917	0.0046313
1.82083	0.00482158
1.8225	0.00551322
1.82417	0.00451601
1.82583	0.00443313
1.8275	0.00464632
1.82917	0.00439804
1.83083	0.00497143
1.8325	0.00450537
1.83417	0.00485081
1.83583	0.00558603
1.8375	0.0058595
1.83917	0.00586307
1.84083	0.00614522
1.8425	0.00515284
1.84417	0.0047608
1.84583	0.00483835
1.8475	0.00514297
1.84917	0.00437701
1.85083	0.00445787
1.8525	0.00485087
1.85417	0.00594129
1.85583	0.00586787
1.8575	0.00563221
1.85917	0.00517364
1.86083	0.00464886
1.8625	0.00430888
1.86417	0.0049886
1.86583	0.004642
1.8675	0.00445259
1.86917	0.00518538
1.87083	0.00488361
1.8725	0.00521972
1.87417	0.00455729
1.87583	0.00475921
1.8775	0.00473432
1.87917	0.0044664
1.88083	0.00475499
1.8825	0.00508516
1.88417	0.00526683
1.88583	0.00477632
1.8875	0.00567467
1.88917	0.00503619
1.89083	0.00479663
1.8925	0.00470488
1.89417	0.00514362
1.89583	0.00521288
1.8975	0.00526463
1.89917	0.00460951
1.90083	0.00412063
1.9025	0.00506586
1.90417	0.00432911
1.90583	0.00472157
1.9075	0.00439858
1.90917	0.00484299
1.91083	0.00439989
1.9125	0.00460854
1.91417	0.00521637
1.91583	0.00627268
1.9175	0.00472914
1.91917	0.00435659
1.92083	0.00421754
1.9225	0.0049205
1.92417	0.00447746
1.92583	0.00523196
1.9275	0.00509839
1.92917	0.00506337
1.93083	0.00587414
1.9325	0.00501154
1.93417	0.00529424
1.93583	0.00506012
1.9375	0.00440374
1.93917	0.00485948
1.94083	0.00447121
1.9425	0.00483812
1.94417	0.00428851
1.94583	0.00423333
1.9475	0.00423665
1.94917	0.00455159
1.95083	0.005276
1.9525	0.00520212
1.95417	0.00401684
1.95583	0.0047132
1.9575	0.00471147
1.95917	0.00444995
1.96083	0.00470294
1.9625	0.00553761
1.96417	0.00465691
1.96583	0.00474238
1.9675	0.0047137
1.96917	0.00527763
1.97083	0.00568503
1.9725	0.00491545
1.97417	0.00492152
1.97583	0.00464663
1.9775	0.00500154
1.97917	0.00479027
1.98083	0.00457434
1.9825	0.00447775
1.98417	0.00534269
1.98583	0.00534214
1.9875	0.00487047
1.98917	0.00468779
1.99083	0.00525805
1.9925	0.00587976
1.99417	0.00534209
1.99583	0.00430341
1.9975	0.00457754
1.99917	0.00449114
2.00083	0.00422164
2.0025	0.00428234
2.00417	0.00415217
2.00583	0.00438501
2.0075	0.00498284
2.00917	0.00429986
2.01083	0.00410116
2.0125	0.00447607
2.01417	0.00451366
2.01583	0.00472877
2.0175	0.0048627
2.01917	0.00366143
2.02083	0.0046795
2.0225	0.00478907
2.02417	0.00470349
2.02583	0.00463167
2.0275	0.00452148
2.02917	0.00506614
2.03083	0.00484155
2.0325	0.00489896
2.03417	0.00503763
2.03583	0.0062424
2.0375	0.00479221
2.03917	0.00533695
2.04083	0.00532626
2.0425	0.00488916
2.04417	0.0045755
2.04583	0.00461183
2.0475	0.0044858
2.04917	0.00488676
2.05083	0.0047836
2.0525	0.0048404
2.05417	0.00538109
2.05583	0.00532686
2.0575	0.00532317
2.05917	0.00505632
2.06083	0.00546525
2.0625	0.00477758
2.06417	0.00482652
2.06583	0.00530637
2.0675	0.00447427
2.06917	0.00418701
2.07083	0.00431499
2.0725	0.00468653
2.07417	0.00468099
2.07583	0.00556797
2.0775	0.00667594
2.07917	0.00520246
2.08083	0.00566942
2.0825	0.00548677
2.08417	0.00453176
2.08583	0.00489427
2.0875	0.00461879
2.08917	0.00477315
2.09083	0.00494791
2.0925	0.00452226
2.09417	0.00497784
2.09583	0.00522389
2.0975	0.00499127
2.09917	0.00459718
2.10083	0.00512547
2.1025	0.0042092
2.10417	0.00448243
2.10583	0.00442845
2.1075	0.00512641
2.10917	0.0048672
2.11083	0.00554212
2.1125	0.00454659
2.11417	0.005313
2.11583	0.00565078
2.1175	0.00526274
2.11917	0.00502898
2.12083	0.00430341
2.1225	0.00533045
2.12417	0.00498334
2.12583	0.00439762
2.1275	0.00482592
2.12917	0.00481247
2.13083	0.0054783
2.1325	0.00625566
2.13417	0.00481132
2.13583	0.00528965
2.1375	0.00537314
2.13917	0.00449446
2.14083	0.00448881
2.1425	0.00490406
2.14417	0.00479098
2.14583	0.00489362
2.1475	0.00499062
2.14917	0.00526811
2.15083	0.00520476
2.1525	0.00500497
2.15417	0.0046858
2.15583	0.00460422
2.1575	0.00500463
2.15917	0.00458316
2.16083	0.00473016
2.1625	0.00462847
2.16417	0.00527267
2.16583	0.0054214
2.1675	0.00506494
2.16917	0.00484702
2.17083	0.00481286
2.1725	0.00470671
2.17417	0.00500445
2.17583	0.00461244
2.1775	0.00438266
2.17917	0.00515331
2.18083	0.00435722
2.1825	0.00497281
2.18417	0.00545343
2.18583	0.00479278
2.1875	0.0042517
2.18917	0.00470503
2.19083	0.00500811
2.1925	0.0049199
2.19417	0.0050084
2.19583	0.00446951
2.1975	0.00507356
2.19917	0.00486848
2.20083	0.00470221
2.2025	0.00511253
2.20417	0.00523861
2.20583	0.00497486
2.2075	0.00516667
2.20917	0.0055036
2.21083	0.00453733
2.2125	0.00455645
2.21417	0.00475601
2.21583	0.00513948
2.2175	0.00488322
2.21917	0.0040519
2.22083	0.00454507
2.2225	0.00441085
2.22417	0.00523665
2.22583	0.0045213
2.2275	0.00522839
2.22917	0.00476672
2.23083	0.00498313
2.2325	0.00474688
2.23417	0.00474225
2.23583	0.00503042
2.2375	0.00523526
2.23917	0.00495116
2.24083	0.00485393
2.2425	0.00463821
2.24417	0.00471867
2.24583	0.0051826
2.2475	0.00498536
2.24917	0.00522177
2.25083	0.00447121
2.2525	0.00476321
2.25417	0.00508016
2.25583	0.00547925
2.2575	0.00500701
2.25917	0.00503456
2.26083	0.00484123
2.2625	0.00532173
2.26417	0.00501353
2.26583	0.00483673
2.2675	0.00487215
2.26917	0.00516979
2.27083	0.00514488
2.2725	0.00472453
2.27417	0.00509412
2.27583	0.0050899
2.2775	0.00497268
2.27917	0.00468983
2.28083	0.00495032
2.2825	0.00510158
2.28417	0.00506057
2.28583	0.00489176
2.2875	0.00552455
2.28917	0.0056518
2.29083	0.00571094
2.2925	0.00472432
2.29417	0.0045428
2.29583	0.00549697
2.2975	0.00459645
2.29917	0.00511787
2.30083	0.00475007
2.3025	0.00493865
2.30417	0.00485526
2.30583	0.00439691
2.3075	0.00498957
2.30917	0.00478132
2.31083	0.00549178
2.3125	0.00660857
2.31417	0.00533035
2.31583	0.00528779
2.3175	0.00483715
2.31917	0.00467199
2.32083	0.00486074
2.3225	0.00502856
2.32417	0.00489534
2.32583	0.00549768
2.3275	0.00501906
2.32917	0.00541136
2.33083	0.00491987
2.3325	0.00511156
2.33417	0.00504653
2.33583	0.00528646
2.3375	0.00578499
2.33917	0.005229
2.34083	0.00506442
2.3425	0.00514658
2.34417	0.00469315
2.34583	0.00525326
2.3475	0.00504779
2.34917	0.00504496
2.35083	0.00502681
2.3525	0.0051936
2.35417	0.00465534
2.35583	0.00459062
2.3575	0.00485772
2.35917	0.00497522
2.36083	0.00503168
2.3625	0.00448627
2.36417	0.00510417
2.36583	0.00523641
2.3675	0.00522889
2.36917	0.0051574
2.37083	0.00487971
2.3725	0.00517411
2.37417	0.00456553
2.37583	0.00502691
2.3775	0.00453775
2.37917	0.00473973
2.38083	0.00530414
2.3825	0.00553262
2.38417	0.00534846
2.38583	0.0054803
2.3875	0.0053841
2.38917	0.00526906
2.39083	0.00529175
2.3925	0.004988
2.39417	0.00514496
2.39583	0.00529754
2.3975	0.00547204
2.39917	0.00521613
2.40083	0.00534369
2.4025	0.00480933
2.40417	0.00493131
2.40583	0.00504978
2.4075	0.00463274
2.40917	0.00494278
2.41083	0.00518103
2.4125	0.0049155
2.41417	0.00500256
2.41583	0.0048009
2.4175	0.00471987
2.41917	0.00467026
2.42083	0.00533685
2.4225	0.00470734
2.42417	0.00480632
2.42583	0.00574323
2.4275	0.00539348
2.42917	0.00479891
2.43083	0.00516004
2.4325	0.00476994
2.43417	0.0050674
2.43583	0.00503679
2.4375	0.00547089
2.43917	0.00524045
2.44083	0.00494454
2.4425	0.00478739
2.44417	0.00538462
2.44583	0.00574564
2.4475	0.00597081
2.44917	0.00540457
2.45083	0.00544617
2.4525	0.00551215
2.45417	0.00514092
2.45583	0.00529285
2.4575	0.00540937
2.45917	0.00494064
2.46083	0.0051041
2.4625	0.00561223
2.46417	0.00490888
2.46583	0.0051147
2.4675	0.00443888
2.46917	0.00484275
2.47083	0.00481095
2.4725	0.00519462
2.47417	0.00546944
2.47583	0.00584247
2.4775	0.00571155
2.47917	0.00453746
2.48083	0.00474081
2.4825	0.00502393
2.48417	0.00632823
2.48583	0.00509194
2.4875	0.00533538
2.48917	0.00487971
2.49083	0.005414
2.4925	0.00537474
2.49417	0.00571564
2.49583	0.00488971
2.4975	0.00495297
2.49917	0.0051772
2.50083	0.0043493
2.5025	0.00543448
2.50417	0.00572794
2.50583	0.00535629
2.5075	0.0068074
2.50917	0.00507769
2.51083	0.00489914
2.5125	0.0052962
2.51417	0.00695841
2.51583	0.0070674
2.5175	0.00492878
2.51917	0.00513597
2.52083	0.00588776
2.5225	0.00520385
2.52417	0.00500594
2.52583	0.00499054
2.5275	0.0053815
2.52917	0.00475889
2.53083	0.00524765
2.5325	0.00536405
2.53417	0.00527791
2.53583	0.00464904
2.5375	0.00495765
2.53917	0.00483055
2.54083	0.00487466
2.5425	0.00510598
2.54417	0.00612508
2.54583	0.0120774
2.5475	0.00698795
2.54917	0.00490275
2.55083	0.00479852
2.5525	0.00496734
2.55417	0.00528224
2.55583	0.00553404
2.5575	0.00525504
2.55917	0.00450322
2.56083	0.00496805
2.5625	0.00535176
2.56417	0.00489896
2.56583	0.00527671
2.5675	0.00508484
2.56917	0.00497093
2.57083	0.00518876
2.5725	0.00542525
2.57417	0.0046172
2.57583	0.0049713
2.5775	0.00505473
2.57917	0.00484131
2.58083	0.00458413
2.5825	0.00510284
2.58417	0.00482503
2.58583	0.00538347
2.5875	0.00547993
2.58917	0.00511523
2.59083	0.00478713
2.5925	0.00514878
2.59417	0.00504402
2.59583	0.00494503
2.5975	0.0052045
2.59917	0.00530663
2.60083	0.00525349
2.6025	0.00535747
2.60417	0.00529398
2.60583	0.00533834
2.6075	0.00561396
2.60917	0.00450717
2.61083	0.00518852
2.6125	0.00527142
2.61417	0.00497899
2.61583	0.00503443
2.6175	0.00487011
2.61917	0.0054356
2.62083	0.00502699
2.6225	0.00547199
2.62417	0.00530904
2.62583	0.00497268
2.6275	0.00501754
2.62917	0.0050046
2.63083	0.00461207
2.6325	0.00477177
2.63417	0.00520306
2.63583	0.00495093
2.6375	0.00553803
2.63917	0.00471359
2.64083	0.00505376
2.6425	0.00507301
2.64417	0.00498538
2.64583	0.00504972
2.6475	0.00515308
2.64917	0.00456995
2.65083	0.00533889
2.6525	0.00530855
2.65417	0.00473335
2.65583	0.00527076
2.6575	0.00526274
2.65917	0.00463682
2.66083	0.00474104
2.6625	0.00452375
2.66417	0.00492134
2.66583	0.00454955
2.6675	0.00521312
2.66917	0.00515266
2.67083	0.00578775
2.6725	0.00618589
2.67417	0.00550185
2.67583	0.00545875
2.6775	0.0053
2.67917	0.0052536
2.68083	0.00460265
2.6825	0.00456299
2.68417	0.00542116
2.68583	0.00472013
2.6875	0.00488183
2.68917	0.00529623
2.69083	0.00485013
2.6925	0.00549613
2.69417	0.0047697
2.69583	0.0050469
2.6975	0.00511295
2.69917	0.00483613
2.70083	0.00482351
2.7025	0.00479435
2.70417	0.00485987
2.70583	0.00501152
2.7075	0.0050101
2.70917	0.00520403
2.71083	0.0053652
2.7125	0.00523128
2.71417	0.00531732
2.71583	0.0052514
2.7175	0.00516479
2.71917	0.00467884
2.72083	0.00482605
2.7225	0.00517189
2.72417	0.00537962
2.72583	0.00548137
2.7275	0.0048077
2.72917	0.00481503
2.73083	0.00498447
2.7325	0.00485537
2.73417	0.00507455
2.73583	0.00485597
2.7375	0.00504035
2.73917	0.00516335
2.74083	0.00554927
2.7425	0.0049499
2.74417	0.00551923
2.74583	0.00523369
2.7475	0.00542273
2.74917	0.00481563
2.75083	0.00560229
2.7525	0.00539668
2.75417	0.00573256
2.75583	0.00510983
2.7575	0.00559747
2.75917	0.00523712
2.76083	0.00585619
2.7625	0.00564527
2.76417	0.0052181
2.76583	0.00519452
2.7675	0.00471129
2.76917	0.00468923
2.77083	0.00457722
2.7725	0.00495085
2.77417	0.00466539
2.77583	0.00507337
2.7775	0.00518519
2.77917	0.0051432
2.78083	0.00476682
2.7825	0.0052335
2.78417	0.00529015
2.78583	0.0053646
2.7875	0.00500845
2.78917	0.0050739
2.79083	0.00503247
2.7925	0.00495153
2.79417	0.00480904
2.79583	0.00431954
2.7975	0.0051929
2.79917	0.00491176
2.80083	0.00538591
2.8025	0.00499143
2.80417	0.00533216
2.80583	0.00506017
2.8075	0.00548866
2.80917	0.00499651
2.81083	0.00501429
2.8125	0.00524658
2.81417	0.00527493
2.81583	0.00542779
2.8175	0.00492074
2.81917	0.00517202
2.82083	0.00499282
2.8225	0.00527443
2.82417	0.00546048
2.82583	0.0043282
2.8275	0.00484081
2.82917	0.00513647
2.83083	0.00508786
2.8325	0.00516866
2.83417	0.00493972
2.83583	0.00533559
2.8375	0.00532139
2.83917	0.00551183
2.84083	0.00516709
2.8425	0.00529513
2.84417	0.00476339
2.84583	0.00506442
2.8475	0.00514553
2.84917	0.00503103
2.85083	0.00560132
2.8525	0.00510237
2.85417	0.00480705
2.85583	0.00476826
2.8575	0.00540515
2.85917	0.00552232
2.86083	0.00515913
2.8625	0.00546145
2.86417	0.005205
2.86583	0.00555009
2.8675	0.00548011
2.86917	0.00552479
2.87083	0.00530186
2.8725	0.00536146
2.87417	0.00510988
2.87583	0.00483066
2.8775	0.00551689
2.87917	0.00518863
2.88083	0.00524579
2.8825	0.00491063
2.88417	0.00505645
2.88583	0.00600302
2.8875	0.00533444
2.88917	0.00550208
2.89083	0.005932
2.8925	0.00501833
2.89417	0.0052159
2.89583	0.00582928
2.8975	0.00497708
2.89917	0.00505905
2.90083	0.00541697
2.9025	0.00534327
2.90417	0.00488134
2.90583	0.00531355
2.9075	0.00476695
2.90917	0.00548981
2.91083	0.00618148
2.9125	0.00621719
2.91417	0.0063442
2.91583	0.00595402
2.9175	0.00519206
2.91917	0.0053368
2.92083	0.00506646
2.9225	0.00509912
2.92417	0.00550101
2.92583	0.00472246
2.9275	0.00586233
2.92917	0.00526198
2.93083	0.00542766
2.9325	0.00529754
2.93417	0.00503626
2.93583	0.00484178
2.9375	0.0058186
2.93917	0.0057448
2.94083	0.00562581
2.9425	0.0055089
2.94417	0.00513946
2.94583	0.00491644
2.9475	0.0054279
2.94917	0.005401
2.95083	0.00586241
2.9525	0.00536643
2.95417	0.00558013
2.95583	0.00528232
2.9575	0.00532909
2.95917	0.0052257
2.96083	0.00513058
2.9625	0.00616948
2.96417	0.00689121
2.96583	0.00625807
2.9675	0.00529856
2.96917	0.00476894
2.97083	0.00458839
2.9725	0.00479587
2.97417	0.00531439
2.97583	0.00510025
2.9775	0.00477541
2.97917	0.00492686
2.98083	0.00544892
2.9825	0.00517671
2.98417	0.00455946
2.98583	0.00544362
2.9875	0.00517762
2.98917	0.00522931
2.99083	0.00495373
2.9925	0.0052482
2.99417	0.00505043
2.99583	0.00519651
2.9975	0.0054804
2.99917	0.00537493
3.00083	0.00509422
3.0025	0.00497672
3.00417	0.00540153
3.00583	0.00486558
3.0075	0.00535857
3.00917	0.00527123
3.01083	0.00582807
3.0125	0.00507798
3.01417	0.00564388
3.01583	0.00478985
3.0175	0.00505669
3.01917	0.00478708
3.02083	0.00545783
3.0225	0.00527972
3.02417	0.00553779
3.02583	0.00562594
3.0275	0.00499541
3.02917	0.0052869
3.03083	0.00557224
3.0325	0.0051459
3.03417	0.00537283
3.03583	0.00600354
3.0375	0.00522389
3.03917	0.00488356
3.04083	0.00506842
3.0425	0.0052825
3.04417	0.00546661
3.04583	0.00951309
3.0475	0.00756161
3.04917	0.00598047
3.05083	0.005205
3.0525	0.00495386
3.05417	0.00590025
3.05583	0.00575094
3.0575	0.00547686
3.05917	0.00494839
3.06083	0.00574557
3.0625	0.00538059
3.06417	0.00579239
3.06583	0.00557402
3.0675	0.00541453
3.06917	0.0052346
3.07083	0.00553719
3.0725	0.0053473
3.07417	0.00499704
3.07583	0.00530139
3.0775	0.00517453
3.07917	0.00502917
3.08083	0.00509789
3.0825	0.00628854
3.08417	0.00533852
3.08583	0.00563426
3.0875	0.00537186
3.08917	0.00518014
3.09083	0.00553886
3.0925	0.00530705
3.09417	0.00525824
3.09583	0.00462042
3.0975	0.00546795
3.09917	0.00531698
3.10083	0.00533077
3.1025	0.00563955
3.10417	0.00574142
3.10583	0.00529704
3.1075	0.00585457
3.10917	0.00499489
3.11083	0.00534274
3.1125	0.0055332
3.11417	0.00514074
3.11583	0.00501683
3.1175	0.0050519
3.11917	0.00574974
3.12083	0.00573279
3.1225	0.00562175
3.12417	0.00577715
3.12583	0.00540258
3.1275	0.00512502
3.12917	0.0059014
3.13083	0.00541629
3.1325	0.00464108
3.13417	0.00501314
3.13583	0.00503831
3.1375	0.00500678
3.13917	0.00521854
3.14083	0.00588348
3.1425	0.0054556
3.14417	0.00523652
3.14583	0.00548329
3.1475	0.00544622
3.14917	0.00630277
3.15083	0.00562125
3.1525	0.00543644
3.15417	0.00517616
3.15583	0.00540973
3.1575	0.00544839
3.15917	0.00541828
3.16083	0.0053656
3.1625	0.0053136
3.16417	0.0057004
3.16583	0.00560064
3.1675	0.00545531
3.16917	0.00554259
3.17083	0.00552285
3.1725	0.00498572
3.17417	0.00472408
3.17583	0.00517183
3.1775	0.00611135
3.17917	0.00527178
3.18083	0.00543663
3.1825	0.0053348
3.18417	0.00587083
3.18583	0.00507497
3.1875	0.00529421
3.18917	0.00607029
3.19083	0.00612461
3.1925	0.00524663
3.19417	0.00568944
3.19583	0.0052335
3.1975	0.00530577
3.19917	0.0053673
3.20083	0.00543652
3.2025	0.00566979
3.20417	0.00521191
3.20583	0.00573785
3.2075	0.00541875
3.20917	0.00554135
3.21083	0.00537375
3.2125	0.00535213
3.21417	0.00606727
3.21583	0.00572062
3.2175	0.0059457
3.21917	0.00563649
3.22083	0.00551805
3.2225	0.00582461
3.22417	0.00559644
3.22583	0.0056133
3.2275	0.00513906
3.22917	0.00532581
3.23083	0.00605231
3.2325	0.00554579
3.23417	0.00539443
3.23583	0.00481239
3.2375	0.00499277
3.23917	0.00522761
3.24083	0.00543579
3.2425	0.00561564
3.24417	0.00553202
3.24583	0.00499193
3.2475	0.00611327
3.24917	0.00609888
3.25083	0.00623003
3.2525	0.00633815
3.25417	0.00581647
3.25583	0.00566295
3.2575	0.0053965
3.25917	0.00542425
3.26083	0.00504923
3.2625	0.00534977
3.26417	0.00511643
3.26583	0.00511091
3.2675	0.0056319
3.26917	0.00547065
3.27083	0.00502752
3.2725	0.00526432
3.27417	0.00543123
3.27583	0.00543136
3.2775	0.0054291
3.27917	0.00530506
3.28083	0.00547437
3.2825	0.00477067
3.28417	0.00541857
3.28583	0.0047614
3.2875	0.00617352
3.28917	0.00568327
3.29083	0.00594189
3.2925	0.00594134
3.29417	0.00502898
3.29583	0.00477711
3.2975	0.00499782
3.29917	0.00529484
3.30083	0.00502663
3.3025	0.005263
3.30417	0.0053705
3.30583	0.00572269
3.3075	0.00543828
3.30917	0.00510603
3.31083	0.00530506
3.3125	0.00542491
3.31417	0.00536489
3.31583	0.00518839
3.3175	0.00522292
3.31917	0.00506874
3.32083	0.00556674
3.3225	0.0055649
3.32417	0.00533258
3.32583	0.00550622
3.3275	0.00558776
3.32917	0.00601567
[truncated: 7,005 more rows]

## Sheet: 50cCont_datapoints_Cont1.csv
Sample 1
Time (min)	Abs
0.000833333	0.00170727
0.0025	0.00195329
0.00416667	0.00244838
0.00583333	0.00177521
0.0075	0.00186421
0.00916667	0.00169914
0.0108333	0.00158922
0.0125	0.0021528
0.0141667	0.00211451
0.0158333	0.0018579
0.0175	0.00163108
0.0191667	0.00167268
0.0208333	0.00246009
0.0225	0.00219432
0.0241667	0.00219682
0.0258333	0.00170615
0.0275	0.00155488
0.0291667	0.001588
0.0308333	0.00178184
0.0325	0.0017213
0.0341667	0.00157208
0.0358333	0.00167546
0.0375	0.00163098
0.0391667	0.000884699
0.0408333	0.00140298
0.0425	0.000890484
0.0441667	0.000954221
0.0458333	0.000332244
0.0475	0.000201673
0.0491667	0.00162295
0.0508333	0.00154391
0.0525	-0.00036608
0.0541667	0.00179982
0.0558333	0.00223541
0.0575	0.0019822
0.0591667	0.00191371
0.0608333	0.000873079
0.0625	0.00126303
0.0641667	0.00220832
0.0658333	0.00191106
0.0675	0.00229879
0.0691667	0.00159813
0.0708333	0.00165218
0.0725	0.00147601
0.0741667	0.00122954
0.0758333	0.00117936
0.0775	0.0011574
0.0791667	0.00148913
0.0808333	0.00309443
0.0825	0.00252341
0.0841667	0.00188831
0.0858333	0.00183528
0.0875	0.0024766
0.0891667	0.00283494
0.0908333	0.00228258
0.0925	0.00161432
0.0941667	0.00156467
0.0958333	0.00227522
0.0975	0.00275465
0.0991667	0.00324872
0.100833	0.00278414
0.1025	0.0026302
0.104167	0.0022741
0.105833	0.00129579
0.1075	0.00168432
0.109167	0.00274795
0.110833	0.00342023
0.1125	0.00405752
0.114167	0.00341718
0.115833	0.00289678
0.1175	0.00240063
0.119167	0.00169807
0.120833	0.0016546
0.1225	0.00187134
0.124167	0.00323446
0.125833	0.00380012
0.1275	0.0040032
0.129167	0.00376281
0.130833	0.00250604
0.1325	0.00293478
0.134167	0.00211076
0.135833	0.00215145
0.1375	0.00145658
0.139167	0.0012474
0.140833	0.00153929
0.1425	0.000976454
0.144167	0.00172642
0.145833	0.00254317
0.1475	0.00305947
0.149167	0.00263864
0.150833	0.0019017
0.1525	0.00265163
0.154167	0.00347944
0.155833	0.00443778
0.1575	0.00367357
0.159167	0.00264358
0.160833	0.00195056
0.1625	0.00288854
0.164167	0.00307975
0.165833	0.00334494
0.1675	0.00307282
0.169167	0.00271024
0.170833	0.00250339
0.1725	0.00297603
0.174167	0.00309052
0.175833	0.00229806
0.1775	0.00287062
0.179167	0.00251505
0.180833	0.00295145
0.1825	0.0032506
0.184167	0.00413508
0.185833	0.00346122
0.1875	0.00296151
0.189167	0.00337322
0.190833	0.0028978
0.1925	0.00326012
0.194167	0.00282085
0.195833	0.00240415
0.1975	0.00259991
0.199167	0.00253762
0.200833	0.00273813
0.2025	0.00199679
0.204167	0.00259259
0.205833	0.00299558
0.2075	0.00332243
0.209167	0.00266127
0.210833	0.00247581
0.2125	0.00241362
0.214167	0.00264397
0.215833	0.00207776
0.2175	0.00179041
0.219167	0.00245629
0.220833	0.00266663
0.2225	0.00285803
0.224167	0.00281835
0.225833	0.00256301
0.2275	0.00307908
0.229167	0.00290864
0.230833	0.00567866
0.2325	0.00585604
0.234167	0.00440596
0.235833	0.00335334
0.2375	0.00388333
0.239167	0.00412627
0.240833	0.00476106
0.2425	0.00368586
0.244167	0.00469684
0.245833	0.00481977
0.2475	0.00384846
0.249167	0.00338775
0.250833	0.00297061
0.2525	0.00306747
0.254167	0.00301299
0.255833	0.00304075
0.2575	0.00304021
0.259167	0.0026053
0.260833	0.00346989
0.2625	0.00336451
0.264167	0.00367759
0.265833	0.0038446
0.2675	0.00342154
0.269167	0.00271117
0.270833	0.0029991
0.2725	0.00256062
0.274167	0.00273071
0.275833	0.00305692
0.2775	0.00304954
0.279167	0.00356002
0.280833	0.00319161
0.2825	0.00337027
0.284167	0.00378445
0.285833	0.00373257
0.2875	0.00333226
0.289167	0.00303233
0.290833	0.00350947
0.2925	0.00353526
0.294167	0.00335712
0.295833	0.00267757
0.2975	0.00343602
0.299167	0.00375294
0.300833	0.00286546
0.3025	0.00418502
0.304167	0.00367148
0.305833	0.00320647
0.3075	0.00309013
0.309167	0.00302433
0.310833	0.00339493
0.3125	0.00327352
0.314167	0.00365394
0.315833	0.00377085
0.3175	0.00328101
0.319167	0.00345707
0.320833	0.00356255
0.3225	0.00399343
0.324167	0.00389764
0.325833	0.00411064
0.3275	0.00363094
0.329167	0.00395699
0.330833	0.0038206
0.3325	0.00431949
0.334167	0.00474002
0.335833	0.00355209
0.3375	0.00410628
0.339167	0.00478797
0.340833	0.00375529
0.3425	0.0037285
0.344167	0.00360974
0.345833	0.00449807
0.3475	0.00438203
0.349167	0.00451002
0.350833	0.00502532
0.3525	0.00447772
0.354167	0.00468036
0.355833	0.00456678
0.3575	0.00435194
0.359167	0.0042563
0.360833	0.00392394
0.3625	0.0041541
0.364167	0.0040512
0.365833	0.00458905
0.3675	0.00672218
0.369167	0.00571593
0.370833	0.00437296
0.3725	0.00556674
0.374167	0.00565922
0.375833	0.00505562
0.3775	0.00432307
0.379167	0.0050679
0.380833	0.00427664
0.3825	0.00514556
0.384167	0.00542939
0.385833	0.00563769
0.3875	0.00513115
0.389167	0.00482621
0.390833	0.00529877
0.3925	0.00472068
0.394167	0.00482055
0.395833	0.00452906
0.3975	0.00535532
0.399167	0.00532029
0.400833	0.00546627
0.4025	0.00501908
0.404167	0.00525111
0.405833	0.00512861
0.4075	0.00549325
0.409167	0.00503283
0.410833	0.00531371
0.4125	0.00472197
0.414167	0.00533483
0.415833	0.00534109
0.4175	0.00545838
0.419167	0.00578229
0.420833	0.00568377
0.4225	0.00585491
0.424167	0.00590699
0.425833	0.00540737
0.4275	0.00581422
0.429167	0.00539406
0.430833	0.00584943
0.4325	0.00580055
0.434167	0.00705048
0.435833	0.00612484
0.4375	0.00630472
0.439167	0.0062721
0.440833	0.00580776
0.4425	0.00593751
0.444167	0.00512088
0.445833	0.00503642
0.4475	0.00523044
0.449167	0.00530058
0.450833	0.00538158
0.4525	0.0053456
0.454167	0.00537307
0.455833	0.00559807
0.4575	0.00576626
0.459167	0.00549773
0.460833	0.00567533
0.4625	0.00601837
0.464167	0.00602176
0.465833	0.00600493
0.4675	0.00636665
0.469167	0.00641838
0.470833	0.00656397
0.4725	0.00651791
0.474167	0.00644865
0.475833	0.00643564
0.4775	0.00630191
0.479167	0.00612642
0.480833	0.00630361
0.4825	0.00612025
0.484167	0.00647445
0.485833	0.00677022
0.4875	0.00614498
0.489167	0.00591405
0.490833	0.00619589
0.4925	0.00584594
0.494167	0.0056024
0.495833	0.00611395
0.4975	0.00640322
0.499167	0.00624271
0.500833	0.00676049
0.5025	0.00648469
0.504167	0.00540182
0.505833	0.00610082
0.5075	0.00674945
0.509167	0.00632087
0.510833	0.00613154
0.5125	0.00585116
0.514167	0.00658615
0.515833	0.00616304
0.5175	0.00607294
0.519167	0.00661065
0.520833	0.00647072
0.5225	0.00663194
0.524167	0.00677784
0.525833	0.00665943
0.5275	0.00724795
0.529167	0.00726801
0.530833	0.00710608
0.5325	0.00709858
0.534167	0.00692056
0.535833	0.00601241
0.5375	0.0061135
0.539167	0.0061245
0.540833	0.00571829
0.5425	0.00662863
0.544167	0.00598357
0.545833	0.00602058
0.5475	0.00717168
0.549167	0.00720305
0.550833	0.006648
0.5525	0.00602147
0.554167	0.00716376
0.555833	0.00740639
0.5575	0.00708261
0.559167	0.00771394
0.560833	0.00718737
0.5625	0.00693786
0.564167	0.00728415
0.565833	0.0068961
0.5675	0.00711802
0.569167	0.00682522
0.570833	0.00665875
0.5725	0.0062623
0.574167	0.00669292
0.575833	0.00586952
0.5775	0.00675389
0.579167	0.00720092
0.580833	0.00698379
0.5825	0.00703259
0.584167	0.00674548
0.585833	0.00740391
0.5875	0.00701399
0.589167	0.00747812
0.590833	0.00676154
0.5925	0.00719358
0.594167	0.00741002
0.595833	0.00720379
0.5975	0.00734433
0.599167	0.00719339
0.600833	0.00703712
0.6025	0.00724974
0.604167	0.00728873
0.605833	0.00755205
0.6075	0.0070489
0.609167	0.00744686
0.610833	0.00764496
0.6125	0.00743409
0.614167	0.00787568
0.615833	0.00774714
0.6175	0.00805921
0.619167	0.00813432
0.620833	0.00762699
0.6225	0.0082273
0.624167	0.00773036
0.625833	0.00754589
0.6275	0.00827455
0.629167	0.0083806
0.630833	0.0082802
0.6325	0.00791785
0.634167	0.00798015
0.635833	0.00779908
0.6375	0.00796592
0.639167	0.00822667
0.640833	0.00772071
0.6425	0.00829518
0.644167	0.007828
0.645833	0.00781005
0.6475	0.00733317
0.649167	0.00846537
0.650833	0.00751354
0.6525	0.00750356
0.654167	0.00798445
0.655833	0.0077395
0.6575	0.00797897
0.659167	0.00811192
0.660833	0.00765721
0.6625	0.00810865
0.664167	0.00855782
0.665833	0.00866365
0.6675	0.0079671
0.669167	0.00776069
0.670833	0.00763308
0.6725	0.00801614
0.674167	0.00815708
0.675833	0.00745221
0.6775	0.00804971
0.679167	0.00750899
0.680833	0.00753348
0.6825	0.00732266
0.684167	0.00918057
0.685833	0.00768395
0.6875	0.00791361
0.689167	0.00814212
0.690833	0.0076834
0.6925	0.00969493
0.694167	0.0127133
0.695833	0.0079656
0.6975	0.00816652
0.699167	0.00891713
0.700833	0.00781308
0.7025	0.00807295
0.704167	0.00831656
0.705833	0.00817578
0.7075	0.008256
0.709167	0.00825838
0.710833	0.00758761
0.7125	0.00798168
0.714167	0.00844479
0.715833	0.00814843
0.7175	0.00797599
0.719167	0.00753477
0.720833	0.00718618
0.7225	0.00776098
0.724167	0.00771381
0.725833	0.00828703
0.7275	0.00868076
0.729167	0.00841623
0.730833	0.00878461
0.7325	0.00805311
0.734167	0.00813822
0.735833	0.0081316
0.7375	0.00830569
0.739167	0.00814046
0.740833	0.00846268
0.7425	0.00800412
0.744167	0.0084961
0.745833	0.00857913
0.7475	0.00826516
0.749167	0.00813521
0.750833	0.00848649
0.7525	0.00838337
0.754167	0.00861997
0.755833	0.00829698
0.7575	0.00796679
0.759167	0.00854085
0.760833	0.00811549
0.7625	0.00819952
0.764167	0.00796476
0.765833	0.00755097
0.7675	0.00827827
0.769167	0.00772253
0.770833	0.00746237
0.7725	0.00827431
0.774167	0.00798142
0.775833	0.00792729
0.7775	0.00843191
0.779167	0.00802537
0.780833	0.00833503
0.7825	0.00851606
0.784167	0.00837564
0.785833	0.00861535
0.7875	0.00908791
0.789167	0.0087768
0.790833	0.00869127
0.7925	0.00846889
0.794167	0.00868742
0.795833	0.00860302
0.7975	0.00854903
0.799167	0.008643
0.800833	0.00832315
0.8025	0.00846295
0.804167	0.0081416
0.805833	0.00815431
0.8075	0.00826413
0.809167	0.00826426
0.810833	0.0086514
0.8125	0.00887681
0.814167	0.0084322
0.815833	0.00881555
0.8175	0.00880091
0.819167	0.00824656
0.820833	0.0085103
0.8225	0.00879072
0.824167	0.00856012
0.825833	0.00905585
0.8275	0.00909867
0.829167	0.00841443
0.830833	0.00861765
0.8325	0.00886963
0.834167	0.00894707
0.835833	0.00964569
0.8375	0.00912999
0.839167	0.00935441
0.840833	0.00866959
0.8425	0.00875918
0.844167	0.00903013
0.845833	0.00918879
0.8475	0.00877389
0.849167	0.00879132
0.850833	0.0084171
0.8525	0.0086223
0.854167	0.0088025
0.855833	0.00898874
0.8575	0.00965348
0.859167	0.00895336
0.860833	0.00901591
0.8625	0.00935346
0.864167	0.00943999
0.865833	0.00905728
0.8675	0.00936314
0.869167	0.00995937
0.870833	0.00958514
0.8725	0.00912915
0.874167	0.00976582
0.875833	0.0100307
0.8775	0.00914615
0.879167	0.00906843
0.880833	0.00905767
0.8825	0.00888944
0.884167	0.0093802
0.885833	0.0095708
0.8875	0.00969556
0.889167	0.00940105
0.890833	0.0101955
0.8925	0.00940747
0.894167	0.00999682
0.895833	0.00947922
0.8975	0.00924953
0.899167	0.0092655
0.900833	0.00886328
0.9025	0.0102885
0.904167	0.00983988
0.905833	0.0104076
0.9075	0.00953291
0.909167	0.00993015
0.910833	0.00999592
0.9125	0.00993304
0.914167	0.010207
0.915833	0.0099676
0.9175	0.0099533
0.919167	0.00978025
0.920833	0.00998813
0.9225	0.00993156
0.924167	0.00905585
0.925833	0.00986053
0.9275	0.00928954
0.929167	0.00937221
0.930833	0.0089948
0.9325	0.00998985
0.934167	0.00993484
0.935833	0.00956236
0.9375	0.00920846
0.939167	0.00975097
0.940833	0.0102019
0.9425	0.0099679
0.944167	0.0100387
0.945833	0.0100256
0.9475	0.0109239
0.949167	0.0104164
0.950833	0.0105849
0.9525	0.0112937
0.954167	0.0100422
0.955833	0.0101995
0.9575	0.0105541
0.959167	0.010291
0.960833	0.0104016
0.9625	0.0105407
0.964167	0.0105719
0.965833	0.010322
0.9675	0.0106921
0.969167	0.0109479
0.970833	0.0107301
0.9725	0.0102654
0.974167	0.010512
0.975833	0.0101326
0.9775	0.0100144
0.979167	0.0106006
0.980833	0.0099841
0.9825	0.010488
0.984167	0.0104073
0.985833	0.0101487
0.9875	0.0102469
0.989167	0.00974853
0.990833	0.0100923
0.9925	0.0103951
0.994167	0.0108403
0.995833	0.00968495
0.9975	0.0100753
0.999167	0.0102344
1.00083	0.0104235
1.0025	0.0103082
1.00417	0.0106025
1.00583	0.0107306
1.0075	0.0102776
1.00917	0.0105538
1.01083	0.0101632
1.0125	0.0108513
1.01417	0.0109616
1.01583	0.0106827
1.0175	0.0109678
1.01917	0.0112746
1.02083	0.0111642
1.0225	0.0107678
1.02417	0.0105247
1.02583	0.0112038
1.0275	0.0109944
1.02917	0.0106611
1.03083	0.0109124
1.0325	0.0106043
1.03417	0.0108322
1.03583	0.0106146
1.0375	0.0113804
1.03917	0.0106391
1.04083	0.0111233
1.0425	0.0112009
1.04417	0.0145011
1.04583	0.0138945
1.0475	0.010932
1.04917	0.011345
1.05083	0.0114684
1.0525	0.0115505
1.05417	0.0111064
1.05583	0.0115156
1.0575	0.0111546
1.05917	0.0113449
1.06083	0.0114302
1.0625	0.0108106
1.06417	0.011112
1.06583	0.0108798
1.0675	0.0108195
1.06917	0.0109086
1.07083	0.0113047
1.0725	0.0114635
1.07417	0.0112871
1.07583	0.0112187
1.0775	0.0111173
1.07917	0.0113399
1.08083	0.011122
1.0825	0.0107403
1.08417	0.0111707
1.08583	0.011432
1.0875	0.0118356
1.08917	0.0114001
1.09083	0.0111755
1.0925	0.0114017
1.09417	0.0109123
1.09583	0.0113397
1.0975	0.0110858
1.09917	0.0109873
1.10083	0.0113844
1.1025	0.0110412
1.10417	0.0107399
1.10583	0.0111783
1.1075	0.0115455
1.10917	0.011343
1.11083	0.011489
1.1125	0.012056
1.11417	0.0111021
1.11583	0.0115021
1.1175	0.0111677
1.11917	0.0113118
1.12083	0.0113843
1.1225	0.0116262
1.12417	0.0116726
1.12583	0.0114344
1.1275	0.0120142
1.12917	0.0116277
1.13083	0.0113958
1.1325	0.0116947
1.13417	0.0117433
1.13583	0.0115993
1.1375	0.0115294
1.13917	0.0111495
1.14083	0.0118501
1.1425	0.0114388
1.14417	0.0116357
1.14583	0.0117758
1.1475	0.0114487
1.14917	0.0113089
1.15083	0.0121714
1.1525	0.0118131
1.15417	0.0113107
1.15583	0.0112615
1.1575	0.0116432
1.15917	0.0119289
1.16083	0.0115972
1.1625	0.0115909
1.16417	0.0124517
1.16583	0.0118598
1.1675	0.0120122
1.16917	0.0123655
1.17083	0.011805
1.1725	0.0118739
1.17417	0.0119707
1.17583	0.0117921
1.1775	0.0116599
1.17917	0.0129364
1.18083	0.0125312
1.1825	0.0128674
1.18417	0.0121746
1.18583	0.0126124
1.1875	0.0123762
1.18917	0.0119764
1.19083	0.0121107
1.1925	0.0118582
1.19417	0.0116318
1.19583	0.0119785
1.1975	0.0117173
1.19917	0.011924
1.20083	0.0119462
1.2025	0.0118983
1.20417	0.0118566
1.20583	0.0125459
1.2075	0.0122526
1.20917	0.0122868
1.21083	0.012438
1.2125	0.0123128
1.21417	0.0125925
1.21583	0.0122007
1.2175	0.0123534
1.21917	0.012147
1.22083	0.013046
1.2225	0.0118185
1.22417	0.0120436
1.22583	0.0124952
1.2275	0.01233
1.22917	0.0121053
1.23083	0.0125508
1.2325	0.0127079
1.23417	0.0122733
1.23583	0.0126251
1.2375	0.0119261
1.23917	0.0123848
1.24083	0.0123447
1.2425	0.0121209
1.24417	0.0127277
1.24583	0.0130905
1.2475	0.0126089
1.24917	0.0127795
1.25083	0.0130051
1.2525	0.0126104
1.25417	0.0127055
1.25583	0.0119845
1.2575	0.0121559
1.25917	0.0127165
1.26083	0.0131407
1.2625	0.0127192
1.26417	0.0123316
1.26583	0.0126331
1.2675	0.0126746
1.26917	0.0170755
1.27083	0.0125015
1.2725	0.0130801
1.27417	0.012971
1.27583	0.0125281
1.2775	0.0126168
1.27917	0.0128531
1.28083	0.0123628
1.2825	0.0131957
1.28417	0.0123846
1.28583	0.0129215
1.2875	0.0130017
1.28917	0.0133028
1.29083	0.0130029
1.2925	0.0126802
1.29417	0.012936
1.29583	0.0131513
1.2975	0.0129963
1.29917	0.0128369
1.30083	0.0135928
1.3025	0.0132356
1.30417	0.0134402
1.30583	0.0134016
1.3075	0.0128026
1.30917	0.0130745
1.31083	0.0127035
1.3125	0.0129215
1.31417	0.0136844
1.31583	0.01316
1.3175	0.0130867
1.31917	0.0130545
1.32083	0.0136608
1.3225	0.0127298
1.32417	0.0134773
1.32583	0.0133112
1.3275	0.0126742
1.32917	0.013283
1.33083	0.0132094
1.3325	0.0130278
1.33417	0.0132094
1.33583	0.013641
1.3375	0.0136986
1.33917	0.013597
1.34083	0.0135623
1.3425	0.0140291
1.34417	0.0137181
1.34583	0.0135803
1.3475	0.0134432
1.34917	0.0134613
1.35083	0.0135518
1.3525	0.0129988
1.35417	0.0132433
1.35583	0.0136034
1.3575	0.0137778
1.35917	0.013359
1.36083	0.0128505
1.3625	0.0136332
1.36417	0.0137298
1.36583	0.0137526
1.3675	0.0136503
1.36917	0.0131293
1.37083	0.0133034
1.3725	0.0132642
1.37417	0.0132291
1.37583	0.0133312
1.3775	0.0135786
1.37917	0.0129527
1.38083	0.0134012
1.3825	0.0134164
1.38417	0.0133737
1.38583	0.0130859
1.3875	0.012995
1.38917	0.0133391
1.39083	0.0140656
1.3925	0.0137601
1.39417	0.0131805
1.39583	0.0132009
1.3975	0.0139366
1.39917	0.013963
1.40083	0.0138377
1.4025	0.0132588
1.40417	0.0137121
1.40583	0.0134838
1.4075	0.0139013
1.40917	0.0141929
1.41083	0.013329
1.4125	0.0138125
1.41417	0.0136074
1.41583	0.0136117
1.4175	0.01375
1.41917	0.0133195
1.42083	0.0134337
1.4225	0.013757
1.42417	0.0132519
1.42583	0.0135265
1.4275	0.0133795
1.42917	0.0138123
1.43083	0.0134256
1.4325	0.0131318
1.43417	0.0132648
1.43583	0.0137162
1.4375	0.0138982
1.43917	0.01373
1.44083	0.0139603
1.4425	0.0139857
1.44417	0.0134179
1.44583	0.0142952
1.4475	0.0147731
1.44917	0.0140387
1.45083	0.013867
1.4525	0.0145666
1.45417	0.014165
1.45583	0.0137872
1.4575	0.0138357
1.45917	0.0138249
1.46083	0.0137706
1.4625	0.0137654
1.46417	0.0140358
1.46583	0.0141445
1.4675	0.0136195
1.46917	0.0138331
1.47083	0.0140307
1.4725	0.0139445
1.47417	0.013951
1.47583	0.0139721
1.4775	0.0142386
1.47917	0.014074
1.48083	0.0134194
1.4825	0.0141343
1.48417	0.0138841
1.48583	0.0137018
1.4875	0.0141695
1.48917	0.014265
1.49083	0.0141927
1.4925	0.0140371
1.49417	0.0145625
1.49583	0.0140384
1.4975	0.0142547
1.49917	0.0146877
1.50083	0.0136161
1.5025	0.0142188
1.50417	0.0136174
1.50583	0.0144007
1.5075	0.0141767
1.50917	0.014206
1.51083	0.0142143
1.5125	0.0143727
1.51417	0.0142316
1.51583	0.0144087
1.5175	0.0144048
1.51917	0.0144523
1.52083	0.0145131
1.5225	0.0144869
1.52417	0.0143777
1.52583	0.0140198
1.5275	0.0132921
1.52917	0.0143997
1.53083	0.0141142
1.5325	0.0144796
1.53417	0.0146117
1.53583	0.0141804
1.5375	0.0147149
1.53917	0.0142964
1.54083	0.0147578
1.5425	0.0143653
1.54417	0.0144557
1.54583	0.0146568
1.5475	0.0141647
1.54917	0.0140823
1.55083	0.0144635
1.5525	0.0144252
1.55417	0.0145544
1.55583	0.0147021
1.5575	0.0146626
1.55917	0.0144183
1.56083	0.0146856
1.5625	0.0142708
1.56417	0.0138929
1.56583	0.0143726
1.5675	0.0150144
1.56917	0.0140381
1.57083	0.0146205
1.5725	0.0144873
1.57417	0.014409
1.57583	0.0145276
1.5775	0.0140926
1.57917	0.0149215
1.58083	0.0147553
1.5825	0.0147423
1.58417	0.0148974
1.58583	0.0153937
1.5875	0.0143908
1.58917	0.0149707
1.59083	0.0147526
1.5925	0.0152612
1.59417	0.0147415
1.59583	0.0145551
1.5975	0.0145615
1.59917	0.0147234
1.60083	0.0143346
1.6025	0.0148737
1.60417	0.0147936
1.60583	0.0146956
1.6075	0.0146385
1.60917	0.0147608
1.61083	0.0151172
1.6125	0.0147335
1.61417	0.0150069
1.61583	0.0146955
1.6175	0.0147676
1.61917	0.0147421
1.62083	0.0144761
1.6225	0.0143113
1.62417	0.0147618
1.62583	0.0149899
1.6275	0.0149233
1.62917	0.0149627
1.63083	0.0150251
1.6325	0.0153037
1.63417	0.0147048
1.63583	0.0148198
1.6375	0.0149117
1.63917	0.0152409
1.64083	0.01449
1.6425	0.0151352
1.64417	0.014793
1.64583	0.0141871
1.6475	0.0141738
1.64917	0.0146561
1.65083	0.0153008
1.6525	0.0150073
1.65417	0.0148999
1.65583	0.0152165
1.6575	0.0147121
1.65917	0.0153588
1.66083	0.0150435
1.6625	0.0147052
1.66417	0.0152146
1.66583	0.0145502
1.6675	0.0145889
1.66917	0.0153396
1.67083	0.0149396
1.6725	0.0147772
1.67417	0.0157341
1.67583	0.0157177
1.6775	0.0157725
1.67917	0.0156571
1.68083	0.0152122
1.6825	0.0153266
1.68417	0.0152357
1.68583	0.0148639
1.6875	0.0151936
1.68917	0.0149953
1.69083	0.015526
1.6925	0.0149553
1.69417	0.0151741
1.69583	0.0150123
1.6975	0.0150277
1.69917	0.0152317
1.70083	0.0151926
1.7025	0.0150277
1.70417	0.0149331
1.70583	0.0150534
1.7075	0.014938
1.70917	0.0145369
1.71083	0.0152506
1.7125	0.0151096
1.71417	0.0151095
1.71583	0.0155631
1.7175	0.0152097
1.71917	0.0155347
1.72083	0.0156466
1.7225	0.0151799
1.72417	0.0158166
1.72583	0.0150242
1.7275	0.0158602
1.72917	0.0152609
1.73083	0.0154353
1.7325	0.0153717
1.73417	0.0154511
1.73583	0.015203
1.7375	0.0154344
1.73917	0.0152954
1.74083	0.0155948
1.7425	0.0153129
1.74417	0.0147842
1.74583	0.0159764
1.7475	0.0152508
1.74917	0.0148212
1.75083	0.0154845
1.7525	0.0156747
1.75417	0.0150289
1.75583	0.0159276
1.7575	0.0157863
1.75917	0.01572
1.76083	0.0160177
1.7625	0.0157294
1.76417	0.0157823
1.76583	0.0160061
1.7675	0.0155381
1.76917	0.0156342
1.77083	0.0153905
1.7725	0.0154822
1.77417	0.0154357
1.77583	0.015063
1.7775	0.0163432
1.77917	0.0155097
1.78083	0.0156387
1.7825	0.0154331
1.78417	0.0153278
1.78583	0.0156253
1.7875	0.0154235
1.78917	0.0158839
1.79083	0.0158227
1.7925	0.0156042
1.79417	0.0153662
1.79583	0.015966
1.7975	0.0154399
1.79917	0.0161192
1.80083	0.016119
1.8025	0.0161957
1.80417	0.0157886
1.80583	0.0155424
1.8075	0.0162239
1.80917	0.0158057
1.81083	0.0161331
1.8125	0.0161233
1.81417	0.0162617
1.81583	0.0158704
1.8175	0.0152783
1.81917	0.0156244
1.82083	0.0158383
1.8225	0.0158444
1.82417	0.0153071
1.82583	0.0159093
1.8275	0.0159564
1.82917	0.0157211
1.83083	0.0162144
1.8325	0.0158678
1.83417	0.0159001
1.83583	0.0159389
1.8375	0.0159477
1.83917	0.0157699
1.84083	0.0160448
1.8425	0.0160537
1.84417	0.0159737
1.84583	0.0162334
1.8475	0.0159104
1.84917	0.0156607
1.85083	0.0162044
1.8525	0.0229694
1.85417	0.0180925
1.85583	0.0165343
1.8575	0.0155484
1.85917	0.0159849
1.86083	0.0159483
1.8625	0.0158821
1.86417	0.0158418
1.86583	0.0160656
1.8675	0.0158589
1.86917	0.0168482
1.87083	0.0158451
1.8725	0.0161149
1.87417	0.0160705
1.87583	0.0157619
1.8775	0.0164527
1.87917	0.0167268
1.88083	0.0168169
1.8825	0.0161688
1.88417	0.016066
1.88583	0.0167785
1.8875	0.0163021
1.88917	0.0162006
1.89083	0.0162943
1.8925	0.0159256
1.89417	0.0160547
1.89583	0.0165937
1.8975	0.0162247
1.89917	0.0160347
1.90083	0.0167087
1.9025	0.0159805
1.90417	0.0161057
1.90583	0.0157756
1.9075	0.0160736
1.90917	0.0157361
1.91083	0.0167027
1.9125	0.0155419
1.91417	0.0162684
1.91583	0.0164525
1.9175	0.0166416
1.91917	0.0159265
1.92083	0.016524
1.9225	0.0165353
1.92417	0.0159555
1.92583	0.0164738
1.9275	0.0167138
1.92917	0.0162465
1.93083	0.0160503
1.9325	0.0160892
1.93417	0.0164098
1.93583	0.0162666
1.9375	0.0160598
1.93917	0.0163667
1.94083	0.0172388
1.9425	0.0163692
1.94417	0.0165078
1.94583	0.0158966
1.9475	0.016231
1.94917	0.016014
1.95083	0.0167202
1.9525	0.016902
1.95417	0.0170433
1.95583	0.015962
1.9575	0.0163892
1.95917	0.0165921
1.96083	0.0159687
1.9625	0.0163741
1.96417	0.0159775
1.96583	0.0163709
1.9675	0.0159116
1.96917	0.0166569
1.97083	0.0165623
1.9725	0.0168294
1.97417	0.0168626
1.97583	0.0167923
1.9775	0.0168209
1.97917	0.0163176
1.98083	0.0165622
1.9825	0.0164421
1.98417	0.0162576
1.98583	0.0166569
1.9875	0.0170026
1.98917	0.0168469
1.99083	0.0165381
1.9925	0.0165943
1.99417	0.0168341
1.99583	0.0163336
1.9975	0.0165912
1.99917	0.0166021
2.00083	0.0167043
2.0025	0.0165741
2.00417	0.0165195
2.00583	0.0164687
2.0075	0.0163679
2.00917	0.0167136
2.01083	0.016469
2.0125	0.0165488
2.01417	0.0163035
2.01583	0.0170195
2.0175	0.0166018
2.01917	0.0165434
2.02083	0.016237
2.0225	0.0169478
2.02417	0.0160492
2.02583	0.0169902
2.0275	0.0167744
2.02917	0.0160877
2.03083	0.0164323
2.0325	0.0167797
2.03417	0.0168762
2.03583	0.0166147
2.0375	0.0166274
2.03917	0.0166956
2.04083	0.017016
2.0425	0.0166394
2.04417	0.0168041
2.04583	0.0169786
2.0475	0.0168463
2.04917	0.0168108
2.05083	0.0163526
2.0525	0.0171284
2.05417	0.0168152
2.05583	0.0169771
2.0575	0.0166985
2.05917	0.0168417
2.06083	0.0170871
2.0625	0.0176512
2.06417	0.0169634
2.06583	0.01681
2.0675	0.0172424
2.06917	0.016863
2.07083	0.0172041
2.0725	0.0164895
2.07417	0.0170171
2.07583	0.0167107
2.0775	0.0168411
2.07917	0.0168809
2.08083	0.0169434
2.0825	0.0169087
2.08417	0.0170718
2.08583	0.0164974
2.0875	0.0165644
2.08917	0.0167979
2.09083	0.0165814
2.0925	0.0160974
2.09417	0.0173194
2.09583	0.0168598
2.0975	0.0170482
2.09917	0.0170424
2.10083	0.0171968
2.1025	0.017209
2.10417	0.0169728
2.10583	0.0172344
2.1075	0.0169766
2.10917	0.016657
2.11083	0.0167536
2.1125	0.0167464
2.11417	0.0168185
2.11583	0.0165374
2.1175	0.0171781
2.11917	0.0167436
2.12083	0.016984
2.1225	0.0180228
2.12417	0.0174288
2.12583	0.017981
2.1275	0.0171206
2.12917	0.0163984
2.13083	0.0166772
2.1325	0.0170237
2.13417	0.0172251
2.13583	0.0176155
2.1375	0.0170283
2.13917	0.0186225
2.14083	0.0186985
2.1425	0.0176403
2.14417	0.0171299
2.14583	0.0175116
2.1475	0.0168252
2.14917	0.0169622
2.15083	0.0172647
2.1525	0.017123
2.15417	0.0172013
2.15583	0.0172581
2.1575	0.0180108
2.15917	0.0171537
2.16083	0.0180354
2.1625	0.017979
2.16417	0.0172617
2.16583	0.0173485
2.1675	0.0171726
2.16917	0.0175239
2.17083	0.017507
2.1725	0.0170305
2.17417	0.0172657
2.17583	0.0174521
2.1775	0.016989
2.17917	0.0168552
2.18083	0.0172046
2.1825	0.0169961
2.18417	0.0170584
2.18583	0.0174404
2.1875	0.0171045
2.18917	0.0171057
2.19083	0.0175051
2.1925	0.0173774
2.19417	0.0172676
2.19583	0.0175923
2.1975	0.0172737
2.19917	0.0173627
2.20083	0.0172059
2.2025	0.0175665
2.20417	0.0171597
2.20583	0.017985
2.2075	0.0171958
2.20917	0.0169191
2.21083	0.0175942
2.2125	0.0172107
2.21417	0.0176754
2.21583	0.0173791
2.2175	0.0175517
2.21917	0.0173087
2.22083	0.0174492
2.2225	0.0176271
2.22417	0.0176908
2.22583	0.0173553
2.2275	0.016987
2.22917	0.0175043
2.23083	0.0173099
2.2325	0.0173606
2.23417	0.0172283
2.23583	0.0174925
2.2375	0.0171988
2.23917	0.0178972
2.24083	0.0179175
2.2425	0.0177908
2.24417	0.0176023
2.24583	0.0173846
2.2475	0.0179627
2.24917	0.0174159
2.25083	0.0174076
2.2525	0.0176774
2.25417	0.0179196
2.25583	0.0178049
2.2575	0.0172632
2.25917	0.0174164
2.26083	0.0175197
2.2625	0.017501
2.26417	0.0171542
2.26583	0.0181027
2.2675	0.0178179
2.26917	0.0175581
2.27083	0.017835
2.2725	0.0176955
2.27417	0.0176817
2.27583	0.0178891
2.2775	0.0177371
2.27917	0.0179735
2.28083	0.0177208
2.2825	0.0176473
2.28417	0.0179848
2.28583	0.0171435
2.2875	0.0177873
2.28917	0.0178532
2.29083	0.017233
2.2925	0.0176864
2.29417	0.0181439
2.29583	0.0178609
2.2975	0.0177706
2.29917	0.0174294
2.30083	0.0178142
2.3025	0.0180733
2.30417	0.0174508
2.30583	0.0175557
2.3075	0.017354
2.30917	0.0173236
2.31083	0.0171231
2.3125	0.0172287
2.31417	0.0173323
2.31583	0.0173974
2.3175	0.0181085
2.31917	0.0177576
2.32083	0.0175101
2.3225	0.0177531
2.32417	0.0179301
2.32583	0.0173265
2.3275	0.0171312
2.32917	0.0178075
2.33083	0.0174179
2.3325	0.0176199
2.33417	0.0177969
2.33583	0.0176715
2.3375	0.0178796
2.33917	0.0182101
2.34083	0.0178221
2.3425	0.0173128
2.34417	0.0180877
2.34583	0.018065
2.3475	0.0179383
2.34917	0.017123
2.35083	0.0176819
2.3525	0.017575
2.35417	0.0178417
2.35583	0.0176957
2.3575	0.0176841
2.35917	0.0175919
2.36083	0.0170086
2.3625	0.0175034
2.36417	0.0171997
2.36583	0.0175876
2.3675	0.0172853
2.36917	0.0178182
2.37083	0.0177403
2.3725	0.0180574
2.37417	0.0178435
2.37583	0.0176549
2.3775	0.0178572
2.37917	0.0178407
2.38083	0.0178346
2.3825	0.0176364
2.38417	0.0178718
2.38583	0.0173484
2.3875	0.0179748
2.38917	0.0180458
2.39083	0.0181631
2.3925	0.0175638
2.39417	0.0176176
2.39583	0.0176546
2.3975	0.0179919
2.39917	0.0178422
2.40083	0.0179189
2.4025	0.0176082
2.40417	0.0177995
2.40583	0.0179373
2.4075	0.0178256
2.40917	0.0181629
2.41083	0.0176529
2.4125	0.0180302
2.41417	0.0176649
2.41583	0.0180959
2.4175	0.017926
2.41917	0.0181261
2.42083	0.01787
2.4225	0.0182795
2.42417	0.0184749
2.42583	0.017884
2.4275	0.0180571
2.42917	0.0179058
2.43083	0.0178294
2.4325	0.0182371
2.43417	0.018094
2.43583	0.0178113
2.4375	0.0172517
2.43917	0.018205
2.44083	0.0182763
2.4425	0.0181989
2.44417	0.0176641
2.44583	0.0177326
2.4475	0.0178544
2.44917	0.0177442
2.45083	0.018056
2.4525	0.0177984
2.45417	0.0182653
2.45583	0.0183118
2.4575	0.0182365
2.45917	0.0178371
2.46083	0.0182649
2.4625	0.017768
2.46417	0.0185298
2.46583	0.0177943
2.4675	0.0181243
2.46917	0.0179399
2.47083	0.0176296
2.4725	0.0182388
2.47417	0.0176436
2.47583	0.0178869
2.4775	0.0179585
2.47917	0.0182789
2.48083	0.0185365
2.4825	0.0181391
2.48417	0.0182558
2.48583	0.017831
2.4875	0.0179631
2.48917	0.0181042
2.49083	0.0179039
2.4925	0.0186366
2.49417	0.0176743
2.49583	0.0182741
2.4975	0.0178293
2.49917	0.0176178
2.50083	0.0182025
2.5025	0.0180385
2.50417	0.0180684
2.50583	0.0181782
2.5075	0.0182764
2.50917	0.0182624
2.51083	0.0185099
2.5125	0.0185283
2.51417	0.0184558
2.51583	0.0182875
2.5175	0.0183602
2.51917	0.0184393
2.52083	0.0190851
2.5225	0.0184534
2.52417	0.017932
2.52583	0.0176297
2.5275	0.0180226
2.52917	0.0183619
2.53083	0.0183352
2.5325	0.0181461
2.53417	0.0182454
2.53583	0.018249
2.5375	0.0179508
2.53917	0.0180984
2.54083	0.0178518
2.5425	0.0180162
2.54417	0.0178762
2.54583	0.018049
2.5475	0.0182554
2.54917	0.0183924
2.55083	0.0183537
2.5525	0.0179595
2.55417	0.0184114
2.55583	0.0183597
2.5575	0.0186661
2.55917	0.018179
2.56083	0.018164
2.5625	0.0179941
2.56417	0.0182369
2.56583	0.0187123
2.5675	0.0183394
2.56917	0.0185844
2.57083	0.0183209
2.5725	0.0183783
2.57417	0.0187667
2.57583	0.018113
2.5775	0.0182641
2.57917	0.0185752
2.58083	0.0182075
2.5825	0.0177304
2.58417	0.0181711
2.58583	0.0182592
2.5875	0.0186048
2.58917	0.0181437
2.59083	0.0185464
2.5925	0.0182172
2.59417	0.0179958
2.59583	0.0185635
2.5975	0.0181348
2.59917	0.0187545
2.60083	0.018412
2.6025	0.0184885
2.60417	0.0188985
2.60583	0.0183882
2.6075	0.0183952
2.60917	0.0183238
2.61083	0.0180471
2.6125	0.0179889
2.61417	0.0180361
2.61583	0.018304
2.6175	0.0181195
2.61917	0.0176359
2.62083	0.0181379
2.6225	0.0185438
2.62417	0.018475
2.62583	0.0182209
2.6275	0.0181917
2.62917	0.0179164
2.63083	0.01826
2.6325	0.018648
2.63417	0.018439
2.63583	0.0180267
2.6375	0.0182635
2.63917	0.0186298
2.64083	0.0185755
2.6425	0.0182671
2.64417	0.018396
2.64583	0.0183964
2.6475	0.0181209
2.64917	0.0187317
2.65083	0.0182799
2.6525	0.0183913
2.65417	0.018353
2.65583	0.0185424
2.6575	0.0183974
2.65917	0.0184514
2.66083	0.0179784
2.6625	0.0181377
2.66417	0.018239
2.66583	0.0179217
2.6675	0.0183024
2.66917	0.0183512
2.67083	0.0171379
2.6725	0.0183894
2.67417	0.0178589
2.67583	0.0190225
2.6775	0.0182522
2.67917	0.0179407
2.68083	0.0183559
2.6825	0.0184264
2.68417	0.0179968
2.68583	0.0185789
2.6875	0.0179664
2.68917	0.0181369
2.69083	0.0184912
2.6925	0.0185521
2.69417	0.018511
2.69583	0.0185783
2.6975	0.0183988
2.69917	0.0182519
2.70083	0.0179527
2.7025	0.0186238
2.70417	0.0184996
2.70583	0.0187056
2.7075	0.0187192
2.70917	0.0185725
2.71083	0.0182415
2.7125	0.0185371
2.71417	0.0185436
2.71583	0.0182844
2.7175	0.0183712
2.71917	0.0186357
2.72083	0.0186533
2.7225	0.0187416
2.72417	0.0186253
2.72583	0.0184004
2.7275	0.0187105
2.72917	0.0189439
2.73083	0.0183998
2.7325	0.0183195
2.73417	0.0186278
2.73583	0.0185909
2.7375	0.0184463
2.73917	0.0185774
2.74083	0.0186813
2.7425	0.0188178
2.74417	0.0191189
2.74583	0.0188976
2.7475	0.0188173
2.74917	0.0185953
2.75083	0.0181451
2.7525	0.0185241
2.75417	0.01819
2.75583	0.0186739
2.7575	0.0183624
2.75917	0.0177981
2.76083	0.0183533
2.7625	0.0184045
2.76417	0.0180685
2.76583	0.0185693
2.7675	0.0185591
2.76917	0.0181836
2.77083	0.01848
2.7725	0.0189139
2.77417	0.0183468
2.77583	0.0183297
2.7775	0.0183238
2.77917	0.0183652
2.78083	0.0181764
2.7825	0.019074
2.78417	0.0188903
2.78583	0.0186101
2.7875	0.0185767
2.78917	0.0188395
2.79083	0.0185347
2.7925	0.018924
2.79417	0.0189458
2.79583	0.0187659
2.7975	0.0183433
2.79917	0.018345
2.80083	0.018066
2.8025	0.0185057
2.80417	0.018227
2.80583	0.0182467
2.8075	0.0183509
2.80917	0.0182538
2.81083	0.0188216
2.8125	0.0186787
2.81417	0.0192015
2.81583	0.0189653
2.8175	0.0185843
2.81917	0.0188287
2.82083	0.0190549
2.8225	0.0188431
2.82417	0.0188628
2.82583	0.0183401
2.8275	0.0187362
2.82917	0.0191026
2.83083	0.018799
2.8325	0.0185698
2.83417	0.018066
2.83583	0.0185705
2.8375	0.0183395
2.83917	0.0183051
2.84083	0.0184386
2.8425	0.0177635
2.84417	0.0187776
2.84583	0.0188515
2.8475	0.0184414
2.84917	0.0189131
2.85083	0.0185225
2.8525	0.0190126
2.85417	0.018674
2.85583	0.0190717
2.8575	0.018741
2.85917	0.0185817
2.86083	0.0190135
2.8625	0.0186849
2.86417	0.0188174
2.86583	0.0188809
2.8675	0.0189784
2.86917	0.0181971
2.87083	0.0191413
2.8725	0.0188642
2.87417	0.018956
2.87583	0.0187543
2.8775	0.0185459
2.87917	0.0193106
2.88083	0.0192659
2.8825	0.0187759
2.88417	0.0191376
2.88583	0.0190217
2.8875	0.0186197
2.88917	0.0188173
2.89083	0.0189352
2.8925	0.0189509
2.89417	0.0189933
2.89583	0.0190436
2.8975	0.0189773
2.89917	0.0190204
2.90083	0.0187089
2.9025	0.0190227
2.90417	0.0190343
2.90583	0.0189996
2.9075	0.0186348
2.90917	0.0190647
2.91083	0.018824
2.9125	0.0188211
2.91417	0.0198544
2.91583	0.018705
2.9175	0.0188839
2.91917	0.0185812
2.92083	0.0183862
2.9225	0.0184041
2.92417	0.0186954
2.92583	0.0192765
2.9275	0.0193348
2.92917	0.0190172
2.93083	0.0186093
2.9325	0.0185007
2.93417	0.0191578
2.93583	0.0184327
2.9375	0.0187535
2.93917	0.0186017
2.94083	0.0187512
2.9425	0.0186776
2.94417	0.018899
2.94583	0.0190473
2.9475	0.0188195
2.94917	0.0188757
2.95083	0.0191677
2.9525	0.0187595
2.95417	0.0187628
2.95583	0.0185328
2.9575	0.0184217
2.95917	0.0187816
2.96083	0.0189348
2.9625	0.0189543
2.96417	0.019186
2.96583	0.0193724
2.9675	0.0189442
2.96917	0.0191936
2.97083	0.0189472
2.9725	0.018391
2.97417	0.0189372
2.97583	0.0191206
2.9775	0.0193177
2.97917	0.0193272
2.98083	0.0191517
2.9825	0.0191325
2.98417	0.0189458
2.98583	0.018667
2.9875	0.0193289
2.98917	0.0188421
2.99083	0.0189171
2.9925	0.0190691
2.99417	0.0188009
2.99583	0.0187481
2.9975	0.0190397
2.99917	0.0189787
3.00083	0.019268
3.0025	0.0194546
3.00417	0.0190291
3.00583	0.0189169
3.0075	0.0191232
3.00917	0.0189699
3.01083	0.0185979
3.0125	0.0185966
3.01417	0.0185979
3.01583	0.0190262
3.0175	0.0188183
3.01917	0.0185365
3.02083	0.0186056
3.0225	0.0186258
3.02417	0.0192183
3.02583	0.0190188
3.0275	0.019248
3.02917	0.0197892
3.03083	0.0190129
3.0325	0.0185309
3.03417	0.0196641
3.03583	0.0188481
3.0375	0.0193784
3.03917	0.018938
3.04083	0.018541
3.0425	0.0188763
3.04417	0.0189253
3.04583	0.0190964
3.0475	0.019423
3.04917	0.0187515
3.05083	0.0192742
3.0525	0.0193084
3.05417	0.0188872
3.05583	0.0184835
3.0575	0.018723
3.05917	0.019056
3.06083	0.0194059
3.0625	0.0190395
3.06417	0.0186015
3.06583	0.0191715
3.0675	0.0185182
3.06917	0.0192197
3.07083	0.0194524
3.0725	0.0192126
3.07417	0.019473
3.07583	0.018704
3.0775	0.0191904
3.07917	0.0186641
3.08083	0.0189617
3.0825	0.0191051
3.08417	0.0183546
3.08583	0.0187278
3.0875	0.0187275
3.08917	0.0191411
3.09083	0.020064
3.0925	0.01928
3.09417	0.0193591
3.09583	0.019378
3.0975	0.0191073
3.09917	0.0186098
3.10083	0.0187484
3.1025	0.0186168
3.10417	0.0189523
3.10583	0.0190622
3.1075	0.0192873
3.10917	0.0192063
3.11083	0.019045
3.1125	0.0193749
3.11417	0.0190108
3.11583	0.018374
3.1175	0.0189936
3.11917	0.0186455
3.12083	0.019132
3.1225	0.0191473
3.12417	0.0190736
3.12583	0.0190036
3.1275	0.0189259
3.12917	0.018785
3.13083	0.0196312
3.1325	0.0188805
3.13417	0.0194107
3.13583	0.0199267
3.1375	0.0189184
3.13917	0.0189372
3.14083	0.0190102
3.1425	0.0192718
3.14417	0.0189168
3.14583	0.0192565
3.1475	0.0187566
3.14917	0.0192455
3.15083	0.0194292
3.1525	0.0193639
3.15417	0.0192601
3.15583	0.0189382
3.1575	0.019618
3.15917	0.0193343
3.16083	0.0199584
3.1625	0.0193555
3.16417	0.0189088
3.16583	0.0193439
3.1675	0.0191644
3.16917	0.0189214
3.17083	0.0194942
3.1725	0.0188477
3.17417	0.0191307
3.17583	0.0185146
3.1775	0.0198684
3.17917	0.0193551
3.18083	0.0195948
3.1825	0.0197571
3.18417	0.0194098
3.18583	0.0195197
3.1875	0.0197923
3.18917	0.0193615
3.19083	0.0195893
3.1925	0.0187833
3.19417	0.0196425
3.19583	0.0189659
3.1975	0.0193377
3.19917	0.0190755
3.20083	0.0193853
3.2025	0.0186233
3.20417	0.0192938
3.20583	0.019096
3.2075	0.0192492
3.20917	0.0189175
3.21083	0.0193591
3.2125	0.0182998
3.21417	0.0193032
3.21583	0.0195333
3.2175	0.0191759
3.21917	0.0194288
3.22083	0.0192333
3.2225	0.0191033
3.22417	0.0191969
3.22583	0.0196006
3.2275	0.0191746
3.22917	0.0191931
3.23083	0.0187253
3.2325	0.018821
3.23417	0.0192742
3.23583	0.0197419
3.2375	0.0190215
3.23917	0.0191478
3.24083	0.0186441
3.2425	0.0188378
3.24417	0.0192272
3.24583	0.0187969
3.2475	0.0189913
3.24917	0.0190158
3.25083	0.0190961
3.2525	0.0188138
3.25417	0.0195233
3.25583	0.0188291
3.2575	0.0193174
3.25917	0.0191126
3.26083	0.0191781
3.2625	0.0191133
3.26417	0.0187814
3.26583	0.0192137
3.2675	0.0188077
3.26917	0.019319
3.27083	0.0193907
3.2725	0.0195857
3.27417	0.0193968
3.27583	0.0189385
3.2775	0.01904
3.27917	0.0191135
3.28083	0.0202964
3.2825	0.0196838
3.28417	0.0191527
3.28583	0.0195056
3.2875	0.0191096
3.28917	0.0190997
3.29083	0.0193821
3.2925	0.0191577
3.29417	0.0196533
3.29583	0.0188806
3.2975	0.0192494
3.29917	0.019167
3.30083	0.0191572
3.3025	0.0188922
3.30417	0.0190403
3.30583	0.0191441
3.3075	0.0188298
3.30917	0.0192995
3.31083	0.0193273
3.3125	0.0195623
3.31417	0.0190252
3.31583	0.0191977
3.3175	0.0191107
3.31917	0.019495
3.32083	0.0190615
3.3225	0.0195024
3.32417	0.0193221
3.32583	0.019697
3.3275	0.0196678
3.32917	0.0194894
[truncated: 7,006 more rows]

## Sheet: 60cCont_datapoints_Cont1.csv
Sample 1
Time (min)	Abs
0.000833333	0.00551359
0.0025	0.00534361
0.00416667	0.00573746
0.00583333	0.00511785
0.0075	0.00602249
0.00916667	0.00540677
0.0108333	0.00575202
0.0125	0.00476373
0.0141667	0.00534293
0.0158333	0.00567108
0.0175	0.00551938
0.0191667	0.00471715
0.0208333	0.0051608
0.0225	0.00624384
0.0241667	0.00558053
0.0258333	0.00549312
0.0275	0.00594709
0.0291667	0.00609486
0.0308333	0.00675768
0.0325	0.00636555
0.0341667	0.00616147
0.0358333	0.00542281
0.0375	0.00480375
0.0391667	0.00558609
0.0408333	0.00579449
0.0425	0.0060987
0.0441667	0.00528294
0.0458333	0.00590272
0.0475	0.00628736
0.0491667	0.00636059
0.0508333	0.00711623
0.0525	0.00625098
0.0541667	0.0065378
0.0558333	0.00648793
0.0575	0.00675694
0.0591667	0.00685959
0.0608333	0.00590059
0.0625	0.00519025
0.0641667	0.00529136
0.0658333	0.00577605
0.0675	0.00582888
0.0691667	0.00837247
0.0708333	0.00895975
0.0725	0.00689299
0.0741667	0.00682338
0.0758333	0.00638588
0.0775	0.00630879
0.0791667	0.00662744
0.0808333	0.00607995
0.0825	0.00686115
0.0841667	0.00636568
0.0858333	0.0054847
0.0875	0.00634808
0.0891667	0.00660768
0.0908333	0.006992
0.0925	0.00742087
0.0941667	0.00686328
0.0958333	0.00670005
0.0975	0.00667547
0.0991667	0.00620085
0.100833	0.00628998
0.1025	0.0063789
0.104167	0.00683919
0.105833	0.00676851
0.1075	0.00686533
0.109167	0.00687132
0.110833	0.00673793
0.1125	0.00747438
0.114167	0.00832822
0.115833	0.00859853
0.1175	0.00725196
0.119167	0.00684311
0.120833	0.00723901
0.1225	0.00612293
0.124167	0.00649654
0.125833	0.00608208
0.1275	0.00636568
0.129167	0.00631008
0.130833	0.00635988
0.1325	0.00749956
0.134167	0.00699937
0.135833	0.0072165
0.1375	0.00801359
0.139167	0.010428
0.140833	0.00793594
0.1425	0.00824817
0.144167	0.00744386
0.145833	0.00745379
0.1475	0.00727357
0.149167	0.00729465
0.150833	0.00811008
0.1525	0.00766917
0.154167	0.00775752
0.155833	0.00769067
0.1575	0.00898341
0.159167	0.00803102
0.160833	0.00845801
0.1625	0.00746
0.164167	0.00789592
0.165833	0.00889253
0.1675	0.00798551
0.169167	0.00846289
0.170833	0.00817045
0.1725	0.00794063
0.174167	0.00762747
0.175833	0.00742445
0.1775	0.00764325
0.179167	0.00843056
0.180833	0.00945573
0.1825	0.0104599
0.184167	0.0113294
0.185833	0.011441
0.1875	0.0116932
0.189167	0.0109733
0.190833	0.00988924
0.1925	0.00999836
0.194167	0.00986207
0.195833	0.00959472
0.1975	0.00907094
0.199167	0.00979756
0.200833	0.00930689
0.2025	0.00883499
0.204167	0.00918398
0.205833	0.00921684
0.2075	0.0091688
0.209167	0.00859405
0.210833	0.00931773
0.2125	0.00904258
0.214167	0.00937798
0.215833	0.00867775
0.2175	0.00845743
0.219167	0.00903314
0.220833	0.00944954
0.2225	0.00916954
0.224167	0.00947647
0.225833	0.00927822
0.2275	0.00859254
0.229167	0.00904002
0.230833	0.00900793
0.2325	0.00940822
0.234167	0.00940451
0.235833	0.00943448
0.2375	0.0101286
0.239167	0.0101891
0.240833	0.00928137
0.2425	0.00907617
0.244167	0.0100784
0.245833	0.0116535
0.2475	0.0115208
0.249167	0.0100979
0.250833	0.00932043
0.2525	0.00939107
0.254167	0.0094857
0.255833	0.00980757
0.2575	0.0101249
0.259167	0.00945779
0.260833	0.00983241
0.2625	0.00990809
0.264167	0.0106822
0.265833	0.00938888
0.2675	0.0100121
0.269167	0.00962645
0.270833	0.00982248
0.2725	0.0101858
0.274167	0.00999679
0.275833	0.0101023
0.2775	0.00995783
0.279167	0.010249
0.280833	0.00956323
0.2825	0.0105368
0.284167	0.0102997
0.285833	0.0105487
0.2875	0.0106713
0.289167	0.0114772
0.290833	0.0107092
0.2925	0.0109077
0.294167	0.010733
0.295833	0.0100332
0.2975	0.00999009
0.299167	0.0101653
0.300833	0.0105382
0.3025	0.0103985
0.304167	0.0102323
0.305833	0.0103159
0.3075	0.0107373
0.309167	0.0103293
0.310833	0.0105016
0.3125	0.0103611
0.314167	0.0111645
0.315833	0.0118109
0.3175	0.011778
0.319167	0.0112013
0.320833	0.0106182
0.3225	0.0115842
0.324167	0.0106742
0.325833	0.0110763
0.3275	0.0112012
0.329167	0.0105803
0.330833	0.0110579
0.3325	0.011299
0.334167	0.0109663
0.335833	0.0108768
0.3375	0.0111489
0.339167	0.0112446
0.340833	0.0125326
0.3425	0.0128139
0.344167	0.0116726
0.345833	0.0108678
0.3475	0.0109229
0.349167	0.0107344
0.350833	0.0107313
0.3525	0.0111866
0.354167	0.0109635
0.355833	0.0108399
0.3575	0.0114225
0.359167	0.0110972
0.360833	0.0115561
0.3625	0.0112998
0.364167	0.0108818
0.365833	0.0109586
0.3675	0.0116345
0.369167	0.0120611
0.370833	0.0119212
0.3725	0.0121741
0.374167	0.0123034
0.375833	0.0121132
0.3775	0.0114597
0.379167	0.0121332
0.380833	0.011996
0.3825	0.0121514
0.384167	0.0119253
0.385833	0.0117161
0.3875	0.0122389
0.389167	0.0112533
0.390833	0.0114002
0.3925	0.0115839
0.394167	0.0115106
0.395833	0.0115931
0.3975	0.0119048
0.399167	0.0115855
0.400833	0.0115965
0.4025	0.0132192
0.404167	0.0123236
0.405833	0.0125838
0.4075	0.0118639
0.409167	0.0122816
0.410833	0.0121872
0.4125	0.0116893
0.414167	0.0122022
0.415833	0.0124093
0.4175	0.0119151
0.419167	0.011968
0.420833	0.0121495
0.4225	0.0123399
0.424167	0.0129475
0.425833	0.0126213
0.4275	0.0127126
0.429167	0.0129358
0.430833	0.0127552
0.4325	0.0123786
0.434167	0.0127502
0.435833	0.0122778
0.4375	0.0127079
0.439167	0.0122428
0.440833	0.0126814
0.4425	0.0127115
0.444167	0.012848
0.445833	0.0135713
0.4475	0.0138171
0.449167	0.0136122
0.450833	0.0134793
0.4525	0.0137721
0.454167	0.013432
0.455833	0.0129807
0.4575	0.0131194
0.459167	0.0142138
0.460833	0.013869
0.4625	0.0129318
0.464167	0.0136035
0.465833	0.0129563
0.4675	0.0130801
0.469167	0.0138925
0.470833	0.0129972
0.4725	0.0136198
0.474167	0.0135561
0.475833	0.0136471
0.4775	0.0134758
0.479167	0.0137997
0.480833	0.0141107
0.4825	0.0138546
0.484167	0.0133485
0.485833	0.0136205
0.4875	0.0135128
0.489167	0.0141587
0.490833	0.0140339
0.4925	0.0143701
0.494167	0.0145114
0.495833	0.0141831
0.4975	0.0144071
0.499167	0.0140597
0.500833	0.0136852
0.5025	0.0138653
0.504167	0.0148086
0.505833	0.0150725
0.5075	0.0140923
0.509167	0.0141891
0.510833	0.0142833
0.5125	0.0141544
0.514167	0.0143496
0.515833	0.0135578
0.5175	0.0142704
0.519167	0.0141318
0.520833	0.014983
0.5225	0.0146475
0.524167	0.0146131
0.525833	0.0147533
0.5275	0.0143872
0.529167	0.0140497
0.530833	0.0147851
0.5325	0.0144556
0.534167	0.0146575
0.535833	0.014191
0.5375	0.0143409
0.539167	0.0149813
0.540833	0.0147939
0.5425	0.0148448
0.544167	0.0149809
0.545833	0.014909
0.5475	0.0151521
0.549167	0.0149518
0.550833	0.0144863
0.5525	0.0148729
0.554167	0.0149346
0.555833	0.0149705
0.5575	0.0148332
0.559167	0.0145519
0.560833	0.0144131
0.5625	0.0146494
0.564167	0.0151929
0.565833	0.0149941
0.5675	0.0153414
0.569167	0.015339
0.570833	0.015769
0.5725	0.0146038
0.574167	0.0150848
0.575833	0.0154307
0.5775	0.0152361
0.579167	0.0154551
0.580833	0.0156484
0.5825	0.0147683
0.584167	0.0153795
0.585833	0.0147534
0.5875	0.0147518
0.589167	0.0155863
0.590833	0.0155903
0.5925	0.0153591
0.594167	0.0156938
0.595833	0.0159298
0.5975	0.0160106
0.599167	0.0158748
0.600833	0.0151266
0.6025	0.015481
0.604167	0.0154116
0.605833	0.0147842
0.6075	0.0152053
0.609167	0.015354
0.610833	0.018988
0.6125	0.0159831
0.614167	0.0159071
0.615833	0.015536
0.6175	0.015893
0.619167	0.0161073
0.620833	0.0158658
0.6225	0.0155389
0.624167	0.0156032
0.625833	0.0173764
0.6275	0.0207008
0.629167	0.0157805
0.630833	0.0160656
0.6325	0.0160407
0.634167	0.016288
0.635833	0.0164789
0.6375	0.0155777
0.639167	0.015917
0.640833	0.0160091
0.6425	0.0166071
0.644167	0.0163747
0.645833	0.0159489
0.6475	0.0162557
0.649167	0.0155296
0.650833	0.0160483
0.6525	0.016653
0.654167	0.0170181
0.655833	0.0164429
0.6575	0.0162467
0.659167	0.0163946
0.660833	0.0162168
0.6625	0.0164378
0.664167	0.0165396
0.665833	0.0165483
0.6675	0.0167996
0.669167	0.016284
0.670833	0.0167925
0.6725	0.0169233
0.674167	0.0169672
0.675833	0.0171281
0.6775	0.0168879
0.679167	0.016835
0.680833	0.0170826
0.6825	0.0170944
0.684167	0.0167443
0.685833	0.0168534
0.6875	0.016476
0.689167	0.0177401
0.690833	0.0174722
0.6925	0.0171368
0.694167	0.0171842
0.695833	0.0167489
0.6975	0.0169762
0.699167	0.0165756
0.700833	0.017181
0.7025	0.0165593
0.704167	0.0168868
0.705833	0.0171957
0.7075	0.0174707
0.709167	0.01668
0.710833	0.0167186
0.7125	0.0174424
0.714167	0.0174616
0.715833	0.0172646
0.7175	0.0171725
0.719167	0.0177063
0.720833	0.0177827
0.7225	0.0180813
0.724167	0.0172312
0.725833	0.0178483
0.7275	0.017682
0.729167	0.0188997
0.730833	0.0179001
0.7325	0.0178505
0.734167	0.0176461
0.735833	0.0179639
0.7375	0.0181704
0.739167	0.0174408
0.740833	0.0176647
0.7425	0.0178544
0.744167	0.0182222
0.745833	0.0177066
0.7475	0.0178395
0.749167	0.0175089
0.750833	0.0177197
0.7525	0.0183934
0.754167	0.0180234
0.755833	0.0175957
0.7575	0.0179212
0.759167	0.0186629
0.760833	0.0182899
0.7625	0.0179032
0.764167	0.018394
0.765833	0.0183144
0.7675	0.0181069
0.769167	0.018606
0.770833	0.018026
0.7725	0.0178139
0.774167	0.0177977
0.775833	0.0182579
0.7775	0.0178713
0.779167	0.018348
0.780833	0.0181454
0.7825	0.0180578
0.784167	0.0186725
0.785833	0.0188895
0.7875	0.0187576
0.789167	0.0182826
0.790833	0.0184298
0.7925	0.0187952
0.794167	0.0180636
0.795833	0.0182521
0.7975	0.0190157
0.799167	0.0181998
0.800833	0.019187
0.8025	0.0191485
0.804167	0.0197338
0.805833	0.0192357
0.8075	0.0193446
0.809167	0.0188018
0.810833	0.0187552
0.8125	0.0187367
0.814167	0.0185683
0.815833	0.0186082
0.8175	0.0193046
0.819167	0.0198809
0.820833	0.0199344
0.8225	0.0182573
0.824167	0.0189761
0.825833	0.0190724
0.8275	0.0196352
0.829167	0.0188325
0.830833	0.0188786
0.8325	0.0187922
0.834167	0.0190233
0.835833	0.0194622
0.8375	0.0197408
0.839167	0.0195781
0.840833	0.0192642
0.8425	0.0191866
0.844167	0.019493
0.845833	0.0194483
0.8475	0.0190161
0.849167	0.0197693
0.850833	0.0194278
0.8525	0.0198046
0.854167	0.0192473
0.855833	0.019494
0.8575	0.0192588
0.859167	0.0195158
0.860833	0.0195538
0.8625	0.0193201
0.864167	0.0192182
0.865833	0.0200221
0.8675	0.0201953
0.869167	0.019305
0.870833	0.0200198
0.8725	0.0195019
0.874167	0.0195712
0.875833	0.019942
0.8775	0.0194759
0.879167	0.0197623
0.880833	0.019558
0.8825	0.0204222
0.884167	0.0201768
0.885833	0.0202968
0.8875	0.0196462
0.889167	0.0199679
0.890833	0.0204894
0.8925	0.0198159
0.894167	0.0200455
0.895833	0.0198599
0.8975	0.0200825
0.899167	0.0194476
0.900833	0.0201105
0.9025	0.0201082
0.904167	0.019518
0.905833	0.0205471
0.9075	0.0206508
0.909167	0.0204458
0.910833	0.0199393
0.9125	0.0200654
0.914167	0.0204706
0.915833	0.0202576
0.9175	0.0204281
0.919167	0.0207627
0.920833	0.0202928
0.9225	0.0201202
0.924167	0.0198366
0.925833	0.0204066
0.9275	0.0209133
0.929167	0.0206274
0.930833	0.0205546
0.9325	0.020556
0.934167	0.0207802
0.935833	0.0205353
0.9375	0.0207067
0.939167	0.0203479
0.940833	0.0201884
0.9425	0.0204714
0.944167	0.0213457
0.945833	0.0212953
0.9475	0.0208849
0.949167	0.0322383
0.950833	0.021577
0.9525	0.0254011
0.954167	0.0205977
0.955833	0.0204689
0.9575	0.0207333
0.959167	0.0206239
0.960833	0.0204853
0.9625	0.0205142
0.964167	0.0209816
0.965833	0.0209176
0.9675	0.0214299
0.969167	0.0209132
0.970833	0.0206916
0.9725	0.0205503
0.974167	0.0209576
0.975833	0.0210258
0.9775	0.0210475
0.979167	0.0217065
0.980833	0.0218368
0.9825	0.0225461
0.984167	0.0213725
0.985833	0.0213253
0.9875	0.0211581
0.989167	0.0213784
0.990833	0.0215354
0.9925	0.0212022
0.994167	0.0214286
0.995833	0.0210525
0.9975	0.0218033
0.999167	0.0208216
1.00083	0.0210535
1.0025	0.0213964
1.00417	0.0217418
1.00583	0.0210733
1.0075	0.0216872
1.00917	0.0213899
1.01083	0.0214805
1.0125	0.0214169
1.01417	0.0212071
1.01583	0.0218038
1.0175	0.0215339
1.01917	0.0216314
1.02083	0.021701
1.0225	0.0220018
1.02417	0.0212995
1.02583	0.0212819
1.0275	0.0209092
1.02917	0.021914
1.03083	0.0212337
1.0325	0.0211963
1.03417	0.0217513
1.03583	0.0214293
1.0375	0.0213176
1.03917	0.0208847
1.04083	0.0215827
1.0425	0.0215047
1.04417	0.0217551
1.04583	0.0218304
1.0475	0.0218308
1.04917	0.021259
1.05083	0.0217321
1.0525	0.021944
1.05417	0.0224626
1.05583	0.0217211
1.0575	0.0223214
1.05917	0.0218799
1.06083	0.0216717
1.0625	0.0225913
1.06417	0.0218557
1.06583	0.022162
1.0675	0.0219926
1.06917	0.0213823
1.07083	0.0218996
1.0725	0.0221125
1.07417	0.021807
1.07583	0.0218429
1.0775	0.0222535
1.07917	0.0227416
1.08083	0.0222986
1.0825	0.0217897
1.08417	0.0224044
1.08583	0.0215264
1.0875	0.0218353
1.08917	0.0216031
1.09083	0.0219603
1.0925	0.021531
1.09417	0.0222081
1.09583	0.0216652
1.0975	0.0216998
1.09917	0.0222363
1.10083	0.0222979
1.1025	0.0220842
1.10417	0.0218515
1.10583	0.0222128
1.1075	0.0220139
1.10917	0.0219687
1.11083	0.0218471
1.1125	0.022191
1.11417	0.021417
1.11583	0.0220152
1.1175	0.0265083
1.11917	0.0234576
1.12083	0.0218768
1.1225	0.0221077
1.12417	0.0218463
1.12583	0.0221525
1.1275	0.0220466
1.12917	0.0219219
1.13083	0.0222766
1.1325	0.0222312
1.13417	0.0219146
1.13583	0.0222674
1.1375	0.0222015
1.13917	0.0220854
1.14083	0.0222365
1.1425	0.0218957
1.14417	0.0222912
1.14583	0.02236
1.1475	0.0227414
1.14917	0.0225493
1.15083	0.0221599
1.1525	0.0228124
1.15417	0.0222298
1.15583	0.0225106
1.1575	0.0228813
1.15917	0.0228191
1.16083	0.022543
1.1625	0.0263751
1.16417	0.023387
1.16583	0.0284286
1.1675	0.0233525
1.16917	0.0227921
1.17083	0.0221158
1.1725	0.0228209
1.17417	0.0230226
1.17583	0.0222829
1.1775	0.0226037
1.17917	0.0225865
1.18083	0.022829
1.1825	0.0230717
1.18417	0.0225193
1.18583	0.0230585
1.1875	0.0226294
1.18917	0.0229684
1.19083	0.0224351
1.1925	0.0229141
1.19417	0.0226879
1.19583	0.0228444
1.1975	0.0226978
1.19917	0.0235158
1.20083	0.0229948
1.2025	0.0230582
1.20417	0.0233597
1.20583	0.0232436
1.2075	0.0228681
1.20917	0.0236234
1.21083	0.0235921
1.2125	0.0235127
1.21417	0.0230957
1.21583	0.0228348
1.2175	0.0230439
1.21917	0.0230974
1.22083	0.0230252
1.2225	0.022774
1.22417	0.0231911
1.22583	0.0230199
1.2275	0.0232295
1.22917	0.0228996
1.23083	0.0238751
1.2325	0.0231366
1.23417	0.0235348
1.23583	0.0237497
1.2375	0.0235661
1.23917	0.0235289
1.24083	0.0231088
1.2425	0.0231249
1.24417	0.0235573
1.24583	0.0236504
1.2475	0.0230812
1.24917	0.02353
1.25083	0.0229371
1.2525	0.0232289
1.25417	0.0235926
1.25583	0.0228452
1.2575	0.0229652
1.25917	0.0231784
1.26083	0.0232719
1.2625	0.023366
1.26417	0.0234137
1.26583	0.02326
1.2675	0.0241148
1.26917	0.023323
1.27083	0.0236378
1.2725	0.0234667
1.27417	0.0233029
1.27583	0.0236447
1.2775	0.0237675
1.27917	0.0236278
1.28083	0.0236438
1.2825	0.023944
1.28417	0.0236041
1.28583	0.0235744
1.2875	0.023445
1.28917	0.0234355
1.29083	0.0236446
1.2925	0.0236212
1.29417	0.0243218
1.29583	0.023641
1.2975	0.0238509
1.29917	0.0234495
1.30083	0.0238365
1.3025	0.0236498
1.30417	0.0239362
1.30583	0.0233115
1.3075	0.0239833
1.30917	0.0234512
1.31083	0.0240371
1.3125	0.0236449
1.31417	0.0239053
1.31583	0.023936
1.3175	0.0237354
1.31917	0.0240358
1.32083	0.0241583
1.3225	0.0242043
1.32417	0.0254249
1.32583	0.0242762
1.3275	0.0235051
1.32917	0.0237976
1.33083	0.0240821
1.3325	0.0237106
1.33417	0.0238033
1.33583	0.0240509
1.3375	0.0234517
1.33917	0.0240663
1.34083	0.0241133
1.3425	0.0242438
1.34417	0.0243981
1.34583	0.024205
1.3475	0.0241828
1.34917	0.0237659
1.35083	0.0237583
1.3525	0.0242284
1.35417	0.024044
1.35583	0.0240121
1.3575	0.0239665
1.35917	0.0242214
1.36083	0.0243672
1.3625	0.0242819
1.36417	0.0234498
1.36583	0.0242514
1.3675	0.0242204
1.36917	0.0250542
1.37083	0.0241125
1.3725	0.0241127
1.37417	0.0240896
1.37583	0.0245217
1.3775	0.0248304
1.37917	0.0248535
1.38083	0.0245294
1.3825	0.0241746
1.38417	0.0240676
1.38583	0.0241363
1.3875	0.0244836
1.38917	0.0245838
1.39083	0.0246147
1.3925	0.0247456
1.39417	0.0244526
1.39583	0.0241746
1.3975	0.0240285
1.39917	0.0244608
1.40083	0.0243134
1.4025	0.0244363
1.40417	0.0245291
1.40583	0.0244985
1.4075	0.0243978
1.40917	0.0244134
1.41083	0.0249307
1.4125	0.0251082
1.41417	0.0246219
1.41583	0.024954
1.4175	0.0248613
1.41917	0.0246369
1.42083	0.0244673
1.4225	0.0246069
1.42417	0.0247073
1.42583	0.0250078
1.4275	0.0245991
1.42917	0.0246376
1.43083	0.0245681
1.4325	0.0245986
1.43417	0.0248536
1.43583	0.02446
1.4375	0.0246376
1.43917	0.0247686
1.44083	0.0248999
1.4425	0.0249697
1.44417	0.0248381
1.44583	0.0245678
1.4475	0.0252242
1.44917	0.0251851
1.45083	0.0256632
1.4525	0.0254327
1.45417	0.0252554
1.45583	0.0251162
1.4575	0.0247068
1.45917	0.025402
1.46083	0.0252014
1.4625	0.0250931
1.46417	0.0249
1.46583	0.0245754
1.4675	0.0249
1.46917	0.0244123
1.47083	0.024784
1.4725	0.0255956
1.47417	0.0253324
1.47583	0.0250392
1.4775	0.0248999
1.47917	0.0252701
1.48083	0.0251231
1.4825	0.0253309
1.48417	0.0250157
1.48583	0.0252241
1.4875	0.0258585
1.48917	0.0250625
1.49083	0.025356
1.4925	0.0251776
1.49417	0.0247994
1.49583	0.0253406
1.4975	0.0252249
1.49917	0.0254329
1.50083	0.0252322
1.5025	0.0255259
1.50417	0.0253016
1.50583	0.0253016
1.5075	0.0255565
1.50917	0.025418
1.51083	0.025147
1.5125	0.0253954
1.51417	0.0255815
1.51583	0.025357
1.5175	0.025573
1.51917	0.0258361
1.52083	0.0260104
1.5225	0.0256018
1.52417	0.0259649
1.52583	0.0256256
1.5275	0.0256732
1.52917	0.0259489
1.53083	0.0252332
1.5325	0.0251866
1.53417	0.0259114
1.53583	0.0248844
1.5375	0.025911
1.53917	0.025804
1.54083	0.0258293
1.5425	0.0258444
1.54417	0.0252244
1.54583	0.0257416
1.5475	0.0254176
1.54917	0.0256108
1.55083	0.0255875
1.5525	0.0257738
1.55417	0.0257649
1.55583	0.0260679
1.5575	0.0261677
1.55917	0.0261075
1.56083	0.0259283
1.5625	0.0253565
1.56417	0.0259276
1.56583	0.0257423
1.5675	0.0253485
1.56917	0.0257961
1.57083	0.0255422
1.5725	0.0259599
1.57417	0.0265462
1.57583	0.0253946
1.5775	0.026283
1.57917	0.0263081
1.58083	0.0256587
1.5825	0.026206
1.58417	0.0258901
1.58583	0.026069
1.5875	0.0257364
1.58917	0.0259672
1.59083	0.025642
1.5925	0.025665
1.59417	0.0259617
1.59583	0.0258992
1.5975	0.025519
1.59917	0.0258749
1.60083	0.025811
1.6025	0.0255962
1.60417	0.0262382
1.60583	0.0261842
1.6075	0.0264658
1.60917	0.0262504
1.61083	0.0260895
1.6125	0.025457
1.61417	0.0262315
1.61583	0.0256039
1.6175	0.0263856
1.61917	0.0257908
1.62083	0.0266491
1.6225	0.0260981
1.62417	0.0263382
1.62583	0.0259508
1.6275	0.0262531
1.62917	0.0266377
1.63083	0.0265399
1.6325	0.0272026
1.63417	0.0262702
1.63583	0.0262861
1.6375	0.0265497
1.63917	0.0257122
1.64083	0.0258515
1.6425	0.0258362
1.64417	0.0262219
1.64583	0.0265478
1.6475	0.0262975
1.64917	0.0266457
1.65083	0.026151
1.6525	0.0267363
1.65417	0.0260511
1.65583	0.0269343
1.6575	0.0298634
1.65917	0.0261988
1.66083	0.0268247
1.6625	0.0258271
1.66417	0.0268357
1.66583	0.0258994
1.6675	0.0266737
1.66917	0.0262161
1.67083	0.0262925
1.6725	0.0265293
1.67417	0.0262683
1.67583	0.0266186
1.6775	0.0266515
1.67917	0.0271037
1.68083	0.0266141
1.6825	0.0265243
1.68417	0.0265396
1.68583	0.0260984
1.6875	0.0261525
1.68917	0.026029
1.69083	0.0263933
1.6925	0.0261404
1.69417	0.0259921
1.69583	0.0261463
1.6975	0.0261903
1.69917	0.0259278
1.70083	0.0267007
1.7025	0.0264204
1.70417	0.0266848
1.70583	0.0264467
1.7075	0.026291
1.70917	0.0270742
1.71083	0.0264649
1.7125	0.0265502
1.71417	0.0267599
1.71583	0.0270041
1.7175	0.026682
1.71917	0.0267737
1.72083	0.0270265
1.7225	0.0267711
1.72417	0.0270514
1.72583	0.0269246
1.7275	0.0262792
1.72917	0.0270022
1.73083	0.0264581
1.7325	0.0265601
1.73417	0.0264285
1.73583	0.02644
1.7375	0.0272049
1.73917	0.027266
1.74083	0.0271494
1.7425	0.0266792
1.74417	0.0269749
1.74583	0.0268056
1.7475	0.0265016
1.74917	0.0264968
1.75083	0.0266922
1.7525	0.0267449
1.75417	0.0270168
1.75583	0.0264505
1.7575	0.026824
1.75917	0.026921
1.76083	0.0266175
1.7625	0.0273269
1.76417	0.0269977
1.76583	0.0268983
1.7675	0.0272795
1.76917	0.0267248
1.77083	0.027474
1.7725	0.0269295
1.77417	0.0267899
1.77583	0.0269846
1.7775	0.0267243
1.77917	0.0268954
1.78083	0.0271408
1.7825	0.0269933
1.78417	0.0269841
1.78583	0.0270485
1.7875	0.0271646
1.78917	0.0269516
1.79083	0.02719
1.7925	0.0268998
1.79417	0.0271928
1.79583	0.027252
1.7975	0.0266262
1.79917	0.0273005
1.80083	0.0271603
1.8025	0.0274741
1.80417	0.0272242
1.80583	0.0273213
1.8075	0.0272358
1.80917	0.0274212
1.81083	0.0277715
1.8125	0.0274406
1.81417	0.0274442
1.81583	0.0272141
1.8175	0.0275138
1.81917	0.0274791
1.82083	0.0267847
1.8225	0.0272804
1.82417	0.0272102
1.82583	0.0268456
1.8275	0.0272352
1.82917	0.0272308
1.83083	0.0271607
1.8325	0.0269286
1.83417	0.0274246
1.83583	0.027113
1.8375	0.0270674
1.83917	0.0278006
1.84083	0.027388
1.8425	0.0273787
1.84417	0.0274772
1.84583	0.0272902
1.8475	0.0277068
1.84917	0.0278468
1.85083	0.0276046
1.8525	0.0273446
1.85417	0.027503
1.85583	0.0278548
1.8575	0.0279302
1.85917	0.0276655
1.86083	0.0273665
1.8625	0.0267662
1.86417	0.0276707
1.86583	0.0275048
1.8675	0.0278574
1.86917	0.0273944
1.87083	0.027528
1.8725	0.0273624
1.87417	0.0276552
1.87583	0.0281844
1.8775	0.0276488
1.87917	0.0275214
1.88083	0.0277377
1.8825	0.0274563
1.88417	0.0281545
1.88583	0.0272777
1.8875	0.0278957
1.88917	0.0280182
1.89083	0.0275481
1.8925	0.0277806
1.89417	0.0276174
1.89583	0.0273988
1.8975	0.0276898
1.89917	0.0279138
1.90083	0.0275525
1.9025	0.0275996
1.90417	0.0275532
1.90583	0.0273779
1.9075	0.0279613
1.90917	0.0273698
1.91083	0.0276669
1.9125	0.0278717
1.91417	0.0274885
1.91583	0.0276796
1.9175	0.0274871
1.91917	0.0272462
1.92083	0.0279728
1.9225	0.02798
1.92417	0.0276446
1.92583	0.0275628
1.9275	0.027672
1.92917	0.0275054
1.93083	0.0278518
1.9325	0.0275941
1.93417	0.0271707
1.93583	0.0275851
1.9375	0.0275645
1.93917	0.0275247
1.94083	0.0278035
1.9425	0.0280374
1.94417	0.028932
1.94583	0.0286523
1.9475	0.0277425
1.94917	0.0277749
1.95083	0.0277524
1.9525	0.0276141
1.95417	0.0279161
1.95583	0.0280061
1.9575	0.0280796
1.95917	0.0281088
1.96083	0.0277856
1.9625	0.0279284
1.96417	0.0278979
1.96583	0.0278384
1.9675	0.0280481
1.96917	0.027625
1.97083	0.0276345
1.9725	0.0278812
1.97417	0.0278083
1.97583	0.0272136
1.9775	0.0276876
1.97917	0.0280663
1.98083	0.0280201
1.9825	0.0286974
1.98417	0.0276352
1.98583	0.0283492
1.9875	0.0278455
1.98917	0.0282475
1.99083	0.0282761
1.9925	0.028965
1.99417	0.0284778
1.99583	0.0288073
1.9975	0.0280648
1.99917	0.0277796
2.00083	0.0283265
2.0025	0.0279776
2.00417	0.0287175
2.00583	0.0283167
2.0075	0.028368
2.00917	0.0283904
2.01083	0.0280586
2.0125	0.0279312
2.01417	0.0275926
2.01583	0.0284115
2.0175	0.027964
2.01917	0.0282248
2.02083	0.0280015
2.0225	0.0282319
2.02417	0.0285365
2.02583	0.0281816
2.0275	0.0279037
2.02917	0.0284919
2.03083	0.0283998
2.0325	0.0280191
2.03417	0.0286422
2.03583	0.0283957
2.0375	0.0281031
2.03917	0.0287516
2.04083	0.0282433
2.0425	0.0286706
2.04417	0.0285827
2.04583	0.0284257
2.0475	0.0285594
2.04917	0.0281873
2.05083	0.0283129
2.0525	0.0291665
2.05417	0.0288478
2.05583	0.0285541
2.0575	0.0284997
2.05917	0.0282841
2.06083	0.0286878
2.0625	0.0284183
2.06417	0.0289964
2.06583	0.0289202
2.0675	0.0286107
2.06917	0.0278291
2.07083	0.0283079
2.0725	0.0285175
2.07417	0.0281825
2.07583	0.0285396
2.0775	0.0283764
2.07917	0.0282662
2.08083	0.0284839
2.0825	0.0284089
2.08417	0.0283886
2.08583	0.0285094
2.0875	0.0286024
2.08917	0.0284273
2.09083	0.0282962
2.0925	0.0285496
2.09417	0.028234
2.09583	0.0283441
2.0975	0.028576
2.09917	0.0283773
2.10083	0.0286173
2.1025	0.0286578
2.10417	0.0287367
2.10583	0.0286964
2.1075	0.0286759
2.10917	0.0295189
2.11083	0.0292777
2.1125	0.0285879
2.11417	0.0286558
2.11583	0.0286022
2.1175	0.0287227
2.11917	0.0288314
2.12083	0.0289849
2.1225	0.0285168
2.12417	0.028236
2.12583	0.0285664
2.1275	0.0290871
2.12917	0.0288699
2.13083	0.0282163
2.1325	0.0278141
2.13417	0.0285129
2.13583	0.0286458
2.1375	0.0285847
2.13917	0.029144
2.14083	0.0289578
2.1425	0.028644
2.14417	0.0289649
2.14583	0.0285953
2.1475	0.0291888
2.14917	0.028774
2.15083	0.0284511
2.1525	0.0286682
2.15417	0.0286933
2.15583	0.0291568
2.1575	0.033057
2.15917	0.0292916
2.16083	0.0282334
2.1625	0.0292124
2.16417	0.0286943
2.16583	0.0291002
2.1675	0.0288309
2.16917	0.0289769
2.17083	0.028703
2.1725	0.0287356
2.17417	0.0291406
2.17583	0.0285995
2.1775	0.0286321
2.17917	0.029077
2.18083	0.0287965
2.1825	0.0291206
2.18417	0.0287285
2.18583	0.0288385
2.1875	0.0288781
2.18917	0.0289493
2.19083	0.0287728
2.1925	0.0286354
2.19417	0.0287372
2.19583	0.0287694
2.1975	0.0294418
2.19917	0.0293781
2.20083	0.0291639
2.2025	0.0291215
2.20417	0.028834
2.20583	0.0294205
2.2075	0.029562
2.20917	0.029194
2.21083	0.029121
2.2125	0.029271
2.21417	0.0295028
2.21583	0.0290243
2.2175	0.0285594
2.21917	0.029108
2.22083	0.0294041
2.2225	0.0291436
2.22417	0.0287223
2.22583	0.0286934
2.2275	0.0285597
2.22917	0.0289362
2.23083	0.0288536
2.2325	0.0288678
2.23417	0.0286843
2.23583	0.0286442
2.2375	0.0291309
2.23917	0.028832
2.24083	0.0285991
2.2425	0.0291093
2.24417	0.0297273
2.24583	0.0294485
2.2475	0.029566
2.24917	0.0290478
2.25083	0.0290828
2.2525	0.0289976
2.25417	0.0294542
2.25583	0.0292609
2.2575	0.0295506
2.25917	0.0289883
2.26083	0.0291056
2.2625	0.0287027
2.26417	0.0288969
2.26583	0.0288103
2.2675	0.0290531
2.26917	0.0290965
2.27083	0.0291301
2.2725	0.0291409
2.27417	0.0295035
2.27583	0.0291534
2.2775	0.0289457
2.27917	0.029193
2.28083	0.0291345
2.2825	0.0297264
2.28417	0.0289818
2.28583	0.0293806
2.2875	0.0293506
2.28917	0.0287554
2.29083	0.0297663
2.2925	0.0292893
2.29417	0.0293559
2.29583	0.0289372
2.2975	0.0293299
2.29917	0.0289776
2.30083	0.0291994
2.3025	0.0292594
2.30417	0.029181
2.30583	0.0288997
2.3075	0.0292704
2.30917	0.0293371
2.31083	0.0293433
2.3125	0.029368
2.31417	0.029938
2.31583	0.0292723
2.3175	0.0293937
2.31917	0.0291269
2.32083	0.029321
2.3225	0.029478
2.32417	0.0298186
2.32583	0.02927
2.3275	0.0295735
2.32917	0.0295727
2.33083	0.0296995
2.3325	0.0294976
2.33417	0.0294171
2.33583	0.0291353
2.3375	0.0292291
2.33917	0.0294782
2.34083	0.0295252
2.3425	0.0291434
2.34417	0.0291862
2.34583	0.0290603
2.3475	0.0292475
2.34917	0.0297495
2.35083	0.0299691
2.3525	0.0296855
2.35417	0.0293323
2.35583	0.0294602
2.3575	0.0295183
2.35917	0.0295421
2.36083	0.0286432
2.3625	0.0293081
2.36417	0.0289963
2.36583	0.0294125
2.3675	0.0291985
2.36917	0.0294276
2.37083	0.0296289
2.3725	0.0292748
2.37417	0.0297129
2.37583	0.0291946
2.3775	0.0297892
2.37917	0.0296475
2.38083	0.0292281
2.3825	0.0291094
2.38417	0.02905
2.38583	0.0291653
2.3875	0.029651
2.38917	0.029795
2.39083	0.0296711
2.3925	0.0291499
2.39417	0.0295833
2.39583	0.0299188
2.3975	0.0297038
2.39917	0.0299456
2.40083	0.0304046
2.4025	0.0303509
2.40417	0.0299147
2.40583	0.0296065
2.4075	0.029597
2.40917	0.029511
2.41083	0.0294788
2.4125	0.0294743
2.41417	0.0292575
2.41583	0.0300694
2.4175	0.0300614
2.41917	0.0301654
2.42083	0.0290471
2.4225	0.0299434
2.42417	0.0300553
2.42583	0.0299022
2.4275	0.029582
2.42917	0.0300129
2.43083	0.0298797
2.4325	0.0293486
2.43417	0.0296849
2.43583	0.0301244
2.4375	0.0294495
2.43917	0.0294774
2.44083	0.0297101
2.4425	0.0294506
2.44417	0.02982
2.44583	0.0298613
2.4475	0.0293399
2.44917	0.0299294
2.45083	0.0297677
2.4525	0.0298729
2.45417	0.0298763
2.45583	0.0298522
2.4575	0.0296526
2.45917	0.0296529
2.46083	0.0295594
2.4625	0.0298493
2.46417	0.030144
2.46583	0.0302519
2.4675	0.0296288
2.46917	0.0299172
2.47083	0.0298433
2.4725	0.0294229
2.47417	0.0297857
2.47583	0.0298762
2.4775	0.0296004
2.47917	0.0297224
2.48083	0.0301097
2.4825	0.0297108
2.48417	0.0298888
2.48583	0.0295342
2.4875	0.0294669
2.48917	0.0294338
2.49083	0.0296082
2.4925	0.0295511
2.49417	0.0297786
2.49583	0.0299214
2.4975	0.0295563
2.49917	0.0296163
2.50083	0.029593
2.5025	0.0300522
2.50417	0.0300344
2.50583	0.0299282
2.5075	0.0296826
2.50917	0.0300712
2.51083	0.0301409
2.5125	0.0301651
2.51417	0.0305172
2.51583	0.0299328
2.5175	0.0293871
2.51917	0.0304505
2.52083	0.0299264
2.5225	0.0293853
2.52417	0.0296098
2.52583	0.0297336
2.5275	0.0301199
2.52917	0.0297505
2.53083	0.030548
2.5325	0.030093
2.53417	0.0304005
2.53583	0.0296486
2.5375	0.0298147
2.53917	0.0306687
2.54083	0.0299031
2.5425	0.0297732
2.54417	0.0300412
2.54583	0.029746
2.5475	0.0299457
2.54917	0.0301547
2.55083	0.030157
2.5525	0.0304803
2.55417	0.029994
2.55583	0.0299396
2.5575	0.0304076
2.55917	0.0300923
2.56083	0.029896
2.5625	0.030093
2.56417	0.0298389
2.56583	0.0298703
2.5675	0.0304127
2.56917	0.0304264
2.57083	0.0302296
2.5725	0.030328
2.57417	0.0298699
2.57583	0.030646
2.5775	0.0300727
2.57917	0.0301087
2.58083	0.0295754
2.5825	0.0303418
2.58417	0.0300652
2.58583	0.0303623
2.5875	0.0301454
2.58917	0.0302418
2.59083	0.0300979
2.5925	0.0303789
2.59417	0.0298963
2.59583	0.0305184
2.5975	0.0297308
2.59917	0.029641
2.60083	0.0299945
2.6025	0.0297785
2.60417	0.0302066
2.60583	0.0302028
2.6075	0.0302085
2.60917	0.0305733
2.61083	0.0300733
2.6125	0.0299918
2.61417	0.0295658
2.61583	0.0298392
2.6175	0.0299985
2.61917	0.0302687
2.62083	0.0302323
2.6225	0.0299608
2.62417	0.0302016
2.62583	0.0303695
2.6275	0.0304767
2.62917	0.0297316
2.63083	0.0304589
2.6325	0.0301236
2.63417	0.0303047
2.63583	0.0305267
2.6375	0.0305542
2.63917	0.0303414
2.64083	0.0304399
2.6425	0.0309573
2.64417	0.0301295
2.64583	0.0296095
2.6475	0.030307
2.64917	0.0301225
2.65083	0.0299986
2.6525	0.0300508
2.65417	0.0303155
2.65583	0.0304772
2.6575	0.0300041
2.65917	0.0300165
2.66083	0.0299731
2.6625	0.0300089
2.66417	0.0301824
2.66583	0.0305412
2.6675	0.0302975
2.66917	0.0304365
2.67083	0.0301848
2.6725	0.0305321
2.67417	0.0307202
2.67583	0.0302418
2.6775	0.0306917
2.67917	0.0302898
2.68083	0.0299553
2.6825	0.0304544
2.68417	0.0307654
2.68583	0.0309153
2.6875	0.0314795
2.68917	0.031214
2.69083	0.0312157
2.6925	0.0308177
2.69417	0.0306892
2.69583	0.0303252
2.6975	0.0300804
2.69917	0.0299285
2.70083	0.0302864
2.7025	0.0304804
2.70417	0.0303676
2.70583	0.0303587
2.7075	0.0303621
2.70917	0.0297225
2.71083	0.0308073
2.7125	0.0308285
2.71417	0.0307749
2.71583	0.030726
2.7175	0.0302862
2.71917	0.0303003
2.72083	0.0305741
2.7225	0.030949
2.72417	0.0307024
2.72583	0.0309434
2.7275	0.0304132
2.72917	0.0306677
2.73083	0.0308589
2.7325	0.0303724
2.73417	0.0298875
2.73583	0.0301101
2.7375	0.0311601
2.73917	0.0303947
2.74083	0.0304021
2.7425	0.0304707
2.74417	0.03044
2.74583	0.0304866
2.7475	0.0306008
2.74917	0.0308702
2.75083	0.0308279
2.7525	0.0302192
2.75417	0.0300647
2.75583	0.0303273
2.7575	0.0301733
2.75917	0.0299223
2.76083	0.0309113
2.7625	0.0305072
2.76417	0.0308447
2.76583	0.0305112
2.7675	0.030476
2.76917	0.0304042
2.77083	0.0308245
2.7725	0.0304559
2.77417	0.0307591
2.77583	0.0301178
2.7775	0.0307433
2.77917	0.0301172
2.78083	0.0303865
2.7825	0.0301074
2.78417	0.0302618
2.78583	0.0308786
2.7875	0.0308136
2.78917	0.0305622
2.79083	0.0306059
2.7925	0.0307675
2.79417	0.0309425
2.79583	0.0307612
2.7975	0.0305291
2.79917	0.0305835
2.80083	0.0305769
2.8025	0.0307133
2.80417	0.0304562
2.80583	0.0307209
2.8075	0.0306691
2.80917	0.0305547
2.81083	0.0308418
2.8125	0.0301177
2.81417	0.0306024
2.81583	0.030966
2.8175	0.0311297
2.81917	0.0305686
2.82083	0.0310012
2.8225	0.0307427
2.82417	0.0308531
2.82583	0.0311574
2.8275	0.0305931
2.82917	0.0309828
2.83083	0.0303717
2.8325	0.0312338
2.83417	0.0309202
2.83583	0.0303273
2.8375	0.0309281
2.83917	0.0306923
2.84083	0.0304336
2.8425	0.0306327
2.84417	0.0303288
2.84583	0.0307608
2.8475	0.0305413
2.84917	0.0308003
2.85083	0.0306633
2.8525	0.030496
2.85417	0.0304404
2.85583	0.0307127
2.8575	0.0310732
2.85917	0.032252
2.86083	0.0321099
2.8625	0.0319667
2.86417	0.0312347
2.86583	0.0307559
2.8675	0.0308674
2.86917	0.0311003
2.87083	0.0304836
2.8725	0.0305342
2.87417	0.0307412
2.87583	0.030544
2.8775	0.0306549
2.87917	0.0305643
2.88083	0.0304418
2.8825	0.0305246
2.88417	0.0302319
2.88583	0.0306812
2.8875	0.0304134
2.88917	0.03056
2.89083	0.0307453
2.8925	0.0311393
2.89417	0.0310565
2.89583	0.0310284
2.8975	0.0311073
2.89917	0.0304832
2.90083	0.0306219
2.9025	0.0308852
2.90417	0.0304046
2.90583	0.0309721
2.9075	0.0312089
2.90917	0.0308225
2.91083	0.0308778
2.9125	0.0306201
2.91417	0.0307865
2.91583	0.0306516
2.9175	0.0304909
2.91917	0.0303334
2.92083	0.0304265
2.9225	0.0311128
2.92417	0.030776
2.92583	0.0310546
2.9275	0.0309624
2.92917	0.0313827
2.93083	0.0311981
2.9325	0.0310701
2.93417	0.0311829
2.93583	0.0312774
2.9375	0.0311465
2.93917	0.0307163
2.94083	0.0307965
2.9425	0.0311918
2.94417	0.0311221
2.94583	0.0309174
2.9475	0.0311692
2.94917	0.0310559
2.95083	0.0309172
2.9525	0.0307887
2.95417	0.0305927
2.95583	0.0310762
2.9575	0.0313657
2.95917	0.0304832
2.96083	0.0313049
2.9625	0.0305877
2.96417	0.030939
2.96583	0.031147
2.9675	0.0309144
2.96917	0.030517
2.97083	0.0306786
2.9725	0.0308922
2.97417	0.0310819
2.97583	0.0311555
2.9775	0.0310965
2.97917	0.0309848
2.98083	0.0310203
2.9825	0.0311702
2.98417	0.0314843
2.98583	0.0311576
2.9875	0.0313309
2.98917	0.031221
2.99083	0.0312517
2.9925	0.0313163
2.99417	0.0312834
2.99583	0.0312235
2.9975	0.0311144
2.99917	0.0307691
3.00083	0.0309286
3.0025	0.030622
3.00417	0.0307645
3.00583	0.0312616
3.0075	0.0311377
3.00917	0.0310981
3.01083	0.0310468
3.0125	0.0310741
3.01417	0.0304681
3.01583	0.0309771
3.0175	0.0306731
3.01917	0.0312607
3.02083	0.0310582
3.0225	0.0313329
3.02417	0.0305472
3.02583	0.0314393
3.0275	0.0308762
3.02917	0.0308612
3.03083	0.03088
3.0325	0.0307719
3.03417	0.0311272
3.03583	0.0311555
3.0375	0.0310053
3.03917	0.0309941
3.04083	0.0313234
3.0425	0.0310636
3.04417	0.0311633
3.04583	0.030921
3.0475	0.0306832
3.04917	0.0311969
3.05083	0.0314346
3.0525	0.0312197
3.05417	0.0309884
3.05583	0.0310059
3.0575	0.0309394
3.05917	0.0304626
3.06083	0.0311728
3.0625	0.0314405
3.06417	0.0312558
3.06583	0.0316299
3.0675	0.031089
3.06917	0.0312661
3.07083	0.0308035
3.0725	0.031373
3.07417	0.0314187
3.07583	0.0314616
3.0775	0.0314386
3.07917	0.031914
3.08083	0.0312126
3.0825	0.0312284
3.08417	0.0313294
3.08583	0.0309321
3.0875	0.0315127
3.08917	0.0313954
3.09083	0.0317313
3.0925	0.0307259
3.09417	0.0310877
3.09583	0.0318537
3.0975	0.0308936
3.09917	0.0311848
3.10083	0.0314572
3.1025	0.0315483
3.10417	0.0309736
3.10583	0.0314485
3.1075	0.030799
3.10917	0.0314463
3.11083	0.0319533
3.1125	0.0312177
3.11417	0.0316043
3.11583	0.0313092
3.1175	0.0313366
3.11917	0.0320707
3.12083	0.0316788
3.1225	0.0318989
3.12417	0.0316297
3.12583	0.0312438
3.1275	0.03137
3.12917	0.0314057
3.13083	0.0311122
3.1325	0.0313465
3.13417	0.0314228
3.13583	0.0315779
3.1375	0.0320253
3.13917	0.0312711
3.14083	0.0313389
3.1425	0.0313187
3.14417	0.0310273
3.14583	0.0317814
3.1475	0.0316266
3.14917	0.0318896
3.15083	0.0311675
3.1525	0.031485
3.15417	0.0313822
3.15583	0.0313638
3.1575	0.0316021
3.15917	0.0316683
3.16083	0.0315349
3.1625	0.0312131
3.16417	0.0309475
3.16583	0.0314581
3.1675	0.0318562
3.16917	0.0313975
3.17083	0.0314356
3.1725	0.031284
3.17417	0.0308487
3.17583	0.0314006
3.1775	0.0313221
3.17917	0.0313382
3.18083	0.0312297
3.1825	0.0312297
3.18417	0.031429
3.18583	0.0315844
3.1875	0.031366
3.18917	0.0314013
3.19083	0.0312617
3.1925	0.0312345
3.19417	0.0314451
3.19583	0.0310369
3.1975	0.0313346
3.19917	0.0317623
3.20083	0.0316138
3.2025	0.0311735
3.20417	0.0314334
3.20583	0.0316217
3.2075	0.0319133
3.20917	0.0326427
3.21083	0.0318447
3.2125	0.031573
3.21417	0.0312338
3.21583	0.031606
3.2175	0.0315331
3.21917	0.0319417
3.22083	0.0320675
3.2225	0.0314427
3.22417	0.0310263
3.22583	0.0316752
3.2275	0.0311515
3.22917	0.0316862
3.23083	0.0317104
3.2325	0.0317616
3.23417	0.0318751
3.23583	0.0315407
3.2375	0.0317499
3.23917	0.031707
3.24083	0.0316555
3.2425	0.0314352
3.24417	0.0318303
3.24583	0.0315084
3.2475	0.0311691
3.24917	0.0314972
3.25083	0.0313036
3.2525	0.0315197
3.25417	0.0313782
3.25583	0.0308969
3.2575	0.0321248
3.25917	0.0315278
3.26083	0.0316794
3.2625	0.0312193
3.26417	0.0312567
3.26583	0.0319904
3.2675	0.0315534
3.26917	0.0311933
3.27083	0.031517
3.2725	0.0312194
3.27417	0.0315495
3.27583	0.0310245
3.2775	0.0319386
3.27917	0.0312074
3.28083	0.0314991
3.2825	0.0320551
3.28417	0.0319063
3.28583	0.0312242
3.2875	0.0309309
3.28917	0.0316871
3.29083	0.032128
3.2925	0.0319162
3.29417	0.0318516
3.29583	0.0316335
3.2975	0.0318064
3.29917	0.0316208
3.30083	0.0311347
3.3025	0.0312319
3.30417	0.0310068
3.30583	0.0315937
3.3075	0.031693
3.30917	0.0315377
3.31083	0.0314563
3.3125	0.0314558
3.31417	0.0314028
3.31583	0.0319857
3.3175	0.0313856
3.31917	0.0314119
3.32083	0.0312931
3.3225	0.0318535
3.32417	0.0315949
3.32583	0.0321505
3.3275	0.032086
3.32917	0.0314201
[truncated: 7,009 more rows]

[truncated: 1 more sheets: 50cCont_datapoints_Cont0.csv]
