# Supplementary material for: Evaluating the Arrhenius equation for developmental processes
Source: Mol Syst Biol. 2021 Aug 20;17(8):e9895. doi: 10.15252/msb.20209895 (PMC8377445; doi:10.15252/msb.20209895)
Supplement: Supplementary file 13 — Movie EV2 [file MSB-17-e9895-s011.zip]

Archive with 9 entries (6 files):
- Movie EV2 480p/
- Movie EV2 480p/.DS_Store
- __MACOSX/
- __MACOSX/Movie EV2 480p/
- __MACOSX/Movie EV2 480p/._.DS_Store
- Movie EV2 480p/Movie EV2.mov
- __MACOSX/Movie EV2 480p/._Movie EV2.mov
- Movie EV2 480p/Movie EV2.docx
- __MACOSX/Movie EV2 480p/._Movie EV2.docx
